# Supplementary material for: Decoding chromatin states by proteomic profiling of nucleosome readers
Source: Nature. 2024 Mar 6;627(8004):671–9. doi: 10.1038/s41586-024-07141-5 (PMC10954555; doi:10.1038/s41586-024-07141-5)
Supplement: Supplementary file 4 — Post-processed data of 55 SILAC dinucleosome-purification experiments. [file 41586_2024_7141_MOESM4_ESM.xlsx]

## Sheet: Index
Sheet name	Pull-Down
H01	H3K9me3
H01M	H3K9me3 + me-DNA
H02	H3K4me3
H03	H3K27me3
H03M	H3K27me3 + me-DNA
H04	H3K9me3/K27me3
H04M	H3K9me3/K27me3 + me-DNA
H05	H3K4me1
H06	H3K4me1/K27me3
H07	H4K20me3
H07M	H4K20me3 + me-DNA
H08	H3K9me3/K27me3/H4K20me3
H08M	H3K9me3/K27me3/H4K20me3 + me-DNA
H09	H3K4me1-2ac
H10	H3K4me1-5ac
H11	H3K4me3-2ac
H12	H3K4me3-5ac
H13	H4K16ac
H14	H4-4ac
H15	H3K9ac/K14ac
H16	H3K4me1/H4K16ac
H17	H3K4me1/K18ac/K23ac/K27me3
H18	H3K4me1-2ac/H4K16ac
H19	H3K4me1/K9ac/K14ac/K27me3
H20	H3K4me1-5ac/H4K16ac
H21	H3K4me3/H4K16ac
H22	H3K4me3/H4-4ac
H23	H3K4me3-2ac/H4K16ac
H24	H3K4me3-2ac/H4-4ac
H25	H3K4me3-5ac/H4K16ac
H26	H3K4me3-5ac/H4-4ac
H27M	H3un + me-DNA
H28	H4K5ac/K12ac
H29	H4K5ac/K8ac/K12ac
H30	H3K27ac
H31	H3K4me1/K27ac
H32	H3K4me3/K9ac/K18ac
H33	H3K4me3/K14ac/H4-3ac
H34	H3K4me3/K9ac/H4-3ac
H35	H3K4me3/K9ac
H36	H2A.Z
H37	H3K4me3-5ac/H4-4ac/H2A.Z
H38	H3K4me1-5ac/H4-4ac/H2A.Z
H39	H4K20me2
H39M	H4K20me2 + me-DNA
H40	H4-4ac/K20me2
H41	H3K4me3/H4-4ac/K20me2
H42	H3K4me3-2ac/H4-4ac/K20me2
H43	H3K4me3-5ac/H4-4ac/K20me2
H44	H3K4me1-5ac/H4-4ac/K20me2/H2A.Z
H45	H3K4me3-5ac/H4-4ac/K20me2/H2A.Z
H46	H3K27me2
H46M	H3K27me2 + me-DNA
H47	H3K9me2
H47M	H3K9me2 + me-DNA

## Sheet: H01
H01: H3K9me3				Post-processed data			Raw data				Metadata
Gene label	Majority protein IDs	Gene names	Protein names	Ratio H/L normalized (log2)			Ratio H/L normalized (log2)		Enrichment decomposition		Identification type		Peptides		Unique peptides		Razor + unique peptides		Intensity		Intensity H		Intensity L		Ratio H/L type		Ratio H/L count		Ratio H/L iso-count		Ratio H/L variability [%]		Sequence coverage [%]
				Forward	Reverse	Imputation	Forward	Reverse	Enrichment	Residual	Forward	Reverse	Forward	Reverse	Forward	Reverse	Forward	Reverse	Forward	Reverse	Forward	Reverse	Forward	Reverse	Forward	Reverse	Forward	Reverse	Forward	Reverse	Forward	Reverse	Forward	Reverse
A0A087X222	A0A087X222			-0.108824	0.0939575	none	0.129613	0.333767	-0.143388	0.328085	By MS/MS	By matching	4	6	1	1	1	1	60993000	42386000	31279000	21101000	29714000	21285000	Median	Median	1	1	0	0			27	37.2
A0A0C4DFX4	A0A0C4DFX4			0	0	zero-fill					By matching	By matching	113	117	0	0	0	0	0	0	0	0	0	0	Median	Median	0	0	0	0			40.2	39.6
A0A0C4DGP2	A0A0C4DGP2			0.034823	0.106715	none	-0.154345	-0.0831565	-0.0508351	-0.167789	By MS/MS	By MS/MS	14	17	0	1	14	17	929570000	1203900000	417640000	508090000	511930000	695800000	Median	Median	24	22	0	0	26.565	24.023	25.3	27.6
A0A0C4DGP5	A0A0C4DGP5			0.318834	-0.225633	none	0.1644	-0.380709	0.384996	-0.154094	By matching	By matching	15	17	0	0	1	1	17876000	21351000	9201000	11122000	8675200	10229000	Median	Median	1	1	0	0			26.2	26.9
AAAS	F8VZ44;Q9NRG9;H3BU82	AAAS	Aladin	0.112628	-0.0328726	none	0.0102069	-0.135665	0.102884	-0.0890174	By MS/MS	By MS/MS	2	3	2	3	2	3	44564000	126310000	20881000	57663000	23682000	68648000	Median	Median	2	5	0	0	11.97	29.861	6.4	10.2
AATF	Q9NY61	AATF	Protein AATF	-0.0225599	0.049446	none	-0.119134	-0.0476217	-0.0509159	-0.117764	By MS/MS	By MS/MS	10	9	10	9	10	9	624610000	792940000	301290000	344400000	323320000	448530000	Median	Median	14	14	0	0	20.491	14.235	24.8	21.8
ABCF2	Q9UG63;C9JHK9;C9JZV3	ABCF2	ATP-binding cassette sub-family F member 2	0.00182257	-0.0111344	none	0.417272	0.406754	0.00916199	0.58265	By MS/MS	By MS/MS	2	1	2	1	2	1	70949000	70843000	39134000	39799000	31815000	31043000	Median	Median	3	2	0	0	8.6168	3.0106	4.2	2.4
ABHD12	Q8N2K0	ABHD12	Monoacylglycerol lipase ABHD12	0	0	zero-fill					By matching	By matching	0	0	0	0	0	0	0	0	0	0	0	0	Median	Median	0	0	0	0			0	0
ABRAXAS1	D6REL5;Q6UWZ7	ABRAXAS1	BRCA1-A complex subunit Abraxas	-0.130115	0.119616	none	0.0340748	0.284751	-0.176587	0.225968	By MS/MS	By MS/MS	5	9	5	9	5	9	276110000	587940000	113030000	325650000	163070000	262290000	Median	Median	7	10	0	0	40.417	43.496	17.2	35.3
ACD	A0A0C4DGT6;Q96AP0;R4GNJ5	ACD	Adrenocortical dysplasia protein homolog	0.128329	-0.0226496	none	0.250113	0.10017	0.106758	0.247373	By MS/MS	By MS/MS	10	11	10	11	10	11	1043400000	1073800000	477790000	478740000	565650000	595010000	Median	Median	12	14	0	0	19.829	22.989	36.2	35.6
ACIN1 (1)	E7EQT4;Q9UKV3	ACIN1	Apoptotic chromatin condensation inducer in the nucleus	-0.105581	-0.0278456	none	-0.154956	-0.0779087	-0.0549676	-0.164498	By MS/MS	By MS/MS	65	64	2	1	65	64	33941000000	43559000000	15118000000	19060000000	18822000000	24500000000	Median	Median	173	180	0	0	25.142	24.749	53.6	50.6
ACIN1 (2)	S4R3H4	ACIN1		-0.0993634	-0.157881	none	-0.112787	-0.172148	0.0413785	-0.201603	By MS/MS	By MS/MS	64	64	1	1	1	1	2408000000	2688600000	1050100000	1187000000	1357900000	1501600000	Median	Median	4	3	0	0	4.7118	4.8034	53.2	51.2
ACIN1 (3)	G3V3B0	ACIN1		-0.0485942	0.00983083	none	0.0430645	0.101919	-0.0413127	0.102642	By matching	By MS/MS	34	32	1	1	1	1	26304000	99960000	13157000	42968000	13147000	56992000	Median	Median	1	1	0	0			59.8	57.4
ACIN1 (4)	G3V3T3	ACIN1		-0.419214	0.419214	ratio projection	-0.420453				By MS/MS	By matching	10	10	1	0	1	0	20230000	0	6968400	0	13262000	0	Median	Median	1	0	0	0			49.5	43.3
ACSL3	O95573	ACSL3	Long-chain-fatty-acid--CoA ligase 3	0.179441	-0.169639	none	0.336055	-0.012068	0.246837	0.228364	By MS/MS	By MS/MS	14	17	14	17	14	17	1428900000	1649200000	727950000	752990000	700940000	896230000	Median	Median	18	22	0	0	20.326	22.451	23.2	26.4
ACTB	P60709	ACTB	Actin, cytoplasmic 1;Actin, cytoplasmic 1, N-terminally processed	-0.0132547	0.0742243	none	0.0370307	0.12499	-0.061857	0.114749	By MS/MS	By MS/MS	26	29	1	1	26	29	16881000000	17948000000	8144300000	8716600000	8736300000	9231500000	Median	Median	66	68	0	0	14.827	14.925	69.1	69.1
ACTBL2	Q562R1	ACTBL2	Beta-actin-like protein 2	-0.14303	0.14303	ratio projection	-0.143452				By MS/MS	By matching	9	8	1	0	1	0	1205000000	0	522600000	0	682350000	0	Median	Median	1	0	0	0			18.4	15.4
ACTG1	P63261	ACTG1	Actin, cytoplasmic 2;Actin, cytoplasmic 2, N-terminally processed	0.0441112	0.142674	none	0.1595	0.259303	-0.0696941	0.296346	By MS/MS	By MS/MS	26	29	1	1	1	1	746060000	963220000	375100000	507310000	370960000	455910000	Median	Median	2	2	0	0	1.872	2.6338	69.1	69.1
ACTL6A	O96019	ACTL6A	Actin-like protein 6A	-0.0161196	0.0438044	none	0.0482362	0.108625	-0.0423727	0.111043	By MS/MS	By MS/MS	34	36	34	36	34	36	21848000000	25892000000	10587000000	12649000000	11261000000	13243000000	Median	Median	92	92	0	0	14.662	27.124	74.4	74.6
ACTL8	Q9H568	ACTL8	Actin-like protein 8	2.31481	-2.52935	none	2.84868	-1.99298	3.42534	0.594934	By MS/MS	By MS/MS	21	20	21	20	21	20	5544100000	6998400000	4722200000	1238400000	821850000	5760000000	Median	Median	26	31	0	0	81.04	21.351	73.5	71
ACTR5	Q9H9F9	ACTR5	Actin-related protein 5	0.325108	0.000954633	none	0.173255	-0.150833	0.229211	0.0151763	By MS/MS	By MS/MS	15	13	15	13	15	13	838560000	997740000	385310000	438210000	453250000	559530000	Median	Median	24	20	0	0	15.336	21.125	36.1	31.8
ACTR6	Q9GZN1;F8W057;G3V1Y1;F8VSD1	ACTR6	Actin-related protein 6	-0.0665341	0.0897116	none	0.0370307	0.193961	-0.110482	0.163664	By MS/MS	By MS/MS	18	18	18	18	18	18	7769800000	8999400000	3669400000	4491300000	4100300000	4508100000	Median	Median	41	39	0	0	12.419	16.261	54.5	54.5
ACTR8	Q9H981	ACTR8	Actin-related protein 8	0.131467	-0.0550937	none	0.0784732	-0.108176	0.131918	-0.021394	By MS/MS	By MS/MS	7	6	7	6	7	6	181580000	1081700000	94629000	475290000	86947000	606410000	Median	Median	7	12	0	0	25.28	17.421	16.2	12
ACT[A1,A2,C1,G2]	P68133;P68032;P63267;P62736;A6NL76	ACTA1;ACTC1;ACTG2;ACTA2	Actin, alpha skeletal muscle;Actin, alpha cardiac muscle 1;Actin, gamma-enteric smooth muscle;Actin, aortic smooth muscle	-0.011885	0.051623	none	0.0100637	0.0738202	-0.0449069	0.0594481	By MS/MS	By MS/MS	20	21	5	5	5	5	2155000000	2180900000	1067900000	1057300000	1087100000	1123700000	Median	Median	15	13	0	0	12.527	16.983	34.7	34.7
ADAR	P55265	ADAR	Double-stranded RNA-specific adenosine deaminase	-0.0637023	0.0309599	none	-0.0227714	0.0720372	-0.0669363	0.0350345	By MS/MS	By MS/MS	38	32	3	3	38	32	5053800000	6810000000	2398400000	3817100000	2655400000	2992900000	Median	Median	62	53	0	0	15.392	12.51	40	36.1
ADNP	Q9H2P0	ADNP	Activity-dependent neuroprotector homeobox protein	2.18113	-2.2737	none	2.15575	-2.29952	3.15004	-0.110991	By MS/MS	By MS/MS	30	39	30	39	30	39	2610900000	4429000000	2038600000	844480000	572340000	3584500000	Median	Median	32	30	0	0	48.763	27.355	35.8	44.7
AEBP2	G5EA50;Q6ZN18;F5GZR7	AEBP2	Zinc finger protein AEBP2	4.68229	-4.68229	ratio projection		-4.66841			By matching	By MS/MS	0	1	0	1	0	1	0	464870000	0	14263000	0	450610000	Median	Median	0	1	0	0			0	4
AFF1	P51825	AFF1	AF4/FMR2 family member 1	-0.167856	0.167856	ratio projection		0.167358			By matching	By MS/MS	0	1	0	0	0	1	0	12270000	0	5504100	0	6766300	Median	Median	0	1	0	0			0	0.7
AFF4	Q9UHB7	AFF4	AF4/FMR2 family member 4	0.164251	-0.0878286	none	-0.00362572	-0.256476	0.178247	-0.184448	By MS/MS	By MS/MS	3	4	3	4	3	4	25302000	62906000	10306000	30594000	14997000	32312000	Median	Median	3	5	0	0	30.584	24.484	2.9	5.2
AFG3L2	Q9Y4W6	AFG3L2	AFG3-like protein 2	-0.293482	-0.251143	none	0.0712135	0.1141	-0.0299376	0.131126	By MS/MS	By MS/MS	6	7	5	6	6	7	448800000	549320000	311190000	349500000	137620000	199820000	Median	Median	8	8	0	0	63.496	68.409	10.5	14.2
AGPAT2	O15120	AGPAT2	1-acyl-sn-glycerol-3-phosphate acyltransferase beta	-0.283082	-0.163955	none	-0.0567463	0.0623981	-0.0842356	0.00424581	By MS/MS	By MS/MS	3	2	3	2	3	2	68550000	40669000	34392000	18333000	34158000	22336000	Median	Median	3	2	1	0	17.065	10.732	9	9
AHCTF1	Q8WYP5	AHCTF1	Protein ELYS	-0.0617468	-0.0864251	none	-0.0904803	-0.115769	0.0174502	-0.145893	By MS/MS	By MS/MS	63	74	63	74	63	74	10865000000	13548000000	4914600000	6102300000	5950300000	7445700000	Median	Median	120	130	0	0	19.705	21.574	37.2	39.8
AHDC1	Q5TGY3	AHDC1	AT-hook DNA-binding motif-containing protein 1	0.578334	-0.485642	none	1.09457	0.0339339	0.752345	0.795752	By MS/MS	By MS/MS	6	9	6	9	6	9	213090000	778950000	134430000	611220000	78666000	167740000	Median	Median	6	6	0	0	38.625	158.47	6.4	8
AHNAK	Q09666	AHNAK	Neuroblast differentiation-associated protein AHNAK	0.0893611	-0.0816521	none	0.500598	0.332049	0.120925	0.588415	By MS/MS	By MS/MS	20	25	20	25	20	25	798840000	1418900000	389630000	667450000	409210000	751450000	Median	Median	29	34	0	0	30.181	25.682	13.7	13.9
AIMP1	Q12904	AIMP1	Aminoacyl tRNA synthase complex-interacting multifunctional protein 1;Endothelial monocyte-activating polypeptide 2	0.0881601	-0.201981	none	-0.0501439	-0.341446	0.205161	-0.277504	By MS/MS	By MS/MS	1	2	1	2	1	2	17242000	50932000	8315200	22771000	8927200	28161000	Median	Median	1	2	0	0		22.04	3.8	9.9
AKAP17A	Q02040	AKAP17A	A-kinase anchor protein 17A	-0.0119137	-0.0495322	none	0.0698396	0.0325241	0.0266002	0.0723036	By MS/MS	By MS/MS	6	3	6	3	6	3	167980000	174090000	85437000	81206000	82539000	92884000	Median	Median	8	4	0	0	22.141	14.278	10.2	3.9
AKAP8	O43823	AKAP8	A-kinase anchor protein 8	-0.0517793	-0.0857872	none	-0.158059	-0.193107	0.0240473	-0.248384	By MS/MS	By MS/MS	16	14	16	14	16	14	1863500000	2692200000	866490000	1190500000	997060000	1501800000	Median	Median	27	28	0	0	18.234	18.475	35.4	34.1
AKAP8L	Q9ULX6	AKAP8L	A-kinase anchor protein 8-like	-0.257048	0.257048	ratio projection		0.256286			By matching	By MS/MS	0	1	0	1	0	1	0	8001100	0	3970300	0	4030700	Median	Median	0	1	0	0			0	1.5
ALDH3B1	P43353;A0A087X2D4	ALDH3B1	Aldehyde dehydrogenase family 3 member B1	0.237862	0.229604	none	0.395282	0.389347	0.00583961	0.554801	By MS/MS	By matching	2	2	2	2	2	2	32364000	43646000	13853000	24340000	18511000	19307000	Median	Median	2	2	0	0	24.6	9.2478	6.2	6.2
ALDOA/AC093512.2	H3BPS8;H3BQN4;J3KPS3;P04075	ALDOA;AC093512.2	Fructose-bisphosphate aldolase A	0	0	zero-fill					By matching	By matching	0	0	0	0	0	0	0	0	0	0	0	0	Median	Median	0	0	0	0			0	0
ALKBH5	Q6P6C2	ALKBH5	RNA demethylase ALKBH5	0.813126	0.162588	none	0.670115	0.0216219	0.46	0.487772	By matching	By matching	1	1	1	1	1	1	10877000	60966000	5408800	29843000	5468700	31123000	Median	Median	1	1	0	0			3.6	7.4
ALX1	Q15699	ALX1	ALX homeobox protein 1	0.249971	-0.342012	none	0.0434845	-0.55	0.418595	-0.359402	By MS/MS	By MS/MS	4	3	4	3	4	3	120740000	113920000	57813000	49404000	62925000	64518000	Median	Median	5	4	0	0	17.812	23.194	15.3	11
ALYREF (1)	Q86V81	ALYREF	THO complex subunit 4	-0.074514	-0.0997222	none	0.0896337	0.0648829	0.0178249	0.109207	By MS/MS	By MS/MS	10	13	2	2	10	13	7380800000	10515000000	3580000000	5096800000	3800800000	5418100000	Median	Median	23	23	0	0	15.491	13.997	52.9	56.4
ALYREF (2)	E9PB61	ALYREF		0.385198	-0.385198	ratio projection		-0.384056			By matching	By matching	8	12	0	1	0	1	0	23836000	0	8739700	0	15096000	Median	Median	0	1	0	0			50.4	57.6
ANAPC1	Q9H1A4	ANAPC1	Anaphase-promoting complex subunit 1	0.104621	0.114851	none	0.230941	0.242572	-0.00723328	0.334847	By MS/MS	By MS/MS	17	12	17	12	17	12	1193300000	1705100000	613630000	820060000	579690000	885050000	Median	Median	20	22	0	0	18.413	13.377	13.4	10.6
ANAPC10	Q9UM13;D6RA92	ANAPC10	Anaphase-promoting complex subunit 10	0.116905	0.128648	none	0.282736	0.296193	-0.00830343	0.409391	By MS/MS	By MS/MS	7	6	7	6	7	6	501950000	410810000	256490000	209510000	245460000	201300000	Median	Median	10	7	0	0	12.619	13.219	54.1	30.8
ANAPC11	Q9NYG5;J3QL35;J3QS46;J3KSK3	ANAPC11	Anaphase-promoting complex subunit 11	0	0	zero-fill					By matching	By matching	0	0	0	0	0	0	0	0	0	0	0	0	Median	Median	0	0	0	0			0	0
ANAPC13	Q9BS18	ANAPC13	Anaphase-promoting complex subunit 13	-0.0973585	0.287967	none	0.210264	0.597984	-0.272466	0.572327	By MS/MS	By MS/MS	2	1	2	1	2	1	51986000	32554000	21831000	16303000	30155000	16252000	Median	Median	1	1	0	0			37.8	13.5
ANAPC15	F5GXB9;F5H2T3;F8WDQ6;F5H3R3;F5H6E4;G5EA39;P60006	ANAPC15	Anaphase-promoting complex subunit 15	0.146982	0.105116	none	0.152119	0.111031	0.0296038	0.185988	By MS/MS	By MS/MS	1	1	1	1	1	1	57940000	78359000	29566000	40923000	28375000	37436000	Median	Median	2	2	0	0	1.4696	0.39768	22.2	22.2
ANAPC16	Q96DE5;A0A087WUN5	ANAPC16	Anaphase-promoting complex subunit 16	-0.0781832	-0.038825	none	0.120086	0.160275	-0.0278305	0.198329	By MS/MS	By MS/MS	5	6	5	6	5	6	751210000	559270000	327860000	293920000	423350000	265350000	Median	Median	9	9	0	0	10.25	20.325	72.7	90
ANAPC2	Q9UJX6	ANAPC2	Anaphase-promoting complex subunit 2	0.0702813	-0.0434722	none	0.366028	0.25411	0.0804359	0.438268	By MS/MS	By MS/MS	4	4	4	4	4	4	230610000	209970000	129060000	108790000	101550000	101190000	Median	Median	6	7	0	0	21.831	16.333	7.8	7.8
ANAPC4	Q9UJX5	ANAPC4	Anaphase-promoting complex subunit 4	0.105294	-0.0481123	none	0.190046	0.0373119	0.108475	0.160446	By MS/MS	By MS/MS	3	2	3	2	3	2	96274000	68184000	49766000	27638000	46508000	40546000	Median	Median	3	2	0	0	8.126	10.648	4.7	3.5
ANAPC5	F5H0F9;Q9UJX4;F5H0N1	ANAPC5	Anaphase-promoting complex subunit 5	0.0381362	0.439137	none	0.133564	0.53655	-0.283551	0.474684	By MS/MS	By MS/MS	2	2	2	2	2	2	68780000	51071000	32768000	29313000	36012000	21757000	Median	Median	4	3	0	0	22.394	42.922	3.6	3.6
ANAPC7	Q9UJX3	ANAPC7	Anaphase-promoting complex subunit 7	0.141433	0.0895934	none	0.262072	0.211635	0.0366558	0.334855	By MS/MS	By MS/MS	12	10	12	10	12	10	1003600000	590400000	526590000	308800000	477060000	281600000	Median	Median	18	11	0	0	11.276	19.103	24.9	23
ANKLE2	Q86XL3	ANKLE2	Ankyrin repeat and LEM domain-containing protein 2	-0.134416	0.191924	none	-0.210363	0.115699	-0.230758	-0.0662543	By matching	By matching	2	1	2	1	2	1	92704000	25029000	41932000	12231000	50772000	12798000	Median	Median	2	1	0	0	16.834		3.8	1.9
ANKRD11	Q6UB99	ANKRD11	Ankyrin repeat domain-containing protein 11	-0.0511804	-0.0809173	none	-0.119291	-0.149825	0.0210271	-0.190357	By MS/MS	By MS/MS	16	18	14	16	16	18	904040000	984590000	386150000	419940000	517880000	564650000	Median	Median	27	28	0	0	25.525	29.233	10.9	13.1
ANKRD12	Q6UB98	ANKRD12	Ankyrin repeat domain-containing protein 12	0	0	zero-fill					By matching	By matching	0	0	0	0	0	0	0	0	0	0	0	0	Median	Median	0	0	0	0			0	0
AP2A1	O95782	AP2A1	AP-2 complex subunit alpha-1	-0.13693	-0.0497648	none	0.0316775	0.11929	-0.0616349	0.106933	By MS/MS	By MS/MS	4	5	4	5	4	5	210840000	260780000	108980000	127120000	101860000	133660000	Median	Median	5	4	3	0	20.772	11.37	6	6.8
APOBEC3B/APOBEC3D	B0QYD3;Q9UH17;Q6ICH2;Q96AK3	APOBEC3B;APOBEC3D	DNA dC->dU-editing enzyme APOBEC-3B;DNA dC->dU-editing enzyme APOBEC-3D	0.296973	0.329829	none	0.212134	0.246347	-0.0232329	0.324265	By matching	By MS/MS	2	2	2	2	2	2	56913000	84968000	28375000	46033000	28537000	38935000	Median	Median	2	3	0	0	16.442	52.191	5.9	4.3
APTX (1)	Q7Z2E3;A0A0A0MRW7;F8W6G5;C9JZ40	APTX	Aprataxin	-0.0758468	-0.0237388	none	-0.127936	-0.0764324	-0.0368459	-0.144402	By MS/MS	By MS/MS	26	27	14	14	26	27	17997000000	24874000000	8412100000	11347000000	9585200000	13527000000	Median	Median	68	72	0	0	14.235	14.209	65.2	63.2
APTX (2)	C9J8U3	APTX		0.117586	0.0260921	none	0.186247	0.0955869	0.064696	0.199096	By MS/MS	By MS/MS	11	12	0	0	1	1	841250000	1687700000	415050000	784760000	426200000	902950000	Median	Median	3	4	1	0	5.89	8.9475	67.1	65.2
AQR	O60306	AQR	Intron-binding protein aquarius	0.192553	0.240745	none	-0.084655	-0.0368218	-0.0340773	-0.0857966	By MS/MS	By matching	4	2	4	2	4	2	94276000	32772000	39644000	14046000	54631000	18726000	Median	Median	4	2	0	0	31.871	5.0646	4	2.1
ARGLU1	Q9NWB6	ARGLU1	Arginine and glutamate-rich protein 1	-0.31967	0.136082	none	-0.208428	0.247441	-0.322265	0.0285411	By MS/MS	By MS/MS	19	22	19	22	19	22	9813300000	13998000000	4309800000	6950100000	5503500000	7048100000	Median	Median	46	48	0	0	11.032	18.267	39.6	39.6
ARHGAP11A	Q6P4F7	ARHGAP11A	Rho GTPase-activating protein 11A	0.445642	-0.445642	ratio projection		-0.444321			By matching	By MS/MS	0	2	0	2	0	2	0	37962000	0	15088000	0	22874000	Median	Median	0	2	0	0		43.533	0	2.4
ARID1A	O14497;H0Y488	ARID1A	AT-rich interactive domain-containing protein 1A	0.227658	0.531821	none	0.320542	0.627513	-0.215076	0.671016	By MS/MS	By MS/MS	1	1	1	1	1	1	28506000	42675000	14899000	25549000	13608000	17126000	Median	Median	2	2	0	0	6.0766	10.473	0.5	0.5
ARID1B	Q8NFD5;H0Y7H8	ARID1B	AT-rich interactive domain-containing protein 1B	0	0	zero-fill					By matching	By matching	0	0	0	0	0	0	0	0	0	0	0	0	Median	Median	0	0	0	0			0	0
ARID2	Q68CP9;F8W108;F8WCU9	ARID2	AT-rich interactive domain-containing protein 2	0.415361	0.134369	none	0.393855	0.114367	0.198691	0.358781	By matching	By matching	1	4	1	4	1	4	7042400	69913000	3829100	36667000	3213400	33246000	Median	Median	1	4	0	0		16.433	0.4	2.6
ARID4A	P29374	ARID4A	AT-rich interactive domain-containing protein 4A	0.52007	-0.354766	none	0.45586	-0.418871	0.618602	0.0243242	By MS/MS	By MS/MS	15	10	14	10	14	10	535270000	481840000	260470000	208810000	274800000	273030000	Median	Median	17	12	0	0	27.373	30.276	14.5	9.6
ARID4B	Q4LE39;X6RCR8	ARID4B	AT-rich interactive domain-containing protein 4B	0.333823	-0.165145	none	0.240375	-0.25865	0.352824	-0.0139663	By MS/MS	By MS/MS	13	15	12	15	13	15	1099100000	1433200000	586490000	603540000	512660000	829700000	Median	Median	23	27	0	0	14.55	26.64	13.8	16.1
ARID5B	Q14865	ARID5B	AT-rich interactive domain-containing protein 5B	0.0225873	-0.00962753	none	0.0152121	-0.0170083	0.0227794	-0.00133752	By MS/MS	By MS/MS	18	24	18	24	18	24	690050000	935260000	344520000	421480000	345530000	513780000	Median	Median	23	26	0	0	24.598	18.807	22.4	30.7
ARL6IP4	A0A0C4DG62;F8WCT1;Q66PJ3;F8WEP2;A0A0C4DH18;F5GYV5;H7BZV4	ARL6IP4	ADP-ribosylation factor-like protein 6-interacting protein 4	-0.0847199	0.29498	none	-0.0700727	0.31034	-0.268488	0.17069	By MS/MS	By MS/MS	4	6	4	6	4	6	166360000	209970000	78963000	103780000	87393000	106190000	Median	Median	6	7	0	0	25.697	24.395	18.3	21.1
ARL6IP6	Q8N6S5	ARL6IP6	ADP-ribosylation factor-like protein 6-interacting protein 6	0.219511	0.0493867	none	0.263034	0.0939658	0.120296	0.252082	By MS/MS	By MS/MS	1	2	1	2	1	2	25810000	43660000	14447000	21453000	11363000	22207000	Median	Median	2	2	1	0	12.56	9.9209	3.5	8.8
ARNT	P27540;A6NGV6	ARNT	Aryl hydrocarbon receptor nuclear translocator	0.217929	-0.0705243	none	0.134615	-0.153896	0.203967	-0.0142373	By MS/MS	By MS/MS	27	27	27	27	27	27	4080400000	4748200000	1965800000	2039400000	2114600000	2708900000	Median	Median	46	45	0	0	24.258	22.923	54	54.2
ARNTL	O00327	ARNTL	Aryl hydrocarbon receptor nuclear translocator-like protein 1	-0.0744178	-0.0869241	none	-0.230414	-0.244326	0.00884327	-0.33572	By MS/MS	By MS/MS	3	3	3	3	3	3	124480000	219920000	50640000	93090000	73843000	126830000	Median	Median	5	5	0	0	13.997	22.318	5.6	5.6
ARV1	A0A0A0MRI7;H7C484;Q9H2C2	ARV1	Protein ARV1	0	0	zero-fill					By matching	By matching	0	0	0	0	0	0	0	0	0	0	0	0	Median	Median	0	0	0	0			0	0
ASH1L	Q9NR48	ASH1L	Histone-lysine N-methyltransferase ASH1L	0.199913	-0.199913	ratio projection	0.200504				By matching	By matching	1	0	1	0	1	0	15845000	0	7415200	0	8430000	0	Median	Median	1	0	0	0			0.5	0
ASH2L	Q9UBL3;F5H8F7	ASH2L	Set1/Ash2 histone methyltransferase complex subunit ASH2	0.072564	-0.0163734	none	0.13829	0.0499095	0.0628883	0.132892	By MS/MS	By MS/MS	38	41	38	41	38	41	13094000000	14037000000	6484600000	6767500000	6609100000	7269900000	Median	Median	82	79	0	0	20.606	21.442	68.3	63.1
ASPH	Q12797	ASPH	Aspartyl/asparaginyl beta-hydroxylase	-0.000963155	-0.0718783	none	0.057277	-0.013509	0.0501446	0.0308003	By MS/MS	By MS/MS	29	28	29	28	29	28	2242600000	2718200000	1052500000	1271900000	1190000000	1446400000	Median	Median	48	45	0	0	20.144	19.542	41	41.3
ASPHD1	I3L2A5;Q5U4P2;I3L2Y2	ASPHD1	Aspartate beta-hydroxylase domain-containing protein 1	0	0	zero-fill					By MS/MS	By matching	1	0	1	0	1	0	0	0	0	0	0	0	Median	Median	0	0	0	0			10.1	0
ASXL2	Q76L83;E7EWD6	ASXL2	Putative Polycomb group protein ASXL2	0.107094	-0.0794648	none	0.172999	-0.0130867	0.131917	0.112685	By MS/MS	By MS/MS	13	11	13	11	13	11	453680000	604130000	221640000	304070000	232030000	300060000	Median	Median	16	19	0	0	39.782	57.133	14.2	12
ATAD2	Q6PL18	ATAD2	ATPase family AAA domain-containing protein 2	4.56501	-4.56501	ratio projection		-4.55148			By matching	By MS/MS	0	1	0	0	0	1	0	38478000	0	1335400	0	37143000	Median	Median	0	1	0	0			0	0.9
ATAD3A (1)	Q9NVI7	ATAD3A	ATPase family AAA domain-containing protein 3A	0.133748	-0.0795618	none	0.0976108	-0.115754	0.150833	-0.0132756	By MS/MS	By MS/MS	19	17	3	2	19	17	1659600000	1634200000	829010000	734510000	830580000	899690000	Median	Median	29	28	0	0	20.919	18.603	30.4	26
ATAD3A (2)	H0Y2W2	ATAD3A		0.0859578	-0.136431	none	0.143785	-0.0784113	0.157253	0.045761	By MS/MS	By MS/MS	17	16	0	0	2	2	388670000	350210000	182830000	159020000	205840000	191190000	Median	Median	7	6	0	0	8.1182	10.517	32	27.1
ATAD5	Q96QE3;A0A075B754	ATAD5	ATPase family AAA domain-containing protein 5	0.0636196	0.016776	none	0.0518593	0.00518438	0.0331234	0.0402381	By MS/MS	By MS/MS	28	26	28	26	28	26	1050400000	1496500000	508820000	710500000	541560000	786020000	Median	Median	35	37	0	0	29.05	20.115	19.4	18.2
ATF1	P18846	ATF1	Cyclic AMP-dependent transcription factor ATF-1	0.00382857	-0.00471378	none	-0.085757	-0.094834	0.00604035	-0.127716	By MS/MS	By MS/MS	12	13	9	10	12	13	6382700000	7805900000	2916100000	3369000000	3466600000	4436900000	Median	Median	31	34	0	0	31.953	18.371	26.9	29.5
ATF2	B8ZZU6;P15336;E9PBF9;F5H629	ATF2	Cyclic AMP-dependent transcription factor ATF-2	0.0441559	0.0164566	none	-0.0945721	-0.122915	0.0195864	-0.153846	By MS/MS	By MS/MS	26	25	10	8	21	19	2839800000	3604700000	1308300000	1628900000	1531500000	1975800000	Median	Median	35	34	0	0	26.377	14.966	73.5	73.3
ATF3	Q5VTZ4;P18847;A0A0A0MRJ2	ATF3	Cyclic AMP-dependent transcription factor ATF-3	-0.0890266	0.00035144	none	-0.172327	-0.0837068	-0.0631998	-0.180857	By MS/MS	By MS/MS	5	6	5	6	5	6	436390000	783060000	203180000	366600000	233210000	416460000	Median	Median	8	10	0	0	13.318	7.8756	39.4	45.7
ATF7	P17544	ATF7	Cyclic AMP-dependent transcription factor ATF-7	0.108219	-0.017424	none	0.0750534	-0.0505174	0.0888429	0.0170866	By MS/MS	By MS/MS	30	29	6	6	30	29	9315700000	13102000000	4593300000	5893800000	4722400000	7208300000	Median	Median	67	66	0	0	18.018	22.122	42.5	42.5
ATP1A1/ATP1A3	P05023;M0R116;A0A0A0MT26;P13637	ATP1A1;ATP1A3	Sodium/potassium-transporting ATPase subunit alpha-1;Sodium/potassium-transporting ATPase subunit alpha-3	-0.733469	0.108929	none	-0.832334	0.00762609	-0.595665	-0.581396	By matching	By MS/MS	1	1	1	1	1	1	14479000	11190000	5183700	4987900	9295600	6202300	Median	Median	1	1	0	0			1.1	1.1
ATP2A2	P16615;H7C5W9	ATP2A2	Sarcoplasmic/endoplasmic reticulum calcium ATPase 2	0.0968887	0.155003	none	-0.194163	-0.137029	-0.0410928	-0.234067	By MS/MS	By MS/MS	10	15	8	13	10	15	584330000	863160000	279040000	406980000	305290000	456170000	Median	Median	14	20	0	0	18.401	15.499	10.4	19.4
ATP5F1A	P25705;K7EK77	ATP5F1A	ATP synthase subunit alpha, mitochondrial	0.270998	0.273033	none	0.0538064	0.0561673	-0.00143916	0.0777678	By MS/MS	By MS/MS	26	27	26	27	26	27	4005600000	5297100000	1921100000	2476600000	2084500000	2820400000	Median	Median	36	38	0	0	18.494	12.318	45.9	47.4
ATP5F1B	P06576;H0YH81;F8W079	ATP5F1B	ATP synthase subunit beta, mitochondrial;ATP synthase subunit beta	0.149707	0.0844501	none	-0.0535686	-0.119338	0.0461438	-0.122401	By MS/MS	By MS/MS	11	11	11	11	11	11	1497900000	1635600000	712940000	804360000	784950000	831200000	Median	Median	18	18	0	0	22.387	30.467	34.6	38
ATP5F1C	P36542	ATP5F1C	ATP synthase subunit gamma, mitochondrial	0.198566	0.0285016	none	0.110898	-0.0590139	0.120254	0.0363315	By MS/MS	By MS/MS	2	3	2	3	2	3	69744000	115610000	33651000	49778000	36092000	65834000	Median	Median	2	3	0	0	5.9242	20.481	8.4	13.4
ATP5F1D	P30049	ATP5F1D	ATP synthase subunit delta, mitochondrial	0.00686337	-0.269447	none	0.00906047	-0.268017	0.195381	-0.183689	By MS/MS	By MS/MS	1	1	1	1	1	1	69572000	69898000	35516000	29725000	34056000	40173000	Median	Median	2	2	0	1	9.1537	2.9922	5.4	5.4
ATP5ME	P56385	ATP5ME	ATP synthase subunit e, mitochondrial	-0.181133	0.182019	none	0.00733905	0.371615	-0.256787	0.268722	By MS/MS	By MS/MS	2	2	2	2	2	2	24098000	30811000	11879000	13962000	12219000	16849000	Median	Median	2	2	0	0	24.763	101.33	30.4	30.4
ATP5PD	O75947;F5H608	ATP5PD	ATP synthase subunit d, mitochondrial	0.050468	-0.123996	none	0.116897	-0.0573917	0.123365	0.0417116	By MS/MS	By MS/MS	4	6	4	6	4	6	300680000	550170000	161650000	252640000	139030000	297530000	Median	Median	9	8	0	0	29.524	17.142	32.3	42.9
ATP5PF	P18859;A8MUH2	ATP5PF	ATP synthase-coupling factor 6, mitochondrial	-0.202618	-0.39871	none	0.0861044	-0.110059	0.138658	-0.0173492	By MS/MS	By MS/MS	2	3	2	3	2	3	84690000	165550000	44085000	72838000	40605000	92708000	Median	Median	2	4	0	0	9.6465	8.9864	30.6	44.4
ATP5PO	P48047;H7C0C1	ATP5PO	ATP synthase subunit O, mitochondrial	0.2236	-0.159433	none	0.13829	-0.245061	0.270846	-0.0763006	By MS/MS	By MS/MS	6	7	6	7	6	7	247720000	394710000	127780000	151340000	119940000	243370000	Median	Median	11	9	0	0	13.627	17.263	36.2	36.2
ATR	Q13535	ATR	Serine/threonine-protein kinase ATR	0.230862	0.075678	none	0.228111	0.0738202	0.109731	0.213173	By MS/MS	By MS/MS	3	2	3	2	3	2	58416000	13065000	27400000	8008500	31016000	5056100	Median	Median	3	1	1	0	65.077		1.5	1.1
ATRX	P46100	ATRX	Transcriptional regulator ATRX	0.715394	-0.70071	none	0.65526	-0.761164	1.00134	-0.0778501	By MS/MS	By MS/MS	9	13	1	4	9	13	330580000	443190000	189800000	146090000	140780000	297090000	Median	Median	12	8	0	0	30.221	72.78	5.6	7.4
ATXN1L	P0C7T5	ATXN1L	Ataxin-1-like	0.555156	-0.555156	ratio projection	0.556797				By MS/MS	By matching	1	0	1	0	1	0	27618000	0	17580000	0	10038000	0	Median	Median	2	0	0	0	18.593		1.9	0
ATXN7	O15265	ATXN7	Ataxin-7	-0.0475293	-0.0538132	none	-0.0874881	-0.0943102	0.0044434	-0.128565	By MS/MS	By MS/MS	2	3	2	3	2	3	166010000	138620000	70449000	63787000	95564000	74830000	Median	Median	5	4	0	0	46.967	22.662	3.3	4.3
ATXN7L2	Q5T6C5;A0A087X1E6	ATXN7L2	Ataxin-7-like protein 2	-0.0403703	-0.312267	none	-0.0960208	-0.369296	0.19226	-0.3296	By MS/MS	By MS/MS	3	3	3	3	3	3	46858000	78806000	21731000	37104000	25127000	41702000	Median	Median	3	4	0	0	14.176	16.992	4.3	4.7
ATXN7L3	Q14CW9;K7EKG9;K7ENU1	ATXN7L3	Ataxin-7-like protein 3	0.279705	0.370926	none	0.0594937	0.151339	-0.064503	0.149273	By matching	By MS/MS	2	1	2	1	2	1	42391000	50517000	23258000	27620000	19133000	22897000	Median	Median	2	1	0	0	19.977		9.2	4.3
AUP1	Q9Y679	AUP1	Ancient ubiquitous protein 1	-0.144871	0.0159301	none	-0.417964	-0.259167	-0.113703	-0.47847	By MS/MS	By MS/MS	3	3	3	3	3	3	169960000	281680000	71112000	112180000	98847000	169500000	Median	Median	6	7	0	0	13.179	19.475	9.5	9.5
AURKA	O14965;A3KFJ0;A3KFJ1;Q5QPD4;Q5QPD2	AURKA	Aurora kinase A	0.205027	0.0996591	none	0.0519985	-0.0533739	0.0745063	-0.00119317	By MS/MS	By MS/MS	7	7	7	7	7	7	210720000	307580000	107220000	135120000	103500000	172460000	Median	Median	9	11	0	0	24.033	21.789	29.3	29.3
BABAM1/AC010463.1	Q9NWV8;M0R3F4;M0R2A4;M0R2K3;M0R193;M0R0I0;J3KQS6;M0QXG9;M0R2I2	BABAM1;AC010463.1	BRISC and BRCA1-A complex member 1	-0.0207908	0.145967	none	0.0174944	0.184852	-0.117915	0.14343	By MS/MS	By MS/MS	3	3	3	3	3	3	192740000	198780000	99315000	106690000	93426000	92089000	Median	Median	5	4	0	0	17.403	20.753	21.6	21.6
BABAM2	Q9NXR7;F8W733;C9J2G0	BABAM2	BRCA1-A complex subunit BRE	0.121391	0.240346	none	0.135929	0.256044	-0.0841137	0.277417	By MS/MS	By MS/MS	7	4	7	4	7	4	333830000	129240000	170470000	62531000	163360000	66707000	Median	Median	7	5	0	0	26.008	45.948	19.6	12.5
BACH1	O14867	BACH1	Transcription regulator protein BACH1	0.0939582	0.0544785	none	0.0166389	-0.0228593	0.0279163	-0.00448113	By MS/MS	By MS/MS	17	17	12	12	17	17	814740000	1264100000	407200000	590470000	407540000	673670000	Median	Median	22	24	0	0	15.486	17.683	29.9	27.7
BAG2	O95816	BAG2	BAG family molecular chaperone regulator 2	-0.0370679	-0.133553	none	-0.0126209	-0.109468	0.0682251	-0.086532	By MS/MS	By MS/MS	5	6	5	6	5	6	369910000	474820000	178190000	216010000	191720000	258810000	Median	Median	6	7	0	0	7.2802	10.822	32.7	44.5
BANF1	O75531	BANF1	Barrier-to-autointegration factor;Barrier-to-autointegration factor, N-terminally processed	-0.0855368	-0.0962647	none	0.206768	0.197236	0.00758574	0.285653	By MS/MS	By MS/MS	7	5	7	5	7	5	397080000	194880000	195160000	94464000	201920000	100420000	Median	Median	11	7	0	0	21.232	18.43	47.2	47.2
BANP (1)	Q8N9N5	BANP	Protein BANP	0.151583	0.0165448	none	-0.00802926	-0.143516	0.0954861	-0.107442	By MS/MS	By MS/MS	11	7	11	7	11	7	1732400000	901660000	859810000	388740000	872550000	512910000	Median	Median	17	12	0	0	13.133	18.907	23.1	15.8
BANP (2)	C9JTM8;E9PJI6;C9J811;C9JYB6;C9JGM9;C9JF73	BANP		0	0	zero-fill					By matching	By matching	0	0	0	0	0	0	0	0	0	0	0	0	Median	Median	0	0	0	0			0	0
BAP1	Q92560;F8W6N3	BAP1	Ubiquitin carboxyl-terminal hydrolase BAP1	0.143294	0.0380425	none	0.337083	0.23352	0.0744243	0.403259	By MS/MS	By MS/MS	5	6	5	6	5	6	141410000	217160000	83063000	118440000	58349000	98722000	Median	Median	8	9	0	0	10.47	37.918	8.6	11
BARD1	Q99728	BARD1	BRCA1-associated RING domain protein 1	0.104382	0.0700124	none	0.12499	0.0912598	0.0243033	0.15284	By MS/MS	By MS/MS	16	17	16	17	16	17	1223600000	1270600000	527570000	637140000	696020000	633480000	Median	Median	21	23	0	0	22.203	24.492	26.1	29.5
BASP1	P80723	BASP1	Brain acid soluble protein 1	-0.609	-0.609012	none	-0.154988	-0.15592	8.16581e-06	-0.219846	By matching	By matching	1	1	1	1	1	1	65540000	40384000	32666000	19426000	32874000	20957000	Median	Median	2	1	0	0	14.835		12.8	12.8
BAZ1A	Q9NRL2	BAZ1A	Bromodomain adjacent to zinc finger domain protein 1A	0.0891572	0.00570397	none	0.178364	0.0957219	0.0590103	0.193634	By MS/MS	By MS/MS	49	48	49	48	49	48	3967400000	4161300000	2052700000	2041800000	1914700000	2119600000	Median	Median	79	84	0	0	21.119	22.216	34.3	35.3
BAZ1B	Q9UIG0	BAZ1B	Tyrosine-protein kinase BAZ1B	0.283795	-0.185259	none	0.310689	-0.157914	0.331671	0.107047	By MS/MS	By MS/MS	61	59	61	59	61	59	5469800000	6099500000	2783900000	2657800000	2685900000	3441700000	Median	Median	91	96	0	0	24.045	30.689	42.9	41.8
BAZ2A	J3KPG5;F8VU39;Q9UIF9;A0A0C4DGI9	BAZ2A	Bromodomain adjacent to zinc finger domain protein 2A	-0.447441	0.0686089	none	-0.457039	0.0578315	-0.364902	-0.281203	By MS/MS	By MS/MS	3	4	3	4	3	4	32992000	66299000	11483000	31857000	21509000	34441000	Median	Median	3	3	0	0	36.118	25.504	1.8	2.7
BAZ2B	Q9UIF8	BAZ2B	Bromodomain adjacent to zinc finger domain protein 2B	-0.0193794	0.0193794	none	-0.100391	-0.0621133	-0.0274067	-0.114827	By matching	By matching	1	1	1	1	1	1	65427000	106550000	34260000	53833000	31167000	52717000	Median	Median	1	2	0	0		6.7465	0.5	0.5
BBX	C9JA69;Q8WY36	BBX	HMG box transcription factor BBX	0.0951076	0.0620881	none	0.0594937	0.0267293	0.0233484	0.0609	By MS/MS	By MS/MS	9	14	8	11	9	14	404540000	526910000	197250000	238590000	207290000	288320000	Median	Median	9	15	0	0	14.624	32.375	16.4	25.7
BCAS2	O75934	BCAS2	Pre-mRNA-splicing factor SPF27	-0.0725851	-0.00730866	none	-0.0763868	-0.0113698	-0.0461574	-0.0619169	By MS/MS	By MS/MS	19	21	19	21	19	21	4627600000	5673900000	2156400000	2494000000	2471200000	3179800000	Median	Median	44	48	0	0	20.925	46.908	89.8	89.8
BCL6	P41182	BCL6	B-cell lymphoma 6 protein	0.186569	-0.186569	ratio projection		-0.186016			By matching	By MS/MS	0	1	0	1	0	1	0	4555300	0	1883800	0	2671500	Median	Median	0	1	0	0			0	2.1
BCL7A	Q4VC05	BCL7A	B-cell CLL/lymphoma 7 protein family member A	0	0	zero-fill					By matching	By matching	0	1	0	0	0	0	0	0	0	0	0	0	Median	Median	0	0	0	0			0	3.3
BCL7B	Q9BQE9;F2Z3H6;F8WE18;F8WDZ4	BCL7B	B-cell CLL/lymphoma 7 protein family member B	-0.188199	0.188199	ratio projection		0.187641			By matching	By MS/MS	0	2	0	1	0	2	0	31553000	0	14714000	0	16839000	Median	Median	0	2	0	1		8.8036	0	15.3
BCL7C	Q8WUZ0;I3L1Q2	BCL7C	B-cell CLL/lymphoma 7 protein family member C	0.51956	-0.51956	ratio projection		-0.518019			By matching	By MS/MS	0	2	0	2	0	2	0	25723000	0	8779500	0	16944000	Median	Median	0	2	0	0		9.7419	0	10.1
BCLAF1 (1)	Q9NYF8;E9PQN2;E9PKI6;E9PK09	BCLAF1	Bcl-2-associated transcription factor 1	-0.0375208	-0.0027593	none	-0.0142956	0.0204844	-0.0245801	0.00444897	By MS/MS	By MS/MS	66	70	3	2	66	70	34080000000	43687000000	15864000000	19916000000	18216000000	23771000000	Median	Median	191	195	0	0	16.822	19.584	52.3	56.6
BCLAF1 (2)	E9PK91	BCLAF1		0.0300508	-0.0273209	none	0.0363275	-0.020999	0.0405679	0.0107188	By MS/MS	By MS/MS	63	68	1	1	1	1	1244100000	2045700000	573690000	928620000	670380000	1117100000	Median	Median	5	5	0	0	5.8565	7.4909	53.5	58.4
BCOR	Q6W2J9;H7BYY2	BCOR	BCL-6 corepressor	0.0125589	-0.0365005	none	-0.187477	-0.237796	0.0346903	-0.300817	By MS/MS	By MS/MS	95	94	92	92	95	94	28082000000	34251000000	12510000000	14457000000	15572000000	19794000000	Median	Median	202	208	0	0	19.603	20.829	61.4	64.5
BCORL1 (1)	A0A075B6Q3;H7C4B2	BCORL1		0.0746999	0.0187397	none	-0.0911256	-0.147793	0.0395698	-0.169059	By MS/MS	By MS/MS	21	22	1	2	18	20	1136100000	1325100000	544120000	595750000	591970000	729400000	Median	Median	24	27	0	0	35.616	24.396	19.6	22.7
BCORL1 (2)	Q5H9F3	BCORL1	BCL-6 corepressor-like protein 1	-0.140157	0.140157	ratio projection	-0.140571				By MS/MS	By matching	19	18	2	0	2	0	17226000	0	8727700	0	8498600	0	Median	Median	1	0	0	0			15.8	15.9
BEND3	Q5T5X7	BEND3	BEN domain-containing protein 3	0.556844	-0.0937667	none	0.417164	-0.232905	0.460052	0.12893	By MS/MS	By MS/MS	18	18	18	18	18	18	1122000000	1189100000	616450000	542890000	505580000	646170000	Median	Median	30	31	0	0	14.835	15.907	31.3	31.2
BHLHE40	O14503	BHLHE40	Class E basic helix-loop-helix protein 40	0.165839	-0.256102	none	0.170951	-0.25123	0.298357	-0.0576494	By MS/MS	By MS/MS	9	10	9	10	9	10	729980000	845350000	378230000	354950000	351750000	490400000	Median	Median	15	14	0	0	26.928	25.055	26.2	33.7
BICRA	A0A087WWH3;Q9NZM4	BICRA	Glioma tumor suppressor candidate region gene 1 protein	0	0	zero-fill					By matching	By matching	0	0	0	0	0	0	0	0	0	0	0	0	Median	Median	0	0	0	0			0	0
BICRAL	Q6AI39	BICRAL	GLTSCR1-like protein	0	0	zero-fill					By matching	By matching	0	0	0	0	0	0	0	0	0	0	0	0	Median	Median	0	0	0	0			0	0
BIRC5	A0A0B4J1S3;H3BLT4;O15392;K7EMW2	BIRC5	Baculoviral IAP repeat-containing protein 5	0	0	zero-fill					By matching	By matching	0	0	0	0	0	0	0	0	0	0	0	0	Median	Median	0	0	0	0			0	0
BLM	P54132;H0YNU5	BLM	Bloom syndrome protein	-0.0784301	-0.147605	none	-0.0850375	-0.154923	0.0489143	-0.169824	By MS/MS	By MS/MS	58	55	40	38	58	55	10596000000	11681000000	4914700000	5145200000	5681600000	6536100000	Median	Median	103	98	0	0	15.894	16.22	52.3	51.4
BOD1	Q96IK1;H7C5I4	BOD1	Biorientation of chromosomes in cell division protein 1	-1.68719	1.68719	ratio projection	-1.69218				By matching	By matching	2	0	1	0	1	0	69619000	0	10296000	0	59323000	0	Median	Median	1	0	0	0			10.8	0
BOD1L1	Q8NFC6	BOD1L1	Biorientation of chromosomes in cell division protein 1-like 1	0.493214	-0.493214	ratio projection	0.494672				By matching	By matching	1	0	0	0	1	0	4576900	0	2907000	0	1670000	0	Median	Median	1	0	0	0			0.3	0
BOP1	Q14137;A0A075B729	BOP1	Ribosome biogenesis protein BOP1	0	0	zero-fill					By matching	By matching	0	0	0	0	0	0	0	0	0	0	0	0	Median	Median	0	0	0	0			0	0
BPTF (1)	Q12830;E7ETD6	BPTF	Nucleosome-remodeling factor subunit BPTF	0.242466	0.109587	none	0.404685	0.273814	0.0939596	0.479495	By MS/MS	By MS/MS	33	29	0	0	33	29	1782000000	2103400000	940550000	1045900000	841420000	1057500000	Median	Median	47	45	0	0	36.473	16.88	14.2	12.8
BPTF (2)	E9PE19;J3QQQ8	BPTF		0	0	zero-fill					By matching	By matching	6	4	0	0	0	0	0	0	0	0	0	0	Median	Median	0	0	0	0			8.2	6.8
BRCA1	P38398;Q5YLB2;A0A0U1RRA9	BRCA1	Breast cancer type 1 susceptibility protein	0.0494262	0.0523235	none	0.0994972	0.102994	-0.00204872	0.14319	By MS/MS	By MS/MS	36	28	36	28	36	28	3051600000	3046000000	1505300000	1504300000	1546400000	1541600000	Median	Median	53	44	0	0	23.97	23.417	32.5	26.1
BRCA2	P51587	BRCA2	Breast cancer type 2 susceptibility protein	0	0	zero-fill					By matching	By matching	0	0	0	0	0	0	0	0	0	0	0	0	Median	Median	0	0	0	0			0	0
BRCC3	P46736;A0A087WZR3;H9KVA9;A0A0D9SF50;X6RJS7	BRCC3	Lys-63-specific deubiquitinase BRCC36	-0.0371416	0.0974866	none	0.117296	0.253021	-0.0951965	0.262137	By MS/MS	By MS/MS	8	5	8	5	8	5	499170000	524290000	262200000	277500000	236960000	246780000	Median	Median	13	9	0	0	11.992	12.848	36.4	25.3
BRD1	O95696	BRD1	Bromodomain-containing protein 1	0.989763	0.584497	none	0.684549	0.282143	0.286567	0.68271	By matching	By matching	1	1	1	1	1	1	5749000	5856900	3461700	3106100	2287400	2750800	Median	Median	1	1	0	0			0.9	0.9
BRD2	P25440;H0Y6K2;A0A140T9E9;A0A0G2JK44;A0A140T9V2;A0A0G2JHL0;U3KQA6;A0A140T9F7	BRD2	Bromodomain-containing protein 2	0.0904376	2.79103	none	-0.249308	2.45783	-1.9096	1.56732	By matching	By MS/MS	2	2	1	1	1	1	22068000	35491000	8275600	28534000	13792000	6956500	Median	Median	1	1	0	1			4.5	2.5
BRD3	Q15059	BRD3	Bromodomain-containing protein 3	0	0	zero-fill					By matching	By matching	3	1	0	0	0	0	0	0	0	0	0	0	Median	Median	0	0	0	0			3.6	1.1
BRD4	O60885	BRD4	Bromodomain-containing protein 4	0.21833	-0.0508917	none	0.252173	-0.0163515	0.190369	0.166188	By MS/MS	By MS/MS	10	8	6	6	10	8	363480000	279620000	189580000	127130000	173900000	152490000	Median	Median	15	10	0	0	33.383	18.597	8.4	7.1
BRD7	Q9NPI1	BRD7	Bromodomain-containing protein 7	-0.215323	0.32102	none	-0.0465783	0.491083	-0.379252	0.315437	By matching	By matching	3	1	3	1	3	1	37898000	20436000	21164000	9988400	16734000	10447000	Median	Median	3	1	0	0	55.249		8.4	2.5
BRD8 (1)	B5MCW3;Q9H0E9	BRD8	Bromodomain-containing protein 8	0.329902	-0.023063	none	0.253263	-0.0992472	0.249584	0.108167	By MS/MS	By MS/MS	19	19	1	1	19	19	1020200000	1082500000	524990000	478080000	495190000	604410000	Median	Median	29	22	0	0	30.291	41.025	25.1	26.1
BRD8 (2)	H7C179;H7C127;H7C128	BRD8		0.0172554	-0.197833	none	-0.361787	-0.579663	0.15209	-0.666159	By MS/MS	By matching	19	19	1	1	1	1	19429000	39739000	7702300	15321000	11727000	24418000	Median	Median	1	2	0	0		11.16	24.2	25.2
BRD9	Q9H8M2	BRD9	Bromodomain-containing protein 9	0	0	zero-fill					By matching	By matching	0	0	0	0	0	0	0	0	0	0	0	0	Median	Median	0	0	0	0			0	0
BRIX1	Q8TDN6	BRIX1	Ribosome biogenesis protein BRX1 homolog	0.19958	0.106687	none	-0.10002	-0.193783	0.0656852	-0.207946	By MS/MS	By MS/MS	7	6	7	6	7	6	1311600000	1942500000	582150000	818030000	729450000	1124400000	Median	Median	13	12	0	0	22.935	22.645	24.6	22.7
BRMS1	E9PJF5;H0YCF7;G5E9I4;Q9HCU9	BRMS1	Breast cancer metastasis-suppressor 1	0.309013	-0.215911	none	0.436801	-0.0870896	0.371177	0.246186	By MS/MS	By MS/MS	8	9	8	9	8	9	723520000	906710000	385940000	406220000	337580000	500490000	Median	Median	10	14	0	0	16.074	10.462	35.2	40.2
BRMS1L	Q5PSV4;H0YHD0	BRMS1L	Breast cancer metastasis-suppressor 1-like protein	0.310013	-0.23646	none	0.247441	-0.299187	0.386415	-0.037734	By MS/MS	By MS/MS	9	9	9	9	9	9	528300000	849510000	270760000	395220000	257540000	454290000	Median	Median	12	13	0	0	21.695	16.142	32.8	32.8
BRPF1	P55201	BRPF1	Peregrin	0.348355	0.110821	none	0.179766	-0.0574067	0.167962	0.0860241	By MS/MS	By MS/MS	5	4	5	4	5	4	101200000	133590000	49288000	68993000	51907000	64598000	Median	Median	6	5	0	0	38.65	54.471	5.4	4.5
BRPF3	Q9ULD4;E9PI60	BRPF3	Bromodomain and PHD finger-containing protein 3	-0.863227	0.863227	ratio projection	-0.865779				By matching	By matching	1	0	1	0	1	0	21472000	0	8986500	0	12485000	0	Median	Median	1	0	0	0			1.7	0
BUB3	J3QT28;O43684;J3QSX4	BUB3	Mitotic checkpoint protein BUB3	-0.0322632	-0.268	none	0.00432161	-0.232091	0.166691	-0.161551	By MS/MS	By MS/MS	1	2	1	2	1	2	29792000	55544000	14584000	27677000	15209000	27867000	Median	Median	2	2	0	0	15.033	42.959	2.5	13.3
BUD13	Q9BRD0	BUD13	BUD13 homolog	0.00999344	0.108402	none	-0.040215	0.0582472	-0.0695853	0.0129568	By MS/MS	By MS/MS	1	2	1	2	1	2	18590000	63909000	9087200	34644000	9503100	29265000	Median	Median	1	3	0	0		26.814	1.5	4.4
BUD23	O43709	BUD23	Probable 18S rRNA (guanine-N(7))-methyltransferase	0.27052	-0.0619025	none	0.15782	-0.174654	0.235058	-0.0125994	By matching	By MS/MS	1	1	1	1	1	1	23748000	21341000	10969000	9928900	12779000	11412000	Median	Median	1	1	0	0			4.3	4.3
BUD31	P41223;C9JCD9	BUD31	Protein BUD31 homolog	-0.0134242	0.0134242	none	0.108357	0.135929	-0.0189846	0.172793	By MS/MS	By MS/MS	8	8	0	1	8	8	421700000	443990000	206080000	221930000	215620000	222060000	Median	Median	13	11	0	0	13.022	19.808	42.4	63.2
BYSL	F8WBL2;Q13895	BYSL	Bystin	-0.319744	-0.0645193	none	-0.263248	-0.00882739	-0.180471	-0.191853	By matching	By matching	2	2	2	2	2	2	34378000	42649000	21780000	21859000	12598000	20790000	Median	Median	2	2	0	0	23.308	15.893	18	18
C10orf12	Q8N655	C10orf12	Uncharacterized protein C10orf12	0.0218554	0.12541	none	-0.189779	-0.0870436	-0.0732241	-0.195527	By MS/MS	By MS/MS	19	18	19	18	19	18	1118200000	1177500000	484790000	536260000	633380000	641280000	Median	Median	23	22	0	0	24.331	17.639	20.3	18.8
C12orf43	F5H7W8;Q96C57;E7ENF1;G5EA44;F5H3K2;F5H8B7	C12orf43	Uncharacterized protein C12orf43	-0.0891571	0.116889	none	-0.147122	0.0586628	-0.145697	-0.0621192	By MS/MS	By MS/MS	9	10	9	10	9	10	743480000	880960000	341090000	423050000	402390000	457910000	Median	Median	13	14	0	0	23.624	24.054	54.3	54.6
C14orf93	Q9H972;A0A0C4DFZ6	C14orf93	Uncharacterized protein C14orf93	-0.0220243	-0.0295951	none	-0.100824	-0.109016	0.00535336	-0.148396	By MS/MS	By MS/MS	8	9	8	9	8	9	450150000	997250000	216370000	456090000	233780000	541160000	Median	Median	8	15	0	0	19.178	21.81	20.1	26.6
C16orf87	Q6PH81;H3BQL3	C16orf87	UPF0547 protein C16orf87	0.0672097	-0.120054	none	0.153546	-0.0333628	0.132415	0.0845907	By MS/MS	By MS/MS	4	5	4	5	4	5	166180000	216750000	80426000	101080000	85754000	115670000	Median	Median	5	8	0	0	24.001	14.5	34.4	34.4
C17orf49	Q8IXM2;F8W038	C17orf49	Chromatin complexes subunit BAP18	-0.128674	-0.154223	none	-0.0215261	-0.0472788	0.0180658	-0.0487061	By MS/MS	By MS/MS	7	8	3	3	7	8	417400000	365570000	182220000	173730000	235180000	191840000	Median	Median	8	10	0	0	32.752	39.017	59.9	60.5
C17orf80	I3L072;Q9BSJ5	C17orf80	Uncharacterized protein C17orf80	-0.30777	-0.139259	none	-0.33003	-0.162977	-0.119156	-0.348257	By MS/MS	By MS/MS	5	4	5	4	5	4	128170000	212780000	60344000	89645000	67827000	123130000	Median	Median	4	5	0	0	17.454	21.693	14.3	11.5
C18orf21	Q32NC0;K7EM84;L7N2F3	C18orf21	UPF0711 protein C18orf21	-0.012364	-0.0373278	none	0.160017	0.135929	0.0176521	0.209214	By MS/MS	By MS/MS	2	2	2	2	2	2	32018000	36920000	17015000	18176000	15003000	18744000	Median	Median	3	3	0	0	15.242	12.292	9.1	9.1
C19orf47	Q8N9M1;J3QKZ5	C19orf47	Uncharacterized protein C19orf47	0	0	zero-fill					By matching	By matching	0	0	0	0	0	0	0	0	0	0	0	0	Median	Median	0	0	0	0			0	0
C19orf53	Q9UNZ5;K7ESE5;A0A0A0MQS3	C19orf53	Leydig cell tumor 10 kDa protein homolog	-0.00946523	-0.00274092	none	0.116232	0.123666	-0.0047548	0.169648	By MS/MS	By MS/MS	6	6	6	6	6	6	1095100000	1391600000	568040000	708010000	527050000	683550000	Median	Median	17	13	0	0	18.201	9.1148	27.3	27.3
C1orf109	V9GYT8;V9GYI2;V9GY35;V9GYN4;V9GYQ8;Q9NX04	C1orf109	Uncharacterized protein C1orf109	0	0	zero-fill					By matching	By matching	0	0	0	0	0	0	0	0	0	0	0	0	Median	Median	0	0	0	0			0	0
C1orf174	Q8IYL3	C1orf174	UPF0688 protein C1orf174	0.306904	0.314892	none	0.174534	0.183582	-0.00564789	0.253244	By MS/MS	By MS/MS	2	1	2	1	2	1	138610000	127060000	75661000	70665000	62950000	56398000	Median	Median	3	2	0	0	4.1525	11.726	9.5	5.8
C1orf35	Q9BU76	C1orf35	Multiple myeloma tumor-associated protein 2	0.0567134	0.2869	none	0.00762609	0.238542	-0.162766	0.17455	By MS/MS	By MS/MS	7	6	7	6	7	6	185680000	190090000	85062000	98844000	100620000	91251000	Median	Median	9	9	0	0	23.044	14.606	21.7	20.5
C7orf50	Q9BRJ6;C9JQV0;H7C0T1;H7C2R9	C7orf50	Uncharacterized protein C7orf50	0.0897243	0.0588638	none	-0.357566	-0.390642	0.0218217	-0.52913	By MS/MS	By MS/MS	3	1	3	1	3	1	247580000	86229000	97134000	33420000	150450000	52809000	Median	Median	5	1	0	0	15.842		33	22.2
C9orf78	Q9NZ63	C9orf78	Uncharacterized protein C9orf78	0	0	zero-fill					By matching	By matching	0	0	0	0	0	0	0	0	0	0	0	0	Median	Median	0	0	0	0			0	0
CAAP1	Q9H8G2	CAAP1	Caspase activity and apoptosis inhibitor 1	-0.230321	0.113767	none	-0.173515	0.170566	-0.243307	-0.00136463	By matching	By MS/MS	1	2	1	2	1	2	15397000	39718000	6312700	19817000	9084200	19901000	Median	Median	1	2	0	0		10.218	2.2	6.6
CABIN1	Q9Y6J0;A0A087WWW8;B5MEB3;A0A087WXL7	CABIN1	Calcineurin-binding protein cabin-1	0.14568	-0.0984744	none	0.107688	-0.136553	0.172643	-0.020922	By MS/MS	By MS/MS	14	15	14	15	14	15	617780000	691200000	307260000	316890000	310510000	374300000	Median	Median	17	19	0	0	20.743	28.025	9.2	9.2
CACTIN	Q8WUQ7	CACTIN	Cactin	-0.0491521	0.336428	none	-0.0887149	0.297485	-0.272646	0.14843	By MS/MS	By MS/MS	3	4	3	4	3	4	145170000	253390000	65723000	110050000	79444000	143340000	Median	Median	4	7	0	0	25.833	22.377	7.8	9.5
CALML5	Q9NZT1	CALML5	Calmodulin-like protein 5	-2.3992	2.3992	ratio projection	-2.40629				By MS/MS	By matching	1	0	1	0	1	0	16230000	0	1684200	0	14546000	0	Median	Median	1	0	1	0			9.6	0
CALM[1-3]	G3V361;Q96HY3;E7ETZ0;H0Y7A7;E7EMB3;P62158	CALM2;CALM3;CALM1	Calmodulin	-0.205042	0.168637	none	-0.101923	0.272262	-0.264231	0.121231	By matching	By MS/MS	2	1	2	1	2	1	61870000	87986000	26992000	43210000	34878000	44776000	Median	Median	2	2	0	0	7.1546	29.596	20.4	20.4
CAPZB	B1AK87;B1AK88;P47756;B1AK85	CAPZB	F-actin-capping protein subunit beta	-0.283742	0.283742	ratio projection	-0.284581				By MS/MS	By matching	1	0	1	0	1	0	41374000	0	17530000	0	23845000	0	Median	Median	1	0	0	0			10.8	0
CASP2	P42575	CASP2	Caspase-2;Caspase-2 subunit p18;Caspase-2 subunit p13;Caspase-2 subunit p12	0.152955	0.0690623	none	0.0611541	-0.0226248	0.059321	0.0270688	By matching	By matching	1	1	1	1	1	1	42339000	84824000	20213000	39999000	22125000	44825000	Median	Median	1	2	0	0		7.7509	2.9	2.9
CASP8AP2	A0A087WTW5;Q9UKL3;A0A096LP21	CASP8AP2	CASP8-associated protein 2	0.152132	0.0860424	none	0.197362	0.132248	0.0467326	0.232932	By matching	By matching	2	2	2	2	2	2	63120000	89740000	33386000	41348000	29733000	48392000	Median	Median	3	3	0	0	19.799	14.869	1.9	1.9
CASZ1	Q86V15	CASZ1	Zinc finger protein castor homolog 1	-0.112207	-0.0783721	none	-0.157753	-0.124755	-0.0239248	-0.199693	By MS/MS	By MS/MS	6	4	6	4	6	4	157240000	142490000	73165000	68891000	84074000	73595000	Median	Median	7	5	0	0	16.641	10.107	6.9	4.2
CBFB	Q13951;H3BSC0	CBFB	Core-binding factor subunit beta	-0.176915	0.592494	none	-0.188217	0.582363	-0.544055	0.280316	By MS/MS	By matching	3	1	2	0	3	1	77190000	24532000	37279000	13731000	39911000	10801000	Median	Median	4	2	0	0	12.902	1.3963	19.8	5.5
CBLL1	Q75N03;C9J2P9	CBLL1	E3 ubiquitin-protein ligase Hakai	-0.143703	0.025139	none	-0.123308	0.0453032	-0.119389	-0.0548047	By MS/MS	By MS/MS	5	6	5	6	5	6	212800000	345800000	99708000	173610000	113090000	172190000	Median	Median	6	9	0	0	23.774	17.895	15.3	19.3
CBX2	Q14781	CBX2	Chromobox protein homolog 2	0.288135	-0.744724	none	0.29337	-0.740818	0.730342	-0.318557	By matching	By MS/MS	1	1	1	1	1	1	16305000	24321000	8169300	7404900	8135600	16916000	Median	Median	2	1	0	1	5.2457		2.1	5.8
CBX3	Q13185	CBX3	Chromobox protein homolog 3	1.95827	-2.20551	none	2.06447	-2.09943	2.94424	-0.0334393	By MS/MS	By MS/MS	10	12	9	11	9	11	5251800000	7577000000	4094900000	1352900000	1156900000	6224100000	Median	Median	15	15	0	0	11.004	9.9484	69.9	70.5
CBX4	O00257	CBX4	E3 SUMO-protein ligase CBX4	0.332848	-0.446942	none	0.204141	-0.576755	0.551394	-0.265112	By MS/MS	By MS/MS	6	6	6	6	6	6	251480000	280370000	138410000	100580000	113070000	179800000	Median	Median	5	8	0	0	11.688	13.234	17.3	16.1
CBX5	P45973	CBX5	Chromobox protein homolog 5	2.88656	-3.17785	none	2.78452	-3.28139	4.28819	-0.36403	By MS/MS	By MS/MS	11	15	10	14	11	15	4481300000	6494500000	3715400000	814090000	765920000	5680400000	Median	Median	16	12	0	0	110.32	36.136	48.2	64.4
CBX8	Q9HC52;C9J6K3	CBX8	Chromobox protein homolog 8	0.423897	-0.525456	none	0.298072	-0.652334	0.671294	-0.25249	By MS/MS	By MS/MS	18	19	18	19	18	19	1456400000	2000300000	783850000	749710000	672520000	1250500000	Median	Median	24	26	0	0	28.278	12.741	57.3	57.8
CCAR1	Q8IX12;F5H2E6;A0A0C4DGG8;F5H1H2;F5H3E1	CCAR1	Cell division cycle and apoptosis regulator protein 1	-0.171803	-0.221753	none	-0.133321	-0.184211	0.0353198	-0.224635	By MS/MS	By MS/MS	10	10	10	10	10	10	563120000	521660000	246120000	233520000	317000000	288150000	Median	Median	12	11	0	0	20.732	23.436	12.7	11.7
CCDC12	J3KR35;Q8WUD4;C9JUN5;S4R331	CCDC12	Coiled-coil domain-containing protein 12	0.129037	0.013258	none	0.051024	-0.0647968	0.0818685	-0.00998121	By MS/MS	By MS/MS	5	6	5	6	5	6	498730000	747070000	252740000	339510000	245980000	407560000	Median	Median	5	8	0	0	3.6625	15.377	42.5	48
CCDC137	I3L0U5;Q6PK04	CCDC137	Coiled-coil domain-containing protein 137	-0.354008	0.354008	ratio projection	-0.355055				By matching	By matching	1	0	1	0	1	0	20982000	0	10023000	0	10959000	0	Median	Median	2	0	0	0	31.364		3.8	0
CCDC47	Q96A33;A0A087WYW6	CCDC47	Coiled-coil domain-containing protein 47	0.0225962	-0.303185	none	0.0200577	-0.306573	0.230362	-0.20328	By MS/MS	By MS/MS	4	4	4	4	4	4	154230000	166370000	82031000	78903000	72196000	87463000	Median	Median	7	8	0	0	30.909	30.861	15.7	12
CCDC59	Q9P031	CCDC59	Thyroid transcription factor 1-associated protein 26	0.125368	0.0301805	none	0.0299829	-0.0653099	0.0673079	-0.0251794	By matching	By MS/MS	2	1	2	1	2	1	447670000	571280000	209320000	253300000	238350000	317980000	Median	Median	3	2	0	0	15.824	12.244	7.1	3.3
CCDC77	F5H0W5;Q9BR77	CCDC77	Coiled-coil domain-containing protein 77	0	0	zero-fill					By matching	By matching	0	0	0	0	0	0	0	0	0	0	0	0	Median	Median	0	0	0	0			0	0
CCDC86	Q9H6F5	CCDC86	Coiled-coil domain-containing protein 86	0.0514003	0.132015	none	-0.0493076	0.031254	-0.0570032	-0.0125971	By MS/MS	By MS/MS	7	11	7	11	7	11	896660000	1340800000	399530000	629240000	497130000	711550000	Median	Median	12	16	0	0	13.42	17.302	23.3	42.2
CCDC9	Q9Y3X0;M0QZR0;M0QYB4	CCDC9	Coiled-coil domain-containing protein 9	0	0	zero-fill					By matching	By matching	0	0	0	0	0	0	0	0	0	0	0	0	Median	Median	0	0	0	0			0	0
CCHCR1	B0S7V6;A0A0G2JPU2;A0A0G2JP87;Q8TD31;A2ABH1;A0A0G2JJ47;A0A0G2JII5	CCHCR1	Coiled-coil alpha-helical rod protein 1	-2.24916	2.24916	ratio projection	-2.2558				By matching	By matching	1	0	1	0	1	0	9200000	0	2226100	0	6973900	0	Median	Median	1	0	0	0			1.2	0
CCNB2	H1UBN3;O95067	CCNB2	G2/mitotic-specific cyclin-B2	0.0779775	0.0874838	none	0.202888	0.213627	-0.00672197	0.294542	By MS/MS	By MS/MS	2	3	2	3	2	3	163420000	267210000	79011000	128030000	84409000	139170000	Median	Median	3	5	0	0	8.2968	24.087	9.4	9.4
CCNB3	Q8WWL7	CCNB3	G2/mitotic-specific cyclin-B3	-0.138086	0.138086	none	0.262072	0.540622	-0.195284	0.568172	By matching	By matching	1	1	1	1	1	1	10993000	7350000	6213200	4754100	4779600	2595800	Median	Median	1	1	0	0			0.6	0.6
CCNL2	Q96S94	CCNL2	Cyclin-L2	0	0	zero-fill					By matching	By matching	0	0	0	0	0	0	0	0	0	0	0	0	Median	Median	0	0	0	0			0	0
CCNT1	O60563	CCNT1	Cyclin-T1	0.259385	-0.174699	none	0.49057	0.0581086	0.306944	0.387068	By MS/MS	By MS/MS	3	5	3	5	3	5	62442000	115420000	33002000	49450000	29441000	65975000	Median	Median	3	4	0	0	10.555	14.602	9.2	9.2
CD2BP2	O95400	CD2BP2	CD2 antigen cytoplasmic tail-binding protein 2	-0.151607	-0.130878	none	-0.205863	-0.186295	-0.0146576	-0.277255	By MS/MS	By MS/MS	12	12	12	12	12	12	3076200000	3588900000	1354000000	1519400000	1722200000	2069500000	Median	Median	19	22	0	0	19.837	29.189	45.2	45.5
CD3EAP	O15446	CD3EAP	DNA-directed RNA polymerase I subunit RPA34	0.0244934	0.0439028	none	-0.190355	-0.172018	-0.0137245	-0.256197	By MS/MS	By MS/MS	10	6	10	6	10	6	811880000	911920000	356460000	386650000	455420000	525270000	Median	Median	11	9	0	0	33.527	18.3	36.9	27.1
CDC16	Q13042;Q5T8C6	CDC16	Cell division cycle protein 16 homolog	-0.036465	-0.0922831	none	0.238909	0.184344	0.0394694	0.299169	By MS/MS	By MS/MS	5	4	5	4	5	4	625520000	629210000	463380000	458590000	162140000	170620000	Median	Median	5	5	0	0	5.3064	6.1647	9.5	7.9
CDC23	Q9UJX2	CDC23	Cell division cycle protein 23 homolog	0.0457614	0.0267967	none	0.217231	0.1995	0.0134101	0.294634	By MS/MS	By MS/MS	8	5	8	5	8	5	282110000	392360000	143400000	156690000	138710000	235660000	Median	Median	8	6	0	0	13.785	44.229	18.1	10.2
CDC26	Q8NHZ8	CDC26	Anaphase-promoting complex subunit CDC26	-0.0047842	-0.0326823	none	0.196355	0.16954	0.0197269	0.25867	By MS/MS	By MS/MS	5	5	5	5	5	5	810320000	995110000	420500000	498560000	389820000	496550000	Median	Median	8	9	0	0	32.523	25.572	54.1	51.8
CDC27	G5EA36;P30260	CDC27	Cell division cycle protein 27 homolog	0.136605	0.0635339	none	0.228973	0.157044	0.0516692	0.272803	By MS/MS	By MS/MS	21	20	21	20	21	20	1940800000	1894700000	1009600000	893940000	931190000	1000700000	Median	Median	34	32	0	0	19.164	19.049	32.8	29.6
CDC40	Q5SRN1;O60508	CDC40	Pre-mRNA-processing factor 17	-0.00990025	-0.0658302	none	0.0596322	0.00389003	0.0395484	0.0448001	By MS/MS	By MS/MS	6	4	6	4	6	4	420040000	240810000	215180000	120250000	204850000	120550000	Median	Median	8	5	0	0	18.683	21.34	18.2	10
CDC5L	Q99459	CDC5L	Cell division cycle 5-like protein	-0.116734	-0.0779849	none	-0.143022	-0.105008	-0.0273995	-0.175303	By MS/MS	By MS/MS	56	59	56	59	56	59	13350000000	16671000000	6225800000	7458000000	7124300000	9213000000	Median	Median	100	102	0	0	14.289	19.045	71.2	72.3
CDC6	Q99741;J3QLN7	CDC6	Cell division control protein 6 homolog	-0.00393281	0.0757079	none	-0.0459526	0.0336521	-0.0563145	-0.00853114	By MS/MS	By MS/MS	4	5	4	5	4	5	118360000	146870000	60119000	71039000	58244000	75833000	Median	Median	4	5	0	0	1.0149	23.026	9.5	11.4
CDC73	Q6P1J9	CDC73	Parafibromin	0.069171	-0.00413808	none	0.0896337	0.0166389	0.0518374	0.074993	By MS/MS	By MS/MS	24	22	24	22	24	22	2078400000	2212100000	1032700000	1018400000	1045700000	1193700000	Median	Median	35	33	0	0	26.179	17.306	45.6	42.2
CDCA2	Q69YH5;E9PEI0	CDCA2	Cell division cycle-associated protein 2	-0.0689736	-0.0253028	none	-0.105334	-0.0621585	-0.0308799	-0.118344	By MS/MS	By MS/MS	63	72	63	72	63	72	16377000000	20330000000	7533000000	9489500000	8844000000	10841000000	Median	Median	129	142	0	0	19.415	17.852	72.8	74.5
CDCA5	B5MBX0;Q96FF9	CDCA5	Sororin	0.333636	0.044062	none	0.169027	-0.120404	0.20476	0.0337757	By MS/MS	By MS/MS	3	4	3	4	3	4	124440000	223140000	67959000	103450000	56482000	119700000	Median	Median	5	6	0	0	13.131	15.936	10.1	19.9
CDCA7L	Q96GN5	CDCA7L	Cell division cycle-associated 7-like protein	0.0544402	0.0294771	none	0.18409	0.160146	0.0176516	0.24336	By MS/MS	By MS/MS	30	30	30	30	30	30	12480000000	13867000000	6934700000	6617700000	5545600000	7249100000	Median	Median	68	72	0	0	22.661	16.552	48.5	49.3
CDCA8	Q53HL2	CDCA8	Borealin	1.09357	-1.09357	ratio projection	1.0968				By matching	By matching	1	0	1	0	1	0	25117000	0	18155000	0	6962400	0	Median	Median	1	0	0	0			5.7	0
CDK11B	B7ZVY7;J3QR44;P21127;A0A0D9SEI3;A0A0D9SER5;A0A0D9SEN2;J3QR29	CDK11B	Cyclin-dependent kinase 11B	-0.0793925	-0.0163462	none	-0.097965	-0.035313	-0.0445804	-0.0941103	By MS/MS	By MS/MS	9	12	0	0	9	12	590260000	854670000	272940000	387400000	317320000	467270000	Median	Median	15	20	0	0	35.702	12.729	12.5	14.7
CDK12	Q9NYV4;J3QSD7	CDK12	Cyclin-dependent kinase 12	-0.293178	-0.370588	none	-0.259271	-0.338451	0.0547373	-0.422817	By matching	By MS/MS	4	5	3	3	3	3	91521000	141010000	44626000	54385000	46895000	86627000	Median	Median	3	3	0	0	34.332	15.544	6.1	6.6
CDK13	Q14004	CDK13	Cyclin-dependent kinase 13	0.0278026	0.0282154	none	-0.176854	-0.17749	-0.000291917	-0.250559	By MS/MS	By MS/MS	8	9	7	7	8	9	324700000	455020000	153570000	201750000	171120000	253280000	Median	Median	11	10	0	0	16.517	24.467	7.8	8.6
CDK2AP1	O14519;F5GZF0	CDK2AP1	Cyclin-dependent kinase 2-associated protein 1	-0.030713	0.0316691	none	-0.0272044	0.0352016	-0.0441108	0.00578546	By MS/MS	By MS/MS	2	3	2	3	2	3	211770000	216530000	93903000	97792000	117860000	118740000	Median	Median	4	5	0	0	3.4327	5.7277	20	27
CDK8	P49336;A0A0D9SEP3	CDK8	Cyclin-dependent kinase 8	0.338808	-0.0770185	none	0.506399	0.0923428	0.294034	0.422506	By matching	By matching	1	2	0	1	1	2	5279600	48792000	3298500	20855000	1981100	27937000	Median	Median	1	2	0	0		61.342	1.9	10.6
CDK9	P50750;X6RE90	CDK9	Cyclin-dependent kinase 9	0.122774	-0.122774	ratio projection	0.123136				By matching	By matching	1	1	1	0	1	0	23091000	0	11724000	0	11367000	0	Median	Median	1	0	0	0			4.8	2.2
CDKAL1	Q5VV42	CDKAL1	Threonylcarbamoyladenosine tRNA methylthiotransferase	0.429399	-0.127052	none	0.43957	-0.115926	0.393471	0.227687	By matching	By matching	1	1	1	1	1	1	10452000	31367000	4420200	14815000	6031500	16552000	Median	Median	1	2	0	0		72.2	2.6	2.6
CDYL	Q9Y232	CDYL	Chromodomain Y-like protein	0.581889	-0.428232	none	0.610606	-0.398893	0.714263	0.14759	By MS/MS	By MS/MS	13	12	13	12	13	12	980410000	1051500000	530310000	474310000	450110000	577170000	Median	Median	21	22	0	0	33.394	24.009	23.6	23.7
CDYL2	A0A0B4J291;Q8N8U2	CDYL2	Chromodomain Y-like protein 2	1.33305	-0.97914	none	1.413	-0.897678	1.63497	0.359548	By MS/MS	By MS/MS	1	1	1	1	1	1	5527300	40825000	3524600	13671000	2002600	27154000	Median	Median	1	1	0	1			1.6	2.6
CEBPA	P49715	CEBPA	CCAAT/enhancer-binding protein alpha	0.0565895	-0.0411166	none	-0.0913715	-0.189911	0.0690886	-0.199102	By MS/MS	By MS/MS	2	4	2	4	2	4	108710000	223320000	44491000	101910000	64222000	121400000	Median	Median	4	7	0	0	18.736	12.749	4.5	10.6
CEBPB	P17676	CEBPB	CCAAT/enhancer-binding protein beta	-0.106535	-0.0178513	none	-0.152131	-0.0640877	-0.0627086	-0.152705	By MS/MS	By MS/MS	17	18	17	18	17	18	3414500000	3805800000	1426200000	1578400000	1988300000	2227400000	Median	Median	27	34	0	0	33.168	48.189	55.9	58.8
CEBPD	P49716	CEBPD	CCAAT/enhancer-binding protein delta	0.0684128	-0.104855	none	0.0583858	-0.11505	0.122519	-0.0404309	By MS/MS	By MS/MS	6	5	6	5	6	5	922230000	946060000	429980000	392660000	492250000	553400000	Median	Median	11	11	0	0	32.73	28.293	29	29
CEBPG	P53567	CEBPG	CCAAT/enhancer-binding protein gamma	0.0680594	0.148174	none	-0.228993	-0.150001	-0.0566494	-0.267823	By MS/MS	By MS/MS	3	3	3	3	3	3	692330000	982240000	351670000	447010000	340660000	535230000	Median	Median	4	4	0	0	21.878	18.264	52	52
CEBPZ	Q03701;A0A087X1N2	CEBPZ	CCAAT/enhancer-binding protein zeta	-0.000133548	-0.0182168	none	0.0666748	0.0489336	0.0127868	0.08171	By MS/MS	By MS/MS	18	19	18	19	18	19	2148300000	2696900000	1034300000	1290800000	1114000000	1406100000	Median	Median	30	36	0	0	15.312	13.83	18.8	23.1
CELF1	G5EA30;Q92879;F5H4Y5;E9PQK4;E9PSH0;F5H0D8;E9PKU1	CELF1	CUGBP Elav-like family member 1	0.302402	0.387662	none	0.443819	0.531968	-0.0602878	0.690167	By MS/MS	By MS/MS	8	9	8	9	8	9	373000000	545350000	209600000	294730000	163400000	250620000	Median	Median	9	11	0	0	20.501	28.81	18.3	19.8
CENPF	P49454	CENPF	Centromere protein F	-0.0377865	-0.0153126	none	-0.0198284	0.00259452	-0.0158914	-0.0121392	By MS/MS	By MS/MS	220	227	220	227	220	227	31524000000	37263000000	14926000000	16963000000	16599000000	20300000000	Median	Median	383	393	0	0	22.756	26.788	67.4	70.1
CENPN	Q96H22	CENPN	Centromere protein N	0.100143	-0.100143	ratio projection	0.100439				By matching	By matching	1	0	1	0	1	0	12926000	0	3471100	0	9455200	0	Median	Median	1	0	0	0			3.2	0
CENPS/CENPS-CORT	Q8N2Z9	CENPS;CENPS-CORT	Centromere protein S	-0.18791	-0.270982	none	-0.103674	-0.187609	0.0587408	-0.206143	By matching	By MS/MS	2	1	2	1	2	1	26971000	21055000	11581000	10598000	15390000	10457000	Median	Median	2	1	0	0	20.684		20.3	8.7
CENPV (1)	Q7Z7K6	CENPV	Centromere protein V	-0.0930317	-0.0436987	none	-0.15319	-0.10462	-0.0348837	-0.182196	By MS/MS	By MS/MS	5	4	3	3	5	4	134800000	221780000	61387000	103450000	73409000	118340000	Median	Median	5	5	0	0	30.758	20.062	22.9	25.5
CENPV (2)	A0A0M3HER2	CENPV		0	0	zero-fill					By matching	By matching	2	1	0	0	0	0	0	0	0	0	0	0	Median	Median	0	0	0	0			11.4	7.4
CENPX	A8MT69;J3QR01	CENPX	Centromere protein X	0.250898	0.0559039	none	0.500496	0.307895	0.137881	0.571213	By MS/MS	By MS/MS	2	2	2	2	2	2	31703000	74485000	17247000	39370000	14456000	35115000	Median	Median	1	2	0	0		50.533	32.1	32.1
CEPT1	A0A0C4DGS9;Q9Y6K0	CEPT1	Choline/ethanolaminephosphotransferase 1	0.124389	-0.0145427	none	0.100843	-0.0379026	0.0982394	0.044215	By MS/MS	By MS/MS	1	1	1	1	1	1	30087000	58388000	15202000	31949000	14885000	26439000	Median	Median	1	2	0	0		6.8242	3.9	3.9
CERS2	Q96G23;H0YLQ6	CERS2	Ceramide synthase 2	0.258156	0.0409368	none	0.0113525	-0.206445	0.153597	-0.138407	By MS/MS	By MS/MS	1	2	1	2	1	2	98136000	138990000	49159000	65561000	48977000	73428000	Median	Median	3	3	0	0	30.581	28.492	4.2	6.6
CETN2	P41208	CETN2	Centrin-2	-0.00606949	-0.0477075	none	0.0263043	-0.0153013	0.0294425	0.00769319	By MS/MS	By MS/MS	17	19	17	19	17	19	9974500000	8839300000	4969400000	4374200000	5005100000	4465100000	Median	Median	42	41	0	0	11.933	22.391	76.7	78.5
CGGBP1	Q9UFW8;C9JUJ0	CGGBP1	CGG triplet repeat-binding protein 1	0.388069	0.0634109	none	0.373732	0.0503276	0.229568	0.299177	By MS/MS	By matching	3	4	3	4	3	4	129300000	168270000	72457000	87770000	56845000	80497000	Median	Median	6	6	0	0	27.311	12.205	22.8	33.5
CHAF1A	Q13111	CHAF1A	Chromatin assembly factor 1 subunit A	2.85236	-3.03406	none	2.86096	-3.02597	4.16233	-0.129	By MS/MS	By MS/MS	17	20	17	20	17	20	1005800000	1891900000	809670000	437490000	196150000	1454400000	Median	Median	10	11	0	0	27.949	41.049	27.6	25.9
CHAF1B	Q13112	CHAF1B	Chromatin assembly factor 1 subunit B	3.08915	-2.27143	none	3.02366	-2.3349	3.7905	0.475811	By MS/MS	By MS/MS	7	8	7	8	7	8	487450000	743500000	414060000	97589000	73392000	645910000	Median	Median	7	3	0	0	34.26	32.689	18.4	28.1
CHAMP1	Q96JM3	CHAMP1	Chromosome alignment-maintaining phosphoprotein 1	1.37708	-1.51966	none	1.53938	-1.35683	2.0483	0.123023	By MS/MS	By MS/MS	24	29	24	29	24	29	3460200000	4829200000	2420800000	1396900000	1039400000	3432300000	Median	Median	35	43	0	0	34.424	49.714	36.7	41.5
CHCHD3	C9JRZ6;F8WAR4;Q9NX63;F8WD73	CHCHD3	MICOS complex subunit MIC19	-1.3781	1.3781	ratio projection		1.37401			By matching	By MS/MS	0	1	0	1	0	1	0	20025000	0	14286000	0	5739700	Median	Median	0	1	0	1			0	3.4
CHD1	O14646	CHD1	Chromodomain-helicase-DNA-binding protein 1	0.167561	-0.013383	none	0.210638	0.0304067	0.127947	0.170066	By MS/MS	By MS/MS	10	6	7	3	9	5	354290000	189350000	194770000	84788000	159520000	104560000	Median	Median	15	9	0	0	23.767	31.28	8.1	4.1
CHD2	O14647	CHD2	Chromodomain-helicase-DNA-binding protein 2	0.000101292	-0.000101292	ratio projection		-0.000100992			By matching	By matching	3	4	0	1	0	1	0	6951300	0	3217400	0	3733900	Median	Median	0	1	0	0			1.7	2.3
CHD3	Q12873	CHD3	Chromodomain-helicase-DNA-binding protein 3	0.148694	-0.100973	none	0.208143	-0.0410312	0.176542	0.117644	By MS/MS	By MS/MS	21	16	10	6	12	8	490020000	493010000	249100000	221880000	240920000	271120000	Median	Median	14	15	0	0	17.167	14.443	15.6	10.4
CHD4	F5GWX5;A0A0C4DGG9;Q14839	CHD4	Chromodomain-helicase-DNA-binding protein 4	1.05606	-1.03218	none	1.02864	-1.05971	1.47661	-0.0263381	By MS/MS	By MS/MS	52	52	38	39	52	52	7174800000	8461900000	4643400000	2909300000	2531400000	5552600000	Median	Median	89	86	0	0	22.788	28.973	35.3	36.1
CHD6	Q8TD26	CHD6	Chromodomain-helicase-DNA-binding protein 6	0.0275986	-0.0325215	none	0.0708015	0.010923	0.0425113	0.0576623	By MS/MS	By MS/MS	29	29	17	18	17	18	416110000	749840000	226630000	369100000	189470000	380740000	Median	Median	21	24	0	0	16.442	29.248	13.8	13.6
CHD7	Q9P2D1	CHD7	Chromodomain-helicase-DNA-binding protein 7	0.106237	0.0503285	none	0.172744	0.117695	0.039533	0.205255	By MS/MS	By MS/MS	107	106	79	82	107	106	15706000000	22167000000	7850900000	9486600000	7855300000	12680000000	Median	Median	192	195	0	0	24.614	25.837	41.6	41.1
CHD8	Q9HCK8	CHD8	Chromodomain-helicase-DNA-binding protein 8	0	0	zero-fill					By matching	By matching	22	18	0	0	0	0	0	0	0	0	0	0	Median	Median	0	0	0	0			7.1	5.3
CHD9	Q3L8U1	CHD9	Chromodomain-helicase-DNA-binding protein 9	0.830846	0.553201	none	0.976217	0.703544	0.196325	1.18719	By MS/MS	By matching	21	19	2	2	2	2	50472000	51849000	31015000	27721000	19456000	24128000	Median	Median	2	2	0	0	55.475	13.619	7.3	5.4
CHERP	Q8IWX8;J3QK89	CHERP	Calcium homeostasis endoplasmic reticulum protein	-0.11718	-0.06289	none	-0.0226395	0.0316775	-0.0383888	0.00650452	By MS/MS	By MS/MS	25	22	25	22	25	22	6582800000	7573800000	2886500000	3373400000	3696300000	4200500000	Median	Median	51	52	0	0	24.608	35.05	36.2	35
CHRAC1	Q9NRG0	CHRAC1	Chromatin accessibility complex protein 1	-0.00209342	0.0505722	none	0.132511	0.18612	-0.0372402	0.225418	By MS/MS	By MS/MS	5	5	5	5	5	5	575130000	439220000	249460000	219690000	325670000	219530000	Median	Median	10	7	0	0	26.227	21.523	65.6	50.4
CHTOP	Q9Y3Y2;A0A087X1B7;X6R700	CHTOP	Chromatin target of PRMT1 protein	-0.0984373	-0.0439886	none	0.0230424	0.0777899	-0.0385011	0.0714135	By MS/MS	By MS/MS	9	8	9	8	9	8	2559100000	3691900000	1223900000	1777400000	1335100000	1914500000	Median	Median	17	20	0	0	14.154	10.493	39.5	35.5
CIC	I3L2J0	CIC		0.157416	-0.0762331	none	0.470094	0.238542	0.165215	0.500595	By MS/MS	By MS/MS	4	5	4	5	4	5	69187000	76527000	39480000	43851000	29707000	32676000	Median	Median	3	5	0	0	42.971	26.993	1.9	2.7
CIR1	Q86X95	CIR1	Corepressor interacting with RBPJ 1	-0.203554	0.16782	none	-0.266559	0.104337	-0.262601	-0.113932	By MS/MS	By MS/MS	4	6	4	6	4	6	152910000	199190000	64336000	99444000	88574000	99744000	Median	Median	6	5	0	0	24.132	17.968	8.7	13.6
CIRBP	Q14011;K7ENX8;K7ELV6;K7EJV5;K7ELT6;K7EJV1;K7EMY9;K7EPM4;K7ER40;K7EQR7;D6W5Y5	CIRBP	Cold-inducible RNA-binding protein	-0.0312777	-0.0209643	none	0.1141	0.125122	-0.00729265	0.169178	By MS/MS	By MS/MS	2	2	2	2	2	2	105600000	121220000	33367000	37997000	72236000	83219000	Median	Median	3	3	1	0	100.01	89.327	18	18
CISD3	P0C7P0	CISD3	CDGSH iron-sulfur domain-containing protein 3, mitochondrial	0.195953	-0.583619	none	0.0224743	-0.759283	0.551241	-0.522636	By matching	By MS/MS	1	1	1	1	1	1	3458500	29165000	1514500	11804000	1944000	17361000	Median	Median	1	1	0	0			7.1	11.8
CIZ1	F5H2X7;Q9ULV3;H0Y5D5;Q9BTG3;Q5SYW2	CIZ1	Cip1-interacting zinc finger protein	-0.176907	-0.153778	none	-0.216619	-0.194708	-0.0163546	-0.290804	By MS/MS	By MS/MS	20	17	20	17	20	17	1995400000	1718000000	878960000	736400000	1116500000	981570000	Median	Median	30	23	0	0	20.64	21.387	38.4	32
CKAP2	Q8WWK9	CKAP2	Cytoskeleton-associated protein 2	0.0303488	0.0206119	none	-0.119103	-0.129576	0.00688505	-0.175864	By MS/MS	By MS/MS	4	7	4	7	4	7	198410000	231200000	95067000	105670000	103350000	125530000	Median	Median	6	9	0	0	8.3459	12.326	8.2	12.9
CKAP4	Q07065	CKAP4	Cytoskeleton-associated protein 4	0.0574361	0.066425	none	-0.0694519	-0.0608487	-0.00635613	-0.092118	By MS/MS	By MS/MS	23	23	22	22	23	23	2167000000	2688300000	958010000	1281500000	1209000000	1406800000	Median	Median	39	39	0	0	24.374	27.109	49	50.2
CKAP5	Q14008	CKAP5	Cytoskeleton-associated protein 5	0.0896647	-0.438417	none	0.45133	-0.0756416	0.37341	0.264547	By MS/MS	By MS/MS	9	8	9	8	9	8	279800000	183080000	152810000	88195000	126990000	94888000	Median	Median	12	8	0	0	15.765	26.605	6.2	5.1
CLASRP	F5H0Q6;A0A0A0MQS2;Q8N2M8	CLASRP	CLK4-associating serine/arginine rich protein	-0.265947	0.11178	none	-0.38562	-0.00905966	-0.267093	-0.278291	By matching	By matching	1	1	1	1	1	1	41617000	88942000	17988000	42122000	23629000	46820000	Median	Median	2	2	0	0	0.76623	6.3166	2.1	2.1
CLIP2	Q9UDT6	CLIP2	CAP-Gly domain-containing linker protein 2	-0.0958568	0.019144	none	-0.467932	-0.355368	-0.0813179	-0.581923	By matching	By matching	1	1	1	1	1	1	492100000	206960000	197750000	86588000	294350000	120370000	Median	Median	2	1	0	0	2.9379		1.6	1.6
CLK1	P49759;A0A087WVK0;F8WBF5	CLK1	Dual specificity protein kinase CLK1	-0.101346	-0.246397	none	0.0919367	-0.0529997	0.102567	0.0272291	By MS/MS	By MS/MS	4	3	4	3	4	3	130360000	71442000	93356000	31533000	37002000	39909000	Median	Median	5	4	0	0	96.527	10.053	9.7	7
CLK2	B1AVT0;P49760	CLK2	Dual specificity protein kinase CLK2	-0.0822235	-0.0966688	none	-0.276223	-0.292352	0.0102143	-0.402075	By MS/MS	By MS/MS	1	1	1	1	1	1	58874000	60127000	26608000	28842000	32266000	31286000	Median	Median	2	2	0	0	1.7684	1.5459	2.8	2.8
CLK3	P49761;H3BUL5;H3BVF8;H3BQG1	CLK3	Dual specificity protein kinase CLK3	-0.152756	0.132824	none	-0.458604	-0.174898	-0.201936	-0.447358	By MS/MS	By matching	1	1	1	1	1	1	61008000	62237000	28297000	30774000	32710000	31463000	Median	Median	2	1	0	0	5.461		3.1	3.1
CLK4	B7ZL31;A0A087WX74;Q9HAZ1;E7ES88	CLK4	Dual specificity protein kinase CLK4	0	0	zero-fill					By matching	By matching	0	0	0	0	0	0	0	0	0	0	0	0	Median	Median	0	0	0	0			0	0
CLN6	H3BRN7;H3BNF1;H3BTY4;H3BUV4;H3BUT1;Q9NWW5	CLN6	Ceroid-lipofuscinosis neuronal protein 6	0.158345	0.020829	none	0.129085	-0.00807278	0.0972382	0.0852812	By MS/MS	By MS/MS	2	3	2	3	2	3	247010000	541110000	121620000	258520000	125390000	282580000	Median	Median	3	5	1	0	6.025	6.5493	25	25
CLOCK	O15516	CLOCK	Circadian locomoter output cycles protein kaput	0.520116	-0.520116	ratio projection	0.521654				By matching	By matching	1	0	1	0	1	0	8119300	0	4458100	0	3661200	0	Median	Median	1	0	0	0			0.9	0
CLPTM1L	G5E9Z2;Q96KA5	CLPTM1L	Cleft lip and palate transmembrane protein 1-like protein	0.161902	0.11999	none	0.190425	0.14952	0.0296362	0.240291	By MS/MS	By MS/MS	1	2	1	2	1	2	70375000	143230000	33108000	56908000	37267000	86320000	Median	Median	2	3	0	1	11.804	26.774	4.3	10.6
CMAS	Q8NFW8	CMAS	N-acylneuraminate cytidylyltransferase	0.0251188	0.12212	none	0.118493	0.216486	-0.0685902	0.23707	By MS/MS	By MS/MS	35	36	35	36	35	36	9843900000	10745000000	4995000000	5489500000	4848900000	5256000000	Median	Median	80	75	0	0	14.061	15.786	72.8	74.7
CMC2	H3BPP2;Q9NRP2	CMC2	COX assembly mitochondrial protein 2 homolog	0	0	zero-fill					By matching	By matching	0	0	0	0	0	0	0	0	0	0	0	0	Median	Median	0	0	0	0			0	0
COIL	P38432	COIL	Coilin	-0.0477685	-0.0259991	none	0.0817487	0.104068	-0.0153933	0.131439	By MS/MS	By MS/MS	9	9	9	9	9	9	519670000	838240000	244660000	387050000	275010000	451200000	Median	Median	8	14	0	0	46.083	28.39	19.6	17.2
COL15A1	A0A087X0K0;P39059	COL15A1	Collagen alpha-1(XV) chain;Restin;Restin-2;Restin-3;Restin-4	0	0	zero-fill					By matching	By matching	0	0	0	0	0	0	0	0	0	0	0	0	Median	Median	0	0	0	0			0	0
COL5A1	A0A087WXW9;P20908	COL5A1	Collagen alpha-1(V) chain	0.338678	0.44856	none	-0.131787	-0.0223611	-0.0776984	-0.10877	By matching	By matching	1	1	1	1	1	1	10970000	18478000	5138300	9029500	5831500	9448300	Median	Median	1	1	0	0			0.7	0.7
COMMD3-BMI1/BMI1	R4GMX3;P35226;Q5T8Z4	COMMD3-BMI1;BMI1	Polycomb complex protein BMI-1	0.515749	-0.418209	none	0.560324	-0.373084	0.660408	0.130444	By MS/MS	By matching	2	1	1	0	2	1	33615000	6811500	17059000	2870200	16556000	3941300	Median	Median	2	1	0	0	32.481		6.8	1.9
COPA	P53621	COPA	Coatomer subunit alpha;Xenin;Proxenin	0.0979192	-0.0453196	none	0.109695	-0.0333185	0.101285	0.0537066	By matching	By MS/MS	1	1	1	1	1	1	25058000	69088000	10686000	30857000	14372000	38231000	Median	Median	1	2	0	0		4.9526	1.2	1.2
CORO7-PAM16/PAM16	A0A0A6YYL4;I3L1U7;I3L0X9;I3L3T0;Q9Y3D7	CORO7-PAM16;PAM16	Mitochondrial import inner membrane translocase subunit TIM16	-0.00711235	0.00461604	none	0.143393	0.156008	-0.00829323	0.211734	By MS/MS	By matching	2	3	2	3	2	3	56716000	82284000	30685000	34798000	26031000	47486000	Median	Median	3	3	0	0	36.255	14.384	2.9	3.8
COX5A	H3BNX8;P20674;H3BRI0	COX5A	Cytochrome c oxidase subunit 5A, mitochondrial	0.328463	0.116917	none	0.242694	0.0319597	0.149586	0.193768	By MS/MS	By MS/MS	2	1	2	1	2	1	80696000	92212000	43704000	45344000	36992000	46867000	Median	Median	3	2	0	0	8.546	1.202	11.1	11.1
CPSF1	Q10570	CPSF1	Cleavage and polyadenylation specificity factor subunit 1	0.0256246	-0.0479108	none	0.0625362	-0.0108465	0.0519974	0.0363964	By MS/MS	By MS/MS	25	29	25	29	25	29	2421800000	2588000000	1207600000	1235500000	1214200000	1352400000	Median	Median	39	41	0	0	18.508	12.224	21.6	27.4
CPSF2	Q9P2I0	CPSF2	Cleavage and polyadenylation specificity factor subunit 2	-0.00637777	0.0555764	none	0.0167816	0.0790196	-0.0438082	0.0678717	By MS/MS	By MS/MS	22	22	22	22	22	22	3835100000	4179000000	1809600000	1939800000	2025500000	2239200000	Median	Median	40	35	0	0	18.072	10.732	38.6	39.5
CPSF3	G5E9W3;Q9UKF6	CPSF3	Cleavage and polyadenylation specificity factor subunit 3	0.0170059	-0.029321	none	0.00977712	-0.0366295	0.0327581	-0.0190845	By MS/MS	By MS/MS	16	18	16	18	16	18	1691300000	2008900000	828110000	919090000	863160000	1089800000	Median	Median	32	28	0	0	19.024	24.791	31.4	35.1
CPSF4	O95639;C9K0K2;C9JEV9;H7C419;H7C016	CPSF4	Cleavage and polyadenylation specificity factor subunit 4	-0.0949447	0.0120644	none	-0.130176	-0.0236217	-0.0756669	-0.108528	By MS/MS	By MS/MS	8	8	2	1	8	8	1198400000	1580800000	539200000	708930000	659230000	871910000	Median	Median	15	14	0	0	9.7594	13.33	44.2	43.1
CPSF7	Q8N684;F5H669	CPSF7	Cleavage and polyadenylation specificity factor subunit 7	-0.0573475	0.059802	none	0.304861	0.42417	-0.0828372	0.51575	By MS/MS	By MS/MS	6	6	6	6	6	6	163640000	351480000	86034000	192520000	77610000	158960000	Median	Median	7	9	0	0	7.1255	17.966	16.6	16.6
CPT1A	P50416	CPT1A	Carnitine O-palmitoyltransferase 1, liver isoform	-0.0128076	-0.166633	none	0.0291348	-0.124975	0.108771	-0.0680915	By MS/MS	By MS/MS	10	12	10	12	10	12	1417300000	1238100000	677990000	530080000	739270000	708000000	Median	Median	12	15	0	0	11.63	17.542	14	16.8
CREB1	P16220	CREB1	Cyclic AMP-responsive element-binding protein 1	-0.030022	0.0570536	none	-0.374655	-0.289545	-0.0615717	-0.46948	By MS/MS	By MS/MS	8	9	4	5	5	6	1723000000	2531300000	677680000	975720000	1045300000	1555600000	Median	Median	16	19	0	0	21.829	22.524	20.8	29.6
CREB3L2	Q70SY1	CREB3L2	Cyclic AMP-responsive element-binding protein 3-like protein 2;Processed cyclic AMP-responsive element-binding protein 3-like protein 2	0.570056	-0.570056	ratio projection		-0.568366			By matching	By MS/MS	0	1	0	1	0	1	0	23305000	0	7008900	0	16296000	Median	Median	0	1	0	0			0	3.3
CREBBP	Q92793	CREBBP	CREB-binding protein	0.555597	0.0911405	none	0.733268	0.271784	0.32842	0.70971	By MS/MS	By matching	10	11	1	3	1	3	20783000	60245000	13312000	30391000	7471200	29854000	Median	Median	1	3	0	0		16.75	4.8	6
CREM (1)	G5E998;E9PAR2	CREM		-0.173368	0.0126024	none	-0.824111	-0.642482	-0.131501	-1.03665	By MS/MS	By MS/MS	7	6	1	1	3	2	218910000	267850000	86084000	107690000	132820000	160160000	Median	Median	3	4	0	0	23.307	29.034	28.6	21.6
CREM (2)	C9IYM9;A0A0A0MSU8	CREM		0.0938458	0.0915277	none	-0.283685	-0.287695	0.00163918	-0.404033	By matching	By MS/MS	3	2	1	1	1	1	85378000	129620000	39594000	52984000	45784000	76639000	Median	Median	2	2	0	0	14.737	17.092	48.7	38.5
CREM (3)	C9K092;J3KR46;J3KQC0;Q03060;E9PB41	CREM	cAMP-responsive element modulator	0.793486	-0.793486	ratio projection		-0.791133			By matching	By MS/MS	2	2	0	1	0	1	0	12223000	0	4290300	0	7933000	Median	Median	0	1	0	1			25.9	23.8
CRNKL1	Q5JY65;Q9BZJ0	CRNKL1	Crooked neck-like protein 1	-0.109464	-0.243495	none	-0.0665029	-0.201327	0.0947742	-0.189666	By MS/MS	By MS/MS	12	10	12	10	12	10	819260000	562250000	526320000	282210000	292940000	280050000	Median	Median	19	14	0	0	16.946	19.403	16.7	13.9
CROCC	Q5TZA2;B1AKD8	CROCC	Rootletin	0.130333	0.141692	none	-0.0175923	-0.0063039	-0.00803208	-0.0168735	By matching	By matching	1	1	1	1	1	1	77240000	118340000	35810000	58987000	41430000	59348000	Median	Median	1	1	0	0			0.6	0.6
CSTF1	Q05048;A0A0A0MSZ9	CSTF1	Cleavage stimulation factor subunit 1	0.112581	-0.0186715	none	0.257614	0.127501	0.0928095	0.272044	By MS/MS	By MS/MS	4	2	4	2	4	2	152770000	55803000	79426000	28362000	73340000	27441000	Median	Median	3	2	0	0	27.135	1.0672	14.2	9
CSTF2/CSTF2T	E7EWR4;P33240;E9PID8;Q9H0L4	CSTF2;CSTF2T	Cleavage stimulation factor subunit 2;Cleavage stimulation factor subunit 2 tau variant	-0.0277155	-0.0742522	none	-0.0570014	-0.104015	0.0329064	-0.113954	By MS/MS	By MS/MS	13	15	13	15	13	15	1422300000	1904700000	825770000	941520000	596580000	963220000	Median	Median	18	22	0	0	16.544	27.432	30.2	34.3
CSTF3	Q12996	CSTF3	Cleavage stimulation factor subunit 3	-0.235966	-0.0293439	none	-0.144808	0.0615688	-0.146104	-0.0584264	By MS/MS	By MS/MS	3	2	3	2	3	2	151100000	100360000	70546000	37658000	80556000	62705000	Median	Median	4	3	0	1	10.713	3.5012	8.5	5
CTBP2	Q5SQP8;P56545	CTBP2	C-terminal-binding protein 2	-0.048845	-0.111207	none	0.138421	0.0766959	0.0440966	0.151981	By matching	By matching	1	3	1	3	1	3	20127000	77270000	11949000	34096000	8178500	43173000	Median	Median	2	3	0	0	7.2879	7.4692	2.1	9.7
CTCF	P49711	CTCF	Transcriptional repressor CTCF	0.319354	-0.0292855	none	0.411426	0.0641931	0.246525	0.335585	By MS/MS	By MS/MS	13	12	13	12	13	12	861670000	863740000	464820000	414540000	396850000	449200000	Median	Median	24	21	0	0	24.51	23.498	23.1	22.3
CTDSPL2	Q05D32;H0YMH7	CTDSPL2	CTD small phosphatase-like protein 2	-0.0694213	0.229703	none	0.00389003	0.303927	-0.211513	0.218287	By MS/MS	By MS/MS	4	7	4	7	4	7	342030000	426500000	170440000	209870000	171590000	216640000	Median	Median	5	8	0	0	23.355	26.5	10.9	15.9
CTNNBL1	A0A087WUB9;Q8WYA6;A2A2P1	CTNNBL1	Beta-catenin-like protein 1	-0.0372338	0.075444	none	0.0549179	0.168257	-0.0796753	0.158045	By MS/MS	By MS/MS	3	3	3	3	3	3	136160000	154270000	58649000	73580000	77511000	80689000	Median	Median	3	3	0	0	18.239	27.985	8.8	8.8
CTR9	Q6PD62	CTR9	RNA polymerase-associated protein CTR9 homolog	-0.00738583	0.0410345	none	0.0750534	0.124063	-0.0342384	0.140899	By MS/MS	By MS/MS	20	15	20	15	20	15	722740000	1042400000	333030000	448100000	389710000	594310000	Median	Median	21	18	0	0	29.463	20.862	24.1	18.8
CUL1	Q13616;A0A0C4DGX4	CUL1	Cullin-1	0.195573	-0.00459686	none	0.138028	-0.0619175	0.141542	0.0533995	By MS/MS	By MS/MS	8	5	8	5	8	5	200890000	141770000	102750000	67690000	98144000	74079000	Median	Median	9	5	0	0	17.572	39.706	14	9.8
CUL4A	Q13619;A0A0A0MR50	CUL4A	Cullin-4A	-0.0772697	0.0747948	none	-0.094264	0.0576929	-0.107526	-0.0255415	By MS/MS	By MS/MS	5	6	4	5	5	6	142790000	153050000	65103000	68485000	77688000	84563000	Median	Median	7	7	0	0	27.156	34.609	7.8	9.7
CUX1 (1)	P39880	CUX1	Homeobox protein cut-like 1	0.128115	-0.0544408	none	0.123666	-0.0586983	0.129087	0.0455573	By MS/MS	By MS/MS	35	35	19	19	35	35	2215800000	2582000000	1101800000	1170300000	1114000000	1411700000	Median	Median	51	53	0	0	21.954	17.943	32.6	31.8
CUX1 (2)	Q13948	CUX1	Protein CASP	0.0405456	-0.00105923	none	0.116365	0.0753273	0.029419	0.13546	By MS/MS	By MS/MS	16	15	1	1	2	2	129680000	175470000	59826000	84305000	69850000	91163000	Median	Median	3	4	0	0	81.817	30.012	31.7	30.2
CUX2	O14529	CUX2	Homeobox protein cut-like 2	1.22453	-0.197289	none	1.25266	-0.165952	1.00538	0.765444	By matching	By MS/MS	4	5	1	1	1	1	5323400	23814000	3145300	7993700	2178100	15821000	Median	Median	1	1	0	0			3	3.7
CWC15	Q9P013	CWC15	Spliceosome-associated protein CWC15 homolog	-0.0586852	-0.00140274	none	0.0236102	0.0812033	-0.0405048	0.0742346	By MS/MS	By MS/MS	8	8	8	8	8	8	746430000	939540000	347380000	458550000	399050000	481000000	Median	Median	10	13	0	0	15.396	16.717	37.6	37.6
CWC22	Q9HCG8;B7WP74	CWC22	Pre-mRNA-splicing factor CWC22 homolog	-0.10645	0.00654194	none	0.0399806	0.153546	-0.0798974	0.137081	By MS/MS	By MS/MS	3	3	3	3	3	3	76235000	67561000	36924000	31973000	39311000	35588000	Median	Median	5	4	0	0	21.256	15.378	3.9	3.6
CWC25	Q9NXE8	CWC25	Pre-mRNA-splicing factor CWC25 homolog	-0.284219	-0.0914793	none	-0.391948	-0.200962	-0.136288	-0.418849	By MS/MS	By MS/MS	1	1	1	1	1	1	26443000	27677000	11332000	9991500	15111000	17685000	Median	Median	1	1	0	0			2.4	2.4
CWC27	Q6UX04;D6REK3	CWC27	Peptidyl-prolyl cis-trans isomerase CWC27 homolog	0.0746535	0.169738	none	0.404358	0.502127	-0.067235	0.641184	By matching	By matching	1	1	1	1	1	1	15529000	17703000	9183800	8063300	6345400	9640000	Median	Median	1	1	0	0			3.6	3.6
CWF19L2	H0YE03;H7C3G7;Q2TBE0	CWF19L2	CWF19-like protein 2	0.0710564	0.78547	none	0.128689	0.845992	-0.505167	0.690702	By matching	By MS/MS	2	3	2	3	2	3	37648000	63025000	17415000	38132000	20233000	24894000	Median	Median	2	3	0	0	29.01	36.939	5.4	7.2
CXXC1	Q9P0U4;K7EQ21	CXXC1	CXXC-type zinc finger protein 1	0.303424	0.0254422	none	0.0724489	-0.205929	0.196563	-0.0949673	By MS/MS	By matching	6	3	6	3	6	3	94296000	50991000	43912000	25547000	50384000	25444000	Median	Median	7	4	0	0	30.177	6.5419	9.1	4.6
CXXC5	Q7LFL8;D6RBE0;E7EVI8	CXXC5	CXXC-type zinc finger protein 5	-0.147266	-0.137122	none	-0.241475	-0.232735	-0.00717278	-0.335297	By MS/MS	By MS/MS	11	11	11	11	11	11	2328100000	3348500000	1062100000	1434900000	1266100000	1913600000	Median	Median	18	20	0	0	12.613	19.451	41	41
CXorf56	Q9H5V9	CXorf56	UPF0428 protein CXorf56	0.279035	0.501608	none	0.214	0.438506	-0.157383	0.46186	By MS/MS	By MS/MS	2	3	2	3	2	3	37562000	79850000	15963000	37976000	21599000	41874000	Median	Median	2	3	0	0	3.6101	19.411	9.5	15.8
DAB2IP	Q5VWQ8;H0Y3A3	DAB2IP	Disabled homolog 2-interacting protein	0	0	zero-fill					By matching	By matching	0	0	0	0	0	0	0	0	0	0	0	0	Median	Median	0	0	0	0			0	0
DAZAP1	K7EQ55;K7EK33;Q96EP5;K7EQ02	DAZAP1	DAZ-associated protein 1	0.121475	0.0414076	none	0.21313	0.134089	0.0566163	0.245354	By MS/MS	By MS/MS	4	5	4	5	4	5	517670000	525070000	271030000	283570000	246640000	241500000	Median	Median	9	7	0	0	11.994	17.092	18	22.7
DCLRE1A	Q6PJP8	DCLRE1A	DNA cross-link repair 1A protein	0.208147	-0.172281	none	0.128689	-0.252106	0.269003	-0.0880653	By MS/MS	By MS/MS	1	1	1	1	1	1	20319000	20280000	8793100	8059000	11526000	12221000	Median	Median	1	1	0	0			1.5	1.5
DCLRE1B	Q9H816	DCLRE1B	5 exonuclease Apollo	0.175155	0.1742	none	0.161436	0.161436	0.000675876	0.228304	By MS/MS	By MS/MS	6	4	6	4	6	4	224770000	140310000	116040000	70217000	108740000	70091000	Median	Median	7	5	0	0	9.7321	10.79	17.1	9.8
DDB1	Q16531	DDB1	DNA damage-binding protein 1	0.0432114	-0.0256671	none	0.187261	0.11929	0.0487044	0.216621	By MS/MS	By MS/MS	6	6	5	5	6	6	644130000	740090000	331360000	373180000	312770000	366910000	Median	Median	13	12	0	0	13.744	5.8116	6.8	6.8
DDB2	Q92466;A0A087WW71;A0A087X0X5;A0A087WV56	DDB2	DNA damage-binding protein 2	-0.0454618	0.0499357	none	0.0404015	0.136323	-0.0674563	0.125163	By MS/MS	By MS/MS	3	5	3	5	3	5	702640000	953210000	349820000	432140000	352810000	521070000	Median	Median	4	6	0	0	13.048	17.101	4.9	12.6
DDOST	A0A0C4DGS1;P39656;U3KQ84	DDOST	Dolichyl-diphosphooligosaccharide--protein glycosyltransferase 48 kDa subunit	0.0207624	-0.13725	none	0.0241778	-0.13416	0.111731	-0.0781005	By MS/MS	By MS/MS	3	4	3	4	3	4	319750000	1005300000	169620000	523140000	150130000	482210000	Median	Median	5	6	0	0	12.302	15.692	12.8	14.6
DDRGK1	Q96HY6;A0A0A0MRX2	DDRGK1	DDRGK domain-containing protein 1	0	0	zero-fill					By matching	By matching	0	0	0	0	0	0	0	0	0	0	0	0	Median	Median	0	0	0	0			0	0
DDX1	F1T0B3;A0A087X2G1;Q92499	DDX1	ATP-dependent RNA helicase DDX1	-0.177371	-0.25156	none	0.0798389	0.00590296	0.0524598	0.0604736	By matching	By MS/MS	2	2	2	2	2	2	88159000	53689000	44048000	20056000	44111000	33633000	Median	Median	2	2	0	0	13.984	1.2421	5.9	7.1
DDX17 (1)	H3BLZ8	DDX17		-0.0481405	-0.0602904	none	0.0521376	0.0402612	0.00859127	0.0653107	By MS/MS	By MS/MS	63	60	1	1	47	46	24460000000	30363000000	12980000000	14877000000	11480000000	15486000000	Median	Median	107	114	0	0	15.323	17.74	58.7	59.9
DDX17 (2)	Q92841	DDX17	Probable ATP-dependent RNA helicase DDX17	-0.171882	0.0482255	none	0.0129262	0.233765	-0.15564	0.174899	By MS/MS	By MS/MS	63	60	1	1	1	1	508050000	762490000	255940000	376680000	252110000	385800000	Median	Median	5	4	0	0	12.866	5.859	58.6	59.8
DDX18	Q9NVP1	DDX18	ATP-dependent RNA helicase DDX18	-0.10345	-0.0881793	none	-0.113395	-0.0987527	-0.0107979	-0.14998	By MS/MS	By MS/MS	10	11	10	11	10	11	576990000	444200000	275020000	215210000	301970000	228990000	Median	Median	17	12	0	0	18.67	28.139	17.5	19.6
DDX21	Q9NR30	DDX21	Nucleolar RNA helicase 2	-0.0762402	0.0489983	none	-0.0114425	0.1141	-0.088557	0.0728526	By MS/MS	By MS/MS	70	66	66	62	70	66	49963000000	54073000000	23604000000	25692000000	26359000000	28381000000	Median	Median	178	179	0	0	23.326	27.055	70.4	70.6
DDX23	Q9BUQ8	DDX23	Probable ATP-dependent RNA helicase DDX23	-0.134055	-0.0292972	none	-0.144648	-0.0404375	-0.0740751	-0.130657	By MS/MS	By MS/MS	57	59	57	59	57	59	11856000000	13691000000	5352100000	6135700000	6503600000	7554900000	Median	Median	112	114	0	0	18.233	20.267	61.8	62
DDX24	Q9GZR7;G3V529;F5GYL3	DDX24	ATP-dependent RNA helicase DDX24	0.045373	-0.0193372	none	-0.223492	-0.289721	0.045757	-0.363034	By MS/MS	By MS/MS	19	16	19	16	19	16	856350000	884070000	392990000	394090000	463360000	489970000	Median	Median	30	25	0	0	25.601	20.664	31.4	29.3
DDX27	B7Z6D5;Q96GQ7	DDX27	Probable ATP-dependent RNA helicase DDX27	-0.112267	0.167622	none	-0.127069	0.152897	-0.197911	0.0188495	By MS/MS	By MS/MS	4	3	4	3	4	3	117550000	169720000	54444000	97741000	63106000	71975000	Median	Median	5	4	0	0	11.17	21.274	6.4	5.4
DDX31	F8WAJ0;Q9H8H2	DDX31	Probable ATP-dependent RNA helicase DDX31	-0.129397	-0.203586	none	-0.0316364	-0.106234	0.0524596	-0.0976448	By MS/MS	By MS/MS	2	4	2	4	2	4	66874000	154080000	34718000	77648000	32156000	76434000	Median	Median	3	4	0	0	11.807	44.36	3.5	8.7
DDX39B	Q13838;A0A0G2JJZ9;Q5STU3;H0Y400	DDX39B	Spliceosome RNA helicase DDX39B	-0.055937	-0.0786617	none	0.105008	0.0828388	0.0160688	0.13278	By MS/MS	By MS/MS	14	10	4	3	14	10	1099300000	856780000	554700000	417430000	544600000	439350000	Median	Median	22	15	0	0	14.406	23.966	41.4	33.2
DDX3X (1)	O00571;A0A0D9SFB3;A0A0D9SG12;A0A0D9SF53	DDX3X	ATP-dependent RNA helicase DDX3X	0.0289054	-0.0382054	none	0.0747794	0.00791308	0.0474545	0.0583322	By MS/MS	By MS/MS	62	63	21	21	61	62	19060000000	23515000000	9327700000	11126000000	9732700000	12389000000	Median	Median	143	150	0	0	26.765	12.892	81.6	76.1
DDX3X (2)	A0A0J9YVQ7	DDX3X		0.00717583	-0.0434652	none	0.203389	0.153805	0.0358086	0.25247	By matching	By matching	13	15	1	1	1	1	17180000	16830000	8796800	7979500	8383100	8850400	Median	Median	2	2	0	0	15.705	7.6222	73.2	75
DDX41	J3KNN5;Q9UJV9	DDX41	Probable ATP-dependent RNA helicase DDX41	-0.184074	-0.0363449	none	-0.199653	-0.0526705	-0.10446	-0.178111	By MS/MS	By MS/MS	11	11	11	11	11	11	453540000	435600000	191160000	211370000	262380000	224240000	Median	Median	12	13	0	0	80.55	17.466	22.5	19.4
DDX42	Q86XP3;A0A0A0MSJ0	DDX42	ATP-dependent RNA helicase DDX42	-0.0772606	0.0463196	none	-0.0883621	0.0350608	-0.0873844	-0.0374312	By MS/MS	By MS/MS	18	25	18	25	18	25	998930000	1795800000	453840000	858770000	545090000	937080000	Median	Median	25	32	0	0	16.942	17.405	23.1	35.6
DDX46 (1)	A0A0C4DG89	DDX46		-0.217815	0.188478	none	-0.161169	0.245374	-0.287292	0.0603925	By MS/MS	By MS/MS	54	56	1	3	54	56	10481000000	12937000000	4785400000	6535800000	5695600000	6401600000	Median	Median	100	98	0	0	17.872	23.509	52.6	52
DDX46 (2)	Q7L014	DDX46	Probable ATP-dependent RNA helicase DDX46	-0.256266	0.256266	none	0.063779	0.578214	-0.362415	0.455033	By MS/MS	By MS/MS	54	54	1	1	1	1	164000000	200860000	80511000	104670000	83486000	96190000	Median	Median	2	2	0	0	12.343	8.9438	52.6	51.5
DDX47	Q9H0S4	DDX47	Probable ATP-dependent RNA helicase DDX47	-0.265364	-0.20549	none	-0.157544	-0.0984283	-0.0423368	-0.180875	By MS/MS	By MS/MS	5	5	5	5	5	5	439270000	559460000	192210000	265930000	247060000	293530000	Median	Median	7	8	0	0	18.534	14.065	16.3	20.9
DDX5	P17844;J3KTA4	DDX5	Probable ATP-dependent RNA helicase DDX5	-0.00721267	-0.0785372	none	0.0255958	-0.0457888	0.0504341	-0.0144279	By MS/MS	By MS/MS	63	65	47	51	63	65	38050000000	47196000000	18258000000	21618000000	19792000000	25578000000	Median	Median	158	170	0	0	17.461	15.451	72.5	72.1
DDX50	Q9BQ39;A0A087WVC1	DDX50	ATP-dependent RNA helicase DDX50	-0.122651	0.0122603	none	-0.0671376	0.0677764	-0.0953968	0.000734129	By MS/MS	By MS/MS	24	25	20	21	20	21	1593800000	1747300000	695150000	853300000	898660000	894000000	Median	Median	27	29	0	0	41.437	25.79	39.3	38.8
DDX51	Q8N8A6	DDX51	ATP-dependent RNA helicase DDX51	-0.165125	-0.0810563	none	-0.149121	-0.0656873	-0.0594456	-0.151717	By MS/MS	By MS/MS	27	27	27	27	27	27	3371700000	4068600000	1717100000	2018400000	1654600000	2050300000	Median	Median	41	36	0	0	28.934	16.593	46.5	47.9
DDX52	Q9Y2R4	DDX52	Probable ATP-dependent RNA helicase DDX52	-0.0193639	0.0413674	none	-0.077315	-0.0168623	-0.0429435	-0.0664665	By MS/MS	By MS/MS	9	8	9	8	9	8	1819400000	2223900000	871500000	961750000	947910000	1262200000	Median	Median	20	17	0	0	16.607	15.471	17.4	17.4
DDX54	Q8TDD1	DDX54	ATP-dependent RNA helicase DDX54	-0.273601	0.183114	none	-0.34885	0.107152	-0.322946	-0.169951	By MS/MS	By MS/MS	10	10	10	10	10	10	271080000	346630000	133580000	177160000	137510000	169480000	Median	Median	10	13	0	0	27.533	27.005	17.3	13.2
DDX55	E7EX41;F5H5U2;Q8NHQ9	DDX55	ATP-dependent RNA helicase DDX55	0.48687	-0.48687	ratio projection	0.488309				By MS/MS	By matching	1	0	1	0	1	0	13267000	0	5898900	0	7368100	0	Median	Median	1	0	0	0			7.9	0
DDX56	F8WDT8;G3V0G3;Q9NY93;F8WEI3	DDX56	Probable ATP-dependent RNA helicase DDX56	-0.0492176	-0.0885664	none	-0.109421	-0.149537	0.0278238	-0.183194	By MS/MS	By MS/MS	2	1	2	1	2	1	40258000	24978000	19104000	13514000	21154000	11464000	Median	Median	3	2	0	0	16.798	0.07293	17.8	7.6
DEAF1	O75398;H0YCH1	DEAF1	Deformed epidermal autoregulatory factor 1 homolog	0.147453	-0.393776	none	0.0996319	-0.442614	0.382706	-0.243659	By MS/MS	By MS/MS	1	4	1	4	1	4	36148000	147170000	20906000	57282000	15241000	89892000	Median	Median	2	4	0	0	32.576	35.743	2.8	15
DEGS1	O15121	DEGS1	Sphingolipid delta(4)-desaturase DES1	-0.0553678	0.0553678	none	-0.281509	-0.172116	-0.0783018	-0.320531	By MS/MS	By MS/MS	3	2	3	2	3	2	155180000	89161000	73268000	37450000	81909000	51711000	Median	Median	4	2	0	0	14.376	22.462	16.1	10.5
DEK	P35659;B4DFG0	DEK	Protein DEK	0.00920443	0.203317	none	0.117163	0.312549	-0.137259	0.30426	By MS/MS	By MS/MS	20	14	12	9	20	14	2708400000	2005100000	1312700000	1051200000	1395700000	953910000	Median	Median	31	25	0	0	41.065	25.218	45.3	28.5
DERL1	E5RGY0;B4E1G1;Q9BUN8	DERL1	Derlin-1	0.0903487	0.0119681	none	0.0564448	-0.0218337	0.0554234	0.0243098	By MS/MS	By MS/MS	2	2	2	2	2	2	230970000	158360000	111340000	76162000	119630000	82198000	Median	Median	4	4	0	0	20.284	19.803	12.6	12.6
DHCR24	Q15392;Q3LIE7;H7C4B7	DHCR24	Delta(24)-sterol reductase	-0.198191	-0.00807509	none	-0.174149	0.0154976	-0.134432	-0.111786	By MS/MS	By MS/MS	7	7	7	7	7	7	411500000	264920000	199280000	138720000	212220000	126200000	Median	Median	11	8	0	0	17.532	14.783	12.6	12.6
DHX15	O43143	DHX15	Putative pre-mRNA-splicing factor ATP-dependent RNA helicase DHX15	-0.0548939	0.0548939	none	0.0164963	0.126709	-0.0776317	0.101491	By MS/MS	By MS/MS	22	20	22	20	22	20	2060900000	1810000000	981950000	852950000	1078900000	957000000	Median	Median	34	28	0	0	33.11	16.702	25.3	23.4
DHX16	A0A140T947;O60231	DHX16	Putative pre-mRNA-splicing factor ATP-dependent RNA helicase DHX16	0	0	zero-fill					By matching	By matching	0	0	0	0	0	0	0	0	0	0	0	0	Median	Median	0	0	0	0			0	0
DHX30	H7BXY3;Q7L2E3	DHX30	Putative ATP-dependent RNA helicase DHX30	-0.219454	0.0300769	none	-0.268434	-0.0197553	-0.176445	-0.203259	By MS/MS	By MS/MS	6	4	6	4	6	4	83417000	80831000	36116000	34453000	47302000	46378000	Median	Median	6	3	0	0	18.014	7.4706	4.5	3.6
DHX33	Q9H6R0;Q05BE5	DHX33	Putative ATP-dependent RNA helicase DHX33	-0.00724798	0.0195952	none	-0.105334	-0.079036	-0.018981	-0.130313	By MS/MS	By MS/MS	15	14	15	14	15	14	1033900000	1146800000	481060000	496900000	552830000	649880000	Median	Median	24	19	0	0	15.858	35.176	23.1	23.2
DHX35	Q5THR1;Q9H5Z1;F2Z2Z2	DHX35	Probable ATP-dependent RNA helicase DHX35	0.522027	-0.522027	ratio projection		-0.52048			By matching	By MS/MS	0	1	0	1	0	1	0	88790000	0	38227000	0	50563000	Median	Median	0	2	0	1		23.764	0	3.7
DHX36	Q9H2U1;E7EWK3	DHX36	ATP-dependent RNA helicase DHX36	0.0949013	-0.0949013	ratio projection	0.0951818				By MS/MS	By matching	3	0	3	0	3	0	90804000	0	43663000	0	47141000	0	Median	Median	4	0	0	0	12.689		3.2	0
DHX38	Q92620;H3BQT9	DHX38	Pre-mRNA-splicing factor ATP-dependent RNA helicase PRP16	-0.195236	-0.140205	none	-0.0903114	-0.0356531	-0.0389127	-0.0889555	By MS/MS	By MS/MS	3	2	3	2	3	2	106580000	122710000	53969000	63146000	52610000	59567000	Median	Median	4	2	0	0	7.4398	5.939	5	3.6
DHX8	Q14562;F5H658	DHX8	ATP-dependent RNA helicase DHX8	-0.023409	-0.00990208	none	-0.216015	-0.203751	-0.00955082	-0.296793	By MS/MS	By MS/MS	12	12	12	12	12	12	810050000	994370000	374320000	447660000	435730000	546710000	Median	Median	16	18	0	0	28.267	26.038	17.4	17
DHX9	Q08211	DHX9	ATP-dependent RNA helicase A	-0.125072	0.0309567	none	-0.0987682	0.0571383	-0.110329	-0.0291103	By MS/MS	By MS/MS	59	56	59	56	59	56	16494000000	15314000000	7811400000	7167700000	8683000000	8146400000	Median	Median	110	94	0	0	21.06	15.118	45.9	44.5
DIDO1	Q9BTC0	DIDO1	Death-inducer obliterator 1	-0.0315605	-0.0235855	none	-0.104356	-0.0969772	-0.00563916	-0.142348	By MS/MS	By MS/MS	70	64	70	64	70	64	10858000000	9937100000	5938100000	4614100000	4920100000	5323000000	Median	Median	126	124	0	0	22.624	19.786	48	42.1
DKC1	O60832	DKC1	H/ACA ribonucleoprotein complex subunit 4	-0.00448286	0.00250719	none	-0.0437946	-0.0370439	-0.00494271	-0.0571471	By MS/MS	By MS/MS	15	11	6	5	15	11	3296800000	3340800000	1571700000	1515400000	1725100000	1825400000	Median	Median	33	28	0	0	18.277	20.996	34.4	30.5
DLGAP5	Q15398	DLGAP5	Disks large-associated protein 5	-0.0883505	-0.0765825	none	-0.164577	-0.153751	-0.00832126	-0.225069	By MS/MS	By MS/MS	28	31	28	31	28	31	1976800000	2506200000	911760000	1133000000	1065000000	1373200000	Median	Median	39	40	0	0	13.096	16.131	51.1	48.8
DMAP1	Q9NPF5;Q5TG40;Q5TG38	DMAP1	DNA methyltransferase 1-associated protein 1	-0.0465892	0.0985106	none	0.024887	0.170566	-0.102601	0.138511	By MS/MS	By MS/MS	43	42	15	16	43	42	14350000000	15475000000	6548000000	7191500000	7801900000	8283100000	Median	Median	95	87	0	0	20.214	20.91	70.7	74.1
DNAJA1	P31689	DNAJA1	DnaJ homolog subfamily A member 1	-0.00618875	-0.144826	none	-0.00455166	-0.143628	0.098031	-0.105069	By MS/MS	By MS/MS	15	16	15	16	15	16	2035200000	1822000000	975040000	846310000	1060200000	975640000	Median	Median	30	26	0	0	19.017	27.259	45.6	50.6
DNAJA2	O60884	DNAJA2	DnaJ homolog subfamily A member 2	0.0547427	0.000206332	none	0.194844	0.141302	0.0385631	0.237578	By MS/MS	By MS/MS	10	11	10	11	10	11	1190400000	1476100000	598190000	679090000	592180000	796990000	Median	Median	14	18	0	0	11.087	68.39	31.3	35.2
DNAJA3	Q96EY1	DNAJA3	DnaJ homolog subfamily A member 3, mitochondrial	0.109524	0.157891	none	-0.112849	-0.065008	-0.0342009	-0.125663	By MS/MS	By MS/MS	4	3	4	3	4	3	101980000	102060000	50467000	49236000	51514000	52828000	Median	Median	5	3	0	0	18.33	67.056	12.5	11
DNAJB12	Q9NXW2	DNAJB12	DnaJ homolog subfamily B member 12	0.145343	-0.383624	none	0.0304067	-0.499953	0.374036	-0.333128	By matching	By MS/MS	1	2	1	2	1	2	60335000	170240000	30545000	71472000	29791000	98770000	Median	Median	2	2	0	0	2.0023	14.006	8.3	11.2
DNAJC1	Q96KC8	DNAJC1	DnaJ homolog subfamily C member 1	-0.370923	0.370923	ratio projection	-0.37202				By MS/MS	By matching	1	0	1	0	1	0	11088000	0	6655000	0	4433300	0	Median	Median	1	0	0	0			2	0
DNAJC17	Q9NVM6;H0YLQ7	DNAJC17	DnaJ homolog subfamily C member 17	-0.232106	0.331075	none	-0.142959	0.421048	-0.398229	0.197819	By MS/MS	By matching	1	1	1	1	1	1	34634000	64854000	16488000	29982000	18147000	34872000	Median	Median	1	1	0	0			6.9	6.9
DNAJC19	Q96DA6;F2Z3A7	DNAJC19	Mitochondrial import inner membrane translocase subunit TIM14	0.0138344	-0.0618334	none	0.0490731	-0.0265283	0.0535052	0.0157832	By MS/MS	By MS/MS	2	2	2	2	2	2	180170000	289910000	91250000	131430000	88918000	158490000	Median	Median	4	5	0	0	34.76	12.602	29.3	29.3
DNAJC8	O75937	DNAJC8	DnaJ homolog subfamily C member 8	-0.168737	0.156334	none	-0.252638	0.0718999	-0.229861	-0.127121	By MS/MS	By MS/MS	8	10	8	10	8	10	567940000	787990000	243330000	374930000	324610000	413060000	Median	Median	14	15	0	0	22.295	19.327	35.6	39.1
DNAJC9	Q8WXX5	DNAJC9	DnaJ homolog subfamily C member 9	0.0334519	0.125028	none	0.275007	0.368489	-0.0647544	0.455214	By MS/MS	By MS/MS	18	14	18	14	18	14	3314400000	3500800000	1772800000	1891700000	1541600000	1609100000	Median	Median	33	28	0	0	15.313	9.733	51.9	47.3
DNMT1 (1)	P26358	DNMT1	DNA (cytosine-5)-methyltransferase 1	2.39172	-2.57263	none	2.90232	-2.05956	3.51033	0.585539	By MS/MS	By MS/MS	63	65	62	64	63	65	9170000000	10601000000	7544300000	2045300000	1625700000	8555400000	Median	Median	63	66	0	0	53.897	38.451	37.3	38.7
DNMT1 (2)	K7ELB1	DNMT1		1.79053	-1.16054	none	2.82741	-0.115644	2.08672	1.91134	By MS/MS	By MS/MS	2	2	1	1	1	1	212610000	122200000	184600000	53715000	28011000	68484000	Median	Median	3	1	1	1	7.2099		26.6	26.6
DNTTIP1	Q9H147;H7C1M5;H7C1J2	DNTTIP1	Deoxynucleotidyltransferase terminal-interacting protein 1	-0.0653728	-0.191601	none	0.138421	0.0126402	0.0892565	0.106553	By MS/MS	By MS/MS	32	32	32	32	32	32	12824000000	14469000000	6657200000	6932500000	6166500000	7536800000	Median	Median	79	77	0	0	14.686	15.649	85.4	85.4
DNTTIP2	Q5QJE6;J3KP30	DNTTIP2	Deoxynucleotidyltransferase terminal-interacting protein 2	-0.0725534	0.142397	none	-0.160137	0.0545012	-0.151993	-0.0742462	By MS/MS	By MS/MS	3	2	3	2	3	2	72553000	108980000	36087000	51636000	36466000	57341000	Median	Median	4	3	0	1	15.052	18.837	6.5	5.7
DOCK5	Q9H7D0	DOCK5	Dedicator of cytokinesis protein 5	0.451051	-0.451051	ratio projection	0.452385				By matching	By matching	1	0	1	0	1	0	35912000	0	21631000	0	14281000	0	Median	Median	2	0	0	0	43.806		0.7	0
DOT1L	Q8TEK3	DOT1L	Histone-lysine N-methyltransferase, H3 lysine-79 specific	0	0	zero-fill					By matching	By matching	0	0	0	0	0	0	0	0	0	0	0	0	Median	Median	0	0	0	0			0	0
DPF2	Q92785;J3KMZ8	DPF2	Zinc finger protein ubi-d4	0.179811	-0.406671	none	0.352533	-0.2336	0.414705	0.0828708	By matching	By matching	1	2	1	2	1	2	7497500	46619000	4857300	20535000	2640200	26084000	Median	Median	1	3	0	0		60.58	2.8	7.4
DPM1	Q5QPK2;O60762;H0Y368;Q5QPJ9	DPM1	Dolichol-phosphate mannosyltransferase subunit 1	0.0218731	-0.0240858	none	-0.00765211	-0.0537932	0.0324979	-0.0435448	By MS/MS	By MS/MS	11	11	11	11	11	11	848440000	883320000	410700000	404600000	437740000	478730000	Median	Median	14	16	0	0	13.725	11.783	35.5	34.5
DPY30	Q9C005	DPY30	Protein dpy-30 homolog	0.0786337	0.0371017	none	0.113567	0.072586	0.0293676	0.131544	By MS/MS	By MS/MS	6	9	6	9	6	9	12387000000	15511000000	6180200000	7244800000	6207000000	8265900000	Median	Median	20	22	0	0	9.9664	16.973	89.9	92.9
DR1	Q01658	DR1	Protein Dr1	0.0883699	0.0781286	none	0.17031	0.161049	0.00724173	0.234286	By MS/MS	By MS/MS	8	10	8	10	8	10	1148800000	1610900000	595370000	814860000	553390000	796030000	Median	Median	11	15	0	0	16.292	23.411	56.8	58.5
DROSHA	Q9NRR4	DROSHA	Ribonuclease 3	-0.257123	-0.0170929	none	-0.331699	-0.0929248	-0.169727	-0.299753	By MS/MS	By matching	1	1	1	1	1	1	14895000	44412000	6277200	24774000	8617300	19638000	Median	Median	1	2	0	0		11.165	1.1	1.1
DSG1	Q02413	DSG1	Desmoglein-1	-3.69291	5.54712	none	-3.51232	5.73433	-6.53369	1.59055	By MS/MS	By matching	1	1	1	1	1	1	22371000	528250000	1300700	510950000	21070000	17298000	Median	Median	1	1	1	0			1.7	1.8
DSP	P15924	DSP	Desmoplakin	-1.95168	-0.23509	none	-2.4937	-0.786821	-1.21381	-2.3161	By MS/MS	By MS/MS	10	2	10	2	10	2	416440000	27847000	108080000	9738500	308360000	18108000	Median	Median	9	2	0	0	89.34	31.814	4.8	0.9
DYNLL1	P63167;F8VXL2;F8VRV5	DYNLL1	Dynein light chain 1, cytoplasmic	0.506717	-0.634376	none	0.735869	-0.404248	0.806875	0.232104	By MS/MS	By MS/MS	5	4	5	4	5	4	608970000	604830000	393110000	282070000	215860000	322760000	Median	Median	6	6	0	0	10.274	4.5701	61.8	61.8
E2F1	Q01094	E2F1	Transcription factor E2F1	0	0	zero-fill					By matching	By matching	0	0	0	0	0	0	0	0	0	0	0	0	Median	Median	0	0	0	0			0	0
E2F6	O75461;F8WC40;F8WEZ5	E2F6	Transcription factor E2F6	1.56337	-1.28671	none	1.20933	-1.64205	2.01532	-0.311951	By MS/MS	By MS/MS	2	2	2	2	2	2	74016000	42065000	43952000	11501000	30065000	30564000	Median	Median	2	2	0	1	45.776	1.2937	11.4	10.7
E2F7	Q96AV8;F8VSE7	E2F7	Transcription factor E2F7	0.0856894	0.474407	none	0.0136409	0.403595	-0.274865	0.295845	By matching	By matching	1	2	1	2	1	2	21752000	44418000	13429000	26077000	8323500	18341000	Median	Median	1	2	0	0		46.683	1.5	4
E4F1	H3BUJ7;Q66K89;H3BSL4	E4F1	Transcription factor E4F1	0.105258	-0.0955149	none	-0.156064	-0.358361	0.141968	-0.364176	By MS/MS	By matching	3	3	3	3	3	3	77087000	66245000	38572000	28916000	38515000	37329000	Median	Median	4	4	0	0	36.472	51.692	6.9	6.9
EBNA1BP2	H7C2Q8;Q99848	EBNA1BP2	Probable rRNA-processing protein EBP2	-0.0269898	0.0269898	none	0.00518438	0.0593553	-0.0381693	0.0457496	By MS/MS	By MS/MS	14	15	14	15	14	15	1820000000	2217400000	873270000	986580000	946780000	1230800000	Median	Median	24	25	0	0	22.036	21.556	36.8	39.3
EBP	C9J719;C9JJ78;Q15125	EBP	3-beta-hydroxysteroid-Delta(8),Delta(7)-isomerase	0.184067	-0.184067	none	0.696795	0.331705	0.260309	0.726492	By MS/MS	By MS/MS	1	1	1	1	1	1	93066000	123910000	54266000	72848000	38799000	51062000	Median	Median	1	1	1	1			11	11
EED	O75530;E9PJK2	EED	Polycomb protein EED	0.660138	-0.909182	none	0.591584	-0.97889	1.10968	-0.277153	By MS/MS	By MS/MS	8	8	8	8	8	8	717920000	524320000	400450000	169050000	317470000	355280000	Median	Median	14	11	0	0	17.862	14.688	23.1	23.1
EEF1A1/EEF1A2	Q5VTE0;P68104;A0A087WVQ9;Q05639	EEF1A1;EEF1A2	Putative elongation factor 1-alpha-like 3;Elongation factor 1-alpha 1;Elongation factor 1-alpha 2	0.0380437	-0.00827609	none	0.340277	0.295841	0.0327531	0.449708	By MS/MS	By MS/MS	7	8	7	8	7	8	1565800000	1571700000	825430000	770990000	740360000	800740000	Median	Median	12	13	0	0	13.704	17.692	19.5	25.5
EEF1E1	D6RBD7;C9J1V9;O43324	EEF1E1	Eukaryotic translation elongation factor 1 epsilon-1	-0.129216	-0.0792234	none	-0.146803	-0.0975327	-0.0353505	-0.172667	By MS/MS	By MS/MS	1	1	1	1	1	1	80244000	60847000	37084000	30689000	43160000	30158000	Median	Median	2	1	0	0	2.1283		7.3	7.3
EFTUD2	Q15029	EFTUD2	116 kDa U5 small nuclear ribonucleoprotein component	-0.0826647	-0.0387965	none	-0.149377	-0.106265	-0.0310195	-0.180675	By MS/MS	By MS/MS	48	41	48	41	48	41	10744000000	8266300000	4957700000	3668900000	5786500000	4597400000	Median	Median	79	68	0	0	14.204	19.471	62.1	57.2
EHMT1	Q9H9B1;A0A0C4DGF8	EHMT1	Histone-lysine N-methyltransferase EHMT1	-0.21379	0.289567	none	-0.186672	0.317072	-0.355927	0.0932609	By MS/MS	By MS/MS	46	43	45	42	46	43	5145800000	5218200000	2353700000	2643400000	2792000000	2574800000	Median	Median	75	70	0	0	32.178	20.749	46.1	43.3
EHMT2	A0A0G2JIS2;A2ABF8;A0A0G2JIR1;Q96KQ7;A2ABF9;A0A0G2JK64;A0A0G2JRR0;A0A0G2JRN8	EHMT2	Histone-lysine N-methyltransferase EHMT2	-0.285287	0.270214	none	-0.180348	0.375735	-0.392799	0.139322	By MS/MS	By MS/MS	47	43	46	42	46	42	4507700000	4693300000	2064200000	2502700000	2443500000	2190600000	Median	Median	66	65	0	0	21.419	28.251	51.8	49.7
EI24	E9PL33;E9PM05;E9PS58;E9PK61;O14681;E9PQN7;A0A087WV44;E9PLB8	EI24	Etoposide-induced protein 2.4 homolog	0.18963	0.0505789	none	0.30871	0.171079	0.0983242	0.338972	By MS/MS	By MS/MS	3	3	3	3	3	3	89649000	182930000	45691000	85091000	43958000	97834000	Median	Median	3	3	0	0	11.816	9.5052	21.6	21.6
EIF2S3	P41091;F8W810;Q2VIR3	EIF2S3	Eukaryotic translation initiation factor 2 subunit 3;Putative eukaryotic translation initiation factor 2 subunit 3-like protein	0	0	zero-fill					By matching	By matching	0	0	0	0	0	0	0	0	0	0	0	0	Median	Median	0	0	0	0			0	0
EIF4A3	P38919	EIF4A3	Eukaryotic initiation factor 4A-III;Eukaryotic initiation factor 4A-III, N-terminally processed	-0.086608	-0.0507133	none	0.0465609	0.0828388	-0.0253814	0.091575	By MS/MS	By MS/MS	23	20	22	19	23	20	4440800000	4239900000	2626400000	2586300000	1814500000	1653600000	Median	Median	36	30	0	0	14.406	30.443	59.6	53.5
EIF4E2	B8ZZL3;O60573	EIF4E2	Eukaryotic translation initiation factor 4E type 2	-0.105877	0.105529	none	0.182057	0.395173	-0.149487	0.408607	By MS/MS	By MS/MS	1	1	1	1	1	1	31928000	45342000	15642000	26975000	16286000	18367000	Median	Median	2	2	0	0	5.6823	8.3776	5	5
EIF4G2	E9PKF8	EIF4G2		-0.0340154	0.0340154	ratio projection	-0.034116				By MS/MS	By matching	1	0	1	0	1	0	71220000	0	32723000	0	38497000	0	Median	Median	1	0	0	0			4.8	0
EIF6	P56537	EIF6	Eukaryotic translation initiation factor 6	-0.0647431	0.169418	none	-0.069785	0.164658	-0.165577	0.0675755	By MS/MS	By MS/MS	1	1	1	1	1	1	105900000	116310000	46348000	56671000	59555000	59639000	Median	Median	2	2	0	0	15.035	24.875	5.7	5.7
ELAVL1	Q15717;M0QZR9	ELAVL1	ELAV-like protein 1	-0.0419842	-0.00878864	none	0.0220482	0.0554733	-0.0234728	0.0548857	By MS/MS	By MS/MS	24	23	24	23	24	23	6145600000	6764500000	2898300000	3108700000	3247300000	3655800000	Median	Median	58	50	0	0	16.544	18.086	64.7	64.1
ELF2 (1)	Q15723	ELF2	ETS-related transcription factor Elf-2	-0.0350729	-0.151629	none	0.158466	0.0425043	0.0824179	0.141864	By MS/MS	By MS/MS	3	4	2	4	3	4	74392000	87982000	39015000	41499000	35377000	46483000	Median	Median	4	5	0	0	16.896	32.931	6.6	9.1
ELF2 (2)	D6R9B1;D6RHI1	ELF2		0.0524898	-0.0329481	none	0.131194	0.0462815	0.0604137	0.125316	By MS/MS	By MS/MS	2	1	1	1	1	1	32559000	35257000	17271000	17732000	15288000	17525000	Median	Median	1	1	0	0			11	6.9
ELF4	A0A087WU18;Q99607	ELF4	ETS-related transcription factor Elf-4	-0.131648	-0.129582	none	-0.261639	-0.26112	-0.00146113	-0.369643	By matching	By MS/MS	2	3	2	3	2	3	99504000	132580000	43597000	61396000	55907000	71179000	Median	Median	2	4	0	0	27.909	11.964	5.4	5.4
ELL2	O00472	ELL2	RNA polymerase II elongation factor ELL2	-0.0236312	0.364423	none	0.104739	0.494569	-0.274396	0.424589	By MS/MS	By MS/MS	1	1	1	1	1	1	9537300	40429000	4816900	21515000	4720400	18914000	Median	Median	1	2	1	0		31.05	2.2	2.2
ELMO1/ELMO2	Q5JW01;H0YCM7;Q5JVZ5;Q96JJ3;Q92556	ELMO2;ELMO1	Engulfment and cell motility protein 2;Engulfment and cell motility protein 1	0.595898	0.0735695	none	0.894527	0.375957	0.369342	0.897278	By matching	By matching	1	1	1	1	1	1	4977300	2284600	3889400	1195000	1088000	1089600	Median	Median	1	1	0	0			4.2	4.2
ELMSAN1	Q6PJG2;A0A0A0MSU2	ELMSAN1	ELM2 and SANT domain-containing protein 1	-0.0695689	-0.143431	none	0.0237521	-0.0501887	0.0522285	-0.0188482	By MS/MS	By MS/MS	63	63	63	63	63	63	19987000000	21017000000	9516100000	9203300000	10471000000	11814000000	Median	Median	124	128	0	0	22.799	25.593	66.6	68
ELOA	A0A024RAC6;Q14241	ELOA	Transcription elongation factor B polypeptide 3	0.712685	-0.300685	none	0.783918	-0.22781	0.716561	0.391108	By matching	By MS/MS	1	1	1	1	1	1	19543000	35466000	12786000	15509000	6756800	19957000	Median	Median	1	1	0	1			1.4	1.4
ELOB	A0A0B4J296;Q15370;B8ZZU8;I3L0M9	ELOB	Transcription elongation factor B polypeptide 2	0.212177	-0.0384475	none	0.306962	0.0574156	0.177218	0.25713	By MS/MS	By MS/MS	6	6	6	6	6	6	277650000	441570000	138320000	210870000	139320000	230700000	Median	Median	10	12	0	0	10.795	13.296	65.2	65.2
ELOC	E5RHG8;Q15369;R4GMY8	ELOC	Transcription elongation factor B polypeptide 1	0.120589	-0.171182	none	0.266277	-0.0247807	0.206313	0.170154	By MS/MS	By MS/MS	3	3	3	3	3	3	182630000	315250000	98887000	151810000	83747000	163440000	Median	Median	4	6	0	0	17.816	12.716	48.3	52.8
ELOVL1	Q9BW60	ELOVL1	Elongation of very long chain fatty acids protein 1	-0.174825	-0.203486	none	-0.128629	-0.15814	0.0202664	-0.202837	By MS/MS	By MS/MS	1	1	1	1	1	1	367160000	594750000	169090000	266850000	198070000	327900000	Median	Median	2	3	1	2	10.489	4.9821	4.3	4.3
EMC4	S4R329;H0YMH5;H0YK61;H0YNK0;H0YNK8;Q5J8M3;H0YN63;H0YLP8	EMC4	ER membrane protein complex subunit 4	0.242951	-0.242951	ratio projection	0.243669				By MS/MS	By matching	1	0	1	0	1	0	25705000	0	15015000	0	10690000	0	Median	Median	1	0	1	0			20.8	0
EMD	P50402	EMD	Emerin	0.0971615	-0.0697136	none	0.132116	-0.0344706	0.117998	0.0686968	By MS/MS	By MS/MS	10	12	10	12	10	12	1846500000	3446900000	917190000	1612900000	929320000	1834100000	Median	Median	18	28	0	0	12.896	12.924	50	58.3
EME1	Q96AY2	EME1	Crossover junction endonuclease EME1	0	0	zero-fill					By matching	By matching	0	0	0	0	0	0	0	0	0	0	0	0	Median	Median	0	0	0	0			0	0
EMG1	Q92979;A0A087WVM7	EMG1	Ribosomal RNA small subunit methyltransferase NEP1	0	0	zero-fill					By MS/MS	By matching	1	0	1	0	1	0	0	0	0	0	0	0	Median	Median	0	0	0	0			4.9	0
EMSY	Q7Z589;E9PMC9	EMSY	Protein EMSY	0.171893	-0.044903	none	0.0586628	-0.158429	0.153298	-0.0709997	By MS/MS	By MS/MS	17	17	17	17	17	17	699250000	804180000	344980000	349840000	354280000	454340000	Median	Median	23	23	0	0	24.732	20.983	18.7	18.2
ENY2	Q9NPA8;E5RHX8;J3KNT2;E5RI00;E5RHT9;E5RJ84	ENY2	Transcription and mRNA export factor ENY2	0.14844	0.000421845	none	0.248899	0.101919	0.104665	0.247757	By MS/MS	By MS/MS	7	6	7	6	7	6	619880000	943790000	308730000	448760000	311150000	495040000	Median	Median	11	10	0	0	14.022	10.85	59.4	49.5
EP300	Q09472	EP300	Histone acetyltransferase p300	0.125514	-0.0168679	none	0.354452	0.213752	0.100679	0.401484	By MS/MS	By MS/MS	17	22	8	14	17	22	796670000	987530000	428920000	493060000	367750000	494480000	Median	Median	24	24	0	0	25.115	22.118	8.5	12.6
EP400 (1)	Q96L91	EP400	E1A-binding protein p400	0.203176	0.0545892	none	0.0984196	-0.0500244	0.105067	0.0339097	By MS/MS	By MS/MS	57	58	50	53	57	58	4845700000	6267000000	2295400000	2745000000	2550300000	3522000000	Median	Median	84	86	0	0	25.816	22.947	32.1	31.8
EP400 (2)	A0A0A0MR72	EP400		0	0	zero-fill					By matching	By matching	7	5	0	0	0	0	0	0	0	0	0	0	Median	Median	0	0	0	0			22.5	19.5
EPAS1	Q99814	EPAS1	Endothelial PAS domain-containing protein 1	0	0	zero-fill					By matching	By matching	0	0	0	0	0	0	0	0	0	0	0	0	Median	Median	0	0	0	0			0	0
EPB41	Q4VB86;P11171	EPB41	Protein 4.1	0	0	zero-fill					By matching	By matching	0	0	0	0	0	0	0	0	0	0	0	0	Median	Median	0	0	0	0			0	0
EPC1	Q9H2F5	EPC1	Enhancer of polycomb homolog 1	0.217695	0.0928666	none	0.211137	0.0871912	0.0882669	0.210689	By MS/MS	By MS/MS	9	12	8	12	8	12	276000000	468340000	134340000	231760000	141660000	236580000	Median	Median	11	13	0	0	42.16	31.646	15.2	21.4
EPC2	Q52LR7	EPC2	Enhancer of polycomb homolog 2	0.296931	0.0456174	none	0.309991	0.0597706	0.177706	0.260936	By MS/MS	By MS/MS	13	12	12	12	13	12	570290000	548790000	297070000	244610000	273220000	304180000	Median	Median	18	14	0	0	32.145	13.274	21.6	23.2
EPOP	A6NHQ4	EPOP	Uncharacterized protein C17orf96	0.748276	-0.956117	none	0.632827	-1.07288	1.20519	-0.314732	By MS/MS	By MS/MS	9	10	9	10	9	10	751120000	1140500000	428800000	362010000	322330000	778500000	Median	Median	13	10	0	0	22.174	28.419	41.2	45.1
EPRS	P07814;V9GYZ6	EPRS	Bifunctional glutamate/proline--tRNA ligase;Glutamate--tRNA ligase;Proline--tRNA ligase	0.436796	0.147918	none	0.106482	-0.182622	0.204268	-0.0544441	By MS/MS	By MS/MS	4	5	4	5	4	5	121560000	74209000	61508000	31825000	60055000	42383000	Median	Median	6	6	0	0	44.846	24.643	3.1	4.1
ERCC4	Q92889	ERCC4	DNA repair endonuclease XPF	0	0	zero-fill					By matching	By matching	0	0	0	0	0	0	0	0	0	0	0	0	Median	Median	0	0	0	0			0	0
ERF	P50548	ERF	ETS domain-containing transcription factor ERF	0.055673	-0.122172	none	-0.231142	-0.410889	0.125755	-0.454359	By MS/MS	By MS/MS	4	6	4	6	4	6	156580000	274770000	69687000	112000000	86895000	162760000	Median	Median	4	8	0	0	25.552	23.875	14.2	20.1
ERH	P84090;G3V279	ERH	Enhancer of rudimentary homolog	-0.00352574	-0.0583362	none	0.0339339	-0.020838	0.0387568	0.0091455	By MS/MS	By MS/MS	8	5	8	5	8	5	4922500000	3246000000	2281100000	1425800000	2641400000	1820200000	Median	Median	21	19	0	0	20.003	12.8	62.5	62.5
ESCO1	Q5FWF5	ESCO1	N-acetyltransferase ESCO1	0.0553256	0.0773567	none	0.10675	0.129481	-0.0155783	0.167088	By MS/MS	By MS/MS	23	26	23	26	23	26	2658200000	3226700000	1295200000	1519900000	1363000000	1706800000	Median	Median	47	46	0	0	21.163	21.501	36.5	38.6
ESCO2	Q56NI9;E5RFE4	ESCO2	N-acetyltransferase ESCO2	-0.396279	0.213438	none	-0.522053	0.0863762	-0.431135	-0.306795	By matching	By matching	1	2	1	2	1	2	15166000	35555000	6957500	18546000	8209000	17009000	Median	Median	1	2	0	0		3.1688	2.7	5.3
ESS2	Q96DF8;F8WEF8	ESS2	Protein DGCR14	-0.526524	0.213027	none	-0.364961	0.374622	-0.522942	0.00837984	By MS/MS	By MS/MS	1	1	1	1	1	1	16875000	13234000	8550700	8407900	8324800	4826300	Median	Median	1	1	1	0			2.5	2.9
ESYT2	H7BXI1;A0A087WXU3;A0FGR8	ESYT2	Extended synaptotagmin-2	0.224264	0.25436	none	0.10916	0.139993	-0.0212808	0.176242	By MS/MS	By MS/MS	3	3	3	3	3	3	90648000	127750000	46834000	55448000	43814000	72307000	Median	Median	4	3	0	0	43.352	58.14	4.6	4.6
ETV3	P41162	ETV3	ETS translocation variant 3	-0.507273	0.507273	ratio projection	-0.508773				By MS/MS	By matching	1	0	1	0	1	0	30674000	0	11548000	0	19126000	0	Median	Median	1	0	0	0			3.5	0
EWSR1 (1)	B0QYK0;Q01844;A0A0D9SFL3;C9JGE3	EWSR1	RNA-binding protein EWS	-0.125962	-0.126596	none	0.0104934	0.00992041	0.00044791	0.0144335	By MS/MS	By MS/MS	4	4	2	2	4	4	871740000	1083200000	408860000	519770000	462880000	563390000	Median	Median	8	8	0	0	21.7	12.47	9.7	9.7
EWSR1 (2)	H7BY36	EWSR1		-0.0302208	0.104463	none	0.320658	0.457647	-0.0952361	0.550629	By MS/MS	By MS/MS	3	3	1	1	1	1	15402000	36914000	7738600	21591000	7663000	15324000	Median	Median	1	2	0	0		19.437	8.8	8.8
EXO1	Q9UQ84	EXO1	Exonuclease 1	-0.266362	0.266362	ratio projection	-0.267149				By MS/MS	By matching	1	0	1	0	1	0	25253000	0	14499000	0	10755000	0	Median	Median	1	0	0	0			3.3	0
EXOSC1	Q9Y3B2;B1AMU7;B1AMU3;B1AMU4;R4GNH9;R4GMQ7	EXOSC1	Exosome complex component CSL4	-0.102815	-0.0346355	none	-0.0894208	-0.02157	-0.0482099	-0.07834	By MS/MS	By MS/MS	6	8	6	8	6	8	334060000	536540000	153280000	252080000	180780000	284460000	Median	Median	9	10	0	0	22.044	7.8194	42.1	54.9
EXOSC10	Q01780	EXOSC10	Exosome component 10	-0.013087	-0.0272774	none	0.0306892	0.0166389	0.0100341	0.0334365	By MS/MS	By MS/MS	16	18	16	18	16	18	1280000000	1940400000	592960000	849020000	687050000	1091400000	Median	Median	22	23	0	0	22.792	15.264	30.6	31
EXOSC2 (1)	A3KFL2;A3KFL1;A3KFL5	EXOSC2		-0.0247086	-0.0624664	none	0.117828	0.0806577	0.0266988	0.140272	By MS/MS	By MS/MS	5	6	0	0	5	6	285970000	377470000	145150000	172800000	140820000	204670000	Median	Median	8	7	0	0	23.306	11.262	21.1	24.6
EXOSC2 (2)	Q13868	EXOSC2	Exosome complex component RRP4	1.20661	-1.20661	ratio projection		-1.20304			By matching	By MS/MS	5	7	0	1	0	1	0	36673000	0	9237300	0	27436000	Median	Median	0	1	0	1			20.5	29.4
EXOSC3	Q9NQT5	EXOSC3	Exosome complex component RRP40	0.0272229	0.0246543	none	-0.00555061	-0.00815983	0.00181629	-0.00970017	By MS/MS	By MS/MS	4	5	4	5	4	5	475640000	632320000	233190000	300200000	242450000	332130000	Median	Median	9	10	0	0	12.441	36.751	27.6	33.1
EXOSC4	Q9NPD3;E9PPI9	EXOSC4	Exosome complex component RRP41	-0.184248	-0.215973	none	-0.04497	-0.0770563	0.0224329	-0.0863524	By MS/MS	By MS/MS	5	5	5	5	5	5	369050000	252070000	156220000	111120000	212820000	140950000	Median	Median	5	6	0	0	22.344	16.841	25.7	25.7
EXOSC5	Q9NQT4;M0R102	EXOSC5	Exosome complex component RRP46	-0.0424873	0.0182441	none	-0.0882394	-0.0278514	-0.0429436	-0.0819619	By MS/MS	By MS/MS	5	5	5	5	5	5	118470000	103650000	54184000	48619000	64284000	55035000	Median	Median	8	6	0	0	22.733	14.062	23	23
EXOSC6	Q5RKV6	EXOSC6	Exosome complex component MTR3	0.267819	-0.428363	none	0.166587	-0.530677	0.492275	-0.258909	By MS/MS	By MS/MS	3	2	3	2	3	2	434840000	287190000	196450000	118890000	238390000	168290000	Median	Median	7	2	0	0	21.518	0.40053	19.1	16.2
EXOSC8	Q96B26	EXOSC8	Exosome complex component RRP43	-0.0258315	-0.0863618	none	0.0751903	0.0149265	0.0428014	0.0635958	By MS/MS	By MS/MS	3	4	3	4	3	4	219470000	363990000	104710000	153400000	114760000	210590000	Median	Median	5	6	0	0	12.872	6.8248	14.5	25
EXOSC9	Q06265;D6R905;D6RIY6;D6RAP4;D6RA17	EXOSC9	Exosome complex component RRP45	-0.151378	0.0658156	none	0.0186342	0.236584	-0.153579	0.180922	By MS/MS	By MS/MS	2	3	2	3	2	3	161080000	480540000	78480000	101110000	82600000	379430000	Median	Median	4	4	0	0	23.021	20.971	5.9	7.7
EYA4	E9PLN6;E7ESD5;F2Z2Y1;O95677	EYA4	Eyes absent homolog 4	0.0851241	-0.185526	none	-0.0262638	-0.297874	0.191378	-0.229768	By MS/MS	By MS/MS	2	3	2	3	2	3	52382000	193010000	26128000	82526000	26254000	110490000	Median	Median	3	6	1	0	29.228	7.9202	5.7	10.1
EZH1	A0A0A0MSY9;Q92800;K7EIH5	EZH1	Histone-lysine N-methyltransferase EZH1	0.774311	-0.780768	none	0.783163	-0.771889	1.09961	0.00471659	By MS/MS	By MS/MS	6	7	1	1	1	1	60609000	82411000	37300000	25569000	23309000	56842000	Median	Median	1	1	0	0			9.5	9.5
EZH2	Q15910	EZH2	Histone-lysine N-methyltransferase EZH2	0.700279	-0.763222	none	0.570171	-0.894295	1.03485	-0.232255	By MS/MS	By MS/MS	30	31	25	25	30	31	4453100000	5550000000	2510600000	1826500000	1942500000	3723500000	Median	Median	61	54	0	0	14.442	21.274	44.6	39.9
FA2H	H3BP32;Q7L5A8	FA2H	Fatty acid 2-hydroxylase	-0.157102	0.0669617	none	-0.269825	-0.0466975	-0.158437	-0.223347	By MS/MS	By MS/MS	5	5	5	5	5	5	242650000	419520000	109670000	194510000	132980000	225010000	Median	Median	5	7	0	0	8.5875	40.385	36.5	43.6
FAAP24	K7EKQ4;Q9BTP7	FAAP24	Fanconi anemia-associated protein of 24 kDa	-0.0530012	-0.6348	none	-0.157367	-0.741831	0.411394	-0.63705	By MS/MS	By MS/MS	1	1	1	1	1	1	53321000	58062000	23877000	19748000	29444000	38315000	Median	Median	2	2	0	0	27.782	16.758	9.2	9.2
FABP5	Q01469	FABP5	Fatty acid-binding protein, epidermal	0	0	zero-fill					By matching	By matching	0	0	0	0	0	0	0	0	0	0	0	0	Median	Median	0	0	0	0			0	0
FADS1 (1)	A0A0A0MR51	FADS1		0.0474663	0.00561075	none	0.0571383	0.0154976	0.0295964	0.0512739	By MS/MS	By MS/MS	8	8	3	3	8	8	747530000	1221000000	389830000	625900000	357700000	595140000	Median	Median	11	12	0	0	19.084	15.637	21.6	21.6
FADS1 (2)	O60427	FADS1	Fatty acid desaturase 1	-0.1123	0.0320725	none	-0.661889	-0.521018	-0.102087	-0.836143	By MS/MS	By MS/MS	6	6	1	1	1	1	102830000	152090000	36438000	53738000	66396000	98353000	Median	Median	3	3	1	0	2.7848	14.18	17.1	17.1
FAM120A	Q9NZB2;A0A0C4DG79	FAM120A	Constitutive coactivator of PPAR-gamma-like protein 1	0.0576527	-0.0576527	ratio projection		-0.0574817			By matching	By matching	0	1	0	1	0	1	0	14113000	0	7847800	0	6265100	Median	Median	0	1	0	0			0	2
FAM133A	Q8N9E0	FAM133A	Protein FAM133A	-0.238884	0.238884	ratio projection		0.238175			By matching	By MS/MS	0	1	0	0	0	1	0	96819000	0	46734000	0	50085000	Median	Median	0	2	0	1		2.9326	0	4.4
FAM207A	Q9NSI2	FAM207A	Protein FAM207A	-0.0101274	-0.0553466	none	-0.040393	-0.0859866	0.0319748	-0.089459	By MS/MS	By MS/MS	3	2	3	2	3	2	79456000	124030000	41881000	53518000	37576000	70514000	Median	Median	3	5	0	0	8.8502	12.274	21.7	10
FAM98A	E9PH82;Q8NCA5	FAM98A	Protein FAM98A	-0.00365753	-0.281979	none	0.0287106	-0.250268	0.196803	-0.157248	By MS/MS	By matching	1	1	1	1	1	1	36115000	12940000	18753000	6956400	17363000	5983800	Median	Median	2	1	0	0	8.9485		3.8	3.8
FANCA	O15360	FANCA	Fanconi anemia group A protein	0.135824	-0.032276	none	-0.0176069	-0.186311	0.118865	-0.144544	By matching	By MS/MS	1	1	1	1	1	1	16918000	8989900	7745100	4980400	9173100	4009500	Median	Median	2	1	0	0	18.947		0.6	0.6
FANCI	Q9NVI1;H3BP78;F8W7R3	FANCI	Fanconi anemia group I protein	0.0587453	0.647709	none	0.0150693	0.605874	-0.41646	0.440308	By MS/MS	By MS/MS	2	3	2	3	2	3	32998000	70174000	16418000	37672000	16580000	32502000	Median	Plateau	2	3	1	1	32.634	8.8521	2.3	3.4
FANCM	Q8IYD8;H0YJS3	FANCM	Fanconi anemia group M protein	-0.136949	-0.270319	none	-0.0442111	-0.178241	0.0943072	-0.157577	By MS/MS	By MS/MS	6	7	6	7	6	7	256650000	259960000	132330000	112400000	124320000	147550000	Median	Median	11	6	0	0	22.173	16.474	4.9	6.5
FAU	E9PR30;P62861	FAU	40S ribosomal protein S30	-0.101753	-0.0622208	none	-0.108021	-0.0690129	-0.0279533	-0.1251	By MS/MS	By MS/MS	2	2	2	2	2	2	388830000	209350000	118320000	101090000	270510000	108250000	Median	Median	4	3	2	0	65.205	8.0708	11.2	11.2
FBL	P22087;M0QXL5;M0R299;M0R2Q4;M0R0P1	FBL	rRNA 2-O-methyltransferase fibrillarin	-0.0865758	-0.0561721	none	-0.026161	0.00417776	-0.0214987	-0.0154809	By MS/MS	By MS/MS	18	19	18	19	18	19	12874000000	13429000000	6144800000	6184700000	6729200000	7244100000	Median	Median	50	52	0	0	40.875	40.278	67.6	70.4
FBXL6	Q8N531	FBXL6	F-box/LRR-repeat protein 6	0.277774	-0.310741	none	0.125651	-0.463868	0.416143	-0.240388	By MS/MS	By MS/MS	16	16	16	16	16	16	2111000000	2306800000	1102900000	939160000	1008100000	1367600000	Median	Median	27	24	0	0	18.931	14.853	41.9	38.8
FBXO11	Q86XK2	FBXO11	F-box only protein 11	-0.129075	-0.183949	none	-0.317229	-0.37415	0.0388016	-0.488996	By MS/MS	By MS/MS	1	2	1	2	1	2	75830000	94986000	34581000	49241000	41250000	45745000	Median	Median	2	3	0	0	13.388	13.479	1.5	3.6
FBXO28	Q9NVF7	FBXO28	F-box only protein 28	-0.0552401	0.0784306	none	-0.157882	-0.0247514	-0.0945195	-0.128862	By MS/MS	By MS/MS	9	9	9	9	9	9	480450000	643760000	226620000	302580000	253830000	341180000	Median	Median	10	14	0	0	17.618	16.719	23.9	23.9
FBXO38	Q6PIJ6	FBXO38	F-box only protein 38	0	0	zero-fill					By matching	By matching	0	0	0	0	0	0	0	0	0	0	0	0	Median	Median	0	0	0	0			0	0
FHL2	J3KNW4;A0A0A0MSG2;Q14192	FHL2	Four and a half LIM domains protein 2	-0.135938	-0.0991322	none	-0.195104	-0.159347	-0.0260255	-0.250559	By MS/MS	By MS/MS	8	9	8	9	8	9	508540000	534470000	225430000	255160000	283100000	279310000	Median	Median	10	11	0	0	10.056	15.645	28.5	28.3
FHL3	Q13643	FHL3	Four and a half LIM domains protein 3	0.0675741	0.115702	none	-0.0252211	0.0229004	-0.0340317	-0.00154023	By MS/MS	By MS/MS	2	4	2	4	2	4	66722000	146400000	38397000	66932000	28325000	79468000	Median	Median	3	5	0	0	2.3077	43.325	8.9	21.8
FIP1L1	Q6UN15;A0A0B4J203	FIP1L1	Pre-mRNA 3-end-processing factor FIP1	-0.0322634	-0.0630058	none	0.00417776	-0.0266312	0.0217381	-0.0159414	By MS/MS	By MS/MS	19	17	19	17	19	17	3546500000	3374500000	1674100000	1522100000	1872400000	1852400000	Median	Median	28	27	0	0	14.669	18.401	47.5	40.4
FIZ1	Q96SL8	FIZ1	Flt3-interacting zinc finger protein 1	1.00761	-1.00761	ratio projection		-1.00462			By matching	By matching	0	1	0	1	0	1	0	10600000	0	4074000	0	6526400	Median	Median	0	1	0	0			0	2.4
FKBP11	F8VU90;Q9NYL4	FKBP11	Peptidyl-prolyl cis-trans isomerase;Peptidyl-prolyl cis-trans isomerase FKBP11	-0.0469164	-0.0893039	none	-0.0229619	-0.0656118	0.0299725	-0.0627201	By MS/MS	By MS/MS	5	5	5	5	5	5	1388800000	1787200000	658310000	801740000	730510000	985450000	Median	Median	12	13	0	0	12.078	11.364	46.2	46.2
FLYWCH1	Q4VC44;I3L188;J3KNW1	FLYWCH1	FLYWCH-type zinc finger-containing protein 1	0.00865105	0.0663933	none	0.00733905	0.0652966	-0.0408299	0.0514822	By MS/MS	By MS/MS	41	41	40	40	41	41	9390500000	13258000000	4417100000	6358000000	4973400000	6899600000	Median	Median	84	82	0	0	20.978	21.158	59.5	64.2
FMR1	R9WNI0;A8MQB8;G3V0J0;Q06787;A0A087WWR6;Q8IXW7;A0A087WXI3;G8JLE9;A0A087WY29	FMR1	Fragile X mental retardation protein 1	0.107394	-0.0626063	none	0.132248	-0.0374732	0.120209	0.0666602	By MS/MS	By MS/MS	3	3	2	1	2	1	61838000	26700000	31187000	10939000	30650000	15761000	Median	Median	3	2	0	0	24.998	4.0407	11.4	7.5
FNBP4	Q8N3X1	FNBP4	Formin-binding protein 4	-0.101847	0.0200914	none	-0.172734	-0.051459	-0.0862232	-0.158274	By MS/MS	By MS/MS	14	11	14	11	14	11	902650000	1310400000	399270000	595400000	503380000	715050000	Median	Median	20	15	0	0	13.611	14.916	19.8	19.6
FOS	P01100;G3V2V7	FOS	Proto-oncogene c-Fos	0.0668596	0.0696527	none	0.0626744	0.065848	-0.00197505	0.0908853	By MS/MS	By MS/MS	12	12	12	12	12	12	1377100000	2252900000	643480000	1091400000	733600000	1161500000	Median	Median	19	19	0	0	15.109	20.381	36.1	35.8
FOSL1	P15407;E9PPX2	FOSL1	Fos-related antigen 1	0.00507269	-0.00197018	none	-0.101753	-0.109421	0.00498006	-0.149338	By MS/MS	By MS/MS	4	4	4	4	4	4	260450000	391240000	110490000	180730000	149960000	210510000	Median	Median	6	9	0	0	20.579	26.335	23.6	20.3
FOSL2 (1)	P15408	FOSL2	Fos-related antigen 2	-0.0773788	0.0144812	none	-0.217407	-0.126565	-0.0649549	-0.243033	By MS/MS	By MS/MS	24	25	5	4	24	25	8469400000	12334000000	3854600000	5946200000	4614800000	6387300000	Median	Median	46	50	0	0	15.89	17.141	59.2	52.8
FOSL2 (2)	C9JCN8	FOSL2		0	0	zero-fill					By matching	By matching	19	21	0	0	0	0	0	0	0	0	0	0	Median	Median	0	0	0	0			66.8	66.8
FOXC1	Q12948	FOXC1	Forkhead box protein C1	0.0933047	-0.1951	none	0.0469799	-0.242004	0.203933	-0.138507	By MS/MS	By MS/MS	8	6	8	6	8	6	1684800000	1421500000	885880000	706630000	798920000	714830000	Median	Median	11	12	0	0	22.309	21.936	34	20.8
FOXK1	P85037	FOXK1	Forkhead box protein K1	0.420269	-0.186114	none	0.537644	-0.0673492	0.428777	0.331281	By MS/MS	By MS/MS	4	3	4	3	4	3	73733000	111900000	38625000	52100000	35108000	59796000	Median	Median	5	5	0	0	118.67	11.742	5.2	4.6
FOXK2	Q01167;A0A087WXM0	FOXK2	Forkhead box protein K2	0.340633	-0.0686853	none	0.32458	-0.0840279	0.289432	0.16924	By MS/MS	By MS/MS	7	5	7	5	7	5	162220000	213900000	81681000	89756000	80540000	124140000	Median	Median	9	8	0	0	16.629	24.745	15	11.5
FOXL2	P58012	FOXL2	Forkhead box protein L2	0.11139	-0.26858	none	0.1149	-0.265518	0.26868	-0.107299	By MS/MS	By MS/MS	3	4	3	4	3	4	370540000	434540000	183140000	197570000	187400000	236970000	Median	Median	5	6	0	0	28.617	14.896	13.8	17.6
FRG1	Q14331	FRG1	Protein FRG1	-0.129484	0.062542	none	-0.0901424	0.101919	-0.135783	0.00872927	By MS/MS	By MS/MS	4	3	4	3	4	3	188960000	389070000	78317000	197730000	110640000	191340000	Median	Median	6	6	0	0	17.036	11.047	11.6	7.8
FTSJ3	Q8IY81	FTSJ3	pre-rRNA processing protein FTSJ3	-0.0736746	0.0913631	none	-0.028381	0.136979	-0.116699	0.077136	By MS/MS	By MS/MS	13	11	13	11	13	11	627310000	611810000	312350000	313690000	314960000	298120000	Median	Median	15	16	0	0	27.687	17.713	24.2	15.7
FUBP3	Q96I24	FUBP3	Far upstream element-binding protein 3	0.0862881	0.102404	none	0.171975	0.18916	-0.0113956	0.255396	By MS/MS	By MS/MS	23	23	21	21	23	23	1814500000	2862700000	950490000	1415100000	864050000	1447600000	Median	Median	31	33	0	0	20.211	19.162	53	53
FUS	P35637;H3BPE7	FUS	RNA-binding protein FUS	-0.119538	-0.12486	none	-0.119181	-0.125227	0.00376307	-0.172834	By MS/MS	By MS/MS	17	16	13	12	13	12	15901000000	16278000000	7432200000	7329600000	8468600000	8948300000	Median	Median	41	35	0	0	14.176	13.71	28.9	28.9
FXR1	E7EU85;E9PFF5;B4DXZ6;P51114	FXR1	Fragile X mental retardation syndrome-related protein 1	0.0862362	-0.0854024	none	0.333538	0.16337	0.121367	0.351009	By MS/MS	By matching	3	3	2	1	2	1	29967000	7557000	15699000	4180100	14268000	3376900	Plateau	Median	3	1	1	0	15.426		8.1	6.8
FXR2	P51116	FXR2	Fragile X mental retardation syndrome-related protein 2	0.112646	0.190091	none	0.160404	0.239031	-0.0547616	0.282607	By MS/MS	By MS/MS	5	6	3	3	5	6	185210000	242860000	90467000	133150000	94747000	109710000	Median	Median	8	7	0	0	11.722	27.115	12	13.2
FYTTD1	Q96QD9	FYTTD1	UAP56-interacting factor	-0.136706	-0.159342	none	-0.0888223	-0.112054	0.0160065	-0.142089	By MS/MS	By MS/MS	4	7	4	7	4	7	210920000	533730000	86800000	242310000	124120000	291420000	Median	Median	6	11	0	0	6.3437	36.186	17.9	33
G2E3	G3V483;Q7L622;F5GX24;H0YH90;H0YI49	G2E3	G2/M phase-specific E3 ubiquitin-protein ligase	0.0246766	-0.0259942	none	-0.10827	-0.159734	0.0358297	-0.189614	By MS/MS	By matching	4	2	4	2	4	2	108110000	57439000	45769000	21240000	62336000	36199000	Median	Median	5	2	0	0	24.407	0.50979	9.8	4.8
GAPDH	P04406;E7EUT5	GAPDH	Glyceraldehyde-3-phosphate dehydrogenase	0	0	zero-fill					By matching	By matching	0	0	0	0	0	0	0	0	0	0	0	0	Median	Median	0	0	0	0			0	0
GAR1	Q9NY12	GAR1	H/ACA ribonucleoprotein complex subunit 1	0.0279063	-0.0617769	none	-0.0362891	-0.126455	0.0634156	-0.115265	By MS/MS	By MS/MS	4	4	4	4	4	4	458770000	407560000	216500000	190690000	242260000	216870000	Median	Median	8	7	0	0	11.071	29.548	18.9	18.9
GATA2	P23769	GATA2	Endothelial transcription factor GATA-2	-0.0109668	-0.0612693	none	-0.115816	-0.166956	0.0355692	-0.200056	By MS/MS	By MS/MS	15	16	14	14	15	16	2166300000	2533700000	1005400000	1154400000	1160900000	1379400000	Median	Median	35	34	0	0	15.892	19.609	29.6	29.6
GATA6	Q92908	GATA6	Transcription factor GATA-6	0.119693	-0.0355155	none	0.138945	-0.0158992	0.109749	0.0866823	By MS/MS	By MS/MS	9	10	7	8	9	10	1019200000	1381800000	535720000	636270000	483500000	745530000	Median	Median	18	17	0	0	28.116	21.362	15.5	15.5
GATAD1	Q8WUU5	GATAD1	GATA zinc finger domain-containing protein 1	0.221021	-0.00274052	none	0.00460925	-0.219791	0.158224	-0.152625	By MS/MS	By MS/MS	5	4	5	4	5	4	221070000	249460000	104590000	115320000	116480000	134140000	Median	Median	8	8	0	0	35.852	47.473	23	20.4
GATAD2A	Q86YP4	GATAD2A	Transcriptional repressor p66-alpha	-0.00422421	0.0312325	none	-0.155888	-0.121251	-0.0250717	-0.195893	By MS/MS	By MS/MS	9	10	8	9	8	9	312630000	298860000	146530000	132170000	166100000	166680000	Median	Median	12	10	0	0	21.259	21.072	19.7	22.6
GATAD2B	Q8WXI9;A0A0U1RRM1	GATAD2B	Transcriptional repressor p66-beta	0.0121163	0.126931	none	-0.058503	0.0563061	-0.0811865	-0.00131314	By MS/MS	By MS/MS	18	18	17	17	18	18	995360000	1169500000	488250000	575360000	507110000	594180000	Median	Median	27	28	0	0	24.672	21.004	36.4	31.5
GIGYF2	Q6Y7W6;I1E4Y6;E7ESB6;C9JHW1	GIGYF2	PERQ amino acid-rich with GYF domain-containing protein 2	0.407304	0.440815	none	0.27023	0.305445	-0.0236958	0.407136	By MS/MS	By MS/MS	2	6	2	6	2	6	45835000	273950000	26096000	137110000	19739000	136840000	Median	Median	2	7	0	0	17.405	21.383	2.4	7.1
GLIS2	Q9BZE0	GLIS2	Zinc finger protein GLIS2	0.158109	-0.158109	ratio projection		-0.157641			By matching	By matching	0	1	0	1	0	1	0	18750000	0	8872200	0	9877900	Median	Median	0	1	0	0			0	3.4
GLYR1	Q49A26	GLYR1	Putative oxidoreductase GLYR1	0.316583	-0.312656	none	0.263395	-0.36615	0.444939	-0.0739765	By MS/MS	By MS/MS	29	26	1	2	29	26	5105600000	6766300000	2568200000	3606300000	2537300000	3160000000	Median	Median	51	43	0	0	14.634	27.471	53.7	54.2
GNL2	Q13823	GNL2	Nucleolar GTP-binding protein 2	-0.0633241	-0.0935799	none	-0.125888	-0.156981	0.021394	-0.200083	By MS/MS	By MS/MS	5	4	5	4	5	4	149310000	167870000	69057000	75009000	80252000	92858000	Median	Median	7	5	0	0	17.073	25.58	10.3	9
GNL3	Q9BVP2	GNL3	Guanine nucleotide-binding protein-like 3	-0.151734	-0.0178338	none	-0.302119	-0.169615	-0.094682	-0.333288	By MS/MS	By MS/MS	8	7	8	7	8	7	264200000	323950000	120420000	147440000	143780000	176510000	Median	Median	9	8	0	0	13.339	11.379	22.4	19.5
GNL3L	Q9NVN8	GNL3L	Guanine nucleotide-binding protein-like 3-like protein	0.704029	-0.704029	ratio projection	0.706111				By matching	By matching	1	0	1	0	1	0	14266000	0	7546100	0	6719700	0	Median	Median	1	0	0	0			2.2	0
GOSR1	B4DQA8;Q96QI9;K7EJC8;E9PCW1;O95249;F6RU00;G5E9T8;A0A087WYX5	GOSR1	Golgi SNAP receptor complex member 1	0.182914	-0.182914	ratio projection	0.183455				By MS/MS	By matching	2	0	2	0	2	0	22920000	0	11669000	0	11250000	0	Median	Median	2	0	1	0	2.2962		16.1	0
GPALPP1	A0A0A0MRI1;Q8IXQ4	GPALPP1	GPALPP motifs-containing protein 1	0	0	zero-fill					By matching	By matching	0	0	0	0	0	0	0	0	0	0	0	0	Median	Median	0	0	0	0			0	0
GPAT4	Q86UL3	GPAT4	Glycerol-3-phosphate acyltransferase 4	0.0854286	-0.0453282	none	0.432853	0.304277	0.092459	0.520958	By MS/MS	By matching	1	1	1	1	1	1	14395000	16773000	6695700	11233000	7698900	5539700	Median	Median	1	1	0	0			3.3	3.3
GPATCH1	Q9BRR8	GPATCH1	G patch domain-containing protein 1	-0.110209	-0.103439	none	-0.137886	-0.131914	-0.00478765	-0.190764	By MS/MS	By MS/MS	10	10	10	10	10	10	268710000	337730000	139790000	184760000	128920000	152960000	Median	Median	11	11	0	0	19.182	29.061	11	12.6
GPATCH4	Q5T3I0;A0A0A0MRK1;E9PAV9;E9PPY4;F2Z3C6;F8W895	GPATCH4	G patch domain-containing protein 4	-0.175035	-0.116738	none	-0.129923	-0.0722249	-0.041222	-0.142819	By MS/MS	By MS/MS	11	12	11	12	11	12	996320000	1151600000	488570000	620390000	507750000	531220000	Median	Median	17	19	0	0	21.521	25.651	33.6	35.7
GPATCH8	Q9UKJ3	GPATCH8	G patch domain-containing protein 8	-0.383535	0.125683	none	-0.221825	0.28759	-0.360072	0.0475693	By MS/MS	By MS/MS	4	5	4	4	4	5	116750000	144900000	58377000	78507000	58369000	66394000	Median	Median	4	5	0	0	14.845	25.101	3.6	4.8
GPKOW	Q92917	GPKOW	G patch domain and KOW motifs-containing protein	0	0	zero-fill					By matching	By matching	0	0	0	0	0	0	0	0	0	0	0	0	Median	Median	0	0	0	0			0	0
GPS2	I3L4X7;Q13227;I3L3Y9	GPS2	G protein pathway suppressor 2	0.0259431	-0.111188	none	0.128557	-0.00821787	0.0969662	0.0848062	By MS/MS	By MS/MS	9	9	9	9	9	9	471580000	460580000	236570000	216390000	235000000	244190000	Median	Median	15	13	0	0	18.789	21.618	26.6	26.6
GRWD1	Q9BQ67;M0QX71	GRWD1	Glutamate-rich WD repeat-containing protein 1	0.129387	0.0271353	none	0.176833	0.0753273	0.0723032	0.178091	By MS/MS	By MS/MS	5	4	5	4	5	4	321100000	330200000	161280000	152660000	159820000	177530000	Median	Median	8	7	0	0	16.661	23.584	23.8	16.8
GTF2H2/GTF2H2[C,C_2]	Q6P1K8;Q13888	GTF2H2C;GTF2H2C_2;GTF2H2	General transcription factor IIH subunit 2-like protein;General transcription factor IIH subunit 2	0.119317	-0.0301558	none	-0.198891	-0.349989	0.105693	-0.388431	By MS/MS	By MS/MS	1	1	1	1	1	1	38588000	62728000	17197000	22420000	21390000	40308000	Median	Median	1	1	1	1			3.5	3.5
GTF2I	P78347	GTF2I	General transcription factor II-I	0.628568	-0.753629	none	0.813771	-0.567703	0.977361	0.171103	By MS/MS	By MS/MS	30	29	27	26	30	29	2270800000	2005600000	1188500000	773190000	1082300000	1232400000	Median	Median	40	36	0	0	22.803	34.126	31.1	29.1
GTF2IRD1	E9PFE2;Q9UHL9	GTF2IRD1	General transcription factor II-I repeat domain-containing protein 1	0.254918	-0.0504806	none	0.0920721	-0.213688	0.21595	-0.0866351	By MS/MS	By MS/MS	52	48	52	48	52	48	11925000000	13852000000	5703200000	5738600000	6221400000	8113000000	Median	Median	102	97	0	0	21.892	26.475	58.8	55.8
GTF3C1	Q12789	GTF3C1	General transcription factor 3C polypeptide 1	0.407137	-0.418897	none	0.451752	-0.374056	0.584095	0.0532101	By MS/MS	By MS/MS	11	8	11	8	11	8	315920000	268200000	161450000	118030000	154480000	150170000	Median	Median	10	7	0	0	40.182	19.529	9	7.2
GTF3C2	Q8WUA4;A0A087WZD8	GTF3C2	General transcription factor 3C polypeptide 2	0.253003	-0.199104	none	0.396927	-0.0541676	0.319688	0.241422	By MS/MS	By MS/MS	9	9	9	9	9	9	684130000	850440000	375790000	417010000	308350000	433440000	Median	Median	13	15	0	0	18.259	42.188	12.5	13.5
GTF3C3	Q9Y5Q9;F8WC64	GTF3C3	General transcription factor 3C polypeptide 3	0.637622	-0.151751	none	0.697329	-0.0902499	0.558171	0.427619	By MS/MS	By MS/MS	2	1	2	1	2	1	38285000	12317000	24178000	4957500	14107000	7359700	Median	Median	3	1	0	0	16.416		2.9	1.6
GTF3C4	Q9UKN8	GTF3C4	General transcription factor 3C polypeptide 4	0.0764105	-0.611459	none	0.376513	-0.311166	0.486397	0.0447672	By matching	By MS/MS	3	2	1	1	3	2	81817000	105540000	42026000	41745000	39791000	63799000	Median	Median	3	2	0	0	29.632	9.5687	8.6	4.7
GTF3C5	Q9Y5Q8;Q5T7U1;H7BY84	GTF3C5	General transcription factor 3C polypeptide 5	0.51405	-0.435062	none	0.674551	-0.273378	0.671124	0.281687	By MS/MS	By MS/MS	4	4	4	4	4	4	78739000	154350000	38318000	65184000	40421000	89170000	Median	Median	4	5	0	0	25.003	22.365	10.4	9.8
GTF3C6	Q969F1	GTF3C6	General transcription factor 3C polypeptide 6	0	0	zero-fill					By matching	By matching	0	0	0	0	0	0	0	0	0	0	0	0	Median	Median	0	0	0	0			0	0
GTPBP4	Q9BZE4	GTPBP4	Nucleolar GTP-binding protein 1	-0.106387	-0.0354437	none	0.0112094	0.0824301	-0.0501644	0.0663619	By MS/MS	By MS/MS	6	8	6	8	6	8	278390000	382350000	130260000	193990000	148120000	188360000	Median	Median	10	10	0	0	27.999	30.285	11.5	12.9
H1F0	P07305	H1F0	Histone H1.0;Histone H1.0, N-terminally processed	0.0798744	0.184665	none	0.0318186	0.13711	-0.0740983	0.11967	By MS/MS	By MS/MS	2	2	2	2	2	2	99024000	1105300000	47119000	497730000	51906000	607550000	Median	Median	3	3	0	0	10.801	10.377	12.4	12.4
H1FX	Q92522	H1FX	Histone H1x	0.0103875	-0.00971006	none	0.0224743	0.0024505	0.0142111	0.0175825	By MS/MS	By MS/MS	20	18	20	18	20	18	26428000000	24443000000	12578000000	11352000000	13850000000	13092000000	Median	Median	74	64	0	0	16.248	51.839	51.2	51.2
H2AFV/H2AFZ	P0C0S5;Q71UI9;C9J0D1	H2AFZ;H2AFV	Histone H2A.Z;Histone H2A.V;Histone H2A	-0.00786894	0.0955274	none	-0.0087403	0.0949116	-0.0731123	0.0611491	By MS/MS	By MS/MS	6	9	4	7	4	7	2369700000	4315800000	1143200000	2190400000	1226500000	2125400000	Median	Median	15	20	0	0	9.0212	12.191	31.2	62.5
H3F3[A,B,C]	K7EK07;P84243;K7EMV3;B4DEB1;K7ES00;Q6NXT2;K7EP01	H3F3B;H3F3A;H3F3C	Histone H3;Histone H3.3;Histone H3.3C	0	0	zero-fill					By matching	By matching	10	8	0	0	0	0	0	0	0	0	0	0	Median	Median	0	0	0	0			42.4	42.4
HADHA	P40939	HADHA	Trifunctional enzyme subunit alpha, mitochondrial;Long-chain enoyl-CoA hydratase;Long chain 3-hydroxyacyl-CoA dehydrogenase	-0.0448044	0.0189071	none	-0.133875	-0.0707695	-0.0450508	-0.144573	By MS/MS	By MS/MS	18	15	18	15	18	15	785520000	1504800000	368110000	604280000	417410000	900570000	Median	Median	24	18	0	0	18.216	25.226	29.9	28.8
HADHB	P55084;B5MD38;F5GZQ3	HADHB	Trifunctional enzyme subunit beta, mitochondrial;3-ketoacyl-CoA thiolase	0.037038	-0.00790618	none	0.00389003	-0.0411647	0.0317804	-0.0264514	By MS/MS	By MS/MS	13	11	13	11	13	11	855110000	857270000	375810000	378970000	479300000	478300000	Median	Median	17	17	0	0	22.669	14.95	36.1	28.9
HCFC1 (1)	A6NEM2	HCFC1		0.0972666	-0.0469843	none	0.0989585	-0.0451337	0.102001	0.0377581	By MS/MS	By MS/MS	49	50	3	3	49	50	11391000000	13360000000	5613600000	6329800000	5777300000	7030500000	Median	Median	102	96	0	0	37.488	19.184	30.2	29.9
HCFC1 (2)	P51610	HCFC1	Host cell factor 1;HCF N-terminal chain 1;HCF N-terminal chain 2;HCF N-terminal chain 3;HCF N-terminal chain 4;HCF N-terminal chain 5;HCF N-terminal chain 6;HCF C-terminal chain 1;HCF C-terminal chain 2;HCF C-terminal chain 3;HCF C-terminal chain 4;HCF C-terminal chain 5;HCF C-terminal chain 6	0.0990102	-0.0799687	none	-0.477422	-0.659768	0.126557	-0.804493	By MS/MS	By MS/MS	47	48	1	1	1	1	365900000	227300000	124430000	91048000	241470000	136250000	Median	Median	2	2	1	0	3.7475	0.076373	30.4	30.1
HCFC2	Q9Y5Z7	HCFC2	Host cell factor 2	-0.00935142	0.113774	none	0.0272956	0.15095	-0.087063	0.126297	By MS/MS	By MS/MS	29	26	27	24	27	24	2337000000	2771100000	1136000000	1359400000	1201000000	1411700000	Median	Median	35	33	0	0	16.781	21.285	44.8	40.7
HDAC1	Q13547;Q5TEE2	HDAC1	Histone deacetylase 1	0.0326041	-0.202694	none	0.128689	-0.106545	0.166381	0.0151662	By MS/MS	By MS/MS	17	17	11	12	11	12	1775300000	1516900000	897960000	661520000	877330000	855330000	Median	Median	21	22	0	0	21.474	20.924	45.4	46.1
HDAC2	Q92769;H3BM24	HDAC2	Histone deacetylase 2	0.208096	-0.208206	none	0.264957	-0.15101	0.29437	0.0797017	By MS/MS	By MS/MS	17	16	11	11	17	16	5229900000	4658500000	2699500000	2088000000	2530500000	2570400000	Median	Median	37	31	0	0	20.194	13.277	45.1	45.1
HDAC3	O15379	HDAC3	Histone deacetylase 3	-0.0345341	0.0134253	none	-0.0463846	0.00144197	-0.0339124	-0.031679	By MS/MS	By MS/MS	5	6	5	6	5	6	707320000	798300000	366130000	405340000	341190000	392970000	Median	Median	10	11	0	0	10.466	8.8803	18.2	24.1
HDGFL2	Q7Z4V5;K7ERA4	HDGFL2	Hepatoma-derived growth factor-related protein 2	0.931916	-1.09525	none	0.960215	-1.06727	1.43342	-0.0799456	By MS/MS	By MS/MS	8	9	7	7	7	7	232960000	349640000	144230000	138380000	88729000	211260000	Median	Median	9	9	0	0	23.38	45.427	14	17.9
HEATR1	Q5T3Q7;Q9H583;Q6P664	HEATR1	HEAT repeat-containing protein 1;HEAT repeat-containing protein 1, N-terminally processed	0.0337943	-0.0337943	none	0.0199154	-0.0477559	0.0477923	-0.0198278	By MS/MS	By MS/MS	6	5	6	5	6	5	308340000	308460000	155940000	141690000	152400000	166770000	Median	Median	7	6	0	0	7.1085	9.0923	3.7	3.3
HELLS (1)	B1ALG6	HELLS		0.00774176	0.0238251	none	0.0614306	0.0779266	-0.0113726	0.0985745	By matching	By MS/MS	5	8	1	1	1	1	34198000	73022000	18300000	34772000	15898000	38251000	Median	Median	1	2	0	0		4.0671	34.9	54.2
HELLS (2)	A0A0B4J1V9;Q9NRZ9;F6XU50;A0A087WSW7	HELLS	Lymphoid-specific helicase	-0.0766483	-0.0184729	none	0.171207	0.230572	-0.0411362	0.284224	By MS/MS	By MS/MS	9	14	5	7	9	14	396530000	387380000	200330000	192760000	196200000	194630000	Median	Median	12	14	0	0	18.066	31.44	10.2	16.5
HES7	Q9BYE0;J3KSH6	HES7	Transcription factor HES-7	0.024277	0.131547	none	-0.675627	-0.572051	-0.0758511	-0.882021	By MS/MS	By MS/MS	6	6	6	6	6	6	204930000	312120000	84345000	172160000	120590000	139960000	Median	Median	7	8	0	0	21.42	36.785	29.3	29.3
HIF1A	Q16665;F8W9L0;A8MYV6	HIF1A	Hypoxia-inducible factor 1-alpha	0.227254	0.0384731	none	0.038998	-0.150113	0.133488	-0.0789656	By MS/MS	By MS/MS	14	12	14	12	14	12	1650500000	2052300000	839410000	928420000	811060000	1123900000	Median	Median	26	26	0	0	16.711	14.415	20.1	20
HIGD1A	C9JAW5;C9JNU6;Q9Y241	HIGD1A	HIG1 domain family member 1A, mitochondrial	-0.0149219	0.0149219	ratio projection	-0.014966				By MS/MS	By matching	1	0	1	0	1	0	16761000	0	7718400	0	9042700	0	Median	Median	1	0	0	0			21.7	0
HIRA	P54198	HIRA	Protein HIRA	0.256597	-0.028737	none	0.294782	0.0103502	0.201762	0.215165	By MS/MS	By MS/MS	17	16	17	16	17	16	1506700000	1561000000	775530000	754770000	731190000	806250000	Median	Median	28	27	0	0	15.349	15.377	23.3	22.3
HIRIP3	Q9BW71	HIRIP3	HIRA-interacting protein 3	-0.042687	0.0868782	none	-0.122601	0.00662118	-0.0916164	-0.0817394	By MS/MS	By MS/MS	12	13	12	13	12	13	1264600000	1786300000	596280000	888470000	668290000	897810000	Median	Median	19	22	0	0	48.333	35.356	26.6	27.7
HIST1H1B	P16401	HIST1H1B	Histone H1.5	-0.0448895	0.0524476	none	-0.104946	-0.00794222	-0.0688278	-0.0796203	By MS/MS	By MS/MS	25	27	15	16	15	16	45064000000	52028000000	19831000000	23282000000	25233000000	28746000000	Median	Median	58	57	0	0	16.265	14.598	50	56.2
HIST1H1C	P16403	HIST1H1C	Histone H1.2	-0.0293475	0.0131149	none	0.00158609	0.0441843	-0.0300255	0.0324536	By MS/MS	By MS/MS	29	29	6	6	29	29	510890000000	561520000000	233560000000	259020000000	277320000000	302500000000	Median	Median	126	122	0	0	25.231	39.272	64.3	64.3
HIST1H1T	P22492	HIST1H1T	Histone H1t	-0.0503507	0.234274	none	0.0214797	0.307079	-0.20126	0.232923	By MS/MS	By MS/MS	9	10	4	5	4	5	213240000	401310000	104850000	204680000	108380000	196630000	Median	Median	8	14	0	0	18.36	27.046	26.1	31.9
HIST1H1[D,E]	P10412;P16402	HIST1H1E;HIST1H1D	Histone H1.4;Histone H1.3	-0.0456168	0.0456168	none	-0.419353	-0.330338	-0.0645119	-0.529923	By MS/MS	By MS/MS	30	30	8	8	8	8	52447000000	61252000000	20906000000	24213000000	31541000000	37039000000	Median	Median	26	27	0	0	16.126	33.733	60.7	60.7
HIST1H2AD/H2AFJ	A0A0U1RR32;A0A0U1RRH7;P20671;H0YFX9	HIST1H2AD;H2AFJ	Histone H2A type 1-D;Histone H2A	0.629346	1.50941	none	-3.19945	-2.33577	-0.6223	-3.91217	By MS/MS	By MS/MS	13	12	0	0	13	12	65923000000	62193000000	6911500000	10358000000	59012000000	51835000000	Median	Median	27	29	0	0	63.086	37.305	56.2	39.1
HIST1H2A[B,E]/HIST3H2A	P04908;Q7L7L0	HIST1H2AE;HIST1H2AB;HIST3H2A	Histone H2A type 1-B/E;Histone H2A type 3	-0.0999051	0.338063	none	-0.118257	0.320311	-0.30969	0.143791	By MS/MS	By MS/MS	13	12	0	0	2	2	1275100000	1982000000	584370000	934420000	690780000	1047600000	Median	Median	8	8	0	0	24.774	23.049	73.1	50.8
HIST1H2A[G-M]/HIST2H2A[A3,A4,C]/H2AFJ	Q99878;Q96KK5;P0C0S8;Q9BTM1;Q16777;Q6FI13	HIST1H2AJ;HIST1H2AH;HIST1H2AI;HIST1H2AL;HIST1H2AM;HIST1H2AG;HIST1H2AK;H2AFJ;HIST2H2AC;HIST2H2AA3;HIST2H2AA4	Histone H2A type 1-J;Histone H2A type 1-H;Histone H2A type 1;Histone H2A.J;Histone H2A type 2-C;Histone H2A type 2-A	-0.204645	0.136131	none	-0.327348	0.0124972	-0.240965	-0.221921	By MS/MS	By MS/MS	13	12	0	0	1	1	240410000	466700000	93205000	202260000	147200000	264440000	Median	Median	2	3	0	0	13.67	4.6436	74.2	51.6
HIST1H2BD	P58876	HIST1H2BD	Histone H2B type 1-D	1.33417	-1.33417	ratio projection	1.33811				By matching	By matching	20	20	1	0	1	0	3389300	0	1603200	0	1786100	0	Median	Median	1	0	0	0			83.3	82.5
HIST1H2BK/LOC102724334	O60814;P57053	HIST1H2BK;LOC102724334	Histone H2B type 1-K;Histone H2B type F-S	-0.0196304	0.0306324	none	0.0253123	0.0758749	-0.0355411	0.0716557	By MS/MS	By MS/MS	20	20	0	0	1	1	332230000	300000000	154730000	143040000	177500000	156970000	Median	Median	4	5	0	0	9.4635	9.5836	83.3	86.5
HIST1H2BM	Q99879	HIST1H2BM	Histone H2B type 1-M	-0.0619161	-0.0434837	none	-0.470909	-0.455218	-0.0130337	-0.654835	By MS/MS	By MS/MS	20	20	1	1	1	1	505230000	677380000	196780000	244240000	308440000	433140000	Median	Median	4	4	0	0	7.054	5.5332	83.3	83.3
HIST1H2BN	U3KQK0;Q99877	HIST1H2BN	Histone H2B;Histone H2B type 1-N	0	0	zero-fill					By matching	By matching	19	20	0	0	0	0	0	0	0	0	0	0	Median	Median	0	0	0	0			56.6	62.7
HIST1H2B[C,D,E,F,G,I]	B2R4S9;P62807	HIST1H2BG;HIST1H2BC;HIST1H2BF;HIST1H2BE;HIST1H2BI;HIST1H2BD	Histone H2B;Histone H2B type 1-C/E/F/G/I	0.395843	1.25284	none	-2.84353	-2.00087	-0.605989	-3.42372	By MS/MS	By MS/MS	20	21	0	0	20	21	112320000000	85478000000	10266000000	14794000000	102050000000	70684000000	Median	Median	46	40	0	0	76.672	100.63	83.3	86.5
HIST1H2B[H,L]/HIST2H2BF	Q93079;Q5QNW6;Q99880	HIST1H2BH;HIST2H2BF;HIST1H2BL	Histone H2B type 1-H;Histone H2B type 2-F;Histone H2B type 1-L	-0.580625	-0.0944457	none	-0.923851	-0.441713	-0.343781	-0.964586	By MS/MS	By MS/MS	20	21	0	0	1	1	148910000	457880000	18057000	71496000	130860000	386390000	Median	Median	1	3	1	1		131.52	83.3	86.5
HIST1H3[A-J]	P68431	HIST1H3H;HIST1H3C;HIST1H3A;HIST1H3I;HIST1H3F;HIST1H3G;HIST1H3B;HIST1H3D;HIST1H3J;HIST1H3E	Histone H3.1	1.07204	1.96329	none	-5.79963	-4.94018	-0.630203	-7.59236	By MS/MS	By MS/MS	11	9	1	1	11	9	35740000000	36150000000	591740000	542670000	35148000000	35607000000	Median	Median	8	9	0	0	153.48	147.28	64.7	64.7
HIST2H2BE	Q16778	HIST2H2BE	Histone H2B type 2-E	-0.313231	0.00995484	none	-0.257459	0.0651587	-0.228527	-0.135301	By MS/MS	By MS/MS	18	19	0	0	4	4	331220000	458550000	147200000	263730000	184020000	194830000	Median	Median	7	5	0	0	22.848	23.927	83.3	86.5
HIST[1H4A,1H4B,1H4C,1H4E,1H4F,1H4H,1H4I,1H4L,2H4A,4H4]	P62805	HIST1H4I;HIST1H4E;HIST4H4;HIST1H4C;HIST1H4L;HIST1H4B;HIST1H4H;HIST1H4F;HIST2H4A;HIST1H4A	Histone H4	0.455631	-0.470819	none	-5.21277	-6.17293	0.655099	-8.05288	By MS/MS	By MS/MS	15	12	15	12	15	12	6654100000	5843000000	641090000	332530000	6013000000	5510500000	Median	Median	8	3	0	0	34.821	26.789	68	72.8
HIST[2H3A,2H3C,2H3D,3H3]	Q71DI3;Q16695;Q5TEC6	HIST2H3D;HIST2H3C;HIST2H3A;HIST3H3	Histone H3.2;Histone H3.1t;Histone H3	0	0	zero-fill					By matching	By matching	10	8	0	0	0	0	0	0	0	0	0	0	Median	Median	0	0	0	0			41.2	41.2
HIVEP1	F5H212;P15822	HIVEP1	Zinc finger protein 40	0.202921	0.236497	none	0.110497	0.14483	-0.0237423	0.180614	By matching	By MS/MS	1	2	1	2	1	2	11267000	14950000	5726100	8327100	5541200	6622500	Median	Median	1	2	0	0		73.612	0.4	1
HLA-A/HLA-C	A0A140T9Z4;A0A140T9M5;A0A140T937;A0A140T912;A0A140T930;P30492;Q29960;P30510;P30508;Q95604;F8W9Z8;A0A140TA12;A0A140TA03;A0A140T9Z7;A0A0G2JKJ1;A0A140TA13;A0A140TA19;A0A140TA05;A0A140T953;A0A140T9T1;A0A140T9S7;A0A140T9Q4;A0A140T9L3;A0A140T9E1;A0A140T942;Q5SRN7;A0A140T955;A0A140T933;A0A140T8W8;A0A0G2JI36;A0A0G2JNY4;A0A140T9W2;A0A140T9I0;O19617;A0A140T9U0;A0A140T962;A0A140T921;A0A0G2JIF0;Q5SRN5;A0A140…	HLA-C;HLA-A	HLA class I histocompatibility antigen, B-54 alpha chain;HLA class I histocompatibility antigen, Cw-16 alpha chain;HLA class I histocompatibility antigen, Cw-14 alpha chain;HLA class I histocompatibility antigen, Cw-12 alpha chain;HLA class I histocompatibility antigen, Cw-17 alpha chain;HLA class I histocompatibility antigen, B-59 alpha chain;HLA class I histocompatibility antigen, B-56 alpha ch…	0.409362	-0.409362	ratio projection		-0.408148			By matching	By MS/MS	0	1	0	1	0	1	0	30524000	0	13738000	0	16786000	Median	Median	0	1	0	0			0	10.7
HLTF	Q14527	HLTF	Helicase-like transcription factor	-0.0432584	-0.01428	none	-0.0726952	-0.0440623	-0.0204908	-0.0824997	By MS/MS	By MS/MS	54	61	0	1	54	61	14710000000	18315000000	6740300000	8337500000	7969300000	9977900000	Median	Median	105	124	0	0	17.291	24.655	49.7	50.8
HMBOX1	Q6NT76;H0YLF2;E5RGZ2;H0YKJ1	HMBOX1	Homeobox-containing protein 1	0.291844	0.148987	none	0.500394	0.360083	0.101016	0.608153	By MS/MS	By MS/MS	2	2	2	2	2	2	51839000	51029000	30643000	28571000	21196000	22458000	Median	Median	4	4	0	0	9.5124	47.559	8.1	8.1
HMG20A	Q9NP66;H0YKL0	HMG20A	High mobility group protein 20A	0.060119	-0.101235	none	-0.0306782	-0.192695	0.114095	-0.158287	By MS/MS	By MS/MS	14	13	14	13	14	13	2004000000	2555400000	970020000	1103500000	1034000000	1451900000	Median	Median	27	29	0	0	26.947	13.468	47.8	39.2
HMG20B	Q9P0W2;B5MDG7;K7EJR8	HMG20B	SWI/SNF-related matrix-associated actin-dependent regulator of chromatin subfamily E member 1-related	0.0873397	0.0322517	none	0.102322	0.047678	0.0389531	0.105951	By MS/MS	By MS/MS	14	14	14	14	14	14	2229100000	3464800000	1142800000	1477000000	1086300000	1987800000	Median	Median	29	33	0	0	15.397	24.342	53.3	54.3
HMGA1	P17096	HMGA1	High mobility group protein HMG-I/HMG-Y	-0.0649527	-0.0401094	none	-0.265379	-0.242038	-0.0175668	-0.358748	By MS/MS	By MS/MS	12	12	12	12	12	12	19020000000	25899000000	7782400000	10622000000	11238000000	15277000000	Median	Median	28	34	0	0	35.718	32.205	73.8	73.8
HMGB1	Q5T7C4;P09429;B2RPK0	HMGB1	High mobility group protein B1;Putative high mobility group protein B1-like 1	0.0109649	0.0826438	none	-0.175208	-0.104356	-0.0506846	-0.197532	By MS/MS	By MS/MS	10	8	7	6	10	8	688760000	466550000	324230000	227950000	364530000	238600000	Median	Median	16	11	0	0	16.642	20.35	58.2	46.2
HMGB3	E9PES6;E7ES08;E7EQU1;O15347	HMGB3	High mobility group protein B3	0	0	zero-fill					By matching	By matching	0	0	0	0	0	0	0	0	0	0	0	0	Median	Median	0	0	0	0			0	0
HMGN1	P05114;A6NEL0;A6NL93	HMGN1	Non-histone chromosomal protein HMG-14	-0.0688184	0.0185604	none	-0.125006	-0.03811	-0.0617862	-0.115158	By MS/MS	By MS/MS	10	14	10	14	10	14	18083000000	31948000000	8353900000	14735000000	9728900000	17213000000	Median	Median	39	50	0	0	11.856	9.9954	66	68
HMGN2	P05204	HMGN2	Non-histone chromosomal protein HMG-17	-0.103722	0.0397265	none	-0.131882	0.0112094	-0.101433	-0.0850287	By MS/MS	By MS/MS	8	9	6	7	7	8	23142000000	31522000000	10464000000	14491000000	12678000000	17031000000	Median	Median	23	28	0	0	25.12	16.579	62.2	70
HMGN3 (1)	A0A087WZE9	HMGN3		-0.0131495	0.0676263	none	-0.231532	-0.151891	-0.0571171	-0.270953	By MS/MS	By MS/MS	10	13	4	5	10	13	5225400000	6418600000	2109600000	2582200000	3115800000	3836400000	Median	Median	24	29	0	0	11.774	23.845	56.2	75.4
HMGN3 (2)	Q15651	HMGN3	High mobility group nucleosome-binding domain-containing protein 3	-0.0475992	0.0187743	none	0.0287106	0.0954519	-0.0469331	0.0879354	By MS/MS	By MS/MS	10	11	4	3	4	3	5075300000	6177800000	2466400000	3170300000	2608900000	3007500000	Median	Median	10	7	0	0	13.247	8.3577	63.6	79.8
HMGN4	O00479	HMGN4	High mobility group nucleosome-binding domain-containing protein 4	0.119309	0.187321	none	-0.0212479	0.0468403	-0.0480918	0.018239	By MS/MS	By MS/MS	4	5	3	4	3	4	4295500000	3979200000	1951600000	1739000000	2343800000	2240300000	Median	Median	15	13	0	0	21.63	22.974	44.4	46.7
HMGN5	Q5JSK8;Q5JSL0;Q5JSK6;P82970;Q5JSK7;Q5JSK9	HMGN5	High mobility group nucleosome-binding domain-containing protein 5	-0.0263045	0.0476164	none	-0.192134	-0.119134	-0.05227	-0.219946	By MS/MS	By MS/MS	1	1	1	1	1	1	72692000	106750000	31070000	48720000	41622000	58035000	Median	Median	2	2	0	0	11.054	5.6521	14.7	14.7
HMGXB4	Q9UGU5;B0QXZ8;B0QXZ9	HMGXB4	HMG domain-containing protein 4	0.0770608	-0.0721	none	0.380619	0.233275	0.105473	0.433778	By MS/MS	By matching	2	2	2	2	2	2	147120000	137220000	84200000	65638000	62922000	71584000	Median	Median	3	3	0	0	29.75	11.764	5.3	5.3
HNRNPA0	Q13151	HNRNPA0	Heterogeneous nuclear ribonucleoprotein A0	-0.0966211	-0.0828002	none	0.0402612	0.0543623	-0.00977284	0.0669382	By MS/MS	By MS/MS	23	27	23	27	23	27	15960000000	21150000000	7698400000	10059000000	8261800000	11091000000	Median	Median	64	67	0	0	11.822	11.305	53.1	61.6
HNRNPA1	P09651;F8W6I7;F8VZ49;F8VTQ5	HNRNPA1	Heterogeneous nuclear ribonucleoprotein A1;Heterogeneous nuclear ribonucleoprotein A1, N-terminally processed	-0.114669	-0.0498669	none	0.00877371	0.0738202	-0.0458217	0.0585386	By MS/MS	By MS/MS	42	40	7	6	42	40	111020000000	137570000000	52967000000	65160000000	58050000000	72414000000	Median	Median	158	164	0	0	13.059	11.084	74.7	74.2
HNRNPA2B1	P22626;A0A087WUI2	HNRNPA2B1	Heterogeneous nuclear ribonucleoproteins A2/B1	-0.0848455	-0.0200462	none	0.0278618	0.0930192	-0.04582	0.0856118	By MS/MS	By MS/MS	45	47	45	47	45	47	82188000000	126830000000	39376000000	60135000000	42812000000	66691000000	Median	Median	175	191	0	0	13.233	27.712	79	81.3
HNRNPA3	P51991	HNRNPA3	Heterogeneous nuclear ribonucleoprotein A3	-0.110324	-0.0740502	none	0.0430645	0.0797024	-0.0256498	0.0868856	By MS/MS	By MS/MS	34	35	34	35	34	35	26345000000	35446000000	12540000000	17174000000	13804000000	18272000000	Median	Median	103	113	0	0	26.373	14.647	57.1	57.1
HNRNPAB	D6R9P3;D6RD18;D6RBZ0;A0A087WZV1	HNRNPAB		-0.104205	-0.136377	none	-0.000663792	-0.0329347	0.0227486	-0.0238252	By MS/MS	By MS/MS	25	27	2	2	25	27	10337000000	13544000000	4852600000	6174600000	5483900000	7369400000	Median	Median	59	65	0	0	15.784	11.176	50.4	52.1
HNRNPC (1)	B2R5W2	HNRNPC		-0.0802957	-0.0537525	none	0.131194	0.158596	-0.0187689	0.204969	By MS/MS	By MS/MS	32	33	0	0	32	33	38235000000	48947000000	18668000000	23550000000	19567000000	25397000000	Median	Median	93	98	0	0	15.628	14.234	76.9	77.9
HNRNPC (2)	P07910;G3V2Q1;G3V576;G3V555;G3V575	HNRNPC	Heterogeneous nuclear ribonucleoproteins C1/C2	-0.0651684	0.0683377	none	-0.225076	-0.0925094	-0.0944031	-0.224288	By MS/MS	By MS/MS	32	34	2	2	2	3	428680000	619570000	191870000	277700000	236810000	341870000	Median	Median	2	4	0	0	6.9648	12.59	77.1	84
HNRNPD	Q14103;H0Y8G5;H0YA96;D6RAF8	HNRNPD	Heterogeneous nuclear ribonucleoprotein D0	-0.020155	-0.0720436	none	0.0298416	-0.0220241	0.0366908	0.00541919	By MS/MS	By MS/MS	25	24	23	22	25	24	13043000000	12314000000	6180100000	5363100000	6862400000	6950700000	Median	Median	60	56	0	0	14.514	15.738	43.9	45.6
HNRNPDL (1)	A0A087WUK2;O14979	HNRNPDL	Heterogeneous nuclear ribonucleoprotein D-like	-0.050557	0.00800277	none	0.157561	0.217231	-0.041408	0.265142	By MS/MS	By MS/MS	17	19	15	16	15	16	5515700000	7664500000	2776700000	3995700000	2739000000	3668800000	Median	Median	32	33	0	0	62.438	16.684	41.3	43.3
HNRNPDL (2)	A0A087WU03	HNRNPDL		-0.0628214	0.00618448	none	0.1396	0.209641	-0.0487945	0.247096	By MS/MS	By MS/MS	1	1	1	1	1	1	82883000	114380000	37614000	56398000	45269000	57982000	Median	Median	2	2	0	1	0.32499	4.1033	31.6	31.6
HNRNPF	P52597	HNRNPF	Heterogeneous nuclear ribonucleoprotein F;Heterogeneous nuclear ribonucleoprotein F, N-terminally processed	0.0274894	-0.00754716	none	0.132906	0.0985543	0.0247746	0.163594	By MS/MS	By MS/MS	15	15	13	13	13	13	4755100000	5213400000	2277400000	2519200000	2477700000	2694200000	Median	Median	30	28	0	0	34.987	9.1619	51.8	51.8
HNRNPH1	E9PCY7;G8JLB6;P31943;D6RBM0;D6RIU0;D6RFM3;D6RIT2;D6RAM1;D6R9T0;D6RDU3;D6RJ04;D6RIH9;E5RGV0	HNRNPH1	Heterogeneous nuclear ribonucleoprotein H;Heterogeneous nuclear ribonucleoprotein H, N-terminally processed	-0.0243101	-0.0294944	none	0.107956	0.103397	0.00366591	0.149439	By MS/MS	By MS/MS	35	32	22	20	35	32	19761000000	26096000000	9898700000	12637000000	9861900000	13458000000	Median	Median	87	87	0	0	18.067	13.748	61.5	61.5
HNRNPH2	P55795	HNRNPH2	Heterogeneous nuclear ribonucleoprotein H2;Heterogeneous nuclear ribonucleoprotein H2, N-terminally processed	0.0245799	0.0875842	none	0.147567	0.211635	-0.0445508	0.254127	By MS/MS	By MS/MS	21	20	9	9	9	9	1188300000	1549100000	620510000	800270000	567770000	748800000	Median	Median	16	17	0	0	13.622	10.96	51.7	51.7
HNRNPH3	P31942	HNRNPH3	Heterogeneous nuclear ribonucleoprotein H3	-0.144215	-0.126733	none	-0.0914176	-0.0744259	-0.0123621	-0.117233	By MS/MS	By MS/MS	10	10	8	8	8	8	1177400000	2191400000	561720000	1053500000	615650000	1138000000	Median	Median	14	18	0	0	16.73	12.694	33.5	30.6
HNRNPK	P61978	HNRNPK	Heterogeneous nuclear ribonucleoprotein K	-0.0839689	-0.0456549	none	0.0762854	0.115166	-0.0270921	0.135458	By MS/MS	By MS/MS	23	28	8	10	23	28	8702900000	9369700000	4301500000	4550600000	4401400000	4819100000	Median	Median	51	49	0	0	17.101	10.513	50.5	57.5
HNRNPL	P14866;M0QXS5	HNRNPL	Heterogeneous nuclear ribonucleoprotein L	-0.12126	-0.0407236	none	-0.0966994	-0.0164974	-0.0569481	-0.079874	By MS/MS	By MS/MS	44	42	44	42	44	42	41437000000	50449000000	17842000000	22115000000	23595000000	28334000000	Median	Median	104	101	0	0	27.549	21.461	71	68.6
HNRNPM (1)	P52272;A0A087X0X3	HNRNPM	Heterogeneous nuclear ribonucleoprotein M	-0.162966	-0.142515	none	-0.089252	-0.0692702	-0.014461	-0.11205	By MS/MS	By MS/MS	56	60	33	34	56	60	47263000000	56431000000	21571000000	25610000000	25691000000	30822000000	Median	Median	149	162	0	0	19.716	13.532	74.9	77
HNRNPM (2)	M0QZM1	HNRNPM		-0.160593	-0.204778	none	-0.175224	-0.220581	0.0312433	-0.27997	By MS/MS	By MS/MS	24	27	1	1	1	1	311320000	264360000	144950000	113360000	166360000	151000000	Median	Median	3	2	2	1	5.1013	2.1334	78.6	82.5
HNRNPR	O43390;B4DT28	HNRNPR	Heterogeneous nuclear ribonucleoprotein R	-0.143317	-0.0794938	none	-0.026543	0.0373119	-0.0451295	0.00774841	By MS/MS	By MS/MS	37	36	28	27	37	36	25690000000	23750000000	12010000000	11354000000	13680000000	12395000000	Median	Median	76	77	0	0	13.369	14.137	51	48.7
HNRNPU	Q00839	HNRNPU	Heterogeneous nuclear ribonucleoprotein U	-0.114111	-0.130174	none	0.109561	0.0941009	0.0113583	0.143978	By MS/MS	By MS/MS	60	67	60	67	60	67	31459000000	37905000000	15719000000	18123000000	15740000000	19782000000	Median	Median	160	166	0	0	18.874	20.876	58.5	57.2
HNRNPUL1	Q9BUJ2;A0A0A0MRA5;B7Z4B8;M0R3F1;M0QYZ0	HNRNPUL1	Heterogeneous nuclear ribonucleoprotein U-like protein 1	0.17786	0.128187	none	0.164014	0.115166	0.0351246	0.197307	By MS/MS	By MS/MS	12	14	12	14	12	14	667140000	1334100000	332020000	648210000	335120000	685870000	Median	Median	14	18	0	0	18.272	44.674	15.8	15.7
HNRNPUL2	Q1KMD3;H3BQZ7	HNRNPUL2	Heterogeneous nuclear ribonucleoprotein U-like protein 2	-0.114935	-0.0529641	none	0.00504062	0.0672257	-0.04382	0.0512299	By MS/MS	By MS/MS	28	30	28	30	28	30	3219800000	4236200000	1552300000	2043700000	1667600000	2192500000	Median	Median	49	52	0	0	19.99	21.541	44.2	44
HOMEZ	Q8IX15;U3KPW8	HOMEZ	Homeobox and leucine zipper protein Homez	0.944511	-0.944511	none	1.04068	-0.847778	1.33574	0.13245	By MS/MS	By MS/MS	4	5	4	5	4	5	212180000	377110000	136300000	117160000	75881000	259960000	Median	Median	4	5	0	0	29.649	38.21	13.3	15.5
HORMAD1	Q86X24	HORMAD1	HORMA domain-containing protein 1	0	0	zero-fill					By matching	By matching	0	0	0	0	0	0	0	0	0	0	0	0	Median	Median	0	0	0	0			0	0
HOXA10	P31260	HOXA10	Homeobox protein Hox-A10	0.0124408	0.118715	none	-0.153495	-0.0478156	-0.0751475	-0.142126	By MS/MS	By matching	5	1	5	1	5	1	235740000	28754000	94459000	13578000	141280000	15176000	Median	Median	6	1	0	0	19.017		23.4	3.9
HOXA11	H0YIA6;P31270	HOXA11	Homeobox protein Hox-A11	0.136077	-0.0387587	none	-0.0502484	-0.225902	0.123628	-0.195635	By MS/MS	By MS/MS	5	5	5	5	5	5	874080000	1230900000	404660000	538570000	469420000	692340000	Median	Median	11	11	0	0	12.543	15.293	23.3	24.4
HOXA13	P31271	HOXA13	Homeobox protein Hox-A13	-0.194414	0.194414	ratio projection	-0.194988				By MS/MS	By matching	1	0	1	0	1	0	20984000	0	8861800	0	12122000	0	Median	Median	1	0	0	0			4.6	0
HOXC10	Q9NYD6	HOXC10	Homeobox protein Hox-C10	0.0723845	-0.165099	none	-0.0388509	-0.277272	0.167927	-0.224031	By MS/MS	By MS/MS	3	2	3	2	3	2	121270000	136160000	53735000	61872000	67537000	74290000	Median	Median	3	3	0	0	14.384	14.693	16.7	13.5
HOXC11	O43248;J3KMZ0	HOXC11	Homeobox protein Hox-C11	-0.26102	0.0563878	none	-0.607573	-0.292829	-0.224441	-0.636018	By matching	By MS/MS	1	2	1	2	1	2	35779000	77693000	14918000	36675000	20861000	41018000	Median	Median	1	2	0	1		18.28	12.8	21.1
HOXC9	P31274	HOXC9	Homeobox protein Hox-C9	0.454828	-0.305979	none	0.269512	-0.491957	0.537972	-0.158886	By MS/MS	By MS/MS	3	2	3	2	3	2	55568000	123110000	33464000	47123000	22105000	75985000	Median	Median	3	4	1	0	16.975	19.789	12.7	8.1
HOXD9	P28356	HOXD9	Homeobox protein Hox-D9	0.15292	-0.105343	none	-0.110059	-0.369744	0.182619	-0.339814	By MS/MS	By MS/MS	5	7	2	2	5	7	566380000	912480000	258380000	376230000	308000000	536250000	Median	Median	9	13	0	0	13.553	22.954	31.2	41.2
HP1BP3	Q5SSJ5;B0QZK4;X6RGJ2;Q5SWC8	HP1BP3	Heterochromatin protein 1-binding protein 3	-0.013512	0.00764314	none	0.0661236	0.0877344	-0.014959	0.108839	By MS/MS	By MS/MS	50	50	50	50	50	50	89356000000	103250000000	43370000000	49334000000	45987000000	53913000000	Median	Median	147	155	0	0	21.928	19.267	63.5	62.7
HSPA1A/HSPA1B	P0DMV9;P0DMV8;A0A0G2JIW1;V9GZ37	HSPA1B;HSPA1A		0.0839884	-0.0614963	none	-0.0562212	-0.202472	0.102873	-0.183229	By MS/MS	By MS/MS	30	30	17	16	28	27	3555400000	3493200000	1713300000	1495400000	1842100000	1997800000	Median	Median	43	44	0	0	16.819	20.084	51.5	52.1
HSPA5	P11021	HSPA5	78 kDa glucose-regulated protein	0.133139	-0.0209053	none	0.113834	-0.0399925	0.108926	0.0518915	By MS/MS	By MS/MS	24	26	23	24	23	24	4679700000	6454300000	2665100000	3332300000	2014500000	3122000000	Median	Median	38	43	0	0	18.73	17.642	35.6	35.9
HSPA6	P17066;P48741	HSPA6	Heat shock 70 kDa protein 6;Putative heat shock 70 kDa protein 7	0.092996	-0.0373193	none	0.0978804	-0.0322412	0.0921469	0.0461414	By MS/MS	By MS/MS	10	10	2	2	2	2	1397600000	1834500000	672980000	800120000	724640000	1034300000	Median	Median	4	4	0	0	3.5035	3.7993	13.1	13.8
HSPA8	P11142;E9PKE3;E9PNE6;A8K7Q2	HSPA8	Heat shock cognate 71 kDa protein	0.109378	-0.0481954	none	0.160404	0.00331439	0.111421	0.115437	By MS/MS	By MS/MS	41	40	10	9	41	40	13481000000	15383000000	6673100000	7058800000	6808300000	8324500000	Median	Median	84	90	0	0	11.859	26.05	47.1	47.1
HSPA9	P38646	HSPA9	Stress-70 protein, mitochondrial	0.120607	0.0145707	none	0.222063	0.11703	0.0749787	0.239554	By MS/MS	By MS/MS	8	10	8	10	8	10	375790000	594780000	185170000	288430000	190620000	306350000	Median	Median	10	11	0	0	21.89	14.109	14.7	19.7
HSPB1	P04792;F8WE04	HSPB1	Heat shock protein beta-1	-0.286597	0.216591	none	-1.7765	-1.28237	-0.355808	-2.16191	By MS/MS	By MS/MS	4	4	4	4	4	4	287820000	366910000	87269000	138030000	200550000	228880000	Median	Median	4	3	0	0	17.705	68.397	28.3	28.3
HSPD1	P10809;E7EXB4	HSPD1	60 kDa heat shock protein, mitochondrial	-0.0562584	0.211773	none	-0.132246	0.135798	-0.189527	0.0030725	By MS/MS	By MS/MS	16	16	16	16	16	16	1148600000	1263400000	553990000	630820000	594660000	632540000	Median	Median	28	26	0	0	16.034	21.146	38.6	37.9
HTATSF1	O43719	HTATSF1	HIV Tat-specific factor 1	-0.23241	0.0795896	none	-0.179613	0.132248	-0.220617	-0.0328391	By MS/MS	By MS/MS	12	11	12	11	12	11	1776000000	1692100000	772570000	795900000	1003400000	896220000	Median	Median	21	21	0	0	17.446	14.535	29.8	28.2
HUS1	H7C272;C9JA95;F8WAW9;C9JCK8;O60921	HUS1	Checkpoint protein HUS1	-0.207508	0.207508	ratio projection		0.206893			By matching	By MS/MS	0	1	0	1	0	1	0	4685500	0	3076700	0	1608800	Median	Median	0	1	0	0			0	12.4
IFI16	Q16666	IFI16	Gamma-interferon-inducible protein 16	0.14086	-0.065456	none	0.364909	0.160146	0.145888	0.370839	By MS/MS	By MS/MS	59	62	59	62	59	62	22069000000	28929000000	11696000000	14087000000	10372000000	14842000000	Median	Median	138	145	0	0	19.609	32.43	68.8	68.5
IGF2BP1	Q9NZI8	IGF2BP1	Insulin-like growth factor 2 mRNA-binding protein 1	0	0	zero-fill					By matching	By matching	0	0	0	0	0	0	0	0	0	0	0	0	Median	Median	0	0	0	0			0	0
IGF2BP3	O00425	IGF2BP3	Insulin-like growth factor 2 mRNA-binding protein 3	-0.028589	0.028589	none	-0.0718003	-0.0148785	-0.040431	-0.0611717	By matching	By MS/MS	3	3	3	3	3	3	101590000	147070000	43837000	64043000	57756000	83031000	Median	Median	4	5	0	0	12.264	15.585	8.1	8.1
IGHMBP2	P38935	IGHMBP2	DNA-binding protein SMUBP-2	0	0	zero-fill					By matching	By matching	0	0	0	0	0	0	0	0	0	0	0	0	Median	Median	0	0	0	0			0	0
IK	Q13123;E7EQZ7;Q9H4P6	IK	Protein Red	-0.120671	-0.0586529	none	-0.102698	-0.0411054	-0.0438531	-0.101555	By MS/MS	By MS/MS	19	23	19	23	19	23	3956700000	5089100000	1751500000	2230100000	2205300000	2859000000	Median	Median	40	44	0	0	16.936	21.097	45.8	54.8
IKBIP	Q70UQ0	IKBIP	Inhibitor of nuclear factor kappa-B kinase-interacting protein	0.0209178	-0.237123	none	-0.0448955	-0.303971	0.182463	-0.247227	By matching	By MS/MS	2	2	2	2	2	2	57572000	64602000	27010000	27495000	30562000	37106000	Median	Median	3	3	0	0	22.53	13.954	5.4	5.4
ILF2	Q12905;B4DY09	ILF2	Interleukin enhancer-binding factor 2	-0.101966	-0.00293749	none	-0.166891	-0.068559	-0.070024	-0.166282	By MS/MS	By MS/MS	12	11	12	11	12	11	2206500000	2134400000	986500000	915260000	1220000000	1219100000	Median	Median	16	19	0	0	18.948	23.808	47.2	42.1
ILF3	Q12906	ILF3	Interleukin enhancer-binding factor 3	-0.119088	-0.0492601	none	-0.0553514	0.0143553	-0.0493757	-0.0288426	By MS/MS	By MS/MS	34	31	33	30	33	30	7266900000	7699200000	3435100000	3611100000	3831800000	4088100000	Median	Median	66	61	0	0	17.989	28.09	53.5	48.3
ILVBL	M0R026;A1L0T0	ILVBL	Acetolactate synthase-like protein	0.118948	0.00259653	none	0.542902	0.429429	0.0822728	0.687301	By MS/MS	By MS/MS	3	4	3	4	3	4	176840000	292300000	103880000	152010000	72965000	140290000	Median	Median	5	6	0	0	25.437	27.62	11.2	12.6
IMMT	H7C463;C9J406;B9A067;Q16891	IMMT	MICOS complex subunit MIC60	0.27627	0.217795	none	0.473112	0.417272	0.0413482	0.629477	By matching	By MS/MS	1	1	1	1	1	1	16651000	31580000	9194000	15750000	7457100	15831000	Median	Median	1	1	0	0			2.1	2.1
INCENP	Q9NQS7	INCENP	Inner centromere protein	0	0	zero-fill					By matching	By matching	0	0	0	0	0	0	0	0	0	0	0	0	Median	Median	0	0	0	0			0	0
ING1	A0A0C4DFW2;Q9UK53;A0A087WXF7	ING1	Inhibitor of growth protein 1	0.254476	-0.238101	none	0.325847	-0.16626	0.348305	0.111814	By MS/MS	By MS/MS	7	6	6	5	6	5	333330000	554390000	173820000	222870000	159510000	331520000	Median	Median	6	6	0	0	31.292	13.343	16.6	14.9
ING2	Q9H160;C9J4X5	ING2	Inhibitor of growth protein 2	0.422058	-0.0955878	none	0.477263	-0.039088	0.366031	0.308754	By MS/MS	By MS/MS	8	8	7	7	8	8	669590000	783960000	388060000	357980000	281530000	425980000	Median	Median	12	14	0	0	13.338	19.007	42.1	42.1
ING3	E7ET07;Q9NXR8	ING3	Inhibitor of growth protein 3	0.284605	0.122245	none	0.320311	0.159371	0.114806	0.338848	By MS/MS	By MS/MS	6	4	6	4	6	4	215740000	234920000	120020000	113720000	95720000	121200000	Median	Median	8	8	0	0	24.53	38.887	20.8	15.4
ING4	Q9UNL4	ING4	Inhibitor of growth protein 4	0.416024	0.12364	none	0.260146	-0.0315627	0.206747	0.161022	By MS/MS	By MS/MS	3	1	3	1	3	1	124140000	78642000	63247000	35236000	60891000	43406000	Median	Median	3	1	0	0	27.955		22.1	8.8
ING5	Q8WYH8;E9PEN0	ING5	Inhibitor of growth protein 5	-0.100734	-0.221601	none	-0.19803	-0.320432	0.0854655	-0.366863	By MS/MS	By MS/MS	2	3	2	3	2	3	133700000	186890000	59801000	83097000	73901000	103800000	Median	Median	3	4	0	0	19.756	27.213	17.5	20.8
INIP	Q9NRY2;X6R8P6	INIP	SOSS complex subunit C	0	0	zero-fill					By matching	By matching	0	0	0	0	0	0	0	0	0	0	0	0	Median	Median	0	0	0	0			0	0
INO80	Q9ULG1;H0YMN5	INO80	DNA helicase INO80	0.0606943	-0.145423	none	0.132248	-0.0736969	0.145747	0.0409705	By MS/MS	By MS/MS	14	15	14	15	14	15	718230000	758930000	332250000	334480000	385990000	424450000	Median	Median	19	20	0	0	26.166	19.704	12	12.2
INO80B	Q9C086;J3KQ70;F8WCL7	INO80B	INO80 complex subunit B	0.155481	-0.131079	none	0.0426443	-0.244514	0.202628	-0.143344	By MS/MS	By MS/MS	3	4	3	4	3	4	157670000	277190000	80557000	119180000	77116000	158010000	Median	Median	5	7	0	0	17.251	22.265	11.2	19.1
INO80C	Q6PI98;K7EIY8	INO80C	INO80 complex subunit C	0.115965	0.167235	none	0.0173518	0.0688771	-0.0362532	0.0610807	By MS/MS	By MS/MS	6	6	6	6	6	6	381600000	433650000	192400000	195910000	189200000	237740000	Median	Median	7	8	0	0	21.41	20.458	50.5	44.3
INO80D	Q53TQ3	INO80D	INO80 complex subunit D	0.218019	0.227246	none	0.233152	0.243791	-0.00652457	0.33727	By matching	By MS/MS	3	4	3	4	3	4	72529000	282000000	36632000	143780000	35897000	138220000	Median	Median	3	5	0	0	12.165	28.079	6.8	9.8
INO80E	H3BNM4;Q8NBZ0;J3KNE2;I3NI13;I3L270	INO80E	INO80 complex subunit E	0.243341	-0.0169496	none	0.291014	0.0316775	0.184053	0.227634	By MS/MS	By matching	3	1	3	1	3	1	177600000	39276000	79180000	21479000	98425000	17798000	Median	Median	5	2	0	0	17.529	13.915	16.3	6.6
INTS1	Q8N201	INTS1	Integrator complex subunit 1	0.10545	-0.0602421	none	0.303459	0.139077	0.117162	0.312575	By MS/MS	By MS/MS	24	17	24	17	24	17	1590000000	1645100000	837850000	796530000	752180000	848600000	Median	Median	31	26	0	0	22.17	28.764	13.5	9.6
INTS10	Q9NVR2	INTS10	Integrator complex subunit 10	0.122483	-0.137577	none	0.346645	0.0878701	0.18389	0.306705	By MS/MS	By MS/MS	5	4	5	4	5	4	114600000	99711000	65373000	47383000	49227000	52328000	Median	Median	5	4	0	0	14.019	19.48	6.6	5.2
INTS11	Q5TA45;J3QRY6;C9IYS7;A0A087WYI0	INTS11	Integrator complex subunit 11	0.0401013	-0.0989666	none	0.276913	0.139077	0.0983358	0.29386	By MS/MS	By MS/MS	3	4	3	4	3	4	151560000	145930000	80448000	68754000	71109000	77172000	Median	Median	6	7	0	0	15.051	40.624	6.8	7.7
INTS12	Q96CB8;A0A087WXN4;E9PGI3;C9J0M6	INTS12	Integrator complex subunit 12	0.044432	-0.0532502	none	0.259544	0.163112	0.0690718	0.29866	By MS/MS	By MS/MS	15	15	15	15	15	15	1830400000	2164600000	1011000000	1033100000	819320000	1131500000	Median	Median	26	25	0	0	14.518	20.093	50.2	50.2
INTS13	Q9NVM9;H0YH12	INTS13	Protein asunder homolog	0.104571	-0.0764709	none	0.272979	0.0930192	0.128016	0.258422	By MS/MS	By MS/MS	15	14	15	14	15	14	921050000	761500000	482030000	347400000	439010000	414090000	Median	Median	21	18	0	0	10.665	16.84	28.9	26.1
INTS14	H3BRY6;B4DVT3;B4DJL6;Q96SY0	INTS14	von Willebrand factor A domain-containing protein 9	0.0640157	-0.234482	none	0.24817	-0.0497406	0.211069	0.139687	By MS/MS	By MS/MS	10	8	10	8	10	8	748840000	325250000	381930000	157540000	366910000	167720000	Median	Median	16	10	0	0	18.889	20.84	36.8	32.5
INTS2	J3KMZ7;Q9H0H0	INTS2	Integrator complex subunit 2	0.0540981	-0.0507079	none	0.224534	0.12075	0.074109	0.243935	By MS/MS	By MS/MS	6	5	6	5	6	5	207080000	129560000	114100000	59685000	92986000	69874000	Median	Median	11	6	0	0	14.171	12.934	6.5	5.9
INTS3	Q68E01	INTS3	Integrator complex subunit 3	0.0448466	-0.20543	none	0.390007	0.141302	0.176973	0.37517	By MS/MS	By MS/MS	2	1	2	1	2	1	127330000	149230000	76100000	72909000	51228000	76324000	Median	Median	3	2	0	0	41.325	6.3662	3.5	1.6
INTS4	Q96HW7	INTS4	Integrator complex subunit 4	0.0298149	-0.268135	none	0.237808	-0.0596152	0.210682	0.125378	By MS/MS	By MS/MS	7	7	7	7	7	7	243780000	276740000	148920000	139440000	94863000	137300000	Median	Median	7	10	0	0	26.073	30.316	10.5	10.5
INTS5	Q6P9B9	INTS5	Integrator complex subunit 5	0.205854	0.0486364	none	0.320311	0.164529	0.111169	0.342506	By MS/MS	By MS/MS	7	5	7	5	7	5	510260000	489830000	262110000	222270000	248150000	267560000	Median	Median	9	6	0	0	37.157	24.821	10.1	7.9
INTS6	Q9UL03;B3KQH5;G5E9X1	INTS6	Integrator complex subunit 6	0.0627223	-0.0476029	none	0.190046	0.0805212	0.0780117	0.19109	By MS/MS	By MS/MS	22	21	17	16	22	21	1435500000	1794800000	711100000	819730000	724440000	975080000	Median	Median	31	29	0	0	24.623	26.138	31.7	29.8
INTS7	Q9NVH2	INTS7	Integrator complex subunit 7	-0.0274108	-0.190498	none	0.186501	0.0240359	0.11532	0.148531	By MS/MS	By MS/MS	3	2	3	2	3	2	236220000	152970000	126290000	73536000	109930000	79436000	Median	Median	6	3	0	0	24.624	26.391	3.5	2.8
INTS8	Q75QN2;H0YBS1	INTS8	Integrator complex subunit 8	0.238083	-0.238083	ratio projection	0.238787				By matching	By matching	2	0	2	0	2	0	42076000	0	21160000	0	20916000	0	Median	Median	2	0	0	0	1.9583		3	0
INTS9	Q9NV88;G3XAN1	INTS9	Integrator complex subunit 9	0.186658	-0.239546	none	0.412836	-0.0121844	0.301372	0.282412	By MS/MS	By MS/MS	10	8	10	8	10	8	277410000	397300000	142310000	189530000	135100000	207780000	Median	Median	10	10	0	0	14.831	14.843	19.8	14.7
ISG20L2	Q9H9L3	ISG20L2	Interferon-stimulated 20 kDa exonuclease-like 2	-0.0142889	-0.0544596	none	-0.0971932	-0.138061	0.028405	-0.166434	By MS/MS	By matching	5	1	5	1	5	1	114350000	9486900	53975000	5367700	60374000	4119200	Median	Median	6	1	0	0	21.542		19.3	3.4
ISY1/ISY1-RAB43	Q9ULR0;A8MVI5;D6RC18	ISY1-RAB43;ISY1	Pre-mRNA-splicing factor ISY1 homolog	-0.0369914	0.0398937	none	-0.0289844	0.0479571	-0.0543659	0.0135767	By MS/MS	By MS/MS	10	12	10	12	10	12	582070000	693030000	263100000	310970000	318970000	382060000	Median	Median	18	19	0	0	27.507	26.947	38.2	39.3
IWS1	Q96ST2	IWS1	Protein IWS1 homolog	0.0373551	-0.208385	none	0.0330882	-0.213186	0.173765	-0.127864	By MS/MS	By MS/MS	12	12	12	12	12	12	482270000	531580000	239200000	232280000	243060000	299300000	Median	Median	18	14	0	0	26.319	13.761	17.7	17.1
JADE2	C9J929;B5MBX1;A0A0C4DFT8;G3XAA4;Q9NQC1;D6R9B8	JADE2	Protein Jade-2	0	0	zero-fill					By matching	By matching	0	0	0	0	0	0	0	0	0	0	0	0	Median	Median	0	0	0	0			0	0
JADE3	Q92613	JADE3	Protein Jade-3	-0.112243	0.152124	none	-0.131598	0.132774	-0.186936	0.00138535	By MS/MS	By MS/MS	2	3	2	3	2	3	56807000	112290000	24945000	51206000	31861000	61084000	Median	Median	3	4	0	0	13.945	25.364	2.6	4.1
JAKMIP3	Q5VZ66	JAKMIP3	Janus kinase and microtubule-interacting protein 3	-0.208695	-0.100112	none	-0.100824	0.00748258	-0.0767796	-0.0657756	By MS/MS	By MS/MS	1	1	1	1	1	1	686380000	1151700000	323950000	537800000	362430000	613920000	Median	Median	3	4	0	0	1.7595	6.9855	1.5	1.5
JARID2	Q92833	JARID2	Protein Jumonji	0	0	zero-fill					By matching	By matching	0	0	0	0	0	0	0	0	0	0	0	0	Median	Median	0	0	0	0			0	0
JAZF1	Q86VZ6;H0Y403;F8WCD3;F8WD35	JAZF1	Juxtaposed with another zinc finger protein 1	0.308278	-0.274659	none	0.384934	-0.197451	0.412199	0.131351	By matching	By matching	1	2	1	2	1	2	18944000	75642000	7262000	32951000	11682000	42691000	Median	Median	1	2	0	0		7.9687	6.6	12.3
JDP2	Q8WYK2;H0YKE4	JDP2	Jun dimerization protein 2	-0.0313157	-0.0551982	none	-0.322668	-0.348537	0.0168874	-0.474666	By MS/MS	By MS/MS	3	3	3	3	3	3	212600000	193870000	93126000	87871000	119470000	106000000	Median	Median	6	5	0	0	11.009	15.363	27	27
JMJD1C	Q15652	JMJD1C	Probable JmjC domain-containing histone demethylation protein 2C	-0.0329896	-0.121223	none	0.106214	0.0183493	0.0623904	0.0878955	By MS/MS	By MS/MS	68	76	68	76	68	76	7940100000	8992400000	3963100000	4246600000	3977000000	4745700000	Median	Median	124	123	0	0	22.403	20.298	31.6	34.6
JRK	D3DWI5;Q86XJ5;O75564	JRK	Jerky protein homolog	0.0612495	-0.0612495	ratio projection	0.0614306				By MS/MS	By matching	3	0	3	0	3	0	39519000	0	18730000	0	20789000	0	Median	Median	3	0	1	0	24.076		6.3	0
JRKL	Q9Y4A0	JRKL	Jerky protein homolog-like	-0.150923	-0.007076	none	-0.0579622	0.0859685	-0.101715	0.0201046	By MS/MS	By MS/MS	10	8	9	8	9	8	786840000	920100000	371630000	458150000	415210000	461950000	Median	Median	15	11	0	0	18.184	37.242	27.5	21.6
JUN	P05412	JUN	Transcription factor AP-1	0.0206483	-0.0287623	none	-0.0933249	-0.143437	0.0349385	-0.16752	By MS/MS	By MS/MS	10	10	9	8	10	9	2424400000	2477100000	961110000	1107600000	1463300000	1369500000	Median	Median	18	18	0	0	17.721	15.806	45	47.1
JUNB	P17275	JUNB	Transcription factor jun-B	-0.00987054	0.028927	none	-0.196161	-0.158413	-0.027434	-0.250642	By MS/MS	By MS/MS	22	25	22	24	22	25	18448000000	26446000000	8332600000	11639000000	10116000000	14807000000	Median	Median	62	71	0	0	18.698	22.416	63.1	67.1
JUND	P17535	JUND	Transcription factor jun-D	-0.0323682	-0.0265626	none	-0.207528	-0.202937	-0.00410523	-0.290232	By MS/MS	By MS/MS	10	11	9	9	9	9	4691500000	6377600000	2153700000	2868400000	2537800000	3509100000	Median	Median	15	19	0	0	20.397	28.096	37.8	39.8
JUP	P14923;C9JTX4;C9J826;C9JK18;C9JKY1	JUP	Junction plakoglobin	1.39853	-1.39853	ratio projection	1.40267				By MS/MS	By matching	1	0	1	0	1	0	70742000	0	51300000	0	19442000	0	Median	Median	1	0	1	0			2.4	0
K7ELQ4	K7ELQ4			-0.0433646	0.0225287	none	-0.306359	-0.242089	-0.0465936	-0.387675	By MS/MS	By MS/MS	25	24	1	1	1	1	48995000	86182000	25182000	33122000	23813000	53060000	Median	Median	1	1	1	1			32.4	32.4
KANSL1	A0A0G2JNT7;A0A0G2JNB1;Q7Z3B3;A0A0G2JQF4;A0A0J9YVS1;I3L4J3;A0A0G2JQF5	KANSL1	KAT8 regulatory NSL complex subunit 1	-0.167027	0.0882155	none	-0.201692	0.0531113	-0.180484	-0.104529	By MS/MS	By matching	2	2	2	2	2	2	25235000	37617000	15237000	17768000	9998200	19849000	Median	Median	3	2	0	0	21.211	31.707	2.4	4.2
KANSL2	F8VXI8;F8VX10;Q9H9L4;H0YIQ8	KANSL2	KAT8 regulatory NSL complex subunit 2	-0.202731	0.168227	none	-0.143835	0.227371	-0.262307	0.059846	By MS/MS	By matching	4	3	4	3	4	3	159350000	79819000	32026000	25295000	127330000	54524000	Median	Median	5	4	0	0	103.25	67.973	12.1	5.1
KANSL3	Q9P2N6	KANSL3	KAT8 regulatory NSL complex subunit 3	-0.235705	0.235705	ratio projection	-0.236401				By matching	By matching	1	0	1	0	1	0	14221000	0	5826100	0	8394900	0	Median	Median	1	0	0	0			3.7	0
KARS1	Q15046	KARS1	Lysine--tRNA ligase	0.15074	0.0715568	none	-0.0619777	-0.141764	0.0559909	-0.144234	By MS/MS	By MS/MS	3	4	3	4	3	4	129190000	133340000	57194000	57064000	71996000	76276000	Median	Median	5	4	0	0	19.221	37.433	9.4	12.1
KAT14 (1)	Q9H8E8	KAT14	Cysteine-rich protein 2-binding protein	0.0302273	0.058546	none	0.0710762	0.0999011	-0.0200243	0.120959	By MS/MS	By MS/MS	14	13	2	2	14	13	4213700000	1112000000	432490000	551290000	3781200000	560670000	Median	Median	20	22	0	0	21.31	17.352	20.3	18.9
KAT14 (2)	A0A075B6H4	KAT14		0.407084	0.495832	none	-0.127447	-0.0391918	-0.0627544	-0.117646	By matching	By MS/MS	13	12	1	1	1	1	44721000	45445000	20897000	21564000	23824000	23881000	Median	Median	2	2	0	0	14.797	11.145	20	18.6
KAT2A	Q92830	KAT2A	Histone acetyltransferase KAT2A	0.118098	0.0499902	none	0.14483	0.0773797	0.0481591	0.156984	By MS/MS	By MS/MS	16	14	14	12	16	14	1155900000	1221100000	554350000	574090000	601510000	647050000	Median	Median	23	21	0	0	30.032	14.628	20.4	19.7
KAT5	Q92993;E9PRL6;E9PRM3	KAT5	Histone acetyltransferase KAT5	0.315539	-0.171196	none	0.148739	-0.33856	0.344174	-0.135244	By MS/MS	By matching	3	3	3	3	3	3	116810000	49209000	59457000	23832000	57353000	25377000	Median	Median	4	3	0	0	61.706	15.711	8.8	8
KAT6A	A5PLL3;Q92794	KAT6A	Histone acetyltransferase KAT6A	0	0	zero-fill					By matching	By matching	0	0	0	0	0	0	0	0	0	0	0	0	Median	Median	0	0	0	0			0	0
KAT7 (1)	O95251	KAT7	Histone acetyltransferase KAT7	-0.0499441	0.0580123	none	-0.149889	-0.0425014	-0.0763367	-0.135815	By MS/MS	By MS/MS	10	10	5	6	10	10	547550000	660140000	241070000	301330000	306480000	358800000	Median	Median	18	20	0	0	36.33	29.645	24.2	21.4
KAT7 (2)	E7EUP3	KAT7		0	0	zero-fill					By matching	By matching	5	4	0	0	0	0	0	0	0	0	0	0	Median	Median	0	0	0	0			16.9	11.1
KAT8	Q9H7Z6	KAT8	Histone acetyltransferase KAT8	-0.0502778	-0.0334489	none	0.0106366	0.0275787	-0.0118998	0.0270577	By MS/MS	By MS/MS	5	5	5	5	5	5	996500000	1185300000	476220000	512180000	520280000	673100000	Median	Median	9	9	0	0	25.053	11.033	14.8	11.6
KDM1A	O60341	KDM1A	Lysine-specific histone demethylase 1A	0.146337	-0.153103	none	0.192194	-0.106995	0.211736	0.0596183	By MS/MS	By MS/MS	34	33	34	33	34	33	6586000000	6793200000	3426100000	2991200000	3160000000	3802000000	Median	Median	64	57	0	0	20.196	20.758	49.4	47.3
KDM1B	Q8NB78;H0Y6H0	KDM1B	Lysine-specific histone demethylase 1B	0.18302	-0.258305	none	0.314755	-0.126014	0.312064	0.132537	By MS/MS	By MS/MS	10	8	10	8	10	8	527760000	569940000	281240000	243760000	246510000	326180000	Median	Median	15	12	0	0	12.909	9.9237	15.9	13.5
KDM2A	Q9Y2K7;I3VM54	KDM2A	Lysine-specific demethylase 2A	0.0861833	-0.028039	none	0.0927487	-0.0212625	0.0807674	0.0503095	By MS/MS	By MS/MS	61	69	59	66	61	69	19553000000	25746000000	9459600000	11525000000	10093000000	14222000000	Median	Median	133	147	0	0	15.346	19.329	49.4	53.3
KDM2B	Q8NHM5;A0A0C4DGG3	KDM2B	Lysine-specific demethylase 2B	-0.0253403	-0.0216082	none	-0.11516	-0.1121	-0.00263904	-0.16069	By MS/MS	By MS/MS	43	50	41	48	41	48	11386000000	13313000000	5093300000	5767300000	6292500000	7545500000	Median	Median	101	104	0	0	21.636	21.938	32.8	40.4
KDM4A	O75164	KDM4A	Lysine-specific demethylase 4A	0	0	zero-fill					By matching	By matching	0	0	0	0	0	0	0	0	0	0	0	0	Median	Median	0	0	0	0			0	0
KDM5A	F5H1F7;P29375	KDM5A	Lysine-specific demethylase 5A	0.173856	-0.0396345	none	-0.00491352	-0.219068	0.150961	-0.158827	By MS/MS	By MS/MS	11	11	11	10	11	11	363890000	317070000	174730000	137500000	189160000	179570000	Median	Median	14	12	0	0	17.172	42.066	8.9	8.8
KDM5B	Q9UGL1;B3KV94	KDM5B	Lysine-specific demethylase 5B	0.0637017	0.0830686	none	0.0881416	0.108089	-0.0136945	0.138797	By MS/MS	By matching	1	1	1	1	1	1	48675000	44552000	24984000	20232000	23691000	24320000	Median	Median	2	2	0	0	1.7477	2.091	0.6	0.6
KDM6A	O15550;A0A087X0R0;H0Y5J3;F5H6S1;F8W8R6	KDM6A	Lysine-specific demethylase 6A	0.126768	-0.0685959	none	0.202512	0.00776959	0.138143	0.148283	By MS/MS	By MS/MS	3	3	0	0	3	3	211040000	230960000	115480000	114050000	95561000	116910000	Median	Median	5	5	0	0	24.847	19.352	4.6	4.6
KHDRBS1	Q07666	KHDRBS1	KH domain-containing, RNA-binding, signal transduction-associated protein 1	-0.033789	-0.000100353	none	0.000144262	0.0339339	-0.0238214	0.0241675	By MS/MS	By MS/MS	21	23	21	22	21	23	7146100000	8958100000	3399200000	4125400000	3746900000	4832700000	Median	Median	51	59	0	0	19.18	14.275	45.8	45.8
KHDRBS3	O75525	KHDRBS3	KH domain-containing, RNA-binding, signal transduction-associated protein 3	-0.148992	0.0576184	none	-0.313477	-0.108114	-0.146095	-0.297679	By MS/MS	By MS/MS	4	4	4	3	4	3	136500000	157360000	54779000	67224000	81716000	90137000	Median	Median	7	6	0	0	29.579	37.904	15	11.8
KIAA1671	Q9BY89	KIAA1671	Uncharacterized protein KIAA1671	0.0262774	0.048315	none	-0.104775	-0.0832941	-0.0155829	-0.132939	By MS/MS	By MS/MS	5	6	5	6	5	6	144570000	173700000	84687000	93509000	59887000	80186000	Median	Median	7	9	0	0	150.98	43.675	4.9	5.8
KIF14	Q15058	KIF14	Kinesin-like protein KIF14	0	0	zero-fill					By matching	By matching	0	0	0	0	0	0	0	0	0	0	0	0	Median	Median	0	0	0	0			0	0
KIF18B	Q86Y91	KIF18B	Kinesin-like protein KIF18B	0	0	zero-fill					By matching	By matching	14	16	0	0	0	0	0	0	0	0	0	0	Median	Median	0	0	0	0			22.1	22.8
KIF20A	O95235	KIF20A	Kinesin-like protein KIF20A	0.109967	-0.0442199	none	0.125519	-0.028381	0.109027	0.0683644	By MS/MS	By MS/MS	18	17	18	17	18	17	778650000	1011000000	376790000	459290000	401850000	551750000	Median	Median	25	24	0	0	26.788	19.178	27.5	26.2
KIF22	Q14807;H3BRB3	KIF22	Kinesin-like protein KIF22	0.0753749	0.0132341	none	-0.0982121	-0.161121	0.0439401	-0.183507	By MS/MS	By MS/MS	49	50	49	50	49	50	16691000000	19379000000	7796900000	8569500000	8893700000	10809000000	Median	Median	97	104	0	0	13.847	19.092	74.1	75.2
KIF23	Q02241;H7BYN4	KIF23	Kinesin-like protein KIF23	-0.0136379	-0.0490287	none	-0.0198723	-0.0554863	0.0250251	-0.0533609	By MS/MS	By MS/MS	33	35	33	35	33	35	3042400000	3469800000	1370500000	1524000000	1671900000	1945800000	Median	Median	42	48	0	0	16.861	21.378	42.6	47.2
KIF2C	Q99661;Q5JR91	KIF2C	Kinesin-like protein KIF2C	-0.0497519	-0.193289	none	0.118626	-0.0246339	0.101496	0.0661619	By MS/MS	By MS/MS	2	2	2	2	2	2	36440000	40968000	19247000	19856000	17193000	21112000	Median	Median	3	3	0	0	7.4487	21.975	2.5	2.5
KIF4A	O95239	KIF4A	Chromosome-associated kinesin KIF4A	0.384861	0.0888825	none	0.698485	0.405775	0.209288	0.780213	By MS/MS	By MS/MS	5	7	3	5	5	7	75155000	150220000	45704000	77588000	29451000	72636000	Median	Median	4	7	0	0	12.825	31.899	4.9	7.7
KIFC1	Q9BW19	KIFC1	Kinesin-like protein KIFC1	-0.115313	0.159915	none	-0.288223	-0.0138876	-0.194616	-0.213049	By matching	By matching	1	1	1	1	1	1	10761000	23652000	5334900	10341000	5425900	13310000	Median	Median	1	1	0	0			3.3	3.3
KLF10	Q13118	KLF10	Krueppel-like factor 10	-0.171867	0.469888	none	-0.123088	0.519844	-0.453789	0.281893	By MS/MS	By MS/MS	3	2	2	1	2	1	51428000	41207000	24456000	21553000	26971000	19654000	Median	Median	2	1	1	0	39.454		9.2	5.8
KLF13	A0A087X1K6;Q9Y2Y9	KLF13	Krueppel-like factor 13	0.126683	0.212416	none	0.0762854	0.162726	-0.0606219	0.169187	By MS/MS	By MS/MS	5	7	3	5	4	6	197820000	110250000	48173000	60452000	149650000	49797000	Median	Median	3	6	0	0	21.564	28.293	22	27.3
KLF16	Q9BXK1	KLF16	Krueppel-like factor 16	0.0525721	0.0724699	none	-0.18277	-0.163898	-0.0140698	-0.245091	By MS/MS	By MS/MS	4	4	4	4	4	4	97782000	113420000	47214000	45020000	50568000	68402000	Median	Median	5	6	0	0	10.918	16.063	19	19
KLF4 (1)	O43474	KLF4	Krueppel-like factor 4	0.342122	-0.271582	none	0.195096	-0.419276	0.433955	-0.159805	By MS/MS	By MS/MS	8	8	2	2	4	4	181500000	311020000	95206000	125050000	86292000	185970000	Median	Median	5	6	0	0	13.432	21.341	19.5	22
KLF4 (2)	A0A087X0S4	KLF4		0.18114	-0.18114	ratio projection	0.181675				By MS/MS	By matching	6	5	0	0	1	0	62569000	0	34604000	0	27966000	0	Median	Median	2	0	1	0	5.8271		45.5	31.7
KLF5	Q13887	KLF5	Krueppel-like factor 5	0.254352	-0.0831108	none	0.0954519	-0.242448	0.238622	-0.104649	By MS/MS	By MS/MS	28	26	24	22	28	26	10431000000	12818000000	4625700000	4832400000	5805600000	7986000000	Median	Median	74	64	0	0	31.041	31.189	55.8	56.7
KMT2A	Q03164	KMT2A	Histone-lysine N-methyltransferase 2A;MLL cleavage product N320;MLL cleavage product C180	0.0114508	0.0450811	none	-0.0208234	0.0127832	-0.0237802	-0.0056149	By MS/MS	By MS/MS	144	155	140	149	144	155	27421000000	31613000000	12498000000	14195000000	14923000000	17418000000	Median	Median	271	274	0	0	25.205	24.456	45.8	46.4
KMT2B	Q9UMN6	KMT2B	Histone-lysine N-methyltransferase 2B	0.0578197	-4.60973e-05	none	0.0451634	-0.0126064	0.0409173	0.0229002	By MS/MS	By MS/MS	116	124	112	118	112	118	23553000000	29976000000	11446000000	13525000000	12106000000	16451000000	Median	Median	223	228	0	0	21.711	26.902	51.3	50.7
KMT2C	Q8NEZ4;H7BY37	KMT2C	Histone-lysine N-methyltransferase 2C	0.128598	-0.0750136	none	0.15095	-0.0523712	0.143975	0.0692795	By MS/MS	By MS/MS	16	16	15	16	15	16	921490000	1173500000	470900000	559530000	450590000	614020000	Median	Median	21	25	0	0	23.223	22.612	6.1	6
KMT2D	O14686	KMT2D	Histone-lysine N-methyltransferase 2D	-0.00753015	0.0114306	none	0.289834	0.310573	-0.0134073	0.424594	By MS/MS	By MS/MS	35	33	34	33	35	33	1470600000	1938300000	774750000	1023800000	695840000	914520000	Median	Median	46	42	0	0	24.754	22.839	9.4	9.3
KMT2E	Q8IZD2;E7ETZ7	KMT2E	Histone-lysine N-methyltransferase 2E	0	0	zero-fill					By matching	By matching	0	0	0	0	0	0	0	0	0	0	0	0	Median	Median	0	0	0	0			0	0
KMT5A	A0A0C4DFR3;Q9NQR1;C9JKQ0	KMT5A	N-lysine methyltransferase SETD8	0.0583736	0.102813	none	-0.243079	-0.199951	-0.0314234	-0.313178	By matching	By matching	2	1	2	1	2	1	17878000	56067000	8268500	26951000	9609800	29116000	Median	Median	2	3	0	0	19.142	16.209	8.1	5
KNL1	E9PPJ1;Q8NG31	KNL1	Protein CASC5	0	0	zero-fill					By matching	By matching	0	0	0	0	0	0	0	0	0	0	0	0	Median	Median	0	0	0	0			0	0
KNOP1	Q1ED39	KNOP1	Lysine-rich nucleolar protein 1	0.0363635	0.0312998	none	0.0635029	0.0588014	0.00358053	0.086472	By MS/MS	By MS/MS	21	24	21	24	21	24	2772900000	3667500000	1331000000	1748000000	1441900000	1919500000	Median	Median	33	40	0	0	21.426	21.663	46.3	55.7
KPNA2	P52292;J3QLL0;J3KS65	KPNA2	Importin subunit alpha-1	-0.0227818	-0.0122414	none	-0.0504427	-0.0401705	-0.00745316	-0.0640514	By MS/MS	By MS/MS	8	7	8	7	8	7	405120000	438370000	189060000	200300000	216050000	238060000	Median	Median	10	9	0	0	9.0633	19.227	14.9	15.1
KPNA3	O00505	KPNA3	Importin subunit alpha-4	-0.187167	0.190852	none	-0.039429	0.339479	-0.267299	0.21296	By matching	By matching	1	2	1	1	1	1	13439000	12635000	6200200	7067300	7238500	5567900	Median	Median	1	1	0	0			2.1	3.8
KPNA4	O00629	KPNA4	Importin subunit alpha-3	0.284088	-0.284088	ratio projection		-0.283246			By matching	By matching	0	2	0	1	0	2	0	29144000	0	14250000	0	14894000	Median	Median	0	2	0	0		12.662	0	3.8
KPNB1	Q14974;J3KTM9	KPNB1	Importin subunit beta-1	-0.0485569	-0.000760168	none	-0.0621133	-0.0145433	-0.0337974	-0.0541046	By MS/MS	By MS/MS	23	17	21	16	23	17	8811600000	7964200000	4186400000	3806400000	4625300000	4157800000	Median	Median	48	38	0	0	27.268	18.103	28.4	22.5
KPRP	Q5T749	KPRP	Keratinocyte proline-rich protein	-3.3816	3.3816	ratio projection	-3.39159				By MS/MS	By matching	5	0	5	0	5	0	211710000	0	8216900	0	203500000	0	Median	Median	4	0	4	0	72.491		17.3	0
KRI1	Q8N9T8	KRI1	Protein KRI1 homolog	0.090888	-0.0573343	none	0.00848689	-0.140126	0.104809	-0.0933935	By MS/MS	By MS/MS	5	4	5	4	5	4	114700000	99546000	49708000	43341000	64988000	56206000	Median	Median	4	5	0	0	31.202	62.022	9.4	8
KRR1	Q13601	KRR1	KRR1 small subunit processome component homolog	-0.113236	0.113236	ratio projection		0.1129			By matching	By matching	0	1	0	1	0	1	0	12118000	0	7081300	0	5036800	Median	Median	0	1	0	0			0	4.2
KRT13	P13646;K7ERE3	KRT13	Keratin, type I cytoskeletal 13	0	0	zero-fill					By matching	By matching	1	1	0	0	0	0	0	0	0	0	0	0	Median	Median	0	0	0	0			1.5	1.5
KRT18	P05783;F8VZY9	KRT18	Keratin, type I cytoskeletal 18	-0.0233678	-0.313236	none	0.19333	-0.0962521	0.204968	0.0680381	By MS/MS	By MS/MS	7	5	5	3	6	4	319920000	307550000	164360000	140390000	155550000	167160000	Median	Median	9	5	0	0	20.589	22.518	25.3	17.9
KTN1	Q86UP2;G3V4Y7	KTN1	Kinectin	0.00468295	0.0531478	none	0.0467006	0.0955869	-0.0342698	0.100714	By MS/MS	By MS/MS	17	17	11	13	17	17	721650000	693380000	348770000	340360000	372880000	353020000	Median	Median	24	18	0	0	17.879	42.933	16.8	17.8
L3MBTL1	A0A0C4DG70;Q9Y468	L3MBTL1	Lethal(3)malignant brain tumor-like protein 1	0	0	zero-fill					By matching	By matching	0	0	0	0	0	0	0	0	0	0	0	0	Median	Median	0	0	0	0			0	0
L3MBTL2	Q969R5	L3MBTL2	Lethal(3)malignant brain tumor-like protein 2	1.2329	-1.02497	none	1.02127	-1.23725	1.59655	-0.157452	By MS/MS	By MS/MS	11	8	10	7	11	8	292480000	425620000	189380000	153200000	103100000	272420000	Median	Median	14	11	0	0	19.1	55.191	16.5	12.3
L3MBTL3	Q96JM7	L3MBTL3	Lethal(3)malignant brain tumor-like protein 3	0.0545892	0.0403088	none	-0.172165	-0.18751	0.0100978	-0.254359	By MS/MS	By MS/MS	27	29	27	29	27	29	4559200000	6450700000	1866000000	3242600000	2693300000	3208200000	Median	Median	51	56	0	0	21.452	20.358	44.6	47.6
LAMA4	A0A0A0MTC7;A0A0A0MQS9;Q16363	LAMA4	Laminin subunit alpha-4	1.68756	-1.68756	ratio projection		-1.68256			By matching	By MS/MS	0	1	0	1	0	1	0	19273000	0	6372600	0	12901000	Median	Median	0	1	0	0			0	1
LAMB3	Q13751	LAMB3	Laminin subunit beta-3	-0.292704	-0.118309	none	-0.0672282	0.107286	-0.123316	0.0286904	By MS/MS	By matching	1	1	1	1	1	1	14212000	14741000	6575700	7495700	7636700	7245600	Median	Median	2	2	0	0	22.515	20.344	0.9	0.9
LARP7	Q4G0J3;H0YA82;D6RFF0	LARP7	La-related protein 7	-0.0216784	-0.162859	none	-0.0144267	-0.156113	0.0998296	-0.120886	By MS/MS	By matching	2	1	2	1	2	1	16366000	11121000	7349100	3755200	9016400	7365800	Median	Median	2	1	0	0	6.6043		4.8	1.9
LAS1L	Q9Y4W2	LAS1L	Ribosomal biogenesis protein LAS1L	-0.0415494	-0.0260907	none	0.0250288	0.0406821	-0.0109309	0.0464972	By MS/MS	By MS/MS	8	5	8	5	8	5	483170000	373580000	261040000	176710000	222130000	196870000	Median	Median	13	8	0	0	23.773	14.457	17.3	11.7
LBR	C9JXK0;Q14739	LBR	Lamin-B receptor	-0.0738832	-0.0546625	none	-0.0721187	-0.0532691	-0.0135911	-0.0886228	By MS/MS	By MS/MS	3	6	3	6	3	6	930130000	975890000	442360000	433940000	487770000	541940000	Median	Median	4	8	0	0	35.931	37.244	20.7	37.6
LCOR	Q96JN0	LCOR	Ligand-dependent corepressor	0.0970543	-0.094266	none	0.0550568	-0.136506	0.135284	-0.0579937	By MS/MS	By MS/MS	5	4	5	4	5	4	157710000	274180000	83108000	120250000	74598000	153930000	Median	Median	5	8	0	0	8.636	15.412	21	15.2
LDLR	J3KMZ9;H0YMD1;P01130	LDLR	Low-density lipoprotein receptor	-0.274821	0.458803	none	-0.340477	0.393306	-0.518751	0.0388917	By MS/MS	By MS/MS	1	1	1	1	1	1	26746000	27431000	12613000	14887000	14133000	12544000	Median	Median	1	1	0	1			1.9	1.4
LEKR1	J3KP02;Q6ZMV7	LEKR1	Leucine-, glutamate- and lysine-rich protein 1	0	0	zero-fill					By matching	By matching	0	0	0	0	0	0	0	0	0	0	0	0	Median	Median	0	0	0	0			0	0
LEMD2	Q8NC56	LEMD2	LEM domain-containing protein 2	1.88956	-1.88956	ratio projection		-1.88395			By matching	By matching	0	1	0	1	0	1	0	13206000	0	4915300	0	8290400	Median	Median	0	1	0	0			0	2.4
LEMD3	Q9Y2U8	LEMD3	Inner nuclear membrane protein Man1	0.181919	-0.0214989	none	0.0769695	-0.126596	0.143838	-0.0355174	By MS/MS	By MS/MS	15	15	15	15	15	15	1153500000	1464800000	579140000	663680000	574340000	801070000	Median	Median	22	26	0	0	14.588	18.975	27.6	27.4
LEO1	Q8WVC0	LEO1	RNA polymerase-associated protein LEO1	-0.0878916	-0.0209858	none	-0.0853589	-0.0187611	-0.0473096	-0.0734842	By MS/MS	By MS/MS	10	10	10	10	10	10	1044100000	938700000	484160000	404360000	559970000	534340000	Median	Median	13	14	0	0	62.798	12.337	19.5	22.1
LGALS7/LGALS7B	P47929	LGALS7;LGALS7B	Galectin-7	-4.0714	4.0714	ratio projection	-4.08343				By MS/MS	By matching	1	0	1	0	1	0	32914000	0	2654000	0	30260000	0	Median	Median	1	0	1	0			14.7	0
LIG3 (1)	P49916;K7ERZ5	LIG3	DNA ligase 3	-0.011679	-0.0369357	none	0.000576963	-0.0247514	0.0178591	-0.0171468	By MS/MS	By MS/MS	87	96	65	73	87	96	52365000000	67398000000	24840000000	30489000000	27525000000	36909000000	Median	Median	215	244	0	0	30.169	27.651	64.9	69.5
LIG3 (2)	K7ENR9	LIG3		0	0	zero-fill					By matching	By matching	22	23	0	0	0	0	0	0	0	0	0	0	Median	Median	0	0	0	0			73.9	70
LIN37	Q96GY3;K7EMY4	LIN37	Protein lin-37 homolog	0.301681	-0.01928	none	0.346305	0.026446	0.226953	0.262904	By MS/MS	By MS/MS	8	10	8	10	8	10	1642300000	1304500000	897930000	605390000	744390000	699150000	Median	Median	17	15	0	0	20.149	14.861	39	43.9
LIN52	Q52LA3	LIN52	Protein lin-52 homolog	0.291845	-0.188496	none	0.477677	-0.00125569	0.339653	0.335877	By MS/MS	By MS/MS	4	4	4	4	4	4	250620000	254790000	141780000	119830000	108830000	134950000	Median	Median	8	7	0	0	14.78	23.805	41.4	41.4
LIN54	Q6MZP7	LIN54	Protein lin-54 homolog	0.256495	-0.126362	none	0.264356	-0.118069	0.270721	0.10264	By MS/MS	By MS/MS	21	21	19	19	21	21	3580000000	4775700000	1912200000	2201200000	1667800000	2574400000	Median	Median	41	39	0	0	25.522	16.478	33.6	36
LIN9	Q5TKA1;H0Y322;C9J5J4;H7C4T7	LIN9	Protein lin-9 homolog	0.220499	-0.0663618	none	0.221692	-0.0647062	0.202842	0.110405	By MS/MS	By MS/MS	20	19	20	19	20	19	2027900000	2647700000	964080000	1134300000	1063800000	1513500000	Median	Median	30	27	0	0	29.297	22.284	48.3	46.7
LLPH	Q9BRT6	LLPH	Protein LLP homolog	-0.0182339	0.0239731	none	-0.00876933	0.0335111	-0.0298449	0.0175835	By MS/MS	By MS/MS	1	1	1	1	1	1	140690000	189790000	61853000	92428000	78835000	97364000	Median	Median	2	2	0	0	8.836	1.2117	12.4	12.4
LMNA (1)	P02545	LMNA	Prelamin-A/C;Lamin-A/C	0.000609342	-0.079639	none	0.332622	0.25411	0.0567442	0.414716	By MS/MS	By MS/MS	59	67	6	7	59	67	22260000000	25243000000	11968000000	13057000000	10293000000	12186000000	Median	Median	128	133	0	0	21.225	22.452	73.3	78.6
LMNA (2)	Q3BDU5	LMNA		-0.107807	-0.111483	none	0.331017	0.329296	0.00259945	0.466906	By MS/MS	By MS/MS	48	54	0	0	2	2	724990000	612630000	407030000	326200000	317970000	286430000	Median	Median	8	7	0	0	10.247	18.175	70.8	76
LMNB1	P20700;E9PBF6;A0A0D9SFE5	LMNB1	Lamin-B1	0.0426526	-0.0615757	none	0.282499	0.179638	0.0737006	0.326564	By MS/MS	By MS/MS	57	60	52	55	55	58	17551000000	20393000000	9081500000	9837500000	8469800000	10556000000	Median	Median	122	135	0	0	15.572	26.507	59	61.3
LMNB2	Q03252	LMNB2	Lamin-B2	-0.0269391	-0.0362831	none	0.188021	0.179766	0.00660721	0.260046	By MS/MS	By MS/MS	29	34	24	29	24	29	2006200000	2067800000	1021700000	1008100000	984510000	1059600000	Median	Median	33	36	0	0	28.601	27.701	47.3	54
LMO7	E9PMS6;E9PMP7;H0Y424	LMO7		0.00546405	-0.0137463	none	-0.270208	-0.29108	0.0135837	-0.396932	By MS/MS	By MS/MS	25	28	1	1	25	28	1811100000	2235200000	799540000	972940000	1011600000	1262200000	Median	Median	38	39	0	0	23.004	17.193	28.4	27.5
LOC102724159/PWP2	A0A0B4J2E5;Q15269	LOC102724159;PWP2	Periodic tryptophan protein 2 homolog	-0.161792	-0.0646964	none	0.0367495	0.134352	-0.0686572	0.121191	By MS/MS	By MS/MS	4	5	4	5	4	5	200000000	221520000	102370000	108340000	97629000	113180000	Median	Median	7	8	0	0	16.955	18.953	4.9	7.9
LPCAT1	A0A0G2JQ62;Q8NF37	LPCAT1	Lysophosphatidylcholine acyltransferase 1	0.0629541	0.0254842	none	-0.0996336	-0.137807	0.0264952	-0.167975	By MS/MS	By MS/MS	1	1	1	1	1	1	56898000	79084000	25377000	38029000	31521000	41055000	Median	Median	2	2	0	0	11.251	2.5011	3.9	3.9
LPGAT1	Q92604	LPGAT1	Acyl-CoA:lysophosphatidylglycerol acyltransferase 1	-0.316319	0.518754	none	-0.484409	0.350271	-0.590486	-0.093102	By MS/MS	By MS/MS	2	2	2	2	2	2	44750000	47198000	18102000	31986000	26648000	15212000	Median	Median	2	2	1	0	54.289	9.7457	6.8	6.8
LRIF1	Q5T3J3	LRIF1	Ligand-dependent nuclear receptor-interacting factor 1	0.949086	-1.16967	none	0.866315	-1.2536	1.49819	-0.278289	By MS/MS	By MS/MS	9	11	9	11	9	11	299430000	525560000	175580000	119350000	123850000	406220000	Median	Median	7	6	0	0	26.363	48.576	16.4	23.1
LRRC59	Q96AG4	LRRC59	Leucine-rich repeat-containing protein 59	-0.0548161	-0.0625763	none	0.00115369	-0.00662272	0.00548728	-0.00388345	By MS/MS	By MS/MS	31	31	31	31	31	31	21705000000	22573000000	10362000000	10462000000	11343000000	12110000000	Median	Median	67	72	0	0	14.086	18.182	59.6	60.3
LRWD1	Q9UFC0	LRWD1	Leucine-rich repeat and WD repeat-containing protein 1	1.86079	-2.14404	none	2.09143	-1.91289	2.83184	0.117863	By MS/MS	By MS/MS	12	15	12	15	12	15	2665000000	5562500000	2155500000	1211100000	509560000	4351400000	Median	Median	13	13	0	0	17.893	55.763	25	25.7
LSM2	Q9Y333	LSM2	U6 snRNA-associated Sm-like protein LSm2	-0.220477	-0.245268	none	-0.0241057	-0.0491136	0.0175299	-0.051826	By MS/MS	By MS/MS	4	4	4	4	4	4	642950000	409820000	267490000	170520000	375460000	239300000	Median	Median	5	4	0	0	13.769	3.5356	49.5	49.5
LSM3	P62310	LSM3	U6 snRNA-associated Sm-like protein LSm3	-0.161034	-0.117465	none	-0.119134	-0.0761434	-0.0308078	-0.137992	By MS/MS	By MS/MS	3	3	3	3	3	3	388410000	464460000	185780000	215850000	202630000	248610000	Median	Median	5	5	0	0	8.683	8.3007	42.2	42.2
LSM4	V9GZ56;Q9Y4Z0;U3KQK1;U3KQS7	LSM4	U6 snRNA-associated Sm-like protein LSm4	-0.155285	-0.11296	none	-0.0391918	0.00302648	-0.0299284	-0.0254842	By MS/MS	By MS/MS	9	9	9	9	9	9	678130000	980490000	320500000	449500000	357620000	531000000	Median	Median	16	14	0	0	23.246	12.932	33.2	33.2
LSM5	Q9Y4Y9;B8ZZF8	LSM5	U6 snRNA-associated Sm-like protein LSm5	-0.187418	-0.217998	none	-0.170524	-0.202207	0.0216228	-0.263625	By MS/MS	By MS/MS	4	4	4	4	4	4	789680000	781900000	354290000	342390000	435390000	439510000	Median	Median	9	8	0	0	9.8901	7.2887	56	56
LSM6	P62312	LSM6	U6 snRNA-associated Sm-like protein LSm6	-0.189143	-0.050468	none	-0.116348	0.0220482	-0.0980578	-0.06639	By MS/MS	By MS/MS	4	4	4	4	4	4	126320000	138540000	63683000	63685000	62641000	74858000	Median	Median	4	5	0	0	28.892	17.723	66.2	56.2
LSM7	Q9UK45	LSM7	U6 snRNA-associated Sm-like protein LSm7	0.0255705	-0.107757	none	0.178109	0.045443	0.0942767	0.157797	By MS/MS	By MS/MS	4	4	4	4	4	4	102090000	191990000	50713000	91890000	51373000	100100000	Median	Median	4	5	0	0	29.412	33.19	69.9	69.9
LSM8	O95777;F2Z2Y6;C9JIZ0;C9JNV3	LSM8	U6 snRNA-associated Sm-like protein LSm8	-0.173568	-0.378359	none	-0.0305308	-0.236113	0.144809	-0.188975	By MS/MS	By MS/MS	3	4	3	4	3	4	218020000	287110000	100850000	129970000	117170000	157150000	Median	Median	3	3	0	0	9.0873	10.93	43.8	43.8
LUC7L	Q9NQ29;A8MYV2;B8ZZ10	LUC7L	Putative RNA-binding protein Luc7-like 1	-0.201408	0.175902	none	-0.127321	0.250355	-0.266799	0.0877886	By MS/MS	By MS/MS	14	13	7	6	7	6	306940000	396130000	153540000	202860000	153400000	193270000	Median	Median	12	12	0	0	18.785	19.121	34.5	32.6
LUC7L2/FMC1-LUC7L2	Q9Y383;A0A0A6YYJ8	LUC7L2;FMC1-LUC7L2	Putative RNA-binding protein Luc7-like 2	-0.12928	0.132241	none	-0.0393845	0.222681	-0.184924	0.130158	By MS/MS	By MS/MS	20	23	13	16	20	23	2958600000	4867800000	1410800000	2542200000	1547900000	2325600000	Median	Median	44	51	0	0	16.647	14.445	49.2	54.8
LUC7L3	O95232;J3KPP4;D6RDI2	LUC7L3	Luc7-like protein 3	-0.140714	0.0457187	none	-0.0532392	0.133432	-0.131828	0.0570954	By MS/MS	By MS/MS	10	12	10	12	10	12	1678900000	2176600000	756730000	1042900000	922190000	1133700000	Median	Median	28	29	0	0	10.455	11.027	24.8	26.6
LUZP1	Q86V48	LUZP1	Leucine zipper protein 1	0.211648	-0.1099	none	0.0190614	-0.30333	0.227369	-0.201682	By MS/MS	By MS/MS	2	2	2	2	2	2	38298000	54168000	18568000	21446000	19730000	32722000	Median	Median	2	3	0	0	12.355	22.623	3	3
LYAR	Q9NX58	LYAR	Cell growth-regulating nucleolar protein	-0.0598869	0.0456036	none	0.0532504	0.159371	-0.0745931	0.150567	By MS/MS	By MS/MS	26	25	26	25	26	25	4929100000	6466400000	2378200000	3210600000	2550900000	3255800000	Median	Median	61	56	0	0	15.633	19.912	59.6	57.3
MACO1	Q8N5G2	MACO1	Macoilin	0.110412	0.143841	none	0.154713	0.18916	-0.0236382	0.243226	By MS/MS	By MS/MS	2	2	2	2	2	2	59610000	102400000	27048000	48949000	32563000	53447000	Median	Median	3	3	0	0	32.635	1.7219	5.3	5.3
MAD2L2	B1AK44;Q9UI95	MAD2L2	Mitotic spindle assembly checkpoint protein MAD2B	1.45486	-1.64535	none	1.64464	-1.45502	2.19218	0.127593	By MS/MS	By MS/MS	1	1	1	1	1	1	31682000	49675000	18788000	17837000	12894000	31838000	Median	Median	2	2	0	1	9.4287	8.3914	5.8	5.8
MAFF	Q9ULX9;B0QY70	MAFF	Transcription factor MafF	-0.0872121	-0.0491826	none	-0.192645	-0.155646	-0.0268909	-0.246201	By MS/MS	By MS/MS	3	2	2	1	2	1	97390000	90225000	42749000	42379000	54641000	47845000	Median	Median	3	2	0	0	1.7172	9.9796	26.2	14
MAFG	O15525	MAFG	Transcription factor MafG	0.194574	-0.00974956	none	0.00317044	-0.201742	0.144479	-0.14084	By matching	By MS/MS	4	6	1	2	1	2	17452000	66312000	8223400	29817000	9229000	36496000	Median	Median	1	3	0	1		7.5671	22.2	35.2
MAFK	O60675	MAFK	Transcription factor MafK	-0.0348537	0.0346964	none	-0.044464	0.0250288	-0.0491793	-0.0135972	By MS/MS	By MS/MS	12	12	9	8	12	12	1025700000	1249100000	480420000	592420000	545230000	656690000	Median	Median	22	20	0	0	12.111	17.414	64.1	62.2
MAGOHB	Q96A72;F5H6N1	MAGOHB	Protein mago nashi homolog 2	-0.00884988	-0.130759	none	0.176833	0.0556122	0.0862025	0.164109	By MS/MS	By MS/MS	8	7	1	1	8	7	1080300000	896640000	607090000	455720000	473260000	440910000	Median	Median	17	12	0	0	15.342	17.449	46.6	38.5
MAGT1	A0A087WU53;Q9H0U3	MAGT1	Magnesium transporter protein 1	-0.059878	-0.0279653	none	0.0381552	0.0703893	-0.0225657	0.0768197	By MS/MS	By MS/MS	2	2	2	2	2	2	702040000	962280000	367870000	467890000	334160000	494390000	Median	Median	4	4	0	0	17.756	8.4974	6	6
MAK16	Q9BXY0	MAK16	Protein MAK16 homolog	-0.147124	-0.160151	none	-0.11416	-0.127904	0.00921167	-0.171193	By matching	By MS/MS	1	2	1	2	1	2	22981000	43103000	10348000	19153000	12633000	23951000	Median	Median	1	2	0	0		17.815	6.3	10.7
MAN1B1	H0YGV7;H0YG20;Q9UKM7	MAN1B1	Endoplasmic reticulum mannosyl-oligosaccharide 1,2-alpha-mannosidase	0	0	zero-fill					By matching	By matching	0	0	0	0	0	0	0	0	0	0	0	0	Median	Median	0	0	0	0			0	0
MAP7	Q14244;A0A087WZ40	MAP7	Ensconsin	0.0614303	-0.0614303	none	-0.00449377	-0.127746	0.0868756	-0.0937656	By MS/MS	By MS/MS	5	5	4	5	5	5	113160000	207990000	58831000	90242000	54331000	117740000	Median	Median	4	4	0	0	39.608	16.55	8.5	9.5
MAP7D1	Q3KQU3	MAP7D1	MAP7 domain-containing protein 1	0.0880218	0.111744	none	-0.147873	-0.124959	-0.0167738	-0.192873	By MS/MS	By MS/MS	7	6	6	6	6	6	199860000	184430000	88469000	81506000	111390000	102920000	Median	Median	5	7	0	0	29.802	33.218	13	11.7
MAP7D3	Q8IWC1;A0A0A0MRP0	MAP7D3	MAP7 domain-containing protein 3	0.07363	0.0339214	none	-0.0379026	-0.0779544	0.0280782	-0.0820068	By MS/MS	By MS/MS	8	7	8	7	8	7	325940000	484540000	158470000	212620000	167470000	271920000	Median	Median	10	10	0	0	28.601	35.887	13.8	11.2
MATR3	A8MXP9;A0A0R4J2E8;P43243;D6REM6;D6R991	MATR3	Matrin-3	-0.0623222	-0.0688271	none	0.0122111	0.00575927	0.00459972	0.0126934	By MS/MS	By MS/MS	68	69	68	69	68	69	72926000000	92361000000	34874000000	42798000000	38053000000	49563000000	Median	Median	197	206	0	0	32.619	13.31	60	61.5
MAU2	V9GYS3;Q9Y6X3	MAU2	MAU2 chromatid cohesion factor homolog	0.938313	-1.12416	none	0.946881	-1.1161	1.45839	-0.123973	By MS/MS	By MS/MS	2	2	2	2	2	2	131790000	216510000	83156000	57944000	48635000	158560000	Median	Median	4	5	0	0	32.046	31.288	16.9	16.9
MAX (1)	P61244;G3V5L1	MAX	Protein max	0.1708	-0.0798438	none	0.238053	-0.0119225	0.177232	0.159374	By MS/MS	By MS/MS	10	12	4	5	10	12	5223000000	5921100000	2842600000	2789400000	2380500000	3131700000	Median	Median	26	31	0	0	22.743	15.595	61.2	61.9
MAX (2)	Q6V3B1;G3V563;G3V2R5	MAX		0.291389	0.128857	none	0.343919	0.182946	0.114927	0.372212	By MS/MS	By matching	8	8	2	1	2	1	134560000	123680000	68501000	61383000	66057000	62298000	Median	Median	3	2	0	0	8.8458	22.635	76.6	77.7
MAZ (1)	P56270;I3L2Z5;A0A087WWR2	MAZ	Myc-associated zinc finger protein	0.258656	-0.0341588	none	0.177471	-0.11516	0.207051	0.0434481	By MS/MS	By MS/MS	22	23	17	19	20	21	20716000000	26315000000	10483000000	11478000000	10233000000	14836000000	Median	Median	83	81	0	0	15.285	12.484	51.4	52.2
MAZ (2)	I3L0M3;I3L4Y2	MAZ		0.212743	-0.0957698	none	0.175557	-0.132831	0.218151	0.0295658	By MS/MS	By MS/MS	8	9	6	7	6	7	2403400000	4678600000	1155400000	1968100000	1248000000	2710500000	Median	Median	16	22	0	0	18.619	16.883	95.7	95.7
MBD1	A0A0A0MS90;Q9UIS9;K7EPZ6;K7EMA9	MBD1	Methyl-CpG-binding domain protein 1	0.235389	-0.00360177	none	0.14274	-0.0961133	0.168992	0.03247	By MS/MS	By MS/MS	2	1	2	1	2	1	35308000	33927000	17067000	16836000	18241000	17092000	Median	Median	3	2	0	0	16.036	2.6942	4.2	1.8
MBD2	Q9UBB5;X6RBL6	MBD2	Methyl-CpG-binding domain protein 2	-0.0655721	0.102086	none	-0.0513543	0.116498	-0.118553	0.0464146	By MS/MS	By MS/MS	9	9	8	8	9	9	448610000	649100000	214910000	302000000	233700000	347100000	Median	Median	12	13	0	0	29.12	24.966	20.4	21.2
MBD3	O95983;K7EIE8	MBD3	Methyl-CpG-binding domain protein 3	0.387572	0.0845423	none	0.371838	0.0701145	0.214275	0.311874	By MS/MS	By MS/MS	3	4	0	1	2	3	109980000	198290000	57600000	95204000	52380000	103090000	Median	Median	3	4	1	0	20.908	18.162	9.6	16.5
MBD4	O95243	MBD4	Methyl-CpG-binding domain protein 4	0.0161078	-0.0209513	none	0.153157	0.116897	0.0262047	0.19088	By MS/MS	By MS/MS	42	40	42	40	42	40	5348300000	6958100000	2654300000	3451800000	2694000000	3506300000	Median	Median	75	79	0	0	24.453	22.343	71.2	69.3
MBIP	Q9NS73;S4R3N2;A0A087X1L0;S4R3P6;S4R2X9	MBIP	MAP3K12-binding inhibitory protein 1	0.0557984	-0.0375634	none	0.175301	0.0827026	0.0660168	0.182241	By MS/MS	By MS/MS	19	22	19	22	19	22	2369900000	3178700000	1174500000	1512900000	1195400000	1665900000	Median	Median	33	42	0	0	12.739	15.878	52.9	61
MBNL1	C9JP00;A0A0A0MQX8;Q9NR56;H7C4T5;Q86VM6	MBNL1	Muscleblind-like protein 1	-0.531036	-0.39564	none	0.131853	0.268434	-0.0957394	0.28333	By MS/MS	By MS/MS	14	16	10	10	14	16	1902700000	2283700000	967140000	1155400000	935590000	1128300000	Median	Median	18	19	0	0	20.974	30.377	42	42.5
MBNL3	B1AKI6;Q9NUK0	MBNL3	Muscleblind-like protein 3	0.0081723	0.0274688	none	-0.092894	-0.0740917	-0.0136447	-0.118037	By MS/MS	By MS/MS	6	9	2	3	2	3	35440000	83478000	17503000	40725000	17937000	42753000	Median	Median	2	4	0	0	10.495	8.9152	15.2	16.1
MBTD1	Q05BQ5	MBTD1	MBT domain-containing protein 1	0.203559	-0.00371811	none	0.291721	0.0855606	0.146567	0.266346	By MS/MS	By MS/MS	3	5	2	4	2	4	120050000	156240000	64942000	73106000	55113000	83135000	Median	Median	5	7	0	0	16.793	15.039	5.4	6.8
MCCC1	Q96RQ3;E9PHF7;E9PG35;F5GYT8;G5E9X5	MCCC1	Methylcrotonoyl-CoA carboxylase subunit alpha, mitochondrial	-0.0600326	0.115254	none	-0.283808	-0.109686	-0.123946	-0.277876	By MS/MS	By MS/MS	22	25	22	25	22	25	1380100000	2268600000	609190000	887840000	770910000	1380800000	Median	Median	27	34	0	0	18.831	15.304	36.6	40.7
MCCC2	Q9HCC0;D6RDF7;D6R9R1	MCCC2	Methylcrotonoyl-CoA carboxylase beta chain, mitochondrial	-0.0186944	0.0866368	none	-0.256063	-0.151939	-0.0744805	-0.288282	By MS/MS	By MS/MS	20	21	20	21	20	21	1820900000	2490000000	823740000	1085800000	997210000	1404300000	Median	Median	35	37	0	0	18.584	18.204	48.8	49.6
MCPH1	A0A075B6F8;Q8NEM0	MCPH1	Microcephalin	0	0	zero-fill					By matching	By matching	0	0	0	0	0	0	0	0	0	0	0	0	Median	Median	0	0	0	0			0	0
MCRS1	Q96EZ8;F8W126;F8W0I9;F8VVA6;F8VP44	MCRS1	Microspherule protein 1	-0.829928	-0.478462	none	-0.850741	-0.503282	-0.248524	-0.956707	By matching	By MS/MS	2	3	2	3	2	3	95833000	154620000	43784000	56463000	52048000	98153000	Median	Median	2	4	0	0	72.049	33.873	8.7	13
MDC1	Q14676	MDC1	Mediator of DNA damage checkpoint protein 1	0.0090567	0.169442	none	-0.0203551	0.140386	-0.113409	0.0852108	By MS/MS	By MS/MS	88	95	88	95	88	95	29586000000	34832000000	13789000000	16315000000	15797000000	18517000000	Median	Median	191	196	0	0	29.635	24.194	57.7	58.9
MDN1	Q9NU22	MDN1	Midasin	-0.106065	-0.0913264	none	-0.0124026	0.00230647	-0.010422	-0.00710824	By MS/MS	By MS/MS	16	16	15	15	16	16	651160000	566570000	312950000	282580000	338210000	283990000	Median	Median	22	17	0	0	21.185	16.261	3.6	3.5
MEAF6	Q9HAF1	MEAF6	Chromatin modification-related protein MEAF6	0.0362909	0.158345	none	-0.0198431	0.102457	-0.0863056	0.0586723	By MS/MS	By MS/MS	5	5	5	5	5	5	363250000	315870000	182160000	161340000	181090000	154530000	Median	Median	8	6	0	0	49.584	32.278	23	28.3
MECOM (1)	E7EQ57;E7EUL6	MECOM		0.0690636	-0.0739971	none	0.0319597	-0.111337	0.101159	-0.0564276	By MS/MS	By MS/MS	12	12	0	0	12	12	486620000	587980000	229990000	269710000	256630000	318270000	Median	Median	18	16	0	0	15.57	19.824	12.9	13.3
MECOM (2)	Q03112;A0A0C3SFZ7	MECOM	MDS1 and EVI1 complex locus protein EVI1	0.226566	0.112257	none	-0.101985	-0.217239	0.0808283	-0.225966	By MS/MS	By MS/MS	13	13	1	1	1	1	43317000	13861000	21248000	7138200	22070000	6722700	Median	Median	2	1	0	0	2.3792		17	17.5
MECP2 (1)	P51608;A0A087WXF0	MECP2	Methyl-CpG-binding protein 2	-0.0619479	0.0341856	none	-0.0989227	-0.00309068	-0.0679767	-0.0719334	By MS/MS	By MS/MS	29	31	10	11	29	31	6957800000	10155000000	3211900000	4690000000	3745900000	5464900000	Median	Median	67	79	0	0	22.828	17.207	57.2	56.6
MECP2 (2)	B5MCB4	MECP2		-0.0618883	0.0932142	none	-0.178273	-0.0237684	-0.109674	-0.142541	By MS/MS	By MS/MS	12	12	2	2	2	2	711360000	1052000000	321850000	485230000	389510000	566730000	Median	Median	5	5	0	0	9.1724	5.9672	70.1	67.9
MED1	Q15648	MED1	Mediator of RNA polymerase II transcription subunit 1	0.130362	0.0233084	none	0.104068	-0.00268591	0.0756985	0.0714643	By MS/MS	By MS/MS	8	9	8	9	8	9	360340000	730950000	174820000	319490000	185510000	411460000	Median	Median	10	10	0	0	19.336	36.041	9.8	9.7
MED10	Q9BTT4	MED10	Mediator of RNA polymerase II transcription subunit 10	0.112879	0.0507623	none	0.162983	0.10165	0.043923	0.186995	By MS/MS	By MS/MS	2	2	2	2	2	2	154850000	206240000	86824000	131860000	68030000	74376000	Median	Median	4	3	0	1	13.071	56.618	20.7	20.7
MED11	Q9P086;I3L3E8;I3L2Q0	MED11	Mediator of RNA polymerase II transcription subunit 11	0.459532	0.0643367	none	0.698485	0.306262	0.279446	0.70964	By MS/MS	By MS/MS	1	2	1	2	1	2	15247000	24269000	9528600	13748000	5718200	10521000	Median	Median	3	2	0	0	34.849	0.95364	6.8	22.2
MED12	Q93074;Q7Z3Z5	MED12	Mediator of RNA polymerase II transcription subunit 12	0.0572764	-0.318684	none	0.254473	-0.121094	0.265844	0.0935265	By MS/MS	By MS/MS	5	7	3	5	5	7	100090000	186550000	50758000	86678000	49328000	99871000	Median	Median	6	9	0	0	19.241	20.515	2.6	3.6
MED13	J3QRB7;Q9UHV7	MED13	Mediator of RNA polymerase II transcription subunit 13	0.109414	-0.12407	none	0.131721	-0.101676	0.165099	0.0207568	By matching	By matching	1	2	1	2	1	2	13125000	40749000	6230300	21738000	6894600	19011000	Median	Median	1	3	0	0		29.493	3.4	10.1
MED14	O60244	MED14	Mediator of RNA polymerase II transcription subunit 14	0.238207	-0.18397	none	0.195977	-0.226291	0.298524	-0.0223184	By MS/MS	By MS/MS	2	2	2	2	2	2	27444000	123300000	13087000	51116000	14358000	72183000	Median	Median	2	3	0	0	33.591	8.02	2.1	3
MED15	G3V1P5;Q96RN5	MED15	Mediator of RNA polymerase II transcription subunit 15	0.0627853	-0.0612415	none	0.0275787	-0.0966532	0.0877002	-0.0491028	By MS/MS	By MS/MS	3	4	3	4	3	4	102340000	168060000	54961000	77844000	47384000	90213000	Median	Median	5	5	0	0	44.645	8.1826	5.5	8.6
MED17	Q9NVC6;E9PM72	MED17	Mediator of RNA polymerase II transcription subunit 17	0.0687871	-0.111943	none	0.160791	-0.0195213	0.127795	0.099515	By MS/MS	By MS/MS	9	8	9	8	9	8	248600000	374130000	135580000	173750000	113030000	200380000	Median	Median	7	8	0	0	6.1781	15.766	18.3	16.3
MED19	J3KR33;A0JLT2	MED19	Mediator of RNA polymerase II transcription subunit 19	0.347773	0.170603	none	0.388024	0.212632	0.125278	0.424359	By matching	By MS/MS	1	4	1	4	1	4	26495000	136480000	14122000	61126000	12373000	75357000	Median	Median	1	3	0	0		76.709	12.7	37.3
MED20	B7ZBQ3;A0A087X1F4;Q9H944;B7ZBQ1;A6PVP4	MED20	Mediator of RNA polymerase II transcription subunit 20	0.107027	-0.207985	none	0.16543	-0.149537	0.222747	0.0105787	By MS/MS	By MS/MS	2	2	2	2	2	2	55541000	43816000	31006000	18531000	24535000	25284000	Median	Median	3	2	0	0	13.241	26.38	17.2	17.2
MED21	Q13503;F5H872	MED21	Mediator of RNA polymerase II transcription subunit 21	0.0607729	-0.295516	none	0.208143	-0.147969	0.251934	0.0418034	By MS/MS	By MS/MS	1	1	1	1	1	1	143340000	90222000	73580000	40016000	69760000	50207000	Median	Median	4	2	2	0	5.8088	14.368	9.7	9.7
MED22	E9PGW7;Q5T8T7;E7EN96;Q5T8T8;Q15528	MED22	Mediator of RNA polymerase II transcription subunit 22	0.207451	1.03997	none	-0.100005	0.734395	-0.588679	0.450327	By MS/MS	By matching	1	1	1	1	1	1	39395000	17954000	18416000	9036400	20979000	8918000	Median	Median	2	1	0	0	29.296		9	9
MED26	O95402	MED26	Mediator of RNA polymerase II transcription subunit 26	0.646947	-0.646947	ratio projection		-0.645029			By matching	By matching	0	1	0	1	0	1	0	15733000	0	6233000	0	9499600	Median	Median	0	1	0	0			0	3.2
MED29	B4DUA7;Q9NX70	MED29	Mediator of RNA polymerase II transcription subunit 29	0.0997609	-0.271288	none	0.224781	-0.146036	0.262371	0.0549046	By MS/MS	By MS/MS	3	2	3	2	3	2	195270000	198080000	96432000	87643000	98837000	110430000	Median	Median	6	6	0	0	9.5226	38.476	21.3	14
MED30	Q96HR3	MED30	Mediator of RNA polymerase II transcription subunit 30	0.220862	-0.000256499	none	-0.12089	-0.343385	0.156355	-0.328756	By MS/MS	By matching	2	1	2	1	2	1	28334000	14911000	13865000	7020100	14469000	7890900	Median	Median	2	1	1	0	2.8657		11.8	6.7
MED31	I3L2J1;Q9Y3C7	MED31	Mediator of RNA polymerase II transcription subunit 31	0.285064	-0.136685	none	0.252779	-0.168723	0.298221	0.0585542	By MS/MS	By matching	2	2	2	2	2	2	84191000	72343000	49610000	30879000	34581000	41464000	Median	Median	3	2	0	0	20.505	6.1412	59.6	59.6
MED4	Q9NPJ6;Q5T911	MED4	Mediator of RNA polymerase II transcription subunit 4	0.139523	0.11337	none	0.214622	0.189666	0.0184926	0.285822	By MS/MS	By MS/MS	3	3	3	3	3	3	179830000	130840000	103650000	57300000	76182000	73536000	Median	Median	4	3	0	0	42.058	4.7114	13.7	13.7
MED6	G3V4A5;A0A087WYL7;O75586	MED6	Mediator of RNA polymerase II transcription subunit 6	-0.0876975	0.034234	none	-0.0121262	0.110096	-0.0862186	0.0695306	By MS/MS	By MS/MS	3	2	3	2	3	2	76360000	101190000	32180000	45381000	44180000	55813000	Median	Median	4	3	0	0	51.885	30.189	14.5	10
MED7	O43513	MED7	Mediator of RNA polymerase II transcription subunit 7	0	0	zero-fill					By matching	By matching	0	0	0	0	0	0	0	0	0	0	0	0	Median	Median	0	0	0	0			0	0
MED8	Q96G25	MED8	Mediator of RNA polymerase II transcription subunit 8	0.0455516	-0.0455516	ratio projection		-0.0454165			By matching	By matching	0	1	0	1	0	1	0	113020000	0	55797000	0	57227000	Median	Median	0	1	0	0			0	11.2
MED9	Q9NWA0	MED9	Mediator of RNA polymerase II transcription subunit 9	0.148512	-0.39308	none	0.0216219	-0.521453	0.382964	-0.354569	By MS/MS	By MS/MS	3	4	3	4	3	4	83691000	168820000	38517000	78137000	45173000	90687000	Median	Median	4	5	0	0	10.326	18.465	35.6	45.9
MEN1	O00255;E7EN32	MEN1	Menin	0.0373524	0.0307694	none	0.0632268	0.0569996	0.00465493	0.0849995	By MS/MS	By MS/MS	14	15	14	15	14	15	4100700000	4366700000	1937800000	2041900000	2162900000	2324800000	Median	Median	30	26	0	0	34.81	38.553	33.5	33.5
MFAP1	P55081	MFAP1	Microfibrillar-associated protein 1	-0.154816	-0.0392992	none	-0.122884	-0.00775364	-0.0816826	-0.0921334	By MS/MS	By MS/MS	17	21	17	21	17	21	2066400000	2876800000	1004500000	1330600000	1061800000	1546200000	Median	Median	28	35	0	0	18.49	24.409	42.8	46.7
MGA (1)	Q8IWI9	MGA	MAX gene-associated protein	0.932458	-0.854027	none	0.786262	-1.00087	1.26324	-0.155488	By MS/MS	By MS/MS	52	48	35	32	52	48	3138000000	3928600000	1796600000	1222700000	1341500000	2705900000	Median	Median	77	61	0	0	32.445	32.41	22	24.7
MGA (2)	H3BU53	MGA		1.08428	-1.17205	none	0.945982	-1.31143	1.59546	-0.263138	By MS/MS	By MS/MS	20	19	3	3	3	3	125970000	281520000	75034000	86720000	50938000	194800000	Median	Median	3	4	0	0	17.779	27.727	23.8	23.2
MIER1	Q8N108	MIER1	Mesoderm induction early response protein 1	0.243422	-0.034966	none	0.256648	-0.0210429	0.19685	0.166016	By matching	By MS/MS	1	4	1	4	1	4	40302000	95971000	20972000	48960000	19330000	47011000	Median	Median	2	4	0	0	5.5813	7.9058	2.1	9.2
MISP	Q8IVT2	MISP	Mitotic interactor and substrate of PLK1	0.233187	0.215507	none	-0.0354018	-0.053344	0.0125012	-0.06279	By MS/MS	By MS/MS	33	33	33	33	33	33	7032600000	7988800000	3450200000	3657100000	3582400000	4331700000	Median	Median	55	61	0	0	20.06	17.641	54.8	54.5
MITF	O75030;C9JBI8	MITF	Microphthalmia-associated transcription factor	0.207812	-0.275248	none	-0.0369847	-0.521701	0.341575	-0.396063	By MS/MS	By MS/MS	9	10	2	3	3	4	150220000	142720000	64088000	60227000	86131000	82494000	Median	Median	3	4	1	0	44.859	8.1889	15.2	18.1
MKI67	P46013;A0A087WV66	MKI67	Antigen KI-67	-0.0093899	-0.0301319	none	-0.0404969	-0.0615411	0.0146668	-0.0721955	By MS/MS	By MS/MS	383	397	383	397	383	397	237910000000	301250000000	112290000000	138210000000	125620000000	163040000000	Median	Median	1009	1063	0	0	21.075	18.362	82.1	83.9
MLLT1	Q03111	MLLT1	Protein ENL	-0.150417	-0.0695292	none	-0.0739247	0.00676478	-0.0571964	-0.0473201	By MS/MS	By MS/MS	3	3	3	3	3	3	145540000	109700000	68641000	48536000	76899000	61165000	Median	Median	8	5	0	0	21.571	13.24	6.1	6.1
MLLT10	P55197;H0Y5P4	MLLT10	Protein AF-10	0	0	zero-fill					By matching	By matching	0	0	0	0	0	0	0	0	0	0	0	0	Median	Median	0	0	0	0			0	0
MLLT3	P42568;B1APT5	MLLT3	Protein AF-9	0	0	zero-fill					By matching	By matching	0	0	0	0	0	0	0	0	0	0	0	0	Median	Median	0	0	0	0			0	0
MLLT6	A0A087WW39;P55198;A0A087WVY1	MLLT6	Protein AF-17	0	0	zero-fill					By matching	By matching	0	0	0	0	0	0	0	0	0	0	0	0	Median	Median	0	0	0	0			0	0
MLX	Q9UH92;K7EID0	MLX	Max-like protein X	-0.344272	0.0722543	none	-0.363884	0.0517201	-0.294528	-0.219862	By matching	By MS/MS	2	1	2	1	2	1	21785000	10301000	10778000	5192300	11008000	5108600	Median	Median	2	1	0	0	17.56		6	3.4
MLXIP	Q9HAP2	MLXIP	MLX-interacting protein	0.0853174	-0.227198	none	-0.187132	-0.501688	0.220982	-0.487726	By MS/MS	By MS/MS	3	3	3	3	3	3	118760000	249340000	51771000	98061000	66986000	151280000	Median	Median	4	4	0	0	17.255	13.147	6.6	6.6
MLXIPL	Q9NP71;C9JDF5;A0A0C4DG26	MLXIPL	Carbohydrate-responsive element-binding protein	0.211017	-0.305839	none	0.0485152	-0.46959	0.365472	-0.298828	By MS/MS	By MS/MS	2	2	2	2	2	2	99941000	133650000	52330000	59298000	47612000	74357000	Median	Median	3	3	0	0	4.2528	32.034	3.1	3.1
MNT	Q99583	MNT	Max-binding protein MNT	0.120223	-0.291225	none	0.299479	-0.111415	0.290938	0.132121	By MS/MS	By MS/MS	10	10	10	10	10	10	977540000	989780000	514680000	437610000	462860000	552170000	Median	Median	20	19	0	0	21.262	26.85	19.4	19.4
MOGS	Q13724;C9J8D4	MOGS	Mannosyl-oligosaccharide glucosidase	0.0900069	-0.0839916	none	0.15082	-0.0228007	0.123036	0.0901592	By MS/MS	By MS/MS	6	6	6	6	6	6	191000000	240840000	103330000	96914000	87678000	143930000	Median	Median	9	7	0	0	26.886	15.701	9.9	12.7
MORC3	Q14149	MORC3	MORC family CW-type zinc finger protein 3	0	0	zero-fill					By matching	By matching	0	0	0	0	0	0	0	0	0	0	0	0	Median	Median	0	0	0	0			0	0
MORF4L1	H0YMJ0;B3KTM8;Q9UBU8;H0YNE0;H0YLJ3;H0YMT8;H0YM21;H0YLV1	MORF4L1	Mortality factor 4-like protein 1	0.237746	-0.191551	none	0.273814	-0.155132	0.303558	0.0830225	By MS/MS	By MS/MS	6	5	6	5	6	5	546570000	589010000	277250000	268200000	269320000	320810000	Median	Median	11	9	0	0	21.739	25.876	32.2	32.2
MORF4L2	Q15014;Q5JXX1;Q5JXX2;A0A0U1RVL1	MORF4L2	Mortality factor 4-like protein 2	0.18591	0.104378	none	0.134089	0.0531113	0.0576518	0.132201	By MS/MS	By MS/MS	3	4	3	4	3	4	264280000	404780000	139300000	229460000	124980000	175320000	Median	Median	8	8	0	0	25.041	30.461	17.7	20.8
MPDU1	J3KSI4;I3L1D2;I3L4E0;J3QS48;I3L295;J3KT75;J3QW43;J3QRD5;Q9H3L2;Q1HDL3;A0A087WV81;O75352	MPDU1	Mannose-P-dolichol utilization defect 1 protein	-0.00438645	0.00438645	none	0.00977712	0.0186342	-0.00620338	0.0201083	By MS/MS	By MS/MS	1	1	1	1	1	1	85165000	113320000	37149000	52095000	48015000	61220000	Median	Median	1	1	1	0			19.2	19.2
MPG	P29372;A2IDA3	MPG	DNA-3-methyladenine glycosylase	0.0540949	-0.000990644	none	-0.0916482	-0.147442	0.0389513	-0.169178	By MS/MS	By MS/MS	15	15	15	15	15	15	2266700000	2334300000	1052500000	1033100000	1214200000	1301200000	Median	Median	20	21	0	0	20.081	18.832	63.8	59.1
MPHOSPH6	H3BNT4;Q99547;H3BSB3	MPHOSPH6	M-phase phosphoprotein 6	-0.319962	-0.317164	none	-0.0142373	-0.0115153	-0.00197866	-0.018204	By MS/MS	By MS/MS	4	5	4	5	4	5	206840000	269790000	107380000	142320000	99463000	127470000	Median	Median	6	6	0	0	19.152	17.784	32.4	33.8
MPHOSPH8	Q99549;A0A0A0MT47	MPHOSPH8	M-phase phosphoprotein 8	1.2205	-1.37012	none	1.15995	-1.43148	1.83184	-0.197424	By MS/MS	By MS/MS	4	4	4	4	4	4	152370000	222570000	102100000	73948000	50270000	148630000	Median	Median	4	4	0	0	16.03	18.134	5	8
MRE11	P49959;F8W7U8	MRE11	Double-strand break repair protein MRE11A	0.018728	0.121563	none	0.444137	0.549916	-0.0727156	0.70312	By MS/MS	By MS/MS	25	24	25	24	25	24	1963500000	1726000000	1045100000	956030000	918360000	769990000	Median	Median	40	32	0	0	44.87	31.418	41.7	39.5
MRGBP	Q9NV56	MRGBP	MRG/MORF4L-binding protein	0.41683	-0.0144155	none	0.406754	-0.0233578	0.304936	0.270201	By MS/MS	By MS/MS	7	8	7	8	7	8	433940000	688660000	232270000	325080000	201660000	363580000	Median	Median	8	16	0	0	23.12	39.121	42.2	42.2
MRM3	Q9HC36	MRM3	RNA methyltransferase-like protein 1	0	0	zero-fill					By matching	By matching	0	0	0	0	0	0	0	0	0	0	0	0	Median	Median	0	0	0	0			0	0
MRPL53	Q96EL3	MRPL53	39S ribosomal protein L53, mitochondrial	0	0	zero-fill					By matching	By matching	0	0	0	0	0	0	0	0	0	0	0	0	Median	Median	0	0	0	0			0	0
MRPS23	J3QLR8;Q9Y3D9	MRPS23	28S ribosomal protein S23, mitochondrial	0.295881	-0.295881	ratio projection		-0.295004			By matching	By MS/MS	0	1	0	1	0	1	0	5760700	0	2719500	0	3041200	Median	Median	0	1	0	0			0	7.2
MSANTD3	X6R907;Q96H12;X6RL08	MSANTD3	Myb/SANT-like DNA-binding domain-containing protein 3	0.441166	0.0336767	none	0.456596	0.0506062	0.288139	0.357795	By MS/MS	By matching	2	3	2	3	2	3	33803000	111360000	19913000	51297000	13890000	60064000	Median	Median	3	3	0	0	4.8513	6.5253	12.2	28.2
MSANTD4	Q8NCY6	MSANTD4	Myb/SANT-like DNA-binding domain-containing protein 4	-0.0737976	0.0737976	ratio projection	-0.0740158				By matching	By matching	1	0	1	0	1	0	48004000	0	25296000	0	22708000	0	Median	Median	2	0	0	0	11.144		4.1	0
MSH2	P43246;V9H0B2;A0A087X1E7;A0A087X078;V9H019;E9PHA6;V9H015	MSH2	DNA mismatch repair protein Msh2	-0.195965	-0.290123	none	-0.334589	-0.431015	0.0665802	-0.541563	By MS/MS	By MS/MS	7	4	7	4	7	4	260900000	216160000	133050000	71224000	127860000	144940000	Median	Median	9	6	0	0	49.127	48.807	11.6	6.6
MSH3	P20585	MSH3	DNA mismatch repair protein Msh3	-0.0882645	-0.0944977	none	-0.118085	-0.125038	0.00440755	-0.171927	By MS/MS	By MS/MS	9	8	9	8	9	8	1016300000	751800000	509580000	328100000	506760000	423700000	Median	Median	13	11	0	0	19.626	12.989	11.2	11.3
MSH6	P52701;A0A087WWJ1	MSH6	DNA mismatch repair protein Msh6	0.798632	-0.798632	ratio projection	0.800993				By MS/MS	By matching	1	0	1	0	1	0	20390000	0	12710000	0	7679500	0	Median	Median	2	0	2	0	40.237		0.9	0
MSL1	Q68DK7;J3KSZ8;J3QQY0	MSL1	Male-specific lethal 1 homolog	-0.00284309	-0.0616383	none	-0.0472937	-0.106545	0.0415745	-0.108904	By MS/MS	By MS/MS	11	12	11	12	11	12	952080000	1153500000	441560000	511490000	510520000	642060000	Median	Median	15	17	0	0	18.72	13.278	38.3	34
MSL2	Q9HCI7	MSL2	E3 ubiquitin-protein ligase MSL2	0.0151733	-0.0302718	none	0.105142	0.0601858	0.0321346	0.11681	By MS/MS	By MS/MS	8	7	8	7	8	7	282910000	355150000	148890000	170200000	134020000	184950000	Median	Median	10	10	0	0	20.143	17.866	19.9	16.8
MSL3	Q8N5Y2	MSL3	Male-specific lethal 3 homolog	-0.0907371	-0.0342419	none	0.0651587	0.122209	-0.0399482	0.132608	By MS/MS	By MS/MS	6	5	6	5	6	5	825310000	98080000	61892000	44329000	763420000	53751000	Median	Median	9	7	0	0	159.25	36.987	14.2	11.5
MTA1	Q13330;E7ESY4;H0Y4T7	MTA1	Metastasis-associated protein MTA1	-0.44361	0.277471	none	-0.374019	0.346985	-0.509881	-0.0176063	By MS/MS	By MS/MS	17	19	9	11	13	15	474140000	591150000	219010000	313440000	255130000	277710000	Median	Median	18	20	0	0	26.357	29.892	28.5	31.7
MTA2	O94776	MTA2	Metastasis-associated protein MTA2	-0.0681594	0.0114374	none	-0.0294703	0.0501882	-0.0562834	0.0148165	By MS/MS	By MS/MS	38	37	33	33	38	37	3569600000	4536500000	1750400000	2256200000	1819200000	2280300000	Median	Median	65	60	0	0	21.507	13.019	62.1	61.1
MTA3	E7EQY4;E7EV10;Q9BTC8;D6W5A2;E9PCS8	MTA3	Metastasis-associated protein MTA3	0.134837	0.356591	none	-0.0653703	0.156655	-0.156804	0.0650129	By matching	By MS/MS	9	8	2	2	2	2	26993000	39423000	13471000	20992000	13522000	18430000	Median	Median	2	2	0	0	19.637	2.397	19.5	18.1
MTBP	Q96DY7	MTBP	Mdm2-binding protein	0.255204	-0.0348128	none	0.246469	-0.0429472	0.205073	0.143305	By MS/MS	By MS/MS	2	3	2	3	2	3	25090000	74507000	10783000	27812000	14308000	46696000	Median	Median	2	3	0	1	15.594	14.054	2.5	6.9
MTDH	Q86UE4;E5RJU9	MTDH	Protein LYRIC	-0.11411	-0.0688077	none	0.0447438	0.090447	-0.0320339	0.0956896	By MS/MS	By MS/MS	18	16	18	16	18	16	1171400000	1164300000	572700000	594850000	598670000	569430000	Median	Median	21	23	0	0	19.792	31.552	43.8	39.7
MTF2 (1)	B4DZG1	MTF2		0.430306	-0.687644	none	0.243547	-0.876281	0.79051	-0.449752	By MS/MS	By MS/MS	12	13	1	1	12	13	2122700000	2581000000	1126400000	874400000	996300000	1706600000	Median	Median	23	22	0	0	15.737	21.39	34.6	34.6
MTF2 (2)	Q96G26	MTF2		0.579089	-0.579089	none	0.697863	-0.459616	0.818956	0.166042	By MS/MS	By matching	11	12	0	0	1	1	9272400	50017000	4807800	20527000	4464600	29490000	Median	Median	1	1	0	0			27.8	28.2
MTREX	P42285	MTREX	Superkiller viralicidic activity 2-like 2	-0.0109503	-0.0496053	none	0.0941009	0.0558898	0.0273332	0.105979	By MS/MS	By MS/MS	30	24	30	24	30	24	3504500000	3696700000	1679300000	1744400000	1825100000	1952300000	Median	Median	54	45	0	0	21.465	19.372	36.4	33.1
MUS81	Q96NY9;H0YDE3;H0YDK3;H0YDU2;E9PRI1;E9PL60	MUS81	Crossover junction endonuclease MUS81	0.196869	0.0899771	none	0.332851	0.227618	0.0755841	0.396089	By MS/MS	By MS/MS	5	4	5	4	5	4	199570000	226690000	99859000	113550000	99707000	113140000	Median	Median	7	6	0	0	54.785	29.497	11.3	8.9
MXD1	Q05195;F8WBI0;C9JBE8	MXD1	Max dimerization protein 1	0	0	zero-fill					By matching	By matching	0	0	0	0	0	0	0	0	0	0	0	0	Median	Median	0	0	0	0			0	0
MXD4	Q14582	MXD4	Max dimerization protein 4	0.227721	-0.050205	none	0.0866479	-0.19159	0.196524	-0.0747875	By MS/MS	By MS/MS	4	4	3	4	4	4	84766000	93313000	44251000	37196000	40515000	56117000	Median	Median	5	5	0	0	17.916	10.754	13.9	19.6
MXI1 (1)	F6U3F6	MXI1		0.131769	-0.0244974	none	0.0263043	-0.130271	0.110497	-0.0738428	By MS/MS	By MS/MS	12	14	6	7	12	14	2867700000	3152200000	1354100000	1354400000	1513600000	1797800000	Median	Median	30	30	0	0	41.443	29.913	62.4	63.3
MXI1 (2)	P50539;B1ANN8	MXI1	Max-interacting protein 1	0.147225	-0.0273284	none	0.164658	-0.00943717	0.123428	0.109392	By MS/MS	By MS/MS	9	9	3	2	3	2	103030000	226350000	51018000	100700000	52008000	125640000	Median	Median	5	5	0	0	13.665	25.042	32.5	28.9
MYBBP1A	Q9BQG0	MYBBP1A	Myb-binding protein 1A	-0.0448676	0.015576	none	-0.109623	-0.049651	-0.0427401	-0.112498	By MS/MS	By MS/MS	35	30	6	4	35	30	5945800000	6562200000	2645200000	2986500000	3300600000	3575600000	Median	Median	68	60	0	0	20.848	14.578	26.6	24.9
MYBL2	P10244	MYBL2	Myb-related protein B	0.23311	-0.105999	none	0.195726	-0.143229	0.239786	0.0364107	By MS/MS	By MS/MS	27	28	26	27	27	28	3764600000	4311000000	1919800000	1905200000	1844800000	2405800000	Median	Median	43	52	0	0	27.41	23.077	52	53.3
MYC	P01106;H0YBT0;A0A087WUS5	MYC	Myc proto-oncogene protein	0.186085	-0.132094	none	0.200755	-0.117177	0.224986	0.0584331	By MS/MS	By MS/MS	14	13	14	13	14	13	1596100000	1628600000	817440000	769290000	778690000	859360000	Median	Median	31	26	0	0	23.668	32.075	39.4	36
MYH9	P35579	MYH9	Myosin-9	0.19834	0.102924	none	0.0931545	-0.00199229	0.0674695	0.064262	By MS/MS	By MS/MS	9	9	8	9	9	9	351060000	286110000	187980000	135130000	163080000	150980000	Median	Median	12	12	0	0	21.014	30.201	6.8	6.4
MYL6	F8W1R7;J3KND3;G8JLA2;G3V1V0;B7Z6Z4;P60660;F8VPF3;G3V1Y7;F8VZU9;F8W180	MYL6	Myosin light polypeptide 6	-0.0166544	0.0743725	none	-0.0247514	0.0663992	-0.0643657	0.0296402	By MS/MS	By MS/MS	5	5	5	5	5	5	356270000	508950000	173140000	258430000	183130000	250510000	Median	Median	7	8	0	0	20.595	21.079	37.2	39.3
MYPOP	Q86VE0	MYPOP	Myb-related transcription factor, partner of profilin	-0.0335985	0.0338934	none	-0.199371	-0.132863	-0.047724	-0.234785	By matching	By MS/MS	2	1	2	1	2	1	45443000	80989000	19923000	37858000	25520000	43131000	Median	Median	3	3	0	0	10.653	16.631	8.5	5.8
NAA40	Q86UY6;F5H2C9	NAA40	N-alpha-acetyltransferase 40	0.17346	0.0922459	none	-0.0907876	-0.172783	0.0574272	-0.186543	By MS/MS	By MS/MS	4	2	3	1	4	2	134000000	49433000	60388000	25440000	73611000	23993000	Median	Median	3	2	0	0	35.842	13.911	11.8	9.3
NAIF1	Q69YI7	NAIF1	Nuclear apoptosis-inducing factor 1	0.00136636	-0.342651	none	0.12446	-0.219841	0.243257	-0.0681647	By MS/MS	By MS/MS	8	7	8	7	8	7	557130000	593830000	268120000	255400000	289010000	338430000	Median	Median	9	8	0	0	27.643	46.565	28.1	28.1
NAT10	Q9H0A0;A0A087WV29	NAT10	N-acetyltransferase 10	-0.101738	-0.0177947	none	-0.102186	-0.0186003	-0.0593569	-0.0852338	By MS/MS	By MS/MS	38	34	38	34	38	34	6745600000	6482500000	3228900000	3082300000	3516600000	3400300000	Median	Median	60	48	0	0	39.212	16.511	40.7	34.8
NBN	O60934;A0A0C4DG07	NBN	Nibrin	0.0974007	0.172096	none	0.438293	0.515813	-0.0528178	0.674814	By MS/MS	By MS/MS	21	19	21	19	21	19	1310400000	1322600000	711830000	703800000	598600000	618830000	Median	Median	30	27	0	0	26.192	36.24	46	39.4
NCAPD3	P42695	NCAPD3	Condensin-2 complex subunit D3	0.0786495	-0.038861	none	0.243913	0.127501	0.0830925	0.262385	By MS/MS	By MS/MS	9	8	9	8	9	8	470230000	569160000	219210000	238150000	251030000	331010000	Median	Median	15	13	0	0	43.931	41.62	8.1	7.1
NCAPH2	Q6IBW4;A0A0A6YYG7	NCAPH2	Condensin-2 complex subunit H2	0.586244	0.20668	none	0.618615	0.241596	0.268392	0.607469	By MS/MS	By MS/MS	1	1	1	1	1	1	49322000	68920000	28011000	39443000	21311000	29478000	Median	Median	2	2	0	0	12.728	7.081	3.1	3.1
NCBP1	Q09161	NCBP1	Nuclear cap-binding protein subunit 1	0.250179	0.0880569	none	0.243182	0.0820213	0.114638	0.229615	By MS/MS	By MS/MS	2	2	2	2	2	2	180380000	114820000	106140000	49802000	74250000	65016000	Median	Median	3	3	2	0	56.221	23.903	4.2	4.2
NCBP2	P52298;C9JQX9;B3KSB0	NCBP2	Nuclear cap-binding protein subunit 2	-0.0446856	0.0263936	none	0.0677764	0.139469	-0.0502606	0.146694	By MS/MS	By MS/MS	8	8	8	8	8	8	367190000	606790000	180960000	307560000	186230000	299230000	Median	Median	11	13	0	0	12.46	11.546	42.3	37.2
NCBP2-AS2	Q69YL0	NCBP2-AS2	Uncharacterized protein NCBP2-AS2	0.154082	-0.135859	none	0.0777899	-0.212551	0.205019	-0.0958977	By MS/MS	By MS/MS	1	1	1	1	1	1	44167000	60169000	25744000	24675000	18422000	35494000	Median	Median	2	2	0	0	0.98481	5.6597	14.1	14.1
NCBP3	Q53F19	NCBP3	Uncharacterized protein C17orf85	-0.00378224	0.0111313	none	0.130272	0.146003	-0.0105455	0.195388	By MS/MS	By MS/MS	7	11	5	9	7	11	200570000	323050000	99119000	168440000	101450000	154610000	Median	Median	9	14	0	0	40.703	43.989	13.4	20.6
NCL (1)	P19338	NCL	Nucleolin	0.183462	0.0371844	none	0.227248	0.081885	0.103434	0.218285	By MS/MS	By MS/MS	25	25	10	9	25	25	2584100000	6624400000	1326700000	4635500000	1257400000	1988900000	Median	Median	43	46	0	0	15.337	12.091	40.7	39
NCL (2)	H7BY16	NCL		0	0	zero-fill					By matching	By matching	15	16	0	0	0	0	0	0	0	0	0	0	Median	Median	0	0	0	0			58.6	60.3
NCLN	Q969V3;K7EQ66;K7ELZ9;K7ENM2;A0A0C4DGP7;K7EMW4	NCLN	Nicalin	-0.132053	-0.116084	none	-0.0769954	-0.0614357	-0.0112921	-0.0978525	By MS/MS	By MS/MS	1	2	1	2	1	2	48331000	66695000	20288000	32605000	28043000	34091000	Median	Median	2	2	0	1	1.6963	20.72	2.5	4.1
NCOA5	Q9HCD5	NCOA5	Nuclear receptor coactivator 5	0.0131843	0.133874	none	-0.180479	-0.0605026	-0.0853402	-0.170148	By MS/MS	By MS/MS	9	11	9	11	9	11	895360000	1256800000	408000000	590890000	487360000	665940000	Median	Median	13	16	0	0	18.02	17.155	27.8	31.1
NCOA6	Q14686	NCOA6	Nuclear receptor coactivator 6	0.251985	0.125973	none	0.461529	0.337882	0.0891041	0.565008	By MS/MS	By MS/MS	6	8	6	8	6	8	370080000	378610000	204650000	197140000	165430000	181470000	Median	Median	9	11	0	0	13.665	43.877	4.5	5.4
NCOR1	O75376;A0A088AWL3	NCOR1	Nuclear receptor corepressor 1	-0.027771	0.0111396	none	-0.084655	-0.0461314	-0.027514	-0.0923989	By MS/MS	By MS/MS	51	51	50	50	51	51	3551900000	4577900000	1715200000	2155400000	1836700000	2422600000	Median	Median	78	74	0	0	29.7	25.968	30.8	30.9
NCOR2	C9JE98;C9J0Q5;C9JFD3;Q9Y618;C9J7T7;C9JQE8	NCOR2	Nuclear receptor corepressor 2	0.0292194	0.106741	none	-0.0528351	0.0246034	-0.0548161	-0.0198006	By MS/MS	By MS/MS	32	38	31	37	31	37	2285800000	3380800000	1059600000	1476200000	1226200000	1904600000	Median	Median	40	50	0	0	21.888	19.141	18.2	22.7
NDC1	Q9BTX1	NDC1	Nucleoporin NDC1	0.00642508	0.301226	none	-0.0381989	0.257252	-0.208456	0.155512	By MS/MS	By MS/MS	4	4	4	4	4	4	244220000	312910000	107580000	173100000	136640000	139810000	Median	Median	5	4	0	0	18.725	28.916	8.5	8.5
NDUFA2	O43678	NDUFA2	NADH dehydrogenase [ubiquinone] 1 alpha subcomplex subunit 2	0	0	zero-fill					By matching	By matching	0	0	0	0	0	0	0	0	0	0	0	0	Median	Median	0	0	0	0			0	0
NDUFA5	Q16718;F8WAS3;A0A087X1G1;H7BYD0	NDUFA5	NADH dehydrogenase [ubiquinone] 1 alpha subcomplex subunit 5	-0.0139818	0.339359	none	-0.00387161	0.350497	-0.24985	0.245842	By matching	By matching	1	1	1	1	1	1	30307000	12092000	17737000	6135000	12570000	5957400	Median	Median	2	1	0	0	12.48		8.6	8.6
NDUFB10	H3BV16;H3BPJ9;O96000	NDUFB10	NADH dehydrogenase [ubiquinone] 1 beta subcomplex subunit 10	0.0446282	5.9093e-05	none	-0.127794	-0.173254	0.0315151	-0.212967	By MS/MS	By MS/MS	1	1	1	1	1	1	37202000	35912000	15765000	15491000	21436000	20421000	Median	Median	2	2	0	0	6.6986	1.153	9.8	9.8
NDUFS1	P28331;B4DJ81	NDUFS1	NADH-ubiquinone oxidoreductase 75 kDa subunit, mitochondrial	0	0	zero-fill					By matching	By matching	0	0	0	0	0	0	0	0	0	0	0	0	Median	Median	0	0	0	0			0	0
NDUFS6	O75380;D6RBT3	NDUFS6	NADH dehydrogenase [ubiquinone] iron-sulfur protein 6, mitochondrial	0.0928925	-0.0928925	ratio projection		-0.092617			By matching	By matching	0	1	0	1	0	1	0	10696000	0	5664300	0	5031900	Median	Median	0	1	0	0			0	8.1
NDUFS8	E9PN51;F8W9K7;E9PKH6;E9PPW7;O00217	NDUFS8	NADH dehydrogenase [ubiquinone] iron-sulfur protein 8, mitochondrial	0.249145	0.269826	none	0.229342	0.251446	-0.0146238	0.340013	By MS/MS	By MS/MS	1	1	1	1	1	1	50509000	60227000	29275000	32156000	21234000	28072000	Median	Median	2	2	0	0	31.339	42.464	8.2	8.2
NEK2	P51955	NEK2	Serine/threonine-protein kinase Nek2	0	0	zero-fill					By matching	By matching	0	0	0	0	0	0	0	0	0	0	0	0	Median	Median	0	0	0	0			0	0
NELFA	H0Y3X6;A0A0C4DFX9;Q9H3P2	NELFA	Negative elongation factor A	0	0	zero-fill					By matching	By matching	0	0	0	0	0	0	0	0	0	0	0	0	Median	Median	0	0	0	0			0	0
NELFE	A2ABK4;A0A0G2JI50;E9PD43;A0A0A0MT02;A0A0A0MSN9;P18615	NELFE	Negative elongation factor E	0	0	zero-fill					By matching	By matching	0	0	0	0	0	0	0	0	0	0	0	0	Median	Median	0	0	0	0			0	0
NEMP1	O14524	NEMP1	Transmembrane protein 194A	0.0435267	0.174918	none	-0.179531	-0.0488151	-0.0929077	-0.161191	By MS/MS	By MS/MS	5	4	5	4	5	4	377980000	411840000	171310000	195490000	206670000	216350000	Median	Median	8	6	0	0	8.2829	9.3469	10.8	9.2
NFIA	B1AKN5;Q12857;B1AKN6;B1AKN7	NFIA	Nuclear factor 1;Nuclear factor 1 A-type	0.448035	-0.060168	none	-0.0114425	-0.521225	0.359354	-0.377718	By MS/MS	By MS/MS	9	7	1	0	7	6	683510000	1047800000	300360000	395300000	383150000	652530000	Median	Median	8	8	0	0	30.62	18.222	33.1	27.5
NFIB	Q5VW30;Q5VW26;Q5VW27;O00712;A0A0A0MRX8;A0A087WXP2;Q5W0Y9	NFIB	Nuclear factor 1;Nuclear factor 1 B-type	0.324427	0.0110514	none	0.163241	-0.150097	0.22159	0.00863846	By MS/MS	By MS/MS	6	5	5	3	5	3	353390000	166020000	184650000	73581000	168740000	92437000	Median	Median	7	4	0	0	22.93	17.722	18.9	11.8
NFIC	P08651	NFIC	Nuclear factor 1 C-type	0.269511	-0.0358825	none	0.0966667	-0.209061	0.215946	-0.0801146	By MS/MS	By MS/MS	15	13	13	12	15	13	2795700000	2682200000	1377100000	1140500000	1418500000	1541700000	Median	Median	27	23	0	0	25.72	15.507	40.7	38.4
NFIL3	Q16649	NFIL3	Nuclear factor interleukin-3-regulated protein	0.0582963	-0.000213758	none	0.0301242	-0.028381	0.0413729	0.0011101	By MS/MS	By MS/MS	13	12	13	12	13	12	668870000	1093300000	329690000	546430000	339190000	546890000	Median	Median	15	20	0	0	13.695	11.028	41.6	42.6
NFIX (1)	Q14938;K7EN08	NFIX	Nuclear factor 1 X-type;Nuclear factor 1	0.222782	-0.0845199	none	-0.204566	-0.513996	0.217295	-0.508745	By MS/MS	By MS/MS	5	4	2	1	4	3	302450000	274180000	135930000	111540000	166520000	162640000	Median	Median	6	5	0	0	6.8721	34.491	20.1	15.3
NFIX (2)	C9JWJ8	NFIX	Nuclear factor 1	0.270189	0.107609	none	0.214622	0.0528332	0.114961	0.18878	By MS/MS	By MS/MS	4	4	1	1	1	1	34575000	69426000	19102000	35980000	15473000	33446000	Median	Median	1	2	0	0		13.879	18.1	18.1
NFKBIL1	Q5STV6;Q9UBC1;A0A0A0MRT5;A0A140TA04	NFKBIL1	NF-kappa-B inhibitor-like protein 1	-0.142986	0.0220969	none	-0.328507	-0.164884	-0.116731	-0.348537	By MS/MS	By MS/MS	3	3	3	3	3	3	67709000	95234000	26378000	36666000	41332000	58569000	Median	Median	4	4	0	0	9.2858	13.504	13.1	11.7
NFRKB	Q6P4R8;E9PQ59	NFRKB	Nuclear factor related to kappa-B-binding protein	0.261587	-0.0815463	none	0.199374	-0.143596	0.242632	0.0387229	By MS/MS	By MS/MS	23	18	23	18	23	18	1014400000	1046100000	528240000	427500000	486140000	618620000	Median	Median	30	27	0	0	21.995	20.785	23.6	20.2
NFXL1	Q6ZNB6	NFXL1	NF-X1-type zinc finger protein NFXL1	-0.191952	-0.22933	none	-0.366132	-0.405795	0.0264305	-0.545916	By MS/MS	By MS/MS	13	10	13	10	13	10	395650000	478950000	172700000	205680000	222950000	273280000	Median	Median	16	15	0	0	36.38	25.926	24.6	18
NGDN	Q8NEJ9;H0YJ17	NGDN	Neuroguidin	0.0474536	-0.102951	none	-0.100469	-0.251917	0.106352	-0.24949	By MS/MS	By MS/MS	3	2	3	2	3	2	153800000	156840000	69560000	71082000	84241000	85755000	Median	Median	5	3	0	0	17.86	9.9796	14.3	10.2
NHEJ1	C9JWV4;G5E9Q8;Q9H9Q4	NHEJ1	Non-homologous end-joining factor 1	-0.991626	0.991626	ratio projection	-0.994557				By MS/MS	By matching	1	0	1	0	1	0	76173000	0	28223000	0	47951000	0	Median	Median	1	0	0	0			11.4	0
NHP2	Q9NX24;D6RC52;D6RCB9;J3QSY4	NHP2	H/ACA ribonucleoprotein complex subunit 2	-0.0964755	-0.029194	none	-0.193057	-0.126722	-0.0475752	-0.225978	By MS/MS	By MS/MS	6	5	6	5	6	5	1668200000	1257100000	760080000	568510000	908070000	688580000	Median	Median	14	10	0	0	8.5649	6.7528	60.1	60.1
NIFK	Q9BYG3;H7BZL0;C9J6C5	NIFK	MKI67 FHA domain-interacting nucleolar phosphoprotein	-0.149126	0.790348	none	-0.261829	0.678883	-0.664308	0.29687	By MS/MS	By MS/MS	1	2	1	2	1	2	19985000	75565000	10293000	40325000	9691800	35240000	Median	Median	1	3	0	0		39.535	4.8	9.2
NIP7	Q9Y221	NIP7	60S ribosome subunit biogenesis protein NIP7 homolog	-0.0198257	0.0205133	none	-0.0382137	0.00201836	-0.028524	-0.0255096	By MS/MS	By MS/MS	6	7	6	7	6	7	1497500000	1300300000	691420000	605350000	806040000	694930000	Median	Median	14	12	0	0	7.8554	16.541	58.3	61.7
NIPBL	Q6KC79	NIPBL	Nipped-B-like protein	1.20555	-1.54232	none	1.3505	-1.39752	1.94304	-0.0390054	By MS/MS	By MS/MS	69	70	69	70	69	70	8878800000	14157000000	6035400000	4340800000	2843300000	9815800000	Median	Median	116	115	0	0	34.939	22.623	29.7	29.3
NIPSNAP2	O75323	NIPSNAP2	Protein NipSnap homolog 2	-0.406296	-0.186484	none	-0.461283	-0.243557	-0.15543	-0.497939	By matching	By MS/MS	1	1	1	1	1	1	26643000	34899000	10521000	14929000	16123000	19970000	Median	Median	1	1	0	0			3.8	3.8
NKAP	Q8N5F7	NKAP	NF-kappa-B-activating protein	0.174663	0.311453	none	0.0366088	0.174023	-0.096725	0.149226	By MS/MS	By MS/MS	3	2	3	2	3	2	113170000	46253000	53927000	17743000	59246000	28509000	Median	Median	3	2	2	0	55.465	89.178	13.3	7.5
NKRF	O15226;A0A087WXT2	NKRF	NF-kappa-B-repressing factor	-0.132803	-0.0742324	none	-0.0336581	0.024887	-0.0414158	-0.00607955	By MS/MS	By MS/MS	9	12	9	12	9	12	486050000	512340000	233660000	251080000	252400000	261260000	Median	Median	10	14	0	0	13.053	44.734	14.3	20.3
NKTR	P30414;A0A087WYW3	NKTR	NK-tumor recognition protein;Putative peptidyl-prolyl cis-trans isomerase	-0.190722	0.105555	none	-0.383793	-0.0889144	-0.209499	-0.333636	By MS/MS	By MS/MS	2	3	2	3	2	3	61412000	169650000	28602000	83168000	32810000	86479000	Median	Median	2	4	0	0	3.7414	19.028	2.8	3.6
NOC2L	Q9Y3T9	NOC2L	Nucleolar complex protein 2 homolog	-0.0463611	0.00947358	none	-0.103767	-0.0483824	-0.0394811	-0.107469	By MS/MS	By MS/MS	6	5	6	5	6	5	578750000	594040000	272120000	263890000	306630000	330150000	Median	Median	11	11	0	0	13.012	10.521	7.5	5.9
NOC3L	Q8WTT2	NOC3L	Nucleolar complex protein 3 homolog	-0.130656	0.180701	none	0.0350608	0.347552	-0.220163	0.271201	By MS/MS	By MS/MS	6	5	6	5	6	5	189640000	153090000	110000000	71050000	79636000	82041000	Median	Median	5	5	0	0	32.808	49.184	13.1	9.9
NOL10	Q9BSC4	NOL10	Nucleolar protein 10	-0.0399717	0.0328771	none	-0.114988	-0.0426054	-0.0515119	-0.111283	By MS/MS	By MS/MS	7	9	7	9	7	9	598940000	805540000	278980000	357590000	319960000	447950000	Median	Median	11	12	0	0	9.2391	16.702	12.4	14
NOL11	Q9H8H0	NOL11	Nucleolar protein 11	0.203532	-0.0286123	none	0.100843	-0.131392	0.164151	-0.0220875	By MS/MS	By MS/MS	9	8	9	8	9	8	1118100000	1290100000	535200000	564300000	582930000	725750000	Median	Median	15	12	0	0	15.651	12.649	17	20.2
NOL6	Q9H6R4;A0A0A0MRW6	NOL6	Nucleolar protein 6	0.0337121	0.295611	none	-0.13359	0.128293	-0.18519	-0.00319737	By MS/MS	By MS/MS	9	9	9	9	9	9	378160000	453850000	189840000	216310000	188320000	237540000	Median	Median	12	14	0	0	24.376	31.58	9.2	9.2
NOL7	Q9UMY1	NOL7	Nucleolar protein 7	0.41695	-0.211874	none	0.509645	-0.118022	0.444646	0.275604	By MS/MS	By MS/MS	2	2	2	2	2	2	81067000	87208000	37687000	33852000	43380000	53356000	Median	Median	3	3	0	0	20.707	40.753	12.1	12.1
NOL8	Q76FK4;F5H101;F8WE42;F5GWN9	NOL8	Nucleolar protein 8	-0.083389	-0.0188697	none	0.0601858	0.125254	-0.045622	0.131262	By MS/MS	By MS/MS	46	47	46	47	46	47	4296900000	5578900000	2077400000	2741400000	2219400000	2837500000	Median	Median	79	86	0	0	17.367	18.312	43.8	43.4
NOL9	Q5SY16	NOL9	Polynucleotide 5-hydroxyl-kinase NOL9	-0.0925401	-0.078118	none	-0.0673492	-0.0532841	-0.010198	-0.0852708	By MS/MS	By MS/MS	4	4	4	4	4	4	439320000	511100000	198760000	239220000	240560000	271880000	Median	Median	9	9	0	0	10.015	13.35	2.7	2.7
NOLC1 (1)	Q14978	NOLC1	Nucleolar and coiled-body phosphoprotein 1	-0.0787718	-0.0652679	none	-0.0296175	-0.0162494	-0.00954869	-0.0324046	By MS/MS	By MS/MS	44	57	0	0	44	57	54045000000	73421000000	25352000000	33342000000	28693000000	40079000000	Median	Median	128	145	0	0	16.86	39.279	50.2	56.5
NOLC1 (2)	S4R341	NOLC1		-0.00778043	-0.0717296	none	0.167615	0.104471	0.0452189	0.192261	By MS/MS	By MS/MS	7	8	1	1	1	1	5081400000	8162900000	2573000000	3981400000	2508300000	4181500000	Median	Median	4	4	0	0	1.451	0.57792	72.6	80.8
NOLC1 (3)	A0A0A0MRM9	NOLC1		-0.207575	-0.103144	none	-0.10355	0.000576963	-0.073844	-0.0725946	By MS/MS	By MS/MS	47	59	3	3	3	3	822720000	990970000	377740000	447530000	444970000	543440000	Median	Median	10	10	0	0	8.3575	15.287	52.5	57.9
NOM1	Q5C9Z4	NOM1	Nucleolar MIF4G domain-containing protein 1	-0.00535092	-0.102589	none	0.0152121	-0.0822246	0.0687575	-0.0475887	By MS/MS	By MS/MS	5	6	5	6	5	6	181520000	345430000	88317000	152320000	93200000	193110000	Median	Median	7	8	0	0	12.804	12.288	8.4	9.7
NONO	Q15233;H7C367;C9JYS8	NONO	Non-POU domain-containing octamer-binding protein	0.0163894	-0.0373602	none	0.0144981	-0.0393252	0.0380067	-0.017668	By MS/MS	By MS/MS	28	28	26	26	26	26	4076900000	4887100000	2071200000	2347300000	2005600000	2539900000	Median	Median	43	48	0	0	21.077	19.836	61.1	54.6
NOP10	Q9NPE3	NOP10	H/ACA ribonucleoprotein complex subunit 3	0.00928852	0.0979481	none	-0.025133	0.063641	-0.0626918	0.027415	By MS/MS	By MS/MS	5	5	5	5	5	5	653500000	645060000	310690000	299670000	342810000	345390000	Median	Median	8	9	0	0	12.756	11.337	87.5	87.5
NOP14	P78316;E9PFK5	NOP14	Nucleolar protein 14	-0.0640677	0.0640677	none	0.0805212	0.209516	-0.0906054	0.205356	By matching	By MS/MS	2	4	2	4	2	4	72346000	195830000	38676000	98031000	33670000	97795000	Median	Median	3	4	0	0	11.965	8.9841	3.3	5.1
NOP16	Q9Y3C1;D6RIC3;A0A0C4DGU5;A0A087X2G6	NOP16	Nucleolar protein 16	-0.137152	-0.0299852	none	-0.115973	-0.0091758	-0.0757784	-0.0882694	By MS/MS	By MS/MS	6	2	6	2	6	2	137640000	77313000	83971000	36687000	53665000	40626000	Median	Median	5	3	0	0	56.409	6.1683	47.8	13.5
NOP2 (1)	P46087	NOP2	Probable 28S rRNA (cytosine(4447)-C(5))-methyltransferase	-0.0566341	0.0326633	none	-0.0348548	0.0545012	-0.0631428	0.0140791	By MS/MS	By MS/MS	46	46	3	3	46	46	10018000000	13735000000	4737800000	6645600000	5280100000	7089200000	Median	Median	89	94	0	0	25.599	17.712	49.5	47.5
NOP2 (2)	F5H5X6	NOP2		-0.0176231	0.0912769	none	0.0589399	0.168514	-0.0770039	0.161063	By MS/MS	By MS/MS	10	10	2	2	2	2	178710000	138970000	87390000	67685000	91318000	71286000	Median	Median	6	4	0	0	4.6134	15.555	24.8	24.8
NOP56	O00567	NOP56	Nucleolar protein 56	-0.0539059	-0.00844081	none	0.00705194	0.0526941	-0.0321487	0.0423422	By MS/MS	By MS/MS	36	31	36	31	36	31	7080400000	5761800000	3426300000	2733000000	3654100000	3028800000	Median	Median	65	59	0	0	15.907	19.826	53.7	52.4
NOP58	Q9Y2X3	NOP58	Nucleolar protein 58	-0.158731	-0.0499608	none	-0.0823009	0.0263043	-0.0769124	-0.0393681	By MS/MS	By MS/MS	29	29	29	29	29	29	3892000000	4435600000	1833400000	2129000000	2058500000	2306600000	Median	Median	50	47	0	0	18.843	14.402	52.7	53.5
NOP9	Q86U38	NOP9	Nucleolar protein 9	-0.0426229	-0.0662087	none	0.0462815	0.0229004	0.0166777	0.0488698	By MS/MS	By MS/MS	11	11	11	11	11	11	1090400000	1220400000	564710000	600580000	525700000	619810000	Median	Median	21	18	0	0	25.921	22.246	19.8	19.8
NOSTRIN	Q8IVI9	NOSTRIN	Nostrin	-0.0835961	0.15136	none	-0.335262	-0.101598	-0.166139	-0.308417	By matching	By MS/MS	3	3	3	3	3	3	115880000	107050000	52422000	50370000	63455000	56678000	Median	Median	5	4	0	0	22.684	16.409	5.7	5.7
NPM1	P06748	NPM1	Nucleophosmin	0.0641702	0.05275	none	0.0691522	0.0581086	0.00807533	0.0899635	By MS/MS	By MS/MS	26	28	26	28	26	28	53949000000	55422000000	25982000000	26762000000	27967000000	28659000000	Median	Median	96	89	0	0	12.353	12.787	68.4	72.4
NPM3	O75607	NPM3	Nucleoplasmin-3	0.158966	0.0603631	none	0.135404	0.0373119	0.0697225	0.121922	By MS/MS	By MS/MS	5	4	5	4	5	4	1034800000	1214400000	514010000	585530000	520790000	628840000	Median	Median	9	7	0	0	22.574	9.9678	46.6	45.5
NR2C1	A0A087WUK4;P13056	NR2C1	Nuclear receptor subfamily 2 group C member 1	0	0	zero-fill					By matching	By matching	1	1	0	0	0	0	0	0	0	0	0	0	Median	Median	0	0	0	0			1.6	1.6
NR2C2	P49116;C9JKS0	NR2C2	Nuclear receptor subfamily 2 group C member 2	0.148118	-0.0405168	none	0.142871	-0.0454761	0.133385	0.0684739	By MS/MS	By MS/MS	6	6	5	5	6	6	159720000	249980000	75239000	123680000	84480000	126300000	Median	Median	9	8	0	0	13.946	25.893	13.1	13.4
NR2F1	P10589;F1DAL9	NR2F1	COUP transcription factor 1	0.211949	-0.0615643	none	0.319271	0.0468403	0.193403	0.258308	By MS/MS	By MS/MS	4	6	2	2	4	6	671860000	1097400000	357550000	515870000	314310000	581570000	Median	Median	10	16	0	0	17.55	20.753	16.1	19.1
NR4A1	F5GXF0;P22736	NR4A1	Nuclear receptor subfamily 4 group A member 1	0.0728814	-0.13402	none	0.214871	0.00863031	0.146301	0.157607	By MS/MS	By MS/MS	3	2	3	2	3	2	123440000	137720000	65634000	64173000	57805000	73549000	Median	Median	5	4	0	0	11.516	8.4878	6	4.6
NSA2	A0A0A0MQZ6;O95478;H0YAI9	NSA2	Ribosome biogenesis protein NSA2 homolog	-0.204353	0.0215019	none	-0.175159	0.0503276	-0.159704	-0.0877966	By MS/MS	By MS/MS	1	1	1	1	1	1	43401000	54121000	19091000	24985000	24309000	29136000	Median	Median	2	2	0	0	9.5377	10.748	5.3	5.3
NSD1	Q96L73	NSD1	Histone-lysine N-methyltransferase, H3 lysine-36 and H4 lysine-20 specific	0.00911198	-0.0878288	none	-0.0703302	-0.167977	0.0685475	-0.168712	By MS/MS	By MS/MS	40	44	40	44	40	44	1775500000	2432500000	861000000	1076600000	914470000	1355900000	Median	Median	49	63	0	0	26.56	25.416	22.6	24.7
NSD2	O96028;D6R9V2	NSD2	Histone-lysine N-methyltransferase NSD2	-0.180845	-0.159686	none	-0.250303	-0.230567	-0.014962	-0.339983	By matching	By MS/MS	7	7	7	7	7	7	145250000	190180000	65810000	87209000	79439000	102970000	Median	Median	9	9	0	0	24.977	14.733	8	8.4
NSD3 (1)	Q9BZ95	NSD3	Histone-lysine N-methyltransferase NSD3	0.197212	-0.338865	none	0.322736	-0.213019	0.379064	0.0764597	By MS/MS	By MS/MS	33	29	28	24	33	29	3524700000	3665600000	1829900000	1576500000	1694700000	2089100000	Median	Median	54	46	0	0	19.986	20.666	31.1	26.7
NSD3 (2)	H0YE68	NSD3		0	0	zero-fill					By matching	By matching	5	5	0	0	0	0	0	0	0	0	0	0	Median	Median	0	0	0	0			66.2	66.2
NSUN5	Q96P11	NSUN5	Probable 28S rRNA (cytosine-C(5))-methyltransferase	0	0	zero-fill					By matching	By matching	0	0	0	0	0	0	0	0	0	0	0	0	Median	Median	0	0	0	0			0	0
NTHL1	P78549;H3BRL9	NTHL1	Endonuclease III-like protein 1	0.00378938	-0.0139996	none	-0.0835081	-0.101846	0.0125787	-0.131103	By MS/MS	By MS/MS	14	16	14	16	14	16	3895900000	3460500000	1850200000	1555300000	2045700000	1905200000	Median	Median	24	25	0	0	13.431	17.192	62.5	69.9
NTPCR	Q5TDF0;Q9BSD7	NTPCR	Cancer-related nucleoside-triphosphatase	-0.187749	0.50153	none	0.122209	0.814263	-0.487394	0.663632	By MS/MS	By matching	2	1	2	1	2	1	39920000	21979000	19079000	8767900	20841000	13211000	Median	Median	3	2	0	0	14.972	0.77543	11.4	4.8
NUCKS1	Q9H1E3	NUCKS1	Nuclear ubiquitous casein and cyclin-dependent kinase substrate 1	0	0	zero-fill					By matching	By matching	0	0	0	0	0	0	0	0	0	0	0	0	Median	Median	0	0	0	0			0	0
NUDT21	O43809	NUDT21	Cleavage and polyadenylation specificity factor subunit 5	-0.0389513	0.065645	none	0.262914	0.369383	-0.0739607	0.447322	By MS/MS	By MS/MS	2	2	2	2	2	2	436170000	806520000	219840000	425800000	216330000	380720000	Median	Median	4	5	0	0	10.77	9.801	21.1	21.1
NUMA1 (1)	Q14980	NUMA1	Nuclear mitotic apparatus protein 1	-0.0514493	-0.127002	none	0.0126402	-0.0630625	0.0534241	-0.0358123	By MS/MS	By MS/MS	176	191	2	2	176	191	53236000000	67153000000	25475000000	30275000000	27760000000	36878000000	Median	Median	379	400	0	0	17.34	20.077	73.9	77.2
NUMA1 (2)	A0A087WY61	NUMA1		-0.0559748	-0.0888258	none	0.110764	0.0784732	0.0232292	0.133743	By MS/MS	By MS/MS	171	184	0	0	3	2	395490000	480950000	191810000	228580000	203680000	252370000	Median	Median	7	5	0	0	16.406	7.8637	72.2	75.6
NUMA1 (3)	H0YFY6	NUMA1		0	0	zero-fill					By matching	By matching	85	95	0	0	0	0	0	0	0	0	0	0	Median	Median	0	0	0	0			71.1	74.3
NUP107	P57740;G3V1T4	NUP107	Nuclear pore complex protein Nup107	-0.0579554	0.0665643	none	-0.359564	-0.236809	-0.0880487	-0.421441	By MS/MS	By MS/MS	7	7	7	7	7	7	496110000	626410000	241470000	279970000	254640000	346440000	Median	Median	9	9	0	0	29.228	17.521	8	9.3
NUP133	Q8WUM0	NUP133	Nuclear pore complex protein Nup133	0.0932614	0.120925	none	-0.406025	-0.38069	-0.019561	-0.556236	By MS/MS	By MS/MS	9	9	9	9	9	9	511660000	537910000	225660000	236260000	286000000	301650000	Median	Median	14	12	0	0	15.759	14.838	9.8	8.7
NUP153	P49790	NUP153	Nuclear pore complex protein Nup153	-0.0521887	-0.0820427	none	-0.105256	-0.135824	0.02111	-0.170532	By MS/MS	By MS/MS	59	62	59	62	59	62	10433000000	14169000000	4723900000	6185600000	5709000000	7983700000	Median	Median	108	111	0	0	16.253	13.479	51.4	53.9
NUP160	G3V198;Q12769;E9PR16	NUP160	Nuclear pore complex protein Nup160	-0.509362	0.509362	ratio projection	-0.510868				By MS/MS	By matching	2	0	2	0	2	0	390710000	0	170890000	0	219810000	0	Median	Median	1	0	1	0			4.8	0
NUP188	Q5SRE5	NUP188	Nucleoporin NUP188 homolog	0.0953398	0.197425	none	-0.0909259	0.010923	-0.0721852	-0.0563571	By MS/MS	By MS/MS	5	5	5	5	5	5	301310000	376260000	145340000	180400000	155970000	195870000	Median	Median	10	11	0	0	10.984	19.665	4.2	4.2
NUP214	P35658;A0A0A0MSW3	NUP214	Nuclear pore complex protein Nup214	0.00356731	0.0215869	none	-0.0734084	-0.0557712	-0.0127417	-0.0913065	By MS/MS	By MS/MS	16	15	16	15	16	15	1293200000	1127200000	620420000	541620000	672810000	585620000	Median	Median	24	19	0	0	20.308	23.815	12.4	12.2
NUP35	C9IYQ7;F8WCF5;F8WEL4;Q8NFH5;C9JIY9	NUP35	Nucleoporin NUP53	0.308315	0.190865	none	-0.104884	-0.223306	0.0830502	-0.232312	By MS/MS	By MS/MS	2	2	2	2	2	2	73022000	131600000	34625000	55165000	38396000	76433000	Median	Median	2	3	1	0	24.134	20.879	33.9	33.9
NUP42	B4DT96;C9JYA1;O15504;F8WC66	NUP42	Nucleoporin-like protein 2	-0.294715	0.294715	ratio projection		0.293841			By matching	By MS/MS	0	1	0	1	0	1	0	7119700	0	3189900	0	3929700	Median	Median	0	1	0	0			0	6.5
NUP43	Q8NFH3	NUP43	Nucleoporin Nup43	-0.258229	0.0911423	none	-0.502383	-0.154956	-0.247043	-0.464079	By MS/MS	By MS/MS	2	2	2	2	2	2	126550000	80329000	55412000	31643000	71139000	48686000	Median	Median	2	2	1	0	31.955	22.969	12.9	11.1
NUP50	Q9UKX7	NUP50	Nuclear pore complex protein Nup50	-0.0781924	-0.0807717	none	0.0311128	0.0287106	0.00182387	0.0422963	By matching	By MS/MS	4	7	4	7	4	7	193050000	356190000	100680000	183020000	92370000	173170000	Median	Median	3	12	0	0	17.081	26.72	19.4	27.8
NUP62	M0QXN5;P37198	NUP62	Nuclear pore glycoprotein p62	-0.0294146	-0.106937	none	0.164915	0.0881416	0.0548165	0.178777	By MS/MS	By MS/MS	3	4	3	4	3	4	247900000	262880000	126940000	143910000	120960000	118960000	Median	Median	5	4	0	0	23.4	54.926	8.7	15.5
NUP85	J3KT10;Q9BW27;J3KRC0;J3KSH3	NUP85	Nuclear pore complex protein Nup85	-0.332275	0.0499413	none	-0.376508	0.00460925	-0.270268	-0.262173	By MS/MS	By MS/MS	5	5	5	5	5	5	107970000	136240000	48110000	67599000	59862000	68645000	Median	Median	5	6	0	0	48.238	44.676	9.7	11
NUP88	Q99567;J3KMX1	NUP88	Nuclear pore complex protein Nup88	-0.0539458	-0.0996618	none	-0.0657024	-0.111945	0.0323261	-0.125712	By MS/MS	By MS/MS	4	3	4	3	4	3	366050000	325220000	170100000	153040000	195950000	172180000	Median	Median	7	6	0	0	17.9	8.5257	9.3	6.9
NUP93	Q8N1F7;H3BVG0;H3BM93	NUP93	Nuclear pore complex protein Nup93	0.0291361	0.138833	none	-0.13949	-0.0302951	-0.0775676	-0.119827	By MS/MS	By MS/MS	6	3	6	3	6	3	320640000	102170000	143950000	46884000	176690000	55286000	Median	Median	7	4	0	0	20.164	14.086	10	3.5
NUP98	P52948	NUP98	Nuclear pore complex protein Nup98-Nup96;Nuclear pore complex protein Nup98;Nuclear pore complex protein Nup96	-0.0578259	0.0584673	none	-0.270486	-0.155454	-0.0822317	-0.300943	By MS/MS	By MS/MS	22	27	22	27	22	27	2298900000	3250000000	1072200000	1517300000	1226700000	1732700000	Median	Median	35	40	0	0	15.382	15.109	14.2	16.2
NUSAP1 (1)	Q9BXS6	NUSAP1	Nucleolar and spindle-associated protein 1	0.0404766	0.0366792	none	-0.120373	-0.124896	0.00268522	-0.17344	By MS/MS	By MS/MS	60	65	39	42	60	65	39561000000	50281000000	18227000000	22480000000	21334000000	27801000000	Median	Median	180	196	0	0	14.144	14.925	82.1	84.4
NUSAP1 (2)	H0YMD2	NUSAP1		-0.0258491	0.0592846	none	-0.191524	-0.107275	-0.0601986	-0.211106	By MS/MS	By MS/MS	24	26	3	3	3	3	560350000	571950000	248500000	269250000	311850000	302700000	Median	Median	6	5	0	0	16.041	8.3099	70.8	70.8
NXF1	Q9UBU9;E9PIN3	NXF1	Nuclear RNA export factor 1	-0.0184015	0.0766088	none	-0.112132	-0.0175047	-0.0671825	-0.0914682	By MS/MS	By MS/MS	48	49	48	49	48	49	10668000000	11336000000	4907500000	5252700000	5761000000	6083700000	Median	Median	99	101	0	0	15.314	17.859	59.9	61.6
NXT1	Q9UKK6	NXT1	NTF2-related export protein 1	0	0	zero-fill					By matching	By matching	0	0	0	0	0	0	0	0	0	0	0	0	Median	Median	0	0	0	0			0	0
OGT	O15294	OGT	UDP-N-acetylglucosamine--peptide N-acetylglucosaminyltransferase 110 kDa subunit	0.186605	0.0491503	none	0.00561557	-0.132214	0.0971949	-0.0898069	By MS/MS	By MS/MS	22	21	22	21	22	21	1575800000	1865900000	769360000	788960000	806420000	1076900000	Median	Median	29	31	0	0	41.9	32.997	27.8	27.7
ONECUT2	O95948	ONECUT2	One cut domain family member 2	0.128914	-0.127335	none	-0.0463101	-0.303597	0.181196	-0.247959	By MS/MS	By MS/MS	4	4	4	4	4	4	309380000	401570000	133070000	158800000	176310000	242770000	Median	Median	6	6	0	0	23.213	23.895	15.9	15.1
ORC1	Q13415	ORC1	Origin recognition complex subunit 1	1.71686	-1.67347	none	1.71703	-1.67319	2.39733	0.0239084	By MS/MS	By MS/MS	28	30	28	30	28	30	2812800000	3361900000	1961900000	841080000	850850000	2520800000	Median	Median	35	35	0	0	59.922	50.359	37.3	43.2
ORC2	Q13416	ORC2	Origin recognition complex subunit 2	1.96637	-1.93643	none	2.22478	-1.67641	2.7597	0.379588	By MS/MS	By MS/MS	7	8	7	8	7	8	1583700000	2479200000	1254200000	677890000	329490000	1801300000	Median	Median	13	14	0	0	20.646	8.853	15.3	16.8
ORC3	Q9UBD5	ORC3	Origin recognition complex subunit 3	1.78723	-1.91023	none	2.10222	-1.59375	2.6145	0.351808	By MS/MS	By MS/MS	14	16	14	16	14	16	2175900000	1875700000	1408300000	530870000	767680000	1344800000	Median	Median	9	17	0	0	19.822	28.925	26.6	26.6
ORC4	O43929;C9JGH7;C9J2X8;Q53SE3	ORC4	Origin recognition complex subunit 4	1.76294	-1.74621	none	1.97834	-1.52949	2.48134	0.310043	By MS/MS	By MS/MS	5	5	5	5	5	5	294540000	430170000	229310000	102170000	65232000	328000000	Median	Median	4	4	0	0	22.786	1.1915	15.1	15.1
ORC5	O43913	ORC5	Origin recognition complex subunit 5	1.40972	-1.42271	none	1.9879	-0.841146	2.00283	0.804954	By MS/MS	By MS/MS	2	2	2	2	2	2	94489000	51063000	62470000	16770000	32019000	34293000	Median	Median	3	2	0	2	56.449	9.1608	4.4	4.4
ORMDL1/ORMDL2	F6WST4;Q9P0S3;Q53FV1	ORMDL1;ORMDL2	ORM1-like protein 1;ORM1-like protein 2	-0.0330839	-0.140258	none	-0.098104	-0.206179	0.0757833	-0.215386	By MS/MS	By MS/MS	1	1	1	1	1	1	48701000	73419000	23699000	33422000	25002000	39997000	Median	Median	2	2	0	0	13.473	5.1472	13.8	13.8
OTX1	P32242	OTX1	Homeobox protein OTX1	0.105313	0.079335	none	-0.120749	-0.147522	0.0183694	-0.189751	By MS/MS	By MS/MS	1	1	1	1	1	1	143550000	144410000	70359000	67757000	73194000	76657000	Median	Median	2	2	0	0	20.716	15.147	5.1	5.1
OXA1L	S4R3Q9;J3KNA0;Q15070;E7EVY0	OXA1L	Mitochondrial inner membrane protein OXA1L	-0.139114	-0.153507	none	-0.0999273	-0.114957	0.0101775	-0.151977	By MS/MS	By MS/MS	3	3	3	3	3	3	192530000	118480000	83130000	49982000	109400000	68499000	Median	Median	6	4	0	0	5.4059	37.516	7.4	7.4
PABPC1	A0A087WTT1;E7ERJ7;P11940;E7EQV3;H0YAR2	PABPC1	Polyadenylate-binding protein 1	-0.180168	0.0312122	none	-0.306288	-0.0960979	-0.149468	-0.284088	By MS/MS	By MS/MS	5	4	1	3	5	4	131480000	83622000	60574000	36876000	70907000	46746000	Median	Median	7	4	0	0	13.968	23.684	12.8	11.1
PABPC4	B1ANR0;Q13310;H0Y5F5;H0YEU6	PABPC4	Polyadenylate-binding protein 4	-0.0441753	0.0441753	ratio projection		0.0440443			By matching	By MS/MS	1	2	0	1	0	1	0	11993000	0	5491400	0	6501600	Median	Median	0	1	0	0			2.8	5
PABPN1 (1)	Q86U42	PABPN1	Polyadenylate-binding protein 2	-0.0931487	-0.0743202	none	0.0673634	0.0866479	-0.0133138	0.108942	By MS/MS	By MS/MS	13	13	5	4	13	13	3076100000	3424000000	1482200000	1491500000	1593800000	1932500000	Median	Median	19	21	0	0	22.777	27.249	57.8	57.5
PABPN1 (2)	B4DEH8;G3V4T2	PABPN1		0	0	zero-fill					By matching	By matching	8	9	0	0	0	0	0	0	0	0	0	0	Median	Median	0	0	0	0			56.5	57.7
PAF1	Q8N7H5;B4DGJ5	PAF1	RNA polymerase II-associated factor 1 homolog	0.0603995	-0.073875	none	0.0714881	-0.0627611	0.0949464	0.00588988	By MS/MS	By MS/MS	19	19	19	19	19	19	2519100000	2812700000	1245100000	1311800000	1274000000	1500900000	Median	Median	29	31	0	0	14.904	15.837	42.2	42.7
PAGR1	Q9BTK6;H3BTX0	PAGR1	PAXIP1-associated glutamate-rich protein 1	0.352923	0.0202727	none	0.430178	0.0990932	0.235219	0.373557	By matching	By matching	1	2	1	2	1	2	11928000	28644000	6689300	14897000	5238600	13747000	Median	Median	2	2	0	0	8.7135	30.137	3.9	7.9
PALB2	Q86YC2;H3BN63	PALB2	Partner and localizer of BRCA2	0.251311	-0.546316	none	0.163756	-0.635271	0.564008	-0.335082	By MS/MS	By MS/MS	3	1	3	1	3	1	57675000	23946000	30496000	8755500	27179000	15190000	Median	Median	2	1	0	1	27.369		4.3	2
PARP1	P09874	PARP1	Poly [ADP-ribose] polymerase 1	-0.0408453	0.0134837	none	-0.0501588	0.0040339	-0.0384164	-0.0325017	By MS/MS	By MS/MS	158	168	158	168	158	168	870920000000	1189200000000	397390000000	540300000000	473520000000	648920000000	Median	Median	657	683	0	0	25.821	32.078	89.6	89.9
PARP2	Q9UGN5;G3V167	PARP2	Poly [ADP-ribose] polymerase 2	-0.100174	-0.00552278	none	-0.401425	-0.308877	-0.0669282	-0.502063	By MS/MS	By MS/MS	24	23	24	23	24	23	5707500000	5759500000	2430500000	2419000000	3277000000	3340400000	Median	Median	49	43	0	0	13.904	15.326	48.9	46
PATZ1	Q9HBE1	PATZ1	POZ-, AT hook-, and zinc finger-containing protein 1	0.186418	0.0153542	none	0.142609	-0.0281162	0.12096	0.0806012	By MS/MS	By MS/MS	7	6	5	5	5	5	103020000	102390000	52108000	48296000	50915000	54094000	Median	Median	6	5	0	0	17.776	28.067	11.5	11.1
PAX6	P26367	PAX6	Paired box protein Pax-6	0.116993	-0.0470689	none	0.201508	0.0381552	0.116009	0.169125	By MS/MS	By MS/MS	9	10	9	10	9	10	1720800000	2507800000	901870000	1263200000	818970000	1244600000	Median	Median	16	22	0	0	11.421	65.371	25.4	26.3
PAXBP1	Q9Y5B6	PAXBP1	PAX3- and PAX7-binding protein 1	-0.0632009	0.0473848	none	-0.0325215	0.0781999	-0.0781959	0.0325312	By MS/MS	By MS/MS	11	11	11	11	11	11	1109400000	1725200000	546650000	800220000	562750000	924980000	Median	Median	16	16	0	0	14.75	13.547	19.7	14.4
PAXIP1	Q6ZW49	PAXIP1	PAX-interacting protein 1	0.072212	-0.0812018	none	0.344147	0.19232	0.10848	0.37902	By MS/MS	By MS/MS	7	7	4	4	7	7	556080000	681440000	328310000	398360000	227770000	283080000	Median	Median	9	8	0	0	15.538	30.133	10.3	10.7
PAXX	Q9BUH6	PAXX	Uncharacterized protein C9orf142	0	0	zero-fill					By matching	By matching	0	0	0	0	0	0	0	0	0	0	0	0	Median	Median	0	0	0	0			0	0
PBRM1	Q86U86	PBRM1	Protein polybromo-1	0.0675851	0.0248875	none	-0.047741	-0.090849	0.0301917	-0.0980878	By MS/MS	By MS/MS	7	4	2	1	7	4	180010000	136780000	81121000	67095000	98892000	69681000	Median	Median	11	4	0	0	24.729	4.4662	5.2	4
PC	P11498;E9PRE7	PC	Pyruvate carboxylase, mitochondrial	-0.321354	0.0166064	none	-0.447938	-0.111633	-0.238974	-0.39497	By MS/MS	By MS/MS	12	14	12	14	12	14	443490000	738610000	187950000	321090000	255550000	417530000	Median	Median	12	18	0	0	16.458	16.525	16.2	19.4
PCBP1	Q15365	PCBP1	Poly(rC)-binding protein 1	-0.175286	0.114598	none	-0.188381	0.101247	-0.204979	-0.0610067	By MS/MS	By MS/MS	20	21	15	16	20	21	8116700000	12103000000	3646700000	5862100000	4470000000	6241300000	Median	Median	45	55	0	0	12.309	11.519	82.9	82.9
PCBP2	F8VZX2;Q15366;H3BRU6;F8W0G4;F8VXH9;F8W1G6	PCBP2	Poly(rC)-binding protein 2	-0.159074	0.0611045	none	-0.150785	0.0691522	-0.15569	-0.0572627	By MS/MS	By MS/MS	11	12	6	7	6	7	859520000	1161600000	386740000	579640000	472780000	581970000	Median	Median	8	9	0	0	7.4949	8.1943	47.7	47.7
PCCA	P05165	PCCA	Propionyl-CoA carboxylase alpha chain, mitochondrial	-0.324585	0.309362	none	-0.637985	-0.0059417	-0.448268	-0.454	By MS/MS	By matching	2	3	2	3	2	3	35365000	29523000	15576000	14491000	19788000	15033000	Median	Median	2	3	0	0	30.087	39.12	4.5	7.1
PCCB	E7ETT4;E7EUY3;E7ETT1;E9PDR0;C9JQS9;E7EX59;P05166;C9JVY9;E7ENC1;F8WBI9;E9PEC3	PCCB	Propionyl-CoA carboxylase beta chain, mitochondrial	0	0	zero-fill					By matching	By matching	0	0	0	0	0	0	0	0	0	0	0	0	Median	Median	0	0	0	0			0	0
PCF11	O94913;E9PKN0;E9PQ01	PCF11	Pre-mRNA cleavage complex 2 protein Pcf11	-0.330575	-0.143802	none	-0.122271	0.064331	-0.132069	-0.0405793	By MS/MS	By MS/MS	3	2	3	2	3	2	104130000	226360000	50228000	94313000	53901000	132040000	Median	Median	3	3	0	0	16.847	17.424	3.5	2.6
PCGF1	Q9BSM1;A0A087WUL5	PCGF1	Polycomb group RING finger protein 1	-0.0615257	-0.0298684	none	-0.163155	-0.132372	-0.0223851	-0.208904	By MS/MS	By MS/MS	19	18	19	18	19	18	4474400000	4450000000	2036400000	1908200000	2438000000	2541800000	Median	Median	32	31	0	0	12.802	12.432	81.5	82.2
PCGF2	P35227	PCGF2	Polycomb group RING finger protein 2	0	0	zero-fill					By matching	By matching	1	1	0	0	0	0	0	0	0	0	0	0	Median	Median	0	0	0	0			2.6	2.6
PCGF6	Q9BYE7	PCGF6	Polycomb group RING finger protein 6	1.26606	-0.967079	none	1.08257	-1.15079	1.57907	-0.052913	By MS/MS	By MS/MS	3	5	3	5	3	5	185680000	331530000	116830000	98372000	68844000	233160000	Median	Median	5	4	0	0	15.163	13.369	15.7	22.6
PCID2	Q5JVF3	PCID2	PCI domain-containing protein 2	-0.130108	0.0108575	none	-0.127415	0.0132121	-0.0996774	-0.0804592	By matching	By matching	2	2	2	2	2	2	34316000	52371000	15911000	22627000	18405000	29744000	Median	Median	2	2	0	0	10.07	36.449	9.8	9.8
PDCD11	Q14690	PDCD11	Protein RRP5 homolog	-0.0341269	0.00296162	none	0.0124972	0.0497702	-0.0262255	0.0441075	By MS/MS	By MS/MS	31	26	31	26	31	26	2588000000	2576200000	1243100000	1215600000	1344900000	1360700000	Median	Median	44	41	0	0	15.509	21.804	24.4	21.3
PDE4DIP/LOC653513	A0A087WVF8;A0A0A0MRM0;A0A087WX83;A0A075B749;Q5VU43;A0A0A0MRM1	PDE4DIP;LOC653513	Myomegalin	0	0	zero-fill					By matching	By matching	0	0	0	0	0	0	0	0	0	0	0	0	Median	Median	0	0	0	0			0	0
PDS5A	Q29RF7	PDS5A	Sister chromatid cohesion protein PDS5 homolog A	0.130718	-0.101678	none	0.504976	0.274888	0.164329	0.550963	By MS/MS	By MS/MS	32	29	32	29	32	29	2071000000	2036900000	1100800000	1061500000	970170000	975430000	Median	Median	47	45	0	0	17.31	25.546	37.5	36.2
PEG3/ZIM2	Q9GZU2;M0QXG1;M0QXI3	PEG3;ZIM2	Paternally-expressed gene 3 protein	0.0844071	-0.0844071	none	0.0856966	-0.0831107	0.11937	0.00147514	By matching	By matching	1	1	1	1	1	1	15688000	18069000	7913100	7093500	7775100	10976000	Median	Median	1	1	0	0			0.7	0.7
PELP1	Q8IZL8;C9JFV4;E7EV54	PELP1	Proline-, glutamic acid- and leucine-rich protein 1	-0.0592904	-0.0766679	none	-0.129182	-0.147378	0.0122877	-0.195594	By MS/MS	By MS/MS	14	9	14	9	14	9	2598700000	2614600000	1160400000	1112500000	1438300000	1502100000	Median	Median	28	16	0	0	17.954	17.866	20.7	12.9
PEX11B	O96011	PEX11B	Peroxisomal membrane protein 11B	0.0872261	-0.0248446	none	0.307312	0.196733	0.079246	0.356181	By MS/MS	By matching	2	2	2	2	2	2	45249000	45013000	20763000	20788000	24486000	24226000	Median	Median	2	2	0	0	1.4208	22.306	9.7	9.7
PGAM1/PGAM2	P18669;P15259	PGAM1;PGAM2	Phosphoglycerate mutase 1;Phosphoglycerate mutase 2	0	0	zero-fill					By matching	By matching	0	0	0	0	0	0	0	0	0	0	0	0	Median	Median	0	0	0	0			0	0
PGAM5	Q96HS1	PGAM5	Serine/threonine-protein phosphatase PGAM5, mitochondrial	0.00633378	0.495897	none	0.13606	0.627887	-0.346173	0.541219	By MS/MS	By matching	1	1	1	1	1	1	44091000	19910000	18084000	11760000	26007000	8149800	Median	Median	2	1	0	0	1.4554		6.2	6.2
PGK1	P00558	PGK1	Phosphoglycerate kinase 1	0	0	zero-fill					By matching	By matching	0	0	0	0	0	0	0	0	0	0	0	0	Median	Median	0	0	0	0			0	0
PHB	P35232;C9JW96;C9JZ20;E7ESE2;E9PCW0	PHB	Prohibitin	0.239843	-0.0779868	none	0.349365	0.0326651	0.22474	0.269472	By MS/MS	By MS/MS	6	5	6	5	6	5	278160000	255220000	142050000	117050000	136100000	138170000	Median	Median	8	7	0	0	13.241	15.133	28.7	23.5
PHB2	J3KPX7;Q99623;F5GY37;F5H2D2;F5H0C5;F5H3X6;F5GWA7	PHB2	Prohibitin-2	0.299251	0.0756099	none	0.455123	0.23352	0.158138	0.486478	By MS/MS	By matching	3	1	3	1	3	1	72500000	8997900	38980000	4709800	33519000	4288000	Median	Median	3	1	0	0	45.09		14.4	4.4
PHC1	J3KQH6;P78364	PHC1	Polyhomeotic-like protein 1	0	0	zero-fill					By matching	By matching	0	0	0	0	0	0	0	0	0	0	0	0	Median	Median	0	0	0	0			0	0
PHC2	Q8IXK0;B3KPJ4;A0A0A0MSI2	PHC2	Polyhomeotic-like protein 2	0.441517	-0.420874	none	0.552672	-0.309002	0.609803	0.170496	By MS/MS	By MS/MS	6	5	3	2	6	5	236400000	131890000	140890000	65259000	95502000	66627000	Median	Median	7	5	0	0	21.708	28.561	8	4.9
PHC3	Q8NDX5;E7EX82	PHC3	Polyhomeotic-like protein 3	0.281068	0.137493	none	0.0982848	-0.0451337	0.101523	0.0372831	By MS/MS	By MS/MS	7	7	4	4	4	4	236120000	313610000	95443000	120560000	140680000	193050000	Median	Median	5	7	0	0	41.342	32.787	9.4	9.4
PHF1	E9PQT8;E9PQZ5;A0A140TA01;O43189	PHF1	PHD finger protein 1	0	0	zero-fill					By matching	By matching	0	0	0	0	0	0	0	0	0	0	0	0	Median	Median	0	0	0	0			0	0
PHF10	Q8WUB8;S5FZ81	PHF10	PHD finger protein 10	0	0	zero-fill					By matching	By matching	0	0	0	0	0	0	0	0	0	0	0	0	Median	Median	0	0	0	0			0	0
PHF12	Q96QT6;C9J9G2	PHF12	PHD finger protein 12	0.368777	0.0228588	none	0.16633	-0.179629	0.244601	-0.0101281	By MS/MS	By MS/MS	8	8	8	8	8	8	208640000	240330000	93159000	109670000	115480000	130660000	Median	Median	9	9	0	0	42.399	34.996	12.5	13.3
PHF13	Q86YI8	PHF13	PHD finger protein 13	0	0	zero-fill					By matching	By matching	0	0	0	0	0	0	0	0	0	0	0	0	Median	Median	0	0	0	0			0	0
PHF14	A0A0U1RRH6;O94880	PHF14	PHD finger protein 14	0.044204	-0.155086	none	-0.0960208	-0.296474	0.14092	-0.277954	By MS/MS	By MS/MS	33	27	33	27	33	27	2642000000	2648400000	1267600000	1153700000	1374400000	1494600000	Median	Median	52	48	0	0	22.978	23.71	41.4	35.2
PHF19	A0A087X169;Q5T6S3;F5H8K3	PHF19	PHD finger protein 19	0	0	zero-fill					By matching	By matching	0	0	0	0	0	0	0	0	0	0	0	0	Median	Median	0	0	0	0			0	0
PHF2	O75151	PHF2	Lysine-specific demethylase PHF2	0.216049	-0.223509	none	0.248049	-0.191343	0.310814	0.0391771	By matching	By matching	3	2	1	1	1	1	20912000	18407000	9396400	8930200	11516000	9477200	Median	Median	1	1	0	0			3.6	3
PHF20	Q9BVI0	PHF20	PHD finger protein 20	0.0612517	0.0258364	none	-0.0810032	-0.117005	0.0250424	-0.140088	By MS/MS	By matching	1	2	1	2	1	2	38813000	23339000	20017000	9336200	18796000	14003000	Median	Median	2	2	0	0	20.999	30.473	1.8	2.9
PHF20L1	A0A0A0MQS0;F8W9L8;A8MW92;A8MUE8;A8MXR8	PHF20L1	PHD finger protein 20-like protein 1	0	0	zero-fill					By matching	By matching	0	0	0	0	0	0	0	0	0	0	0	0	Median	Median	0	0	0	0			0	0
PHF21A	Q96BD5	PHF21A	PHD finger protein 21A	0.108556	0.0500242	none	0.0874628	0.0292762	0.0413884	0.0824248	By MS/MS	By MS/MS	22	23	22	23	22	23	1434700000	2046800000	715870000	971840000	718850000	1075000000	Median	Median	29	32	0	0	19.016	19.681	39.6	39.6
PHF23	Q9BUL5;A0A087WVQ2;I3L0Y2;I3L4Q4;I3L1N0	PHF23	PHD finger protein 23	0	0	zero-fill					By matching	By matching	0	0	0	0	0	0	0	0	0	0	0	0	Median	Median	0	0	0	0			0	0
PHF3 (1)	Q92576;E7EVH3	PHF3	PHD finger protein 3	-0.0051503	-0.105739	none	-0.0443896	-0.145541	0.0711273	-0.134513	By MS/MS	By MS/MS	68	75	40	42	68	75	6343200000	8866100000	2997600000	3839700000	3345600000	5026400000	Median	Median	112	120	0	0	21.842	53.346	43.5	41.7
PHF3 (2)	E9PE34	PHF3		-0.0527113	0.0527113	ratio projection		0.052555			By matching	By matching	28	34	0	1	0	1	0	24809000	0	14282000	0	10527000	Median	Median	0	1	0	0			45.1	42.7
PHF5A	Q7RTV0	PHF5A	PHD finger-like domain-containing protein 5A	-0.179337	0.0198286	none	-0.0660648	0.1333	-0.140831	0.0479599	By MS/MS	By MS/MS	12	13	12	13	12	13	5918000000	8294800000	2704900000	4087000000	3213100000	4207700000	Median	Median	30	31	0	0	14.736	14.028	74.5	81.8
PHF6	A0A0D9SGE8;Q8IWS0;Q5JRC6	PHF6	PHD finger protein 6	0.118858	-0.0521097	none	0.143785	-0.0268369	0.120892	0.0823374	By MS/MS	By MS/MS	8	9	8	9	8	9	244930000	308400000	115550000	143850000	129380000	164550000	Median	Median	12	11	0	0	25.324	37.575	28.1	31.4
PHF8 (1)	Q9UPP1;H0Y589	PHF8	Histone lysine demethylase PHF8	0.20079	-0.0440173	none	0.215989	-0.0282633	0.173105	0.13223	By MS/MS	By MS/MS	12	10	0	0	12	10	1135000000	1182900000	574980000	544230000	560070000	638640000	Median	Median	22	21	0	0	19.559	20.846	14.2	13.2
PHF8 (2)	B0QZZ4;Q5JPR8;B0QZZ2;B0QZZ3	PHF8		0.23009	0.0562668	none	0.316377	0.143916	0.122912	0.325114	By MS/MS	By MS/MS	4	3	1	1	1	1	43114000	49934000	23340000	24366000	19774000	25568000	Median	Median	2	2	0	0	13.453	4.6032	41.2	34
PHIP	Q8WWQ0	PHIP	PH-interacting protein	-0.392795	0.392795	ratio projection	-0.393956				By matching	By matching	1	0	1	0	1	0	12161000	0	6507700	0	5653300	0	Median	Median	1	0	0	0			0.4	0
PHRF1	E9PJ24;B7ZM65;F8WEF5;A0A0J9YYB5;A0A0J9YWD5;Q9P1Y6;A0A0J9YX88	PHRF1	PHD and RING finger domain-containing protein 1	-0.0658381	0.0122063	none	-0.407249	-0.331391	-0.0551857	-0.522136	By MS/MS	By MS/MS	9	13	9	13	9	13	249080000	400830000	107590000	185920000	141480000	214910000	Median	Median	11	14	0	0	17.647	23.398	10.4	12.9
PIAS1/PIAS2	O75925;B4DGW0;A0A087WUY7;O75928	PIAS1;PIAS2	E3 SUMO-protein ligase PIAS1;E3 SUMO-protein ligase PIAS2	-0.0449413	0.0449413	none	-0.181902	-0.0928324	-0.0635566	-0.194079	By MS/MS	By MS/MS	2	2	2	2	2	2	90584000	41680000	27798000	15925000	62787000	25755000	Median	Median	3	2	1	1	65.406	11.355	3.7	3.7
PIMREG	I3L419;I3L156;Q9BSJ6;I3L2R2;I3L427	PIMREG	Protein FAM64A	-0.0827438	0.0827438	ratio projection	-0.0829884				By matching	By matching	2	0	2	0	2	0	56498000	0	29314000	0	27184000	0	Median	Median	3	0	0	0	50.448		21.5	0
PINX1	Q96BK5	PINX1	PIN2/TERF1-interacting telomerase inhibitor 1	-0.0477018	-0.173019	none	-0.259426	-0.386657	0.0886127	-0.457114	By matching	By MS/MS	2	2	2	2	2	2	35770000	58046000	16825000	21716000	18944000	36330000	Median	Median	3	2	0	2	11.928	30.63	8.5	10.7
PITX1	P78337	PITX1	Pituitary homeobox 1	0.219906	-0.300772	none	0.104605	-0.417001	0.368176	-0.221988	By matching	By MS/MS	2	2	1	1	2	2	34952000	57976000	19978000	26863000	14974000	31114000	Median	Median	2	3	0	0	0.62169	42.5	6.7	6.7
PKM	H3BT25;H3BUW1;H3BTJ2;H3BQ34;H3BTN5;P14618;H3BU13	PKM	Pyruvate kinase;Pyruvate kinase PKM	0	0	zero-fill					By matching	By matching	0	0	0	0	0	0	0	0	0	0	0	0	Median	Median	0	0	0	0			0	0
PKP3	Q9Y446	PKP3	Plakophilin-3	-0.124129	-0.0737576	none	-0.185245	-0.135824	-0.0356177	-0.226925	By MS/MS	By MS/MS	29	30	29	30	29	30	3131400000	3370300000	1459100000	1526500000	1672300000	1843800000	Median	Median	49	50	0	0	20.601	25.463	50.3	50.6
PLPP6	Q8IY26	PLPP6	Presqualene diphosphate phosphatase	0	0	zero-fill					By matching	By matching	0	0	0	0	0	0	0	0	0	0	0	0	Median	Median	0	0	0	0			0	0
PLRG1	O43660;D6RA26	PLRG1	Pleiotropic regulator 1	-0.178354	-0.0692261	none	-0.229467	-0.121377	-0.0771654	-0.247857	By MS/MS	By MS/MS	13	14	13	14	13	14	2218400000	2956600000	1018800000	1323800000	1199700000	1632900000	Median	Median	27	30	0	0	18.904	22.59	37	32.9
PNISR	Q8TF01	PNISR	Arginine/serine-rich protein PNISR	0.0345428	-0.396386	none	0.0517201	-0.380183	0.304713	-0.233162	By MS/MS	By MS/MS	1	2	1	2	1	2	23407000	54803000	12556000	25493000	10851000	29310000	Median	Median	1	2	0	0		15.372	0.9	2
PNKP	A0A0D9SFL2;M0QYH2;Q96T60;M0R3C8	PNKP	Bifunctional polynucleotide phosphatase/kinase;Polynucleotide 3-phosphatase;Polynucleotide 5-hydroxyl-kinase	0.0146461	-0.120269	none	-0.115707	-0.251711	0.0953996	-0.260087	By MS/MS	By MS/MS	6	5	6	5	6	5	277540000	226470000	145350000	103660000	132190000	122820000	Median	Median	6	6	0	0	53.84	26.278	19.6	15.7
PNN	Q9H307	PNN	Pinin	-0.0778571	-0.0358373	none	-0.0143393	0.0277203	-0.0297124	0.00954978	By MS/MS	By MS/MS	41	40	41	40	41	40	11693000000	12213000000	5634800000	5631200000	6057900000	6581900000	Median	Median	86	86	0	0	26.01	14.954	53.1	49
POGZ	Q7Z3K3	POGZ	Pogo transposable element with ZNF domain	1.44943	-1.50008	none	1.46884	-1.48072	2.08562	-0.0145718	By MS/MS	By MS/MS	27	27	27	27	27	27	3452600000	3509900000	2409100000	952270000	1043600000	2557600000	Median	Median	39	29	0	0	43.866	24.71	29.4	30.1
POLB	P06746;E7EW18;E5RIJ0;H0YBJ0	POLB	DNA polymerase beta	-0.0351044	-0.00441797	none	-0.0180305	0.0126402	-0.0216986	-0.00374729	By MS/MS	By MS/MS	38	37	25	23	38	37	12684000000	14120000000	5907100000	6400900000	6776700000	7719600000	Median	Median	78	83	0	0	24.329	19.311	88.1	89
POLDIP3	Q9BY77;F6VRR5;F8WCX5	POLDIP3	Polymerase delta-interacting protein 3	-0.263954	-0.264524	none	-0.0989845	-0.100144	0.000402928	-0.140807	By MS/MS	By MS/MS	10	10	10	10	10	10	392020000	579170000	184880000	286150000	207150000	293010000	Median	Median	14	14	0	0	31.421	18.433	38.7	33
POLE3	Q9NRF9	POLE3	DNA polymerase epsilon subunit 3	-0.0145798	-0.0698446	none	0.143263	0.0886844	0.0390781	0.163896	By MS/MS	By MS/MS	4	6	4	6	4	6	382510000	430550000	196890000	211210000	185630000	219340000	Median	Median	7	10	0	0	3.2616	10.439	39.5	55.8
POLR1A	O95602;B9ZVN9	POLR1A	DNA-directed RNA polymerase I subunit RPA1;DNA-directed RNA polymerase	-0.0947063	0.0103025	none	-0.205713	-0.101614	-0.0742524	-0.217094	By MS/MS	By MS/MS	9	7	9	7	9	7	376310000	499660000	174050000	234940000	202260000	264720000	Median	Median	13	11	0	0	13.757	8.0501	8.7	7.2
POLR1B	Q9H9Y6	POLR1B	DNA-directed RNA polymerase I subunit RPA2	-0.191583	-0.334093	none	-0.0129411	-0.155952	0.10077	-0.119724	By MS/MS	By MS/MS	3	3	3	3	3	3	65999000	112790000	32785000	49473000	33214000	63321000	Median	Median	3	6	0	0	8.5603	11.748	3.3	3.5
POLR1C	O15160;E7EQB9	POLR1C	DNA-directed RNA polymerases I and III subunit RPAC1	-0.115703	-0.166042	none	-0.0935711	-0.144616	0.0355955	-0.16853	By MS/MS	By MS/MS	5	6	5	6	5	6	224080000	288270000	113020000	125180000	111060000	163090000	Median	Median	7	9	0	0	9.6338	15.423	18.5	23.1
POLR1E (1)	E7EX70	POLR1E		-0.0707759	0.085779	none	-0.135871	0.0203422	-0.110701	-0.0813641	By MS/MS	By MS/MS	6	7	3	2	6	7	311180000	524990000	166690000	256310000	144490000	268680000	Median	Median	8	8	0	0	38.01	19.53	52.5	56
POLR1E (2)	Q9GZS1	POLR1E	DNA-directed RNA polymerase I subunit RPA49	-0.186265	0.134797	none	0.0371713	0.359409	-0.227025	0.281098	By MS/MS	By MS/MS	4	6	1	1	1	1	53897000	25066000	25693000	13528000	28203000	11538000	Median	Median	2	1	0	0	7.4336		11.4	12.7
POLR2A	A0A0C4DGZ0;P24928;A0A087WWE2	POLR2A	DNA-directed RNA polymerase II subunit RPB1	0.0177003	0.0277489	none	-0.100515	-0.0910334	-0.00710542	-0.135425	By MS/MS	By MS/MS	38	37	38	37	38	37	2141100000	2359000000	998370000	1060200000	1142700000	1298800000	Median	Median	45	51	0	0	32.163	20.474	26.5	25.1
POLR2B	C9J2Y9;P30876;C9J4M6	POLR2B	DNA-directed RNA polymerase;DNA-directed RNA polymerase II subunit RPB2	0.0514112	0.0372806	none	-0.00207898	-0.0162639	0.00999184	-0.013	By MS/MS	By MS/MS	27	27	27	27	27	27	1916900000	2314000000	937700000	1111400000	979240000	1202600000	Median	Median	40	45	0	0	20.713	24.248	30.8	29.1
POLR2C	P19387	POLR2C	DNA-directed RNA polymerase II subunit RPB3	0.00936651	-0.012081	none	-0.218682	-0.241492	0.0151657	-0.325439	By MS/MS	By MS/MS	5	5	5	5	5	5	334610000	220680000	160260000	100240000	174350000	120450000	Median	Median	6	6	0	0	12.558	15.8	32.7	32.7
POLR2D	O15514;E9PB93;E9PHV4	POLR2D	DNA-directed RNA polymerase II subunit RPB4	-0.063984	0.0452355	none	-0.0819039	0.0271541	-0.0772299	-0.0384855	By MS/MS	By MS/MS	6	6	6	6	6	6	760750000	1027100000	340220000	480350000	420530000	546710000	Median	Median	11	10	0	0	11.183	12.236	48.6	61.3
POLR2E	P19388;A0A087WWX0;A0A087WVZ9;A0A0A0MQR7	POLR2E	DNA-directed RNA polymerases I, II, and III subunit RPABC1	-0.00750734	-0.0576655	none	-0.0700727	-0.120796	0.0354672	-0.13507	By MS/MS	By MS/MS	9	9	9	9	9	9	1073600000	1286300000	506860000	642140000	566780000	644180000	Median	Median	12	12	0	0	16.056	15.693	59.5	57.6
POLR2F	U3KPY1;U3KQB0;P61218;U3KQS8;B0QYL8;F8WC47;B0QYL9	POLR2F	DNA-directed RNA polymerases I, II, and III subunit RPABC2	-0.228196	-0.321042	none	-0.226004	-0.320468	0.0656522	-0.38661	By MS/MS	By MS/MS	3	3	3	3	3	3	217930000	177700000	111470000	77529000	106470000	100170000	Median	Linear	3	4	0	2	11.321	19.96	37.5	37.5
POLR2G	P62487;E9PIU7;E9PKH3	POLR2G	DNA-directed RNA polymerase II subunit RPB7	0.255745	0.312029	none	0.0277203	0.0843364	-0.0397989	0.0793542	By MS/MS	By matching	1	1	1	1	1	1	59263000	57500000	31165000	26726000	28098000	30774000	Median	Median	1	1	0	0			15.1	15.1
POLR2H	C9JLU1;P52434	POLR2H	DNA-directed RNA polymerases I, II, and III subunit RPABC3	-0.0822675	-0.123134	none	-0.0693762	-0.110776	0.0288966	-0.127473	By MS/MS	By MS/MS	1	1	1	1	1	1	82318000	104670000	38190000	46467000	44128000	58204000	Median	Median	1	1	0	0			12.8	12.8
POLR2I	P36954;K7EKS1	POLR2I	DNA-directed RNA polymerase II subunit RPB9	0.0241083	0.084397	none	0.00575927	0.0662614	-0.0426305	0.0510528	By MS/MS	By MS/MS	7	8	7	8	7	8	474180000	678800000	228690000	320280000	245490000	358520000	Median	Median	12	14	0	0	9.4616	10.5	74.4	74.4
POLR2J/POLR2J[2,3]	P52435;A0A0B4J2F8;F6S314;E2QRJ6;A6NFM0;Q9H1A7;Q9GZM3	POLR2J;POLR2J3;POLR2J2	DNA-directed RNA polymerase II subunit RPB11-a;DNA-directed RNA polymerase II subunit RPB11-b2;DNA-directed RNA polymerase II subunit RPB11-b1	0.228185	-0.0528991	none	-0.017271	-0.299294	0.198757	-0.224435	By MS/MS	By MS/MS	1	1	1	1	1	1	51161000	48847000	22873000	19471000	28288000	29375000	Median	Median	2	2	1	0	17.474	14.192	15.4	19.7
POLR2K	P53803	POLR2K	DNA-directed RNA polymerases I, II, and III subunit RPABC4	0.0153203	0.0219683	none	-0.078457	-0.0722552	-0.00470082	-0.106556	By MS/MS	By MS/MS	3	3	3	3	3	3	291240000	252700000	136770000	118290000	154470000	134420000	Median	Median	5	4	0	0	14.265	4.5073	63.8	63.8
POLR2L	P62875	POLR2L	DNA-directed RNA polymerases I, II, and III subunit RPABC5	-0.0897817	-0.0164355	none	0.0094905	0.0831112	-0.0518636	0.0656331	By MS/MS	By MS/MS	4	4	4	4	4	4	687760000	636050000	329590000	308770000	358170000	327280000	Median	Median	8	6	0	0	40.922	6.3818	76.1	76.1
POLR3D	P05423;E5RHT4	POLR3D	DNA-directed RNA polymerase III subunit RPC4	0	0	zero-fill					By matching	By matching	0	0	0	0	0	0	0	0	0	0	0	0	Median	Median	0	0	0	0			0	0
POLR3E	A0A0C4DH01;Q9NVU0;H3BM46;H3BRY1;H3BMR4	POLR3E	DNA-directed RNA polymerase III subunit RPC5	0	0	zero-fill					By matching	By matching	0	0	0	0	0	0	0	0	0	0	0	0	Median	Median	0	0	0	0			0	0
POM121	A0A075B7F8;A8CG34;A0A087WY75;Q96HA1	POM121	Nuclear envelope pore membrane protein POM 121C;Nuclear envelope pore membrane protein POM 121	-0.268302	-0.214647	none	-0.296261	-0.244207	-0.0379395	-0.382058	By MS/MS	By MS/MS	2	3	2	3	2	3	95450000	156840000	43465000	67055000	51986000	89787000	Median	Median	5	5	0	0	21.004	20.199	2.3	4.3
POP1	Q99575;E5RK39	POP1	Ribonucleases P/MRP protein subunit POP1	-0.00227272	-0.302487	none	0.377068	0.0781999	0.212284	0.321296	By MS/MS	By MS/MS	1	1	1	1	1	1	35387000	62480000	26014000	28340000	9373200	34140000	Median	Median	1	2	0	0		2.6346	1.8	1.8
POT1	A8MTK3;B7Z7M5;Q9NUX5;Q5MJ34	POT1	Protection of telomeres protein 1	0.0677338	-0.0281826	none	0.283803	0.189287	0.0678232	0.334326	By MS/MS	By MS/MS	3	2	3	2	3	2	258300000	158980000	135690000	76318000	122610000	82661000	Median	Median	6	3	0	0	13.431	30.55	11.1	5.8
POU2F1	A0A0C4DG88;P14859	POU2F1	POU domain, class 2, transcription factor 1	0.187449	0.038152	none	0.400866	0.253505	0.105569	0.4624	By MS/MS	By MS/MS	3	2	3	2	3	2	99921000	82551000	55668000	47473000	44253000	35077000	Median	Median	3	3	0	0	8.6052	17.482	8.6	4.8
PPAN/PPAN-P2RY11	A0A0A6YYI3;Q9NQ55;A0A0B4J1V8;A8MV53;H7C446	PPAN-P2RY11;PPAN	Suppressor of SWI4 1 homolog	-0.0383637	0.0507339	none	-0.0364519	0.0526941	-0.0630015	0.0116715	By MS/MS	By MS/MS	5	5	5	5	5	5	366330000	354930000	167740000	163290000	198590000	191640000	Median	Median	9	7	0	0	30.252	25.563	15.8	15.8
PPHLN1 (1)	F8W0Q9	PPHLN1		0.251049	-0.293457	none	0.350837	-0.193206	0.385024	0.110323	By MS/MS	By MS/MS	16	18	3	2	16	18	1483100000	1892700000	792890000	795570000	690230000	1097100000	Median	Median	26	28	0	0	15.224	17.236	38.7	37.4
PPHLN1 (2)	Q8NEY8;F8W6A0	PPHLN1	Periphilin-1	0	0	zero-fill					By matching	By matching	13	16	0	0	0	0	0	0	0	0	0	0	Median	Median	0	0	0	0			25.5	29.5
PPHLN1 (3)	B7Z8L1	PPHLN1		0.435521	-0.125767	none	0.387693	-0.172961	0.396891	0.150664	By matching	By matching	11	12	0	0	1	1	21097000	22463000	11941000	8539500	9155300	13924000	Median	Median	1	1	0	0			29.1	30
PPIA	P62937;F8WE65;C9J5S7	PPIA	Peptidyl-prolyl cis-trans isomerase A;Peptidyl-prolyl cis-trans isomerase A, N-terminally processed;Peptidyl-prolyl cis-trans isomerase	0	0	zero-fill					By matching	By matching	0	0	0	0	0	0	0	0	0	0	0	0	Median	Median	0	0	0	0			0	0
PPIE	Q9UNP9;E9PKY5;E9PEQ6	PPIE	Peptidyl-prolyl cis-trans isomerase E;Peptidyl-prolyl cis-trans isomerase	-0.291254	0.0610719	none	-0.217206	0.134878	-0.249132	-0.0574771	By MS/MS	By MS/MS	7	7	7	7	7	7	482530000	366590000	273740000	177060000	208790000	189530000	Median	Median	8	10	0	0	37.647	23.331	24.3	25.6
PPIG	Q13427;E9PG73;C9JM79;C9JN15	PPIG	Peptidyl-prolyl cis-trans isomerase G;Peptidyl-prolyl cis-trans isomerase	-0.0614628	-0.022934	none	-0.0894515	-0.0513394	-0.027244	-0.099474	By MS/MS	By MS/MS	14	12	14	12	14	12	1965600000	2112800000	891610000	960130000	1074000000	1152700000	Median	Median	26	24	0	0	31.277	16.733	22.7	19.2
PPIH	O43447;C9JQD4;H0YEL5	PPIH	Peptidyl-prolyl cis-trans isomerase H;Peptidyl-prolyl cis-trans isomerase	-0.0372971	-0.0804278	none	-0.0710726	-0.114754	0.030498	-0.13149	By MS/MS	By MS/MS	10	10	10	10	10	10	693150000	1043500000	311990000	468350000	381160000	575140000	Median	Median	15	14	0	0	12.834	11.19	71.2	71.2
PPIL1	Q9Y3C6	PPIL1	Peptidyl-prolyl cis-trans isomerase-like 1	0.0645168	-0.0741222	none	0.132511	-0.00575338	0.0980326	0.0893414	By matching	By MS/MS	5	5	5	5	5	5	140350000	214980000	65483000	102490000	74871000	112490000	Median	Median	6	6	0	0	31.921	37.782	33.7	38
PPIL3	H7BZ14;Q9H2H8;B8ZZ77	PPIL3	Peptidyl-prolyl cis-trans isomerase;Peptidyl-prolyl cis-trans isomerase-like 3	-0.0432552	0.082934	none	-0.0171688	0.109294	-0.0892293	0.0654065	By MS/MS	By MS/MS	3	3	3	3	3	3	353630000	354880000	164810000	182970000	188820000	171910000	Median	Median	5	5	0	0	13.975	11.118	31.1	31.1
PPP1CA	P62136;E9PMD7	PPP1CA	Serine/threonine-protein phosphatase PP1-alpha catalytic subunit;Serine/threonine-protein phosphatase	-0.0224317	0.0273127	none	0.0583858	0.108625	-0.0351746	0.118199	By MS/MS	By MS/MS	17	16	6	7	17	16	4137000000	4073400000	1971400000	1908000000	2165700000	2165400000	Median	Median	32	34	0	0	13.872	15.592	52.1	44.5
PPP1CB	P62140;E7ETD8	PPP1CB	Serine/threonine-protein phosphatase PP1-beta catalytic subunit;Serine/threonine-protein phosphatase	-0.00989174	-0.0280756	none	0.0511633	0.0332292	0.0128579	0.0596366	By MS/MS	By MS/MS	14	13	5	6	5	6	1515300000	1397000000	574360000	643360000	940950000	753610000	Median	Median	7	11	0	0	13.698	10.114	47.7	41.9
PPP1CC	F8VYE8;P36873;F8W0W8;F8VR82	PPP1CC	Serine/threonine-protein phosphatase;Serine/threonine-protein phosphatase PP1-gamma catalytic subunit	-0.0375405	-0.0220156	none	0.0294175	0.0451634	-0.0109778	0.0527694	By MS/MS	By MS/MS	15	12	4	3	4	3	1182800000	1148500000	532730000	546080000	650060000	602420000	Median	Median	9	9	0	0	34.039	15.86	59.2	51
PPP1R10	Q96QC0	PPP1R10	Serine/threonine-protein phosphatase 1 regulatory subunit 10	0.0539383	0.0264976	none	-0.168317	-0.196839	0.0194035	-0.258263	By MS/MS	By MS/MS	8	13	8	13	8	13	787910000	981930000	370580000	413840000	417330000	568100000	Median	Median	10	14	0	0	17.923	29.812	12.6	18.8
PPP1R26	Q5T8A7	PPP1R26	Protein phosphatase 1 regulatory subunit 26	0	0	zero-fill					By matching	By matching	0	0	0	0	0	0	0	0	0	0	0	0	Median	Median	0	0	0	0			0	0
PPP2CA/PPP2CB	P67775;P62714;H0YC23	PPP2CA;PPP2CB	Serine/threonine-protein phosphatase 2A catalytic subunit alpha isoform;Serine/threonine-protein phosphatase 2A catalytic subunit beta isoform	0	0	zero-fill					By matching	By matching	0	0	0	0	0	0	0	0	0	0	0	0	Median	Median	0	0	0	0			0	0
PPP2R1A	P30153;C9J9C1;B3KQV6	PPP2R1A	Serine/threonine-protein phosphatase 2A 65 kDa regulatory subunit A alpha isoform	0.0542703	-0.650511	none	0.203389	-0.50228	0.498356	-0.212824	By MS/MS	By MS/MS	4	5	3	3	4	5	239120000	147890000	135000000	58605000	104120000	89283000	Median	Median	7	6	0	0	14.416	23.685	10.9	12.9
PPP2R1B	P30154	PPP2R1B	Serine/threonine-protein phosphatase 2A 65 kDa regulatory subunit A beta isoform	0.407837	0.281717	none	0.16633	0.0408223	0.0891805	0.146215	By matching	By matching	2	3	1	1	1	1	47647000	43132000	23372000	20103000	24275000	23029000	Median	Median	2	2	0	0	20.485	25.81	5.5	7.5
PPWD1	Q96BP3;F5H7P7	PPWD1	Peptidylprolyl isomerase domain and WD repeat-containing protein 1	-0.539697	-0.137238	none	-0.127415	0.275484	-0.284582	0.105543	By MS/MS	By MS/MS	3	2	3	2	3	2	106090000	141540000	48360000	71738000	57732000	69799000	Median	Median	5	3	0	0	16.979	11.933	7.1	6
PQBP1	O60828;C9JQA1;H7C053	PQBP1	Polyglutamine-binding protein 1	-0.173669	-0.0636166	none	-0.326552	-0.218112	-0.0778189	-0.384907	By MS/MS	By MS/MS	4	4	4	4	4	4	449990000	631110000	208200000	289290000	241790000	341820000	Median	Median	7	7	0	0	10.878	15.57	35.1	35.1
PRC1	O43663;H0YL53;G3V3N7	PRC1	Protein regulator of cytokinesis 1	0.0051407	0.0564231	none	-0.0689827	-0.0179574	-0.0362621	-0.0613689	By MS/MS	By MS/MS	16	14	16	14	16	14	725270000	606830000	339920000	296130000	385350000	310690000	Median	Median	19	17	0	0	17.927	19.062	34	28.2
PRDM11	H3BSZ2	PRDM11		0.183942	-0.0480906	none	0.237074	0.00575927	0.164072	0.171224	By MS/MS	By MS/MS	6	6	6	6	6	6	377990000	424410000	190620000	194760000	187370000	229650000	Median	Median	11	9	0	0	22.434	32.058	21.7	21.9
PRDM12	Q9H4Q4	PRDM12	PR domain zinc finger protein 12	0.451383	-0.451383	ratio projection		-0.450045			By matching	By MS/MS	0	1	0	1	0	1	0	18839000	0	7592700	0	11246000	Median	Median	0	1	0	0			0	2.5
PRDM2	Q13029	PRDM2	PR domain zinc finger protein 2	0.11471	0.203605	none	-0.0182496	0.0708015	-0.0628583	0.037346	By MS/MS	By MS/MS	11	12	11	12	11	12	294480000	545390000	142090000	254970000	152400000	290420000	Median	Median	12	16	0	0	23.414	36.319	11.4	11
PRDX1/PRDX4	H7C3T4;Q13162;A0A0A0MRQ5;A0A0A0MSI0;A6NJJ0;Q06830	PRDX4;PRDX1	Peroxiredoxin-4;Peroxiredoxin-1	0	0	zero-fill					By matching	By matching	0	0	0	0	0	0	0	0	0	0	0	0	Median	Median	0	0	0	0			0	0
PRDX3	P30048	PRDX3	Thioredoxin-dependent peroxide reductase, mitochondrial	0	0	zero-fill					By matching	By matching	0	0	0	0	0	0	0	0	0	0	0	0	Median	Median	0	0	0	0			0	0
PREB	Q9HCU5;B5MC98	PREB	Prolactin regulatory element-binding protein	0.174264	0.065653	none	0.318924	0.211884	0.0767994	0.375113	By MS/MS	By matching	3	3	3	3	3	3	25970000	50949000	13411000	22805000	12559000	28144000	Median	Median	2	4	0	0	2.9213	18.29	10.3	11.8
PRKDC	P78527	PRKDC	DNA-dependent protein kinase catalytic subunit	-0.165804	-0.134578	none	0.0677764	0.0994972	-0.0220798	0.118346	By MS/MS	By MS/MS	285	270	285	270	285	270	310500000000	251210000000	152510000000	120330000000	157990000000	130870000000	Median	Median	732	644	0	0	17.138	19.09	53.7	50
PROC	E7EU72;E7EVH6;E7ENR9;E7END6;P04070	PROC	Vitamin K-dependent protein C;Vitamin K-dependent protein C light chain;Vitamin K-dependent protein C heavy chain;Activation peptide	0.523519	-0.523519	ratio projection	0.525067				By matching	By matching	1	0	1	0	1	0	33030000	0	18513000	0	14517000	0	Median	Median	1	0	0	0			8.6	0
PRPF19	Q9UMS4;F5GY56	PRPF19	Pre-mRNA-processing factor 19	-0.135872	-0.0781172	none	-0.144297	-0.0872275	-0.0408389	-0.163593	By MS/MS	By MS/MS	27	24	27	24	27	24	17073000000	16357000000	7613500000	7391400000	9459100000	8965500000	Median	Median	58	56	0	0	23.478	15.632	74	57.1
PRPF3	O43395	PRPF3	U4/U6 small nuclear ribonucleoprotein Prp3	-0.157051	-0.140374	none	-0.167766	-0.152035	-0.0117929	-0.2261	By MS/MS	By MS/MS	20	24	20	24	20	24	2884400000	3776200000	1366900000	1699000000	1517500000	2077100000	Median	Median	33	44	0	0	16.432	15.841	42.2	49.2
PRPF31	Q8WWY3;E7EVX8	PRPF31	U4/U6 small nuclear ribonucleoprotein Prp31	-0.199408	-0.125739	none	-0.0690129	0.00446544	-0.0520919	-0.045488	By MS/MS	By MS/MS	15	13	15	13	15	13	1255500000	1325800000	598250000	624090000	657270000	701720000	Median	Median	20	17	0	0	17.306	17.255	36.5	33.5
PRPF38A	Q8NAV1	PRPF38A	Pre-mRNA-splicing factor 38A	-0.0764957	0.223116	none	-0.0722097	0.227864	-0.211858	0.110692	By MS/MS	By MS/MS	4	3	4	3	4	3	677470000	393930000	362510000	222270000	314970000	171650000	Median	Median	7	5	0	0	31.642	57.536	18.3	13.1
PRPF38B	Q5VTL8	PRPF38B	Pre-mRNA-splicing factor 38B	-0.467398	-0.00182175	none	-0.208711	0.257011	-0.329212	0.0351277	By MS/MS	By MS/MS	6	5	6	5	6	5	426160000	652680000	189760000	317540000	236400000	335150000	Median	Median	8	11	0	0	12.742	17.498	16.1	16.7
PRPF4	O43172	PRPF4	U4/U6 small nuclear ribonucleoprotein Prp4	-0.132296	-0.0553135	none	-0.059931	0.0169241	-0.0544346	-0.0302494	By MS/MS	By MS/MS	19	21	19	21	19	21	2963800000	2953100000	1486400000	1355900000	1477400000	1597200000	Median	Median	35	37	0	0	33.814	15.154	46.6	48.3
PRPF40A	O75400;F5H578;H0YG38	PRPF40A	Pre-mRNA-processing factor 40 homolog A	-0.110521	0.0305609	none	-0.124267	0.0164963	-0.0997599	-0.0759105	By MS/MS	By MS/MS	10	13	10	13	10	13	1908800000	2185100000	862630000	1021400000	1046200000	1163700000	Median	Median	18	21	0	0	11.744	15.356	11	14
PRPF4B	Q13523;H0YDJ3	PRPF4B	Serine/threonine-protein kinase PRP4 homolog	-0.0598578	-0.0150046	none	-0.0965452	-0.0521319	-0.031716	-0.105037	By MS/MS	By MS/MS	37	38	37	38	37	38	7133700000	7647500000	3289900000	3452600000	3843800000	4194900000	Median	Median	81	77	0	0	16.268	13.509	31.3	31.9
PRPF6	O94906	PRPF6	Pre-mRNA-processing factor 6	-0.0715168	-0.0264582	none	-0.151058	-0.106762	-0.0318613	-0.182213	By MS/MS	By MS/MS	60	56	60	56	60	56	12493000000	11521000000	6530000000	5154400000	5963000000	6366400000	Median	Median	108	95	0	0	17.06	18.273	62	61.7
PRPF8	Q6P2Q9	PRPF8	Pre-mRNA-processing-splicing factor 8	-0.0771922	-0.0263256	none	-0.168836	-0.118821	-0.0359681	-0.203299	By MS/MS	By MS/MS	51	45	51	45	51	45	9248000000	9087000000	4170900000	3939400000	5077100000	5147600000	Median	Median	96	84	0	0	19.289	26.999	25.7	22.3
PRR12	Q9ULL5	PRR12	Proline-rich protein 12	0.653123	-0.891594	none	0.648373	-0.897087	1.09228	-0.179101	By MS/MS	By MS/MS	23	22	23	22	23	22	2276600000	3046000000	1294200000	1052500000	982490000	1993500000	Median	Median	34	36	0	0	36.684	22.981	24	26.3
PRSS21	Q9Y6M0;I3L0U2;Q7RTY9	PRSS21	Testisin;Putative serine protease 41	0.0297995	0.0109648	none	-0.140333	-0.160057	0.0133181	-0.212448	By MS/MS	By MS/MS	2	2	2	2	2	2	173170000	161700000	79148000	72574000	94018000	89126000	Median	Median	3	3	0	0	37.499	32.224	9.9	9.9
PSIP1 (1)	O75475	PSIP1	PC4 and SFRS1-interacting protein	0.146852	-0.113315	none	0.290188	0.0309716	0.183965	0.226551	By MS/MS	By MS/MS	48	48	46	45	48	48	27418000000	32865000000	13929000000	15092000000	13489000000	17773000000	Median	Median	125	134	0	0	33.801	17.285	67.4	66.8
PSIP1 (2)	V9GYT7	PSIP1		0	0	zero-fill					By matching	By matching	1	1	0	0	0	0	0	0	0	0	0	0	Median	Median	0	0	0	0			21.5	21.5
PSPC1	Q8WXF1;X6RDA4	PSPC1	Paraspeckle component 1	-0.0285919	-0.185747	none	-0.0406304	-0.198494	0.111125	-0.169416	By MS/MS	By MS/MS	3	4	3	4	3	4	72668000	70621000	31529000	31858000	41139000	38763000	Median	Median	4	4	0	0	32.403	10.602	7.8	10.9
PTBP1	P26599;A0A0U1RRM4;A6NLN1;A0A0D9SF20	PTBP1	Polypyrimidine tract-binding protein 1	0.0670783	-0.024678	none	0.305212	0.214995	0.0648815	0.367651	By MS/MS	By MS/MS	17	19	16	18	17	19	4579300000	4794300000	2439100000	2447700000	2140300000	2346600000	Median	Median	34	36	0	0	13.873	24.623	41.4	48.6
PTBP3	O95758;X6R242	PTBP3	Polypyrimidine tract-binding protein 3	0	0	zero-fill					By matching	By matching	1	1	0	0	0	0	0	0	0	0	0	0	Median	Median	0	0	0	0			1.4	1.4
PTRH2	J3KQ48;Q9Y3E5	PTRH2	Peptidyl-tRNA hydrolase 2, mitochondrial	-0.0330628	-0.1202	none	0.0927487	0.00590296	0.0616154	0.0695751	By MS/MS	By MS/MS	1	1	1	1	1	1	126470000	152170000	65215000	68071000	61260000	84103000	Median	Median	2	2	0	0	10.255	7.4353	10.6	10.6
PUF60	A0A0J9YYL3;A0A0J9YVP6;A0A0J9YVR6;E9PQ56;A0A0J9YXJ8;A0A0J9YXX5;Q9UHX1;A0A0J9YWM1;H0YEM1;E9PMU7;E9PN18	PUF60	Poly(U)-binding-splicing factor PUF60	0.175358	0.567823	none	-0.0932479	0.299831	-0.277515	0.146898	By MS/MS	By MS/MS	14	13	14	13	14	13	2372600000	3436500000	1076100000	1740300000	1296500000	1696300000	Median	Median	18	19	0	0	17.791	15.606	47.1	38.2
PUM1	Q5T1Z4;Q5T1Z8;Q14671;H0YEH2;E9PR38;H0YDK8	PUM1	Pumilio homolog 1	0.202821	0.162127	none	0.15095	0.111031	0.0287747	0.185164	By MS/MS	By MS/MS	16	14	14	13	16	14	1768100000	1827200000	847920000	891710000	920210000	935520000	Median	Median	29	25	0	0	21.182	11.984	18.5	18.6
PUM2	Q8TB72;A0A0C4DG68;A0A0A0MR59	PUM2	Pumilio homolog 2	-0.114287	0.230286	none	-0.330139	0.013498	-0.24365	-0.223178	By MS/MS	By MS/MS	4	4	2	3	2	3	66215000	121800000	31568000	56361000	34647000	65440000	Median	Median	2	4	0	0	10.574	14.931	4.3	4.7
PWP1	Q13610;B4DJV5	PWP1	Periodic tryptophan protein 1 homolog	0.137491	-0.339909	none	0.288299	-0.188808	0.337573	0.0693517	By MS/MS	By MS/MS	3	2	3	2	3	2	53108000	61117000	29298000	28489000	23811000	32628000	Median	Median	4	4	0	0	16.274	33.604	8.6	4.4
PWWP2A	Q96N64	PWWP2A	PWWP domain-containing protein 2A	-0.493745	0.357069	none	-0.319082	0.532367	-0.601616	0.152597	By MS/MS	By MS/MS	5	8	5	8	5	8	337660000	511990000	132230000	285000000	205440000	226990000	Median	Median	6	11	0	0	43.765	61.214	8.6	12.3
PWWP2B	Q6NUJ5	PWWP2B	PWWP domain-containing protein 2B	0	0	zero-fill					By matching	By matching	0	0	0	0	0	0	0	0	0	0	0	0	Median	Median	0	0	0	0			0	0
PWWP3A	J3KNX4;A0A0D9SGJ8;Q2TAK8	PWWP3A	PWWP domain-containing protein MUM1	0	0	zero-fill					By matching	By matching	0	0	0	0	0	0	0	0	0	0	0	0	Median	Median	0	0	0	0			0	0
QARS1	P47897;C9J165;A0A0U1RQT0;B4DDN1	QARS1	Glutamine--tRNA ligase	0	0	zero-fill					By matching	By matching	0	0	0	0	0	0	0	0	0	0	0	0	Median	Median	0	0	0	0			0	0
QKI	Q96PU8;F5GXS8;F5GYM3;H0YG47	QKI	Protein quaking	0.223578	0.313938	none	0.207268	0.299127	-0.063894	0.358266	By MS/MS	By MS/MS	3	3	3	3	3	3	162740000	104610000	82734000	55151000	80002000	49455000	Median	Median	5	3	0	0	20.414	9.3801	11.1	11.1
QSER1	Q2KHR3	QSER1	Glutamine and serine-rich protein 1	0.0823981	-0.117898	none	0.292311	0.0931545	0.141631	0.272147	By MS/MS	By MS/MS	4	2	4	2	4	2	160650000	107000000	85112000	51858000	75535000	55138000	Median	Median	6	3	0	0	17.622	15.69	4.6	2.1
RAB13	A0A087WWB9;P51153	RAB13	Ras-related protein Rab-13	0.0535041	0.022934	none	0.614569	0.587557	0.0216164	0.849971	By matching	By MS/MS	2	2	2	2	2	2	47896000	89452000	28389000	48250000	19507000	41202000	Median	Median	2	3	0	0	1.4347	22.852	21.3	21.3
RAB21	Q9UL25	RAB21	Ras-related protein Rab-21	0	0	zero-fill					By matching	By matching	0	0	0	0	0	0	0	0	0	0	0	0	Median	Median	0	0	0	0			0	0
RABL3	Q5HYI8;F8WF50;F8WDC7;C9JXM3	RABL3	Rab-like protein 3	0.121084	-0.137432	none	0.242572	-0.0152721	0.182798	0.160185	By MS/MS	By MS/MS	2	3	2	3	2	3	54626000	91490000	27539000	39323000	27087000	52167000	Median	Median	3	5	0	0	13.36	21.906	12.3	17.4
RACGAP1	Q9H0H5;F8VRD2	RACGAP1	Rac GTPase-activating protein 1	-0.0840187	-0.0548745	none	-0.175566	-0.147378	-0.0206081	-0.228296	By MS/MS	By MS/MS	25	24	25	24	25	24	2665500000	3031500000	1205300000	1354000000	1460200000	1677500000	Median	Median	38	41	0	0	18.25	49.096	46.5	47.8
RAD18	Q9NS91;F8WE49	RAD18	E3 ubiquitin-protein ligase RAD18	-0.0840849	-0.0514492	none	-0.109141	-0.0770563	-0.0230769	-0.131594	By MS/MS	By MS/MS	23	24	22	22	23	24	2156100000	2511100000	994730000	1167600000	1161400000	1343500000	Median	Median	34	32	0	0	26.433	26.071	48.7	57.8
RAD21	O60216	RAD21	Double-strand-break repair protein rad21 homolog	0	0	zero-fill					By matching	By matching	0	0	0	0	0	0	0	0	0	0	0	0	Median	Median	0	0	0	0			0	0
RAD23A	P54725	RAD23A	UV excision repair protein RAD23 homolog A	0.34348	0.404575	none	-0.0591943	0.0017302	-0.0432002	-0.0405055	By matching	By matching	1	1	1	1	1	1	39971000	53630000	18299000	26210000	21672000	27420000	Median	Median	1	1	0	0			8.3	8.3
RAD23B	P54727	RAD23B	UV excision repair protein RAD23 homolog B	-0.0666735	-0.0600872	none	-0.279389	-0.274442	-0.00465722	-0.391605	By MS/MS	By MS/MS	8	8	8	8	8	8	2442600000	2282500000	1034600000	957300000	1408100000	1325200000	Median	Median	17	16	0	0	50.37	11.013	37.9	38.1
RAD50	Q92878;E7EN38	RAD50	DNA repair protein RAD50	0.111494	0.183979	none	0.571725	0.647821	-0.0512546	0.862505	By MS/MS	By MS/MS	34	18	34	18	34	18	1621100000	614760000	916670000	348240000	704460000	266520000	Median	Median	48	23	0	0	36.08	41.027	29.3	17.1
RAD52	P43351	RAD52	DNA repair protein RAD52 homolog	-0.392228	0.392228	ratio projection	-0.393387				By matching	By matching	1	0	1	0	1	0	9960400	0	4301700	0	5658600	0	Median	Median	1	0	0	0			4.1	0
RAE1	P78406;E9PQ57;E9PPG9	RAE1	mRNA export factor	-0.024424	-0.108273	none	-0.149665	-0.234652	0.0592904	-0.27193	By MS/MS	By MS/MS	15	14	15	14	15	14	2248000000	2592100000	983150000	1095600000	1264800000	1496600000	Median	Median	26	28	0	0	13.82	20.789	58.4	57.9
RAI1	Q7Z5J4;A8MXE8	RAI1	Retinoic acid-induced protein 1	0.0685599	-0.0943792	none	-0.0486211	-0.212334	0.115215	-0.184865	By MS/MS	By MS/MS	19	23	19	23	19	23	677550000	1117100000	332480000	504050000	345070000	613090000	Median	Median	23	27	0	0	18.376	28.083	18.3	21
RALY	Q9UKM9;Q5QPL9;Q5QPM1;Q5QPM0	RALY	RNA-binding protein Raly	-0.0650047	-0.0178328	none	0.0662614	0.113967	-0.0333556	0.12754	By MS/MS	By MS/MS	21	24	21	24	21	24	4173900000	5198800000	2120500000	2472400000	2053400000	2726400000	Median	Median	42	51	0	0	19.88	17.778	62.1	68.3
RAN	P62826;B5MDF5;J3KQE5;F5H018	RAN	GTP-binding nuclear protein Ran	-0.0657734	0.0330298	none	0.0294175	0.128689	-0.0698645	0.112006	By MS/MS	By MS/MS	26	28	26	28	26	28	49233000000	50782000000	23726000000	24638000000	25507000000	26145000000	Median	Median	80	80	0	0	12.549	13.15	64.4	64.4
RANBP2	P49792	RANBP2	E3 SUMO-protein ligase RanBP2	-0.0112787	0.00357571	none	-0.0654458	-0.0509358	-0.0105037	-0.0822634	By MS/MS	By MS/MS	289	290	198	197	289	290	248410000000	297830000000	113350000000	134200000000	135060000000	163630000000	Median	Median	759	778	0	0	15.708	16.265	75.6	73.6
RANGAP1	P46060	RANGAP1	Ran GTPase-activating protein 1	0.00728136	0.0175571	none	-0.0517281	-0.0417289	-0.00726607	-0.0660629	By MS/MS	By MS/MS	60	61	60	61	60	61	69000000000	71615000000	31923000000	32334000000	37076000000	39281000000	Median	Median	164	164	0	0	13.953	14.72	78.4	79.4
RARS1	P54136	RARS1	Arginine--tRNA ligase, cytoplasmic	0.0389516	0.175427	none	-0.0684228	0.0680516	-0.0965024	2.32151e-05	By MS/MS	By MS/MS	3	2	3	2	3	2	70934000	45583000	34575000	22249000	36359000	23333000	Median	Median	4	3	0	0	23.063	8.7702	4.5	3.2
RAVER1	A0A087WZ13;E9PAU2;Q8IY67	RAVER1	Ribonucleoprotein PTB-binding 1	-0.432144	-0.475081	none	-0.521287	-0.567447	0.0303607	-0.769944	By MS/MS	By MS/MS	35	35	35	35	35	35	7579700000	10594000000	3011800000	4385900000	4567900000	6208300000	Median	Median	67	68	0	0	53.112	18.465	62.7	64.4
RBBP4	Q09028	RBBP4	Histone-binding protein RBBP4	0.378471	-0.335476	none	0.372395	-0.341464	0.504837	0.0203771	By MS/MS	By MS/MS	25	26	13	14	25	26	10127000000	11087000000	5477900000	4505600000	4649500000	6581500000	Median	Median	50	46	0	0	18.212	30.157	85.2	85.9
RBBP5	Q15291	RBBP5	Retinoblastoma-binding protein 5	-0.00212529	0.0361666	none	0.0437644	0.0824301	-0.0270765	0.0893136	By MS/MS	By MS/MS	28	33	28	33	28	33	5621700000	6919300000	2720100000	3260800000	2901600000	3658600000	Median	Median	53	57	0	0	39.378	12.852	55	66.7
RBBP6	Q7Z6E9	RBBP6	E3 ubiquitin-protein ligase RBBP6	-0.0144665	-0.108928	none	-0.0701939	-0.165353	0.0667947	-0.166756	By MS/MS	By MS/MS	32	22	32	22	32	22	2549700000	2229600000	1175700000	1001100000	1374000000	1228400000	Median	Median	55	42	0	0	15.589	14.212	24.2	16.4
RBBP7	Q16576;E9PC52;Q5JP01	RBBP7	Histone-binding protein RBBP7	0.318684	-0.34279	none	0.277866	-0.383925	0.467732	-0.07638	By MS/MS	By MS/MS	24	24	17	17	17	17	13869000000	16962000000	7225600000	6773600000	6643200000	10189000000	Median	Median	46	48	0	0	16.012	15.817	85.2	84
RBM10	A0A0A0MR66;P98175	RBM10	RNA-binding protein 10	-0.0698175	-0.0352016	none	0.0254541	0.0603241	-0.0244772	0.0607271	By MS/MS	By MS/MS	33	42	30	37	33	42	5295800000	7074600000	2469000000	3350400000	2826800000	3724200000	Median	Median	68	69	0	0	18.572	18.206	40.2	42.3
RBM12B	Q8IXT5	RBM12B	RNA-binding protein 12B	-0.254283	-0.350148	none	-0.0704211	-0.166989	0.0677862	-0.168075	By matching	By MS/MS	5	3	5	3	5	3	97729000	133510000	47903000	57359000	49826000	76150000	Median	Median	5	6	0	0	35.212	29.177	5.6	3.1
RBM14/RBM14-RBM4	Q96PK6	RBM14-RBM4;RBM14	RNA-binding protein 14	-0.0492756	-0.0190605	none	0.0401209	0.0706641	-0.0213653	0.0784004	By MS/MS	By MS/MS	29	29	29	29	29	29	7642200000	11202000000	3843500000	5510900000	3798700000	5691500000	Median	Median	60	61	0	0	17.632	19.56	41.3	41.1
RBM15	A0A087WWP4;Q96T37	RBM15	Putative RNA-binding protein 15	-0.0318364	-0.0962318	none	-0.0938329	-0.158977	0.0455344	-0.178899	By MS/MS	By MS/MS	29	31	26	28	29	31	3265800000	4078600000	1423700000	1700800000	1842100000	2377800000	Median	Median	42	48	0	0	37.592	32.661	40.4	44.2
RBM15B	Q8NDT2	RBM15B	Putative RNA-binding protein 15B	-0.00928864	-0.0121066	none	-0.0706635	-0.0739095	0.00199262	-0.102235	By MS/MS	By MS/MS	14	15	11	12	11	12	741050000	926600000	380540000	412620000	360510000	513980000	Median	Median	14	18	0	0	35.858	18.049	21.1	23
RBM17	Q96I25;Q5W011;Q5W010;Q5W012	RBM17	Splicing factor 45	-0.139488	-0.0619331	none	0.0163537	0.0942361	-0.0548394	0.0783615	By MS/MS	By MS/MS	18	17	18	17	18	17	2899400000	4095700000	1398000000	1958800000	1501500000	2136900000	Median	Median	40	40	0	0	14.945	16.528	35.4	34.4
RBM22	Q9NW64;E5RJW4	RBM22	Pre-mRNA-splicing factor RBM22	-0.053131	-0.0184656	none	0.108892	0.144307	-0.0245121	0.179113	By MS/MS	By MS/MS	9	8	9	8	9	8	999430000	1113800000	489690000	555130000	509730000	558660000	Median	Median	14	12	0	0	10.891	13.358	26.4	26.4
RBM25	P49756	RBM25	RNA-binding protein 25	-0.095315	-0.0466502	none	-0.162799	-0.114957	-0.0344112	-0.196302	By MS/MS	By MS/MS	34	33	34	33	34	33	5522000000	5823300000	2481100000	2634700000	3040900000	3188600000	Median	Median	62	55	0	0	25.697	14.893	43.4	42
RBM26	A0A087X0H9;Q5T8P6	RBM26	RNA-binding protein 26	0.163109	-0.254829	none	0.687598	0.272501	0.295527	0.678021	By MS/MS	By matching	3	1	3	1	3	1	49241000	15836000	29266000	6694400	19974000	9141300	Median	Median	3	1	0	0	21.463		3.7	1.6
RBM27	Q9P2N5;U3KPZ7	RBM27	RNA-binding protein 27	-0.0077066	0.120914	none	0.0280033	0.157173	-0.0909488	0.131209	By MS/MS	By MS/MS	13	16	13	16	13	16	1209500000	1417300000	592040000	680190000	617470000	737080000	Median	Median	19	19	0	0	15.449	22.759	21.2	24.5
RBM28	Q9NW13	RBM28	RNA-binding protein 28	0.0112708	-0.0273094	none	0.0641931	0.0258793	0.0272804	0.0636103	By MS/MS	By MS/MS	18	13	14	10	18	13	784560000	410630000	360710000	206140000	423850000	204490000	Median	Median	21	18	0	0	33.351	33.984	32.1	24.2
RBM3	P98179	RBM3	Putative RNA-binding protein 3	0.326837	0.243611	none	0.192825	0.110497	0.0588498	0.214308	By MS/MS	By MS/MS	7	8	7	8	7	8	1016600000	1657500000	528380000	780940000	488250000	876560000	Median	Median	12	13	0	0	8.3132	12.02	66.2	66.2
RBM34	P42696;A2A2V2;Q5TCT4	RBM34	RNA-binding protein 34	0.0238201	0.0242144	none	-0.0245899	-0.0243405	-0.000278816	-0.0345983	By matching	By MS/MS	3	1	3	1	3	1	98911000	60226000	51301000	25983000	47610000	34242000	Median	Median	3	2	0	0	11.79	5.4876	10.9	3
RBM39 (1)	Q14498;A0A0U1RQH7	RBM39	RNA-binding protein 39	-0.207809	0.0893171	none	-0.189598	0.107286	-0.2101	-0.0575816	By MS/MS	By MS/MS	32	31	3	2	32	31	18121000000	20660000000	8114100000	10043000000	10007000000	10617000000	Median	Median	73	67	0	0	15.301	32.237	52.5	51.5
RBM39 (2)	G3XAC6	RBM39		-0.252466	0.124046	none	-0.361843	0.0136409	-0.266235	-0.245429	By MS/MS	By MS/MS	30	30	1	1	1	1	170870000	359070000	72336000	167670000	98532000	191400000	Median	Median	2	4	0	0	5.7965	2.8768	61.2	61.2
RBM4	Q9BWF3;E9PB51	RBM4	RNA-binding protein 4	0.163473	0.200314	none	0.234992	0.273337	-0.0260499	0.359521	By MS/MS	By MS/MS	12	11	2	2	12	11	796820000	1283600000	391060000	617700000	405760000	665860000	Median	Median	18	20	0	0	21.893	16.991	39	39
RBM42	K7EP90;Q9BTD8;K7EQ03;K7ER08	RBM42	RNA-binding protein 42	-0.0721933	-0.124076	none	-0.0940638	-0.146659	0.0366863	-0.170326	By MS/MS	By MS/MS	6	5	6	5	6	5	298820000	245810000	145650000	115310000	153160000	130510000	Median	Median	8	7	0	0	16.011	9.4652	12.4	8.7
RBM45	Q8IUH3	RBM45	RNA-binding protein 45	-0.324381	-0.557167	none	-0.213604	-0.448351	0.164605	-0.468563	By MS/MS	By MS/MS	1	1	1	1	1	1	17564000	24269000	8463900	9207400	9100300	15062000	Median	Median	1	1	0	0			1.5	1.5
RBM47	B7Z8Z7;A0AV96;D6R9D6	RBM47	RNA-binding protein 47	-0.0833773	0.0833773	none	0.201383	0.369829	-0.117913	0.404259	By MS/MS	By MS/MS	3	2	3	2	3	2	74173000	71105000	40868000	36823000	33306000	34282000	Median	Median	4	3	0	0	7.0569	23.508	4.3	4.3
RBM4B	Q9BQ04	RBM4B	RNA-binding protein 4B	0.0323502	0.370834	none	0.101919	0.442015	-0.239344	0.385329	By MS/MS	By MS/MS	11	10	1	1	1	1	21177000	28696000	11881000	14043000	9296500	14654000	Median	Median	1	1	0	0			31.8	31.8
RBM5	P52756	RBM5	RNA-binding protein 5	-0.0474487	-0.0409287	none	-0.134841	-0.129103	-0.00461033	-0.186624	By MS/MS	By MS/MS	12	13	11	10	11	10	531430000	694750000	222350000	306580000	309070000	388170000	Median	Median	12	11	0	0	40.681	30.644	18	18.8
RBM6	P78332;E9PGM9	RBM6	RNA-binding protein 6	-0.355966	-0.111322	none	-0.186295	0.0579701	-0.172989	-0.0902275	By matching	By MS/MS	4	5	2	3	2	3	29213000	39475000	14234000	18302000	14979000	21173000	Median	Median	2	3	0	0	16.162	8.22	3.4	3.8
RBM7	J3KPD3;Q9Y580;G3V1T9	RBM7	RNA-binding protein 7	-0.0842201	-0.0606702	none	0.024887	0.0486547	-0.0166523	0.0520514	By MS/MS	By MS/MS	8	7	8	7	8	7	687070000	919650000	360340000	439750000	326740000	479900000	Median	Median	14	15	0	0	16.68	20.876	48.3	46.8
RBM8A	Q9Y5S9	RBM8A	RNA-binding protein 8A	-0.0199792	-0.0043907	none	0.113567	0.129876	-0.0110228	0.172174	By MS/MS	By MS/MS	7	7	7	7	7	7	1518900000	1832900000	765390000	895920000	753500000	937010000	Median	Median	12	13	0	0	12.438	14.163	51.7	53.4
RBMX	P38159;H3BT71;H0Y6E7;H3BUY5	RBMX	RNA-binding motif protein, X chromosome;RNA-binding motif protein, X chromosome, N-terminally processed	-0.0986872	-0.0431693	none	-0.0442111	0.0112094	-0.0392571	-0.0232196	By MS/MS	By MS/MS	48	52	12	16	48	52	15360000000	18726000000	6814300000	8589600000	8545300000	10136000000	Median	Median	133	144	0	0	38.533	13.303	65.2	69.3
RBMX2	Q9Y388;A0A087WUI1;Q5JY83	RBMX2	RNA-binding motif protein, X-linked 2	-0.0652438	-0.00796937	none	-0.00652127	0.0508847	-0.0404991	0.0314897	By MS/MS	By MS/MS	3	4	3	4	3	4	160520000	207820000	78390000	98259000	82131000	109560000	Median	Median	6	7	0	0	10.037	7.9699	10.6	10.6
RBMXL1	Q96E39	RBMXL1	RNA binding motif protein, X-linked-like-1	-0.0474991	0.0295363	none	0.0113525	0.0886844	-0.0544722	0.0708983	By MS/MS	By MS/MS	37	36	5	4	5	4	105730000	62022000	51015000	29972000	54717000	32049000	Median	Median	7	4	0	0	18.668	15.63	58.7	54.1
RBPJ	D6R927;Q06330;D6RA45;D6RCM1;D6RBQ8;D6RB37;D6R946	RBPJ	Recombining binding protein suppressor of hairless	0.102778	0.31282	none	0.159887	0.371503	-0.148522	0.376191	By MS/MS	By MS/MS	8	7	8	7	8	7	298870000	273210000	138620000	144360000	160260000	128850000	Median	Median	12	10	0	0	28.391	22.023	28.8	23
RBX1	P62877	RBX1	E3 ubiquitin-protein ligase RBX1;E3 ubiquitin-protein ligase RBX1, N-terminally processed	0.189741	0.149044	none	0.114234	0.0740944	0.0287769	0.133083	By MS/MS	By MS/MS	4	4	4	4	4	4	205180000	188970000	100580000	85086000	104600000	103880000	Median	Median	5	6	0	0	10.321	22.131	34.3	34.3
RCC1 (1)	P18754;C9JMJ4;C9JQZ4;C9JRH2;C9J3R0	RCC1	Regulator of chromosome condensation	-0.0424536	0.0347547	none	-0.0518178	0.0253123	-0.0545945	-0.0185807	By MS/MS	By MS/MS	40	41	12	12	40	41	177880000000	231860000000	85423000000	111740000000	92458000000	120130000000	Median	Median	158	166	0	0	13.558	12.486	81	78.6
RCC1 (2)	C9JW69	RCC1		0	0	zero-fill					By matching	By matching	28	29	0	0	0	0	0	0	0	0	0	0	Median	Median	0	0	0	0			69.6	66.9
RCC2	Q9P258	RCC2	Protein RCC2	0.146372	-0.116125	none	0.238665	-0.0231965	0.185614	0.15181	By MS/MS	By MS/MS	11	12	11	12	11	12	508640000	505030000	297480000	254000000	211160000	251040000	Median	Median	15	15	0	0	30.865	16.058	31.4	33.3
RCOR1 (1)	J3KN32	RCOR1		0.165712	-0.07111	none	0.239276	0.00317044	0.167459	0.17094	By MS/MS	By MS/MS	26	29	1	1	26	29	4232900000	4647800000	2138000000	2146400000	2094900000	2501400000	Median	Median	51	56	0	0	18.409	31.392	48.7	62.5
RCOR1 (2)	Q9UKL0	RCOR1	REST corepressor 1	0	0	zero-fill					By matching	By matching	25	28	0	0	0	0	0	0	0	0	0	0	Median	Median	0	0	0	0			46.3	60.2
RCOR2	Q8IZ40	RCOR2	REST corepressor 2	0.882681	-0.784707	none	1.07327	-0.592702	1.17902	0.336326	By MS/MS	By MS/MS	2	3	1	2	1	2	46797000	79638000	30897000	28217000	15900000	51421000	Median	Median	2	3	0	0	6.7913	6.0249	3.4	6.5
RCOR3	Q9P2K3;E9PQE5	RCOR3	REST corepressor 3	0.535308	-0.179209	none	0.585059	-0.128109	0.50524	0.321618	By MS/MS	By MS/MS	10	10	1	2	5	5	217030000	215790000	121190000	97923000	95839000	117870000	Median	Median	8	5	0	0	17.647	15.211	21	24.6
RECQL5	O94762	RECQL5	ATP-dependent DNA helicase Q5	-0.0709627	-0.136042	none	-0.165159	-0.231413	0.0460183	-0.280557	By MS/MS	By MS/MS	11	10	11	10	11	10	343890000	359490000	174750000	174200000	169140000	185280000	Median	Median	15	13	0	0	23.744	28.115	14.8	12.8
REEP4	Q9H6H4;E5RGS2	REEP4	Receptor expression-enhancing protein 4	0.117674	-0.101225	none	0.247077	0.0289934	0.154785	0.194754	By MS/MS	By MS/MS	9	9	9	9	9	9	1134800000	1758800000	519440000	743020000	615350000	1015700000	Median	Median	15	21	0	0	44.681	32.847	40.5	40.5
REST	Q13127	REST	RE1-silencing transcription factor	-0.0459902	0.0202997	none	-0.165693	-0.10019	-0.0468741	-0.18787	By MS/MS	By MS/MS	21	19	21	19	21	19	1710000000	1840100000	790170000	824840000	919850000	1015300000	Median	Median	38	36	0	0	29.759	11.394	25.1	22.9
RETSAT	H7C3J0;Q6NUM9;H0YGU3;H7BZ81	RETSAT	All-trans-retinol 13,14-reductase	-0.0126916	-0.0831062	none	0.277866	0.208892	0.0497907	0.344044	By MS/MS	By matching	2	1	2	1	2	1	38515000	25604000	18859000	13748000	19656000	11856000	Median	Median	2	1	1	0	29.062		12.5	3.3
REXO4	Q9GZR2	REXO4	RNA exonuclease 4	0.292218	-0.0019668	none	0.36042	0.067501	0.20802	0.301972	By MS/MS	By MS/MS	3	3	3	3	3	3	105790000	157270000	55335000	73754000	50459000	83514000	Median	Median	5	5	0	0	26.825	27.079	9	9
RFC1	P35251	RFC1	Replication factor C subunit 1	-0.0534879	-0.0138134	none	0.00144197	0.041243	-0.0280541	0.030266	By MS/MS	By MS/MS	104	115	104	115	104	115	89349000000	113400000000	42660000000	53421000000	46689000000	59975000000	Median	Median	287	309	0	0	14.593	17.687	72.7	72.6
RFC2	P35250;A0A087WVY3	RFC2	Replication factor C subunit 2	-0.0236205	0.061443	none	-0.0162056	0.0690147	-0.060149	0.0375199	By MS/MS	By MS/MS	36	34	36	34	36	34	40109000000	47621000000	18889000000	21724000000	21221000000	25897000000	Median	Median	83	89	0	0	21.873	20.312	80.8	76.8
RFC3	P40938	RFC3	Replication factor C subunit 3	-0.0356676	-0.00133163	none	-0.00611554	0.0282862	-0.0242792	0.015749	By MS/MS	By MS/MS	46	41	46	41	46	41	63167000000	54941000000	29673000000	25622000000	33494000000	29319000000	Median	Median	124	114	0	0	20.772	18.386	93.8	88.8
RFC4	P35249;C9JZI1;C9J8M3	RFC4	Replication factor C subunit 4	-0.0250266	-0.00241689	none	0.0233263	0.0461418	-0.0159875	0.0491689	By MS/MS	By MS/MS	56	54	56	54	56	54	85500000000	94538000000	40261000000	44072000000	45239000000	50466000000	Median	Median	160	157	0	0	16.632	14.097	96.1	92
RFC5	P40937	RFC5	Replication factor C subunit 5	-0.020674	0.020674	none	-0.0489196	-0.00773914	-0.0292374	-0.0399774	By MS/MS	By MS/MS	33	33	33	33	33	33	23020000000	23918000000	10732000000	10988000000	12288000000	12930000000	Median	Median	76	68	0	0	12.998	10.801	76.8	68.8
RFWD3	Q6PCD5	RFWD3	E3 ubiquitin-protein ligase RFWD3	-0.254363	-0.357907	none	0.047678	-0.0558912	0.073217	-0.00602441	By MS/MS	By MS/MS	7	6	7	6	7	6	192560000	309340000	95328000	140080000	97228000	169260000	Median	Median	8	9	0	0	43.956	19.683	10.1	8.7
RFX1	P22670	RFX1	MHC class II regulatory factor RFX1	0.0565846	-0.0864131	none	-0.0284105	-0.172002	0.101115	-0.142013	By MS/MS	By MS/MS	2	3	2	3	2	3	84487000	158230000	43012000	75175000	41475000	83056000	Median	Median	2	3	0	0	9.6824	10.764	3.9	5
RFX5	P48382;F8W689	RFX5	DNA-binding protein RFX5	0.238587	-0.15919	none	0.354339	-0.0425162	0.281271	0.219661	By MS/MS	By MS/MS	30	28	30	28	30	28	3104800000	3479400000	1633500000	1624200000	1471300000	1855300000	Median	Median	65	59	0	0	26.4	21.556	57.3	57.1
RFX7	H0YLX2;Q2KHR2	RFX7	DNA-binding protein RFX7	0.0452758	-0.241014	none	0.0608775	-0.225902	0.202438	-0.11729	By MS/MS	By MS/MS	6	6	6	6	6	6	205640000	242710000	104350000	113050000	101280000	129660000	Median	Median	4	6	0	0	19.493	17.703	8.4	9.5
RFXANK	O14593;A0A024R7P0;H0YGQ6;F5GY33	RFXANK	DNA-binding protein RFXANK	0.235446	-0.261666	none	0.4336	-0.0624146	0.351511	0.261429	By MS/MS	By MS/MS	3	1	3	1	3	1	225490000	61437000	113260000	27755000	112230000	33682000	Median	Median	4	2	0	0	13.807	13.815	14.2	5.4
RFXAP	O00287	RFXAP	Regulatory factor X-associated protein	0.354632	-0.161594	none	0.469052	-0.0459228	0.365027	0.298118	By MS/MS	By MS/MS	4	5	4	5	4	5	267850000	386710000	146310000	182780000	121530000	203930000	Median	Median	7	8	0	0	9.424	22.45	21	21
RGPD3	J3KNE0;A6NKT7	RGPD3	RanBP2-like and GRIP domain-containing protein 3	0.0406195	0.00942782	none	0.0680516	0.0371713	0.0220558	0.0743389	By MS/MS	By MS/MS	81	81	0	0	4	3	439700000	394530000	210520000	189620000	229170000	204900000	Median	Median	4	4	0	0	16.076	25.894	40.7	37.6
RGPD8	O14715;J3KQ37	RGPD8	RANBP2-like and GRIP domain-containing protein 8	0	0	zero-fill					By matching	By matching	73	71	0	0	0	0	0	0	0	0	0	0	Median	Median	0	0	0	0			34.3	31.3
RIF1	Q5UIP0	RIF1	Telomere-associated protein RIF1	0.00053097	-0.0146066	none	0.137766	0.123401	0.0107039	0.184642	By MS/MS	By MS/MS	118	120	118	120	118	120	47936000000	63191000000	23525000000	30434000000	24410000000	32758000000	Median	Median	260	277	0	0	21.879	19.586	49	49.4
RING1	Q06587	RING1	E3 ubiquitin-protein ligase RING1	0.192136	-0.187298	none	0.129217	-0.250577	0.2683	-0.0866093	By MS/MS	By MS/MS	15	13	10	9	15	13	8626600000	12271000000	3475300000	4107400000	5151300000	8163800000	Median	Median	34	37	0	0	14.945	13.367	35	34.2
RLF	Q13129	RLF	Zinc finger protein Rlf	1.02027	-1.05598	none	0.998845	-1.07765	1.46813	-0.0600697	By MS/MS	By MS/MS	2	1	2	1	2	1	52802000	45335000	33120000	15701000	19681000	29634000	Median	Median	3	2	0	0	27.358	20.584	1.4	0.7
RLIM	Q9NVW2	RLIM	E3 ubiquitin-protein ligase RLIM	0.608712	-0.608712	ratio projection	0.610511				By MS/MS	By matching	1	0	1	0	1	0	7294300	0	4854400	0	2440000	0	Median	Median	1	0	1	0			2.2	0
RMI1	Q9H9A7;A0A087X112;A0A0A0MSU3	RMI1	RecQ-mediated genome instability protein 1	0.00298231	-0.145762	none	0.0301242	-0.118884	0.105178	-0.063074	By MS/MS	By MS/MS	23	24	23	24	23	24	4493200000	5164900000	2078300000	2267400000	2414900000	2897500000	Median	Median	43	42	0	0	18.102	21.899	43.8	43.8
RMI2	Q96E14	RMI2	RecQ-mediated genome instability protein 2	-0.0673952	-0.132013	none	-0.0735754	-0.138823	0.045692	-0.150324	By MS/MS	By MS/MS	13	12	13	12	13	12	3150100000	3851600000	1405200000	1679600000	1744900000	2172000000	Median	Median	26	26	0	0	41.865	13.384	95.2	92.5
RNF113A	O15541	RNF113A	RING finger protein 113A	0	0	zero-fill					By matching	By matching	0	0	0	0	0	0	0	0	0	0	0	0	Median	Median	0	0	0	0			0	0
RNF168	Q8IYW5	RNF168	E3 ubiquitin-protein ligase RNF168	0.24577	-0.337995	none	0.416299	-0.166729	0.412784	0.175251	By MS/MS	By MS/MS	1	1	1	1	1	1	70722000	33346000	40470000	18469000	30252000	14878000	Median	Median	2	1	0	0	3.7484		1.9	1.9
RNF169	Q8NCN4	RNF169	E3 ubiquitin-protein ligase RNF169	0.0774595	-0.0528445	none	0.00432161	-0.126344	0.0921389	-0.0865562	By MS/MS	By MS/MS	8	7	8	7	8	7	197500000	314590000	103280000	144110000	94221000	170480000	Median	Median	9	9	0	0	24.227	22.302	16.7	17.1
RNF2	Q99496;X6RFN3	RNF2	E3 ubiquitin-protein ligase RING2	0.198629	-0.3005	none	0.207893	-0.291486	0.352938	-0.0601544	By MS/MS	By MS/MS	17	16	12	12	12	12	3290600000	4001000000	1658800000	1730400000	1631800000	2270600000	Median	Median	29	28	0	0	17.536	17.14	51.2	51.2
RNF20	Q5VTR2	RNF20	E3 ubiquitin-protein ligase BRE1A	0.0239485	0.0103175	none	0.156138	0.143393	0.00963854	0.211773	By MS/MS	By MS/MS	16	11	15	10	16	11	608720000	468900000	301130000	241940000	307590000	226960000	Median	Median	20	15	0	0	42.44	14.497	24.2	17
RNF40	O75150;H3BP71	RNF40	E3 ubiquitin-protein ligase BRE1B	0.063185	0.0691066	none	0.154194	0.161049	-0.00418722	0.222924	By MS/MS	By MS/MS	11	10	10	9	10	9	310040000	319330000	163180000	152230000	146850000	167110000	Median	Median	14	13	0	0	25.042	17.438	14.8	13.8
RNF5	A0A140TA09;Q99942	RNF5	E3 ubiquitin-protein ligase RNF5	0	0	zero-fill					By matching	By matching	0	0	0	0	0	0	0	0	0	0	0	0	Median	Median	0	0	0	0			0	0
RNPC3	Q96LT9	RNPC3	RNA-binding protein 40	-0.216346	0.0973299	none	-0.289986	0.0229004	-0.221802	-0.188202	By MS/MS	By MS/MS	5	5	5	5	5	5	113590000	139560000	53174000	74328000	60411000	65232000	Median	Median	6	6	0	0	19.765	30.737	13.7	13.7
RNPS1	H3BV80;H3BMM9;H3BTC0;Q15287	RNPS1	RNA-binding protein with serine-rich domain 1	-0.0730728	-0.0653543	none	-0.0310614	-0.0235044	-0.00545781	-0.0385678	By MS/MS	By MS/MS	13	13	13	13	13	13	9238500000	8657300000	4041900000	3875100000	5196600000	4782200000	Median	Median	39	36	0	0	19.186	19.85	47.9	51.2
RP9	Q8TA86;C9J6V2	RP9	Retinitis pigmentosa 9 protein	-0.088092	0.300295	none	-0.260757	0.127237	-0.274631	-0.0936001	By MS/MS	By MS/MS	4	5	4	5	4	5	359760000	470930000	218920000	268400000	140840000	202530000	Median	Median	6	8	0	0	16.802	10.251	19.5	19.5
RPA1	P27694	RPA1	Replication protein A 70 kDa DNA-binding subunit;Replication protein A 70 kDa DNA-binding subunit, N-terminally processed	-0.0853301	-0.247861	none	0.0999011	-0.06252	0.114927	0.0260923	By MS/MS	By MS/MS	44	45	44	45	44	45	26448000000	26287000000	12994000000	12071000000	13454000000	14216000000	Median	Median	108	104	0	0	12.166	16.837	67.7	71.4
RPA2	P15927;Q5TEJ7	RPA2	Replication protein A 32 kDa subunit	-0.140914	-0.255896	none	0.0127832	-0.102465	0.0813049	-0.0636558	By MS/MS	By MS/MS	18	20	18	20	18	20	15496000000	17970000000	7617800000	8448600000	7878600000	9521700000	Median	Median	47	45	0	0	9.7799	12.767	89.3	91.5
RPA3	P35244;B5MC59	RPA3	Replication protein A 14 kDa subunit	-0.123376	-0.267325	none	0.0551957	-0.088853	0.101787	-0.0241008	By MS/MS	By MS/MS	14	15	14	15	14	15	15380000000	14745000000	7746000000	6803800000	7634300000	7941100000	Median	Median	30	31	0	0	11.49	6.8102	94.2	99.2
RPF2	Q9H7B2;U3KQN5;Q5VXM9;Q5VXN0	RPF2	Ribosome production factor 2 homolog	-1.53035	-0.231112	none	-1.62047	-0.326986	-0.918702	-1.37434	By MS/MS	By MS/MS	2	2	2	2	2	2	116600000	200930000	10319000	14267000	106280000	186660000	Median	Median	2	3	1	1	166.09	175.41	6.9	6.9
RPL10	P27635;X1WI28;F8W7C6;A0A087WV22	RPL10	60S ribosomal protein L10	-0.0625422	-0.0427807	none	-0.0966223	-0.0773759	-0.0139735	-0.122994	By MS/MS	By MS/MS	12	10	12	10	12	10	500860000	356690000	230910000	164030000	269950000	192660000	Median	Median	15	15	0	0	19.406	16.498	55.6	41.1
RPL10A	P62906	RPL10A	60S ribosomal protein L10a	-0.0125946	0.0801951	none	0.00129784	0.0943712	-0.0656123	0.0678428	By MS/MS	By MS/MS	8	7	8	7	8	7	2375900000	2087900000	1130700000	1027300000	1245100000	1060600000	Median	Median	19	18	0	0	6.1669	6.9528	36.4	28.6
RPL11	P62913;Q5VVC8;Q5VVC9	RPL11	60S ribosomal protein L11	-0.169568	-0.00823865	none	-0.208328	-0.0477559	-0.114077	-0.180741	By MS/MS	By MS/MS	7	8	7	8	7	8	1205900000	1879600000	583450000	932500000	622470000	947090000	Median	Median	16	16	0	0	17.976	21.183	42.1	40.4
RPL12	P30050	RPL12	60S ribosomal protein L12	0.0518185	0.223556	none	-0.089559	0.0821576	-0.121437	-0.00487411	By MS/MS	By MS/MS	9	12	9	12	9	12	2238200000	3138700000	1028900000	1478600000	1209400000	1660100000	Median	Median	18	22	0	0	14.425	21.941	66.1	77.6
RPL13	P26373;J3QSB4	RPL13	60S ribosomal protein L13	-0.0539424	-0.0211908	none	-0.0826217	-0.0502634	-0.0231589	-0.0938958	By MS/MS	By MS/MS	16	16	16	16	16	16	1836300000	2115500000	828670000	946890000	1007700000	1168600000	Median	Median	28	28	0	0	25.556	24.427	54	61.1
RPL13A	Q8J015;P40429;M0QYS1	RPL13A	60S ribosomal protein L13a	-0.0239103	0.0782285	none	0.0721744	0.175045	-0.072223	0.175025	By MS/MS	By MS/MS	5	6	5	6	5	6	627560000	652800000	301720000	307190000	325840000	345600000	Median	Median	9	10	0	0	7.9945	12.537	26.1	28.2
RPL14	P50914;E7EPB3	RPL14	60S ribosomal protein L14	0.0367342	0.0380115	none	0.0024505	0.00374614	-0.00090318	0.00438438	By MS/MS	By MS/MS	9	8	9	8	9	8	549890000	643120000	253310000	298800000	296570000	344330000	Median	Median	15	16	0	0	17.034	25.734	37.2	37.2
RPL15	P61313;E7EQV9	RPL15	60S ribosomal protein L15;Ribosomal protein L15	0.0340112	0.182986	none	0.0071955	0.156655	-0.105341	0.116173	By MS/MS	By MS/MS	6	6	6	6	6	6	299490000	207190000	152760000	115840000	146730000	91352000	Median	Median	9	7	0	0	25.143	18.676	29.9	29.9
RPL17/RPL17-C18orf32	A0A087WXM6;J3QQT2;J3KRX5;A0A0A6YYL6;P18621;J3KRB3;A0A087WWH0;J3QS96;J3QLC8;A0A087WY81;A0A0A0MRF8	RPL17;RPL17-C18orf32	60S ribosomal protein L17	-0.416361	-0.248678	none	-0.623243	-0.458763	-0.11857	-0.764746	By MS/MS	By MS/MS	4	3	4	3	4	3	121130000	71028000	43252000	30277000	77880000	40751000	Median	Median	5	3	0	0	18.366	4.5192	33.7	16
RPL18	Q07020;F8VUA6;J3QQ67;G3V203;H0YHA7	RPL18	60S ribosomal protein L18	-0.0968939	0.0440881	none	-0.194146	-0.053898	-0.0996893	-0.175099	By MS/MS	By MS/MS	14	11	14	11	14	11	2243700000	2866700000	966180000	1205600000	1277500000	1661100000	Median	Median	25	22	0	0	11.663	15.248	48.9	43.6
RPL18A	Q02543;M0R117;M0R1A7;M0R0P7;M0R3D6	RPL18A	60S ribosomal protein L18a	-0.155344	0.278583	none	-0.181722	0.252416	-0.306832	0.0508965	By MS/MS	By MS/MS	4	6	4	6	4	6	154860000	236620000	77902000	123350000	76959000	113270000	Median	Median	5	4	0	0	28.674	12.977	22.7	35.8
RPL19	J3QR09;J3KTE4;P84098;J3QL15	RPL19	Ribosomal protein L19;60S ribosomal protein L19	0.270538	0.146174	none	0.0727232	-0.0515786	0.0879385	0.0146913	By MS/MS	By MS/MS	3	3	3	3	3	3	115370000	126590000	56176000	61564000	59191000	65026000	Median	Median	4	4	0	0	50.334	58.198	13.5	17.6
RPL21	P46778;M0R181	RPL21	60S ribosomal protein L21	-0.0750515	0.145685	none	-0.0319166	0.189287	-0.156084	0.11174	By MS/MS	By MS/MS	11	10	11	10	11	10	1260100000	1689200000	589970000	858450000	670140000	830720000	Median	Median	22	24	0	0	19.128	24.073	60.6	53.1
RPL22	P35268;K7EMH1;K7ERI7;K7EP65;K7EKS7;K7ELC4	RPL22	60S ribosomal protein L22	-0.192677	-0.0260038	none	-0.256907	-0.0912639	-0.117856	-0.245846	By MS/MS	By MS/MS	3	2	3	2	3	2	110370000	52883000	53140000	22364000	57226000	30520000	Median	Median	4	2	0	0	35.812	9.6077	28.9	19.5
RPL23	P62829;C9JD32;J3KT29;J3KTJ3;B9ZVP7	RPL23	60S ribosomal protein L23	-0.118165	0.0257361	none	-0.0888837	0.0549179	-0.101754	-0.0237163	By MS/MS	By MS/MS	7	9	7	9	7	9	984040000	1337800000	481190000	623640000	502850000	714150000	Median	Median	13	16	0	0	17.38	20.747	47.9	55
RPL23A	P62750;H7BY10;K7ERT8;A8MUS3;K7EMA7;K7EJV9	RPL23A	60S ribosomal protein L23a	-0.323624	-0.182902	none	-0.363568	-0.224587	-0.0995051	-0.415596	By MS/MS	By MS/MS	4	4	4	4	4	4	475680000	572060000	231680000	321000000	244000000	251060000	Median	Median	8	6	0	0	48.6	34.809	36.5	36.5
RPL24	P83731;C9JXB8;C9JNW5	RPL24	60S ribosomal protein L24	0.109938	0.082733	none	0.0514417	0.0244615	0.0192367	0.053615	By MS/MS	By MS/MS	7	7	7	7	7	7	229930000	375540000	106820000	196390000	123110000	179150000	Median	Median	9	10	0	0	12.811	17.792	36.9	36.9
RPL26/RPL26L1	P61254;J3KTJ8;J3QRI7;J3QQQ9;J3QQV1;E5RIT6;Q9UNX3;J3QRC4	RPL26;RPL26L1	60S ribosomal protein L26;60S ribosomal protein L26-like 1	-0.350699	-0.372172	none	-0.654013	-0.679434	0.0151841	-0.942939	By MS/MS	By MS/MS	7	5	7	5	7	5	220570000	253360000	80567000	90565000	140010000	162800000	Median	Median	8	7	0	0	29.918	22.05	51.7	43.4
RPL27	P61353;K7ELC7;K7EQQ9	RPL27	60S ribosomal protein L27	-0.12018	-0.0404469	none	-0.166195	-0.0872122	-0.0563795	-0.17902	By MS/MS	By MS/MS	7	8	7	8	7	8	2171300000	3300400000	991920000	1459700000	1179400000	1840700000	Median	Median	15	17	0	0	11.745	12.414	56.6	56.6
RPL27A	P46776;E9PJD9;E9PLL6;E9PLX7	RPL27A	60S ribosomal protein L27a	-0.119992	0.0244694	none	-0.128346	0.015783	-0.102149	-0.0792917	By MS/MS	By MS/MS	7	6	7	6	7	6	1121800000	1074200000	504410000	476630000	617380000	597580000	Median	Median	14	13	0	0	21.741	25.094	54.7	54.7
RPL28	P46779;H0YKD8;H0YMF4	RPL28	60S ribosomal protein L28	-0.0532383	0.143522	none	-0.00599964	0.19131	-0.13913	0.131447	By MS/MS	By MS/MS	7	7	7	7	7	7	803590000	757560000	360410000	356670000	443190000	400890000	Median	Median	11	13	0	0	13.531	13.684	57.7	51.1
RPL29	P47914	RPL29	60S ribosomal protein L29	-0.0895484	0.042738	none	-0.222347	-0.0909873	-0.0935406	-0.221285	By MS/MS	By MS/MS	9	10	9	10	9	10	873330000	1223800000	381820000	538760000	491510000	685070000	Median	Median	17	24	0	0	16.286	33.645	42.8	46.5
RPL3	P39023;G5E9G0;B5MCW2;H7C422	RPL3	60S ribosomal protein L3	-0.16563	0.0157348	none	-0.155245	0.0257376	-0.128244	-0.0911962	By MS/MS	By MS/MS	11	13	11	13	11	13	648250000	820860000	296340000	398360000	351910000	422500000	Median	Median	16	16	0	0	57.246	21.373	26.6	29.5
RPL30	P62888;E5RI99;A0A0B4J213	RPL30	60S ribosomal protein L30	-0.34795	0.34795	ratio projection	-0.348978				By MS/MS	By matching	1	0	1	0	1	0	64136000	0	27216000	0	36919000	0	Median	Median	1	0	0	0			13.9	0
RPL31	P62899;H7C2W9;C9JU56;B7Z4E3;B7Z4C8;B8ZZK4	RPL31	60S ribosomal protein L31	-0.189634	-0.128453	none	-0.14543	-0.0849304	-0.0432615	-0.162762	By MS/MS	By MS/MS	4	4	4	4	4	4	446900000	425560000	208310000	199510000	238580000	226050000	Median	Median	5	3	0	0	43.222	3.6939	27.2	28.8
RPL32	D3YTB1;F8W727;P62910	RPL32	60S ribosomal protein L32	-0.0621972	0.0621972	none	-0.0788532	0.045443	-0.0879602	-0.0233643	By MS/MS	By MS/MS	7	8	7	8	7	8	1177000000	1298800000	543300000	620790000	633740000	677960000	Median	Median	14	15	0	0	8.3871	7.4421	54.9	54.9
RPL34	P49207	RPL34	60S ribosomal protein L34	-0.114431	0.0561142	none	-0.0334809	0.137372	-0.120594	0.0738197	By MS/MS	By MS/MS	3	7	3	7	3	7	205320000	487470000	102250000	224630000	103060000	262840000	Median	Median	6	10	0	0	5.1063	14.186	26.5	40.2
RPL35	P42766;F2Z388	RPL35	60S ribosomal protein L35	-0.152752	-0.0578888	none	-0.27174	-0.178208	-0.0670785	-0.317964	By MS/MS	By MS/MS	5	6	5	6	5	6	439650000	633470000	173360000	263350000	266280000	370130000	Median	Median	9	11	0	0	30.24	33.519	30.1	34.1
RPL35A	P18077;C9K025	RPL35A	60S ribosomal protein L35a	-0.0916946	0.1584	none	-0.025412	0.225275	-0.176843	0.141849	By MS/MS	By MS/MS	6	6	6	6	6	6	430050000	513910000	205080000	250150000	224970000	263760000	Median	Median	10	9	0	0	46.472	19.517	45.5	39.1
RPL36	Q9Y3U8;J3QSB5	RPL36	60S ribosomal protein L36	0.1516	0.127756	none	0.128161	0.105008	0.0168603	0.164826	By MS/MS	By MS/MS	8	7	8	7	8	7	451420000	579940000	220250000	296080000	231170000	283860000	Median	Median	10	12	0	0	22.612	21.032	47.6	47.6
RPL36A/RPL36AL	J3KQN4;Q969Q0;P83881;H0Y5B4;H7BZ11	RPL36A;RPL36AL	60S ribosomal protein L36a-like;60S ribosomal protein L36a	-0.065361	0.147739	none	-0.0347809	0.178747	-0.150685	0.102246	By MS/MS	By MS/MS	2	2	2	2	2	2	77702000	94662000	36117000	44066000	41585000	50596000	Median	Median	2	2	1	0	26.465	17.368	14.1	14.1
RPL37A	P61513;C9J4Z3;Q6P4E4;E9PEL3;G5E9R3;M0R0A1;M0R2L6	RPL37A	60S ribosomal protein L37a	-0.122716	0.00600078	none	-0.165515	-0.0373992	-0.0910162	-0.143213	By MS/MS	By MS/MS	2	4	2	4	2	4	80706000	186830000	40739000	81896000	39967000	104940000	Median	Median	2	4	0	0	3.1748	35.122	21.7	51.1
RPL38	J3KT73;J3QL01;P63173;J3KSP2	RPL38	60S ribosomal protein L38	0.345878	0.409533	none	0.371392	0.437441	-0.0450105	0.572067	By MS/MS	By MS/MS	1	3	1	3	1	3	33115000	45990000	16928000	25404000	16188000	20586000	Median	Median	2	3	0	0	8.7348	9.46	18.8	37.5
RPL39	Q59GN2;P62891	RPL39	Putative 60S ribosomal protein L39-like 5;60S ribosomal protein L39	-0.366359	0.60913	none	-0.656262	0.31823	-0.689775	-0.236984	By matching	By matching	1	1	1	1	1	1	23698000	25183000	6795200	13464000	16903000	11719000	Median	Median	1	1	0	0			23.5	23.5
RPL4	P36578;H3BM89;H3BTP7;H3BU31	RPL4	60S ribosomal protein L4	-0.0546305	0.0683944	none	-0.0911717	0.0316775	-0.0869917	-0.0418114	By MS/MS	By MS/MS	24	23	24	23	24	23	3103400000	4114800000	1409300000	1921800000	1694000000	2193000000	Median	Median	46	46	0	0	17.056	13.74	42.9	44.3
RPL5	P46777	RPL5	60S ribosomal protein L5	-0.135918	0.0128668	none	-0.141764	0.00662118	-0.105207	-0.0952496	By MS/MS	By MS/MS	12	11	12	11	12	11	1022300000	809530000	553290000	367630000	468970000	441890000	Median	Median	17	18	0	0	20.505	32.831	49.2	40.4
RPL6	Q02878	RPL6	60S ribosomal protein L6	-0.0250402	0.0742484	none	-0.0578571	0.0413832	-0.0702077	-0.011441	By MS/MS	By MS/MS	10	9	10	9	10	9	1511600000	1232500000	709260000	553400000	802370000	679120000	Median	Median	22	20	0	0	20.565	9.6054	32.6	32.6
RPL7	P18124;A8MUD9	RPL7	60S ribosomal protein L7	-0.0146757	0.0208481	none	-0.0927555	-0.0576769	-0.0251191	-0.106298	By MS/MS	By MS/MS	10	10	10	10	10	10	880670000	717590000	406590000	325250000	474080000	392340000	Median	Median	18	15	0	0	22.234	10.279	35.1	37.9
RPL7A	P62424;Q5T8U2	RPL7A	60S ribosomal protein L7a	-0.100719	0.0656022	none	-0.114832	0.0513025	-0.117607	-0.044574	By MS/MS	By MS/MS	16	19	6	9	16	19	1891400000	1872800000	859350000	879630000	1032000000	993160000	Median	Median	24	26	0	0	11.498	18.8	58.3	65.4
RPL7L1	R4GMU7;Q6DKI1	RPL7L1	60S ribosomal protein L7-like 1	-0.121435	0.233244	none	-0.0951422	0.260026	-0.250795	0.117333	By MS/MS	By MS/MS	2	1	2	1	2	1	26344000	24169000	12047000	9750600	14297000	14418000	Median	Median	3	2	0	0	5.3468	28.32	6.6	5.1
RPL8	P62917;E9PKZ0;E9PKU4;G3V1A1	RPL8	60S ribosomal protein L8	-0.0624994	0.0246995	none	-0.0776499	0.00934717	-0.0616589	-0.048115	By MS/MS	By MS/MS	20	19	20	19	20	19	2912900000	2858300000	1375500000	1324500000	1537400000	1533800000	Median	Median	37	34	0	0	34.972	22.459	54.5	58
RPLP0	F8VWS0;P05388;G3V210;F8VU65;F8VQY6;F8VPE8;F8VRK7;F8VW21;F8VZS0;F8VWV4;Q8NHW5	RPLP0	60S acidic ribosomal protein P0;60S acidic ribosomal protein P0-like	0.173885	0.213746	none	0.0776532	0.118094	-0.028186	0.138498	By MS/MS	By MS/MS	6	7	6	7	6	7	357560000	868550000	166370000	612590000	191190000	255970000	Median	Median	9	8	0	0	24.085	17.877	26.3	26.3
RPLP1	P05386	RPLP1	60S acidic ribosomal protein P1	-0.12349	0.0148096	none	-0.196707	-0.0591642	-0.0977925	-0.180639	By MS/MS	By MS/MS	5	5	4	4	4	4	2812300000	4063000000	1198100000	1826500000	1614200000	2236500000	Median	Median	10	8	0	0	20.345	19.31	99.1	99.1
RPLP2	P05387	RPLP2	60S acidic ribosomal protein P2	-0.16876	0.0911378	none	-0.368309	-0.109826	-0.183775	-0.33755	By MS/MS	By MS/MS	8	10	7	9	8	10	1129400000	1656600000	476340000	730160000	653080000	926420000	Median	Median	12	15	0	0	19.104	23.447	96.5	99.1
RPN1	P04843;B7Z4L4	RPN1	Dolichyl-diphosphooligosaccharide--protein glycosyltransferase subunit 1	-0.0487972	-0.0696347	none	0.136454	0.116365	0.0147343	0.178727	By MS/MS	By MS/MS	22	26	22	26	22	26	3840100000	4175600000	1950000000	2058800000	1890100000	2116800000	Median	Median	48	52	0	0	16.336	21.349	30.3	36.9
RPN2	P04844;Q5JYR7	RPN2	Dolichyl-diphosphooligosaccharide--protein glycosyltransferase subunit 2	-0.0898373	-0.125611	none	0.0150693	-0.0207209	0.0252956	-0.00407119	By MS/MS	By MS/MS	6	8	6	8	6	8	630710000	1099100000	314480000	487100000	316230000	611980000	Median	Median	11	13	0	0	16.151	14.805	16.8	17.1
RPP38	P78345;Q5VUC3	RPP38	Ribonuclease P protein subunit p38	0.0660765	0.299224	none	0.0136409	0.247563	-0.16486	0.185188	By MS/MS	By MS/MS	3	5	3	5	3	5	45067000	106500000	23465000	53407000	21602000	53098000	Median	Median	3	6	0	0	10.409	14.977	15.5	23.7
RPRD1B	Q9NQG5;A2A2M0	RPRD1B	Regulation of nuclear pre-mRNA domain-containing protein 1B	0.0320223	0.102812	none	0.0561673	0.127501	-0.050056	0.130022	By MS/MS	By MS/MS	9	9	9	9	9	9	630040000	890960000	324380000	460200000	305660000	430760000	Median	Median	12	13	0	0	13.855	15.81	33.4	30.4
RPRD2	Q5VT52	RPRD2	Regulation of nuclear pre-mRNA domain-containing protein 2	0.0404365	0.0780769	none	-0.0996954	-0.0625351	-0.0266158	-0.114636	By MS/MS	By MS/MS	28	28	28	28	28	28	2931600000	3888200000	1357000000	1763200000	1574600000	2125000000	Median	Median	39	43	0	0	38.803	16.785	30	27.6
RPS10/RPS10-NUDT3	P46783;F6U211;S4R435	RPS10;RPS10-NUDT3	40S ribosomal protein S10	0.168912	0.0391681	none	-0.0366739	-0.167021	0.0917425	-0.144306	By MS/MS	By MS/MS	2	2	2	2	2	2	243560000	206490000	112050000	86253000	131520000	120230000	Median	Median	3	3	1	0	21.47	16.811	14.5	13.9
RPS11	P62280;M0QZC5	RPS11	40S ribosomal protein S11	-0.175345	-0.0242211	none	-0.203901	-0.0535386	-0.10686	-0.181722	By MS/MS	By MS/MS	7	6	7	6	7	6	662390000	617410000	311560000	273370000	350840000	344040000	Median	Median	15	14	0	0	35.58	13.875	44.9	39.9
RPS12	P25398	RPS12	40S ribosomal protein S12	-0.227078	-0.129508	none	-0.113567	-0.0163807	-0.0689928	-0.091683	By MS/MS	By MS/MS	10	11	10	11	10	11	1262200000	1506900000	570360000	718020000	691860000	788900000	Median	Median	23	20	0	0	9.3631	13.756	81.8	84.1
RPS13	P62277;J3KMX5;E9PS50	RPS13	40S ribosomal protein S13	0.0165826	0.104556	none	-0.0454612	0.0425043	-0.0622069	-0.00190673	By MS/MS	By MS/MS	6	5	6	5	6	5	227550000	267050000	113190000	121670000	114350000	145390000	Median	Median	9	5	0	0	35.793	67.034	51	36.4
RPS14	P62263;H0YB22;E5RH77	RPS14	40S ribosomal protein S14	-0.243386	-0.0576858	none	-0.329613	-0.145318	-0.13131	-0.33544	By MS/MS	By MS/MS	8	9	8	9	8	9	479290000	683440000	210960000	308030000	268320000	375410000	Median	Median	14	18	0	0	11.598	19.267	43	43
RPS15	K7EM56;A0A0B4J2B4;S4R417;K7EQJ5;K7ELC2;P62841;S4R456;K7EJ78	RPS15	40S ribosomal protein S15	0	0	zero-fill					By matching	By matching	0	0	0	0	0	0	0	0	0	0	0	0	Median	Median	0	0	0	0			0	0
RPS15A	H3BV27;H3BT37;I3L303;I3L3P7;I3L246;P62244	RPS15A	40S ribosomal protein S15a	0.285207	0.595547	none	0.399882	0.71352	-0.219444	0.787947	By MS/MS	By MS/MS	1	1	1	1	1	1	21192000	31116000	10530000	17210000	10662000	13907000	Median	Median	1	1	0	0			22.4	22.4
RPS16	P62249;M0R3H0;M0R210;A0A087WZ27;Q6IPX4;M0R1M5	RPS16	40S ribosomal protein S16	-0.151728	-0.0364694	none	-0.218212	-0.103906	-0.0815004	-0.227532	By MS/MS	By MS/MS	3	1	3	1	3	1	238580000	199760000	110700000	77830000	127880000	121930000	Median	Median	5	3	0	0	14.087	9.0125	24.7	9.6
RPS17	P08708;H0YN88;A0A075B716	RPS17	40S ribosomal protein S17	-0.204902	0.107745	none	-0.256718	0.0553345	-0.221075	-0.141746	By MS/MS	By MS/MS	6	7	6	7	6	7	346190000	582320000	138670000	252400000	207510000	329920000	Median	Median	6	7	0	0	34.346	17.561	52.6	65.2
RPS18	P62269	RPS18	40S ribosomal protein S18	-0.156613	-0.0819442	none	-0.0296911	0.0450235	-0.0527989	0.010998	By MS/MS	By MS/MS	3	3	3	3	3	3	193820000	148420000	86569000	66323000	107250000	82100000	Median	Median	4	3	0	0	16.511	3.5716	23	21.7
RPS19	P39019;M0R2L9;M0QXK4;M0QYF7;M0R140	RPS19	40S ribosomal protein S19	-0.0347205	-0.0058919	none	-0.189154	-0.161363	-0.0203849	-0.247793	By MS/MS	By MS/MS	7	7	7	7	7	7	603160000	675940000	268090000	305270000	335070000	370670000	Median	Median	14	11	0	0	8.2212	12.597	47.6	47.6
RPS2	P15880;H0YEN5;E9PQD7	RPS2	40S ribosomal protein S2	-0.218306	0.0476433	none	-0.175387	0.0903115	-0.188054	-0.059601	By MS/MS	By MS/MS	6	7	6	7	6	7	285760000	191640000	125900000	88578000	159860000	103060000	Median	Median	8	7	0	0	22.291	5.6036	25.6	28.3
RPS20	P60866;E5RJX2	RPS20	40S ribosomal protein S20	0.013177	0.00274682	none	-0.0748513	-0.085757	0.00737526	-0.113589	By MS/MS	By MS/MS	5	3	5	3	5	3	420500000	674020000	240510000	378820000	180000000	295200000	Median	Median	6	5	0	0	31.198	19.241	37.8	27.7
RPS23	P62266;D6RD47	RPS23	40S ribosomal protein S23	-0.154518	0.00216293	none	-0.168447	-0.0123008	-0.11079	-0.127481	By MS/MS	By MS/MS	3	4	3	4	3	4	163730000	185000000	78332000	86104000	85394000	98897000	Median	Median	4	6	0	0	13.302	17.195	29.4	29.4
RPS24	E7ETK0;A0A087WUS0;P62847	RPS24	40S ribosomal protein S24	-0.226297	-0.262156	none	-0.0465783	-0.0828203	0.025356	-0.0915741	By MS/MS	By MS/MS	1	1	1	1	1	1	14422000	44548000	6611600	19926000	7810900	24622000	Median	Median	1	2	0	0		3.7477	6.1	6.1
RPS25	P62851	RPS25	40S ribosomal protein S25	-0.117985	-0.0741382	none	-0.0424271	0.00129784	-0.0310042	-0.0289911	By MS/MS	By MS/MS	4	4	4	4	4	4	354770000	370800000	168380000	175540000	186390000	195270000	Median	Median	6	5	0	0	11.613	12.049	27.2	25.6
RPS27A	P62979	RPS27A	Ubiquitin-40S ribosomal protein S27a;Ubiquitin;40S ribosomal protein S27a	-0.211374	-0.225279	none	-0.10981	-0.124409	0.00983235	-0.165648	By MS/MS	By MS/MS	3	2	3	2	3	2	359340000	411250000	167320000	196910000	192020000	214340000	Median	Median	5	4	0	0	7.2881	2.981	28.2	20.5
RPS28	P62857	RPS28	40S ribosomal protein S28	-0.0644639	-0.0791347	none	-0.138839	-0.154377	0.0103738	-0.207367	By MS/MS	By MS/MS	5	6	5	6	5	6	390970000	446900000	187290000	196530000	203690000	250370000	Median	Median	8	9	0	0	13.63	26.158	52.2	58
RPS29	P62273;A0A087WTT6	RPS29	40S ribosomal protein S29	-0.115841	0.0770527	none	-0.423333	-0.232379	-0.136397	-0.463257	By MS/MS	By MS/MS	2	2	2	2	2	2	253530000	202530000	57938000	85309000	195590000	117220000	Median	Median	4	5	0	0	53.049	19.401	33.9	33.9
RPS3	E9PPU1;E9PL09;P23396;H0YEU2;E9PQ96;E9PJH4;F2Z2S8;E9PK82;H0YCJ7	RPS3	40S ribosomal protein S3	-0.0998046	-0.213936	none	-0.443517	-0.560622	0.0807033	-0.710275	By MS/MS	By MS/MS	4	3	4	3	4	3	106950000	97523000	44904000	44336000	62048000	53187000	Median	Median	3	3	0	0	11.623	14.687	37.3	27.2
RPS3A	P61247;D6RAT0;H0Y9Y4;D6RG13;D6RB09;D6R9B6;E9PFI5;H0Y8L7	RPS3A	40S ribosomal protein S3a	-0.226636	-0.00924624	none	-0.0418478	0.17594	-0.153718	0.0952728	By MS/MS	By MS/MS	11	12	11	12	11	12	594590000	772990000	301290000	368050000	293300000	404940000	Median	Median	14	19	0	0	21.448	19.132	49.2	49.2
RPS4X	P62701	RPS4X	40S ribosomal protein S4, X isoform	-0.238812	-0.0294225	none	-0.200051	0.00877371	-0.148061	-0.134815	By MS/MS	By MS/MS	7	8	6	6	7	8	529160000	703950000	235090000	312670000	294070000	391290000	Median	Median	10	10	0	0	9.3356	19.56	20.5	29.3
RPS5	M0R0F0;P46782;M0R0R2;M0QZN2	RPS5	40S ribosomal protein S5;40S ribosomal protein S5, N-terminally processed	-0.0867748	0.0035837	none	-0.170329	-0.0807133	-0.0638931	-0.177325	By MS/MS	By MS/MS	6	9	6	9	6	9	1321100000	1609900000	616550000	760310000	704540000	849570000	Median	Median	12	14	0	0	12.263	22.718	40	45.5
RPS6	P62753;A2A3R5	RPS6	40S ribosomal protein S6	-0.243505	0.0800998	none	-0.431365	-0.109359	-0.228823	-0.381673	By MS/MS	By MS/MS	2	2	2	2	2	2	205490000	223470000	79774000	93041000	125710000	130430000	Median	Median	3	4	0	0	2.0465	9.0917	13.7	13.7
RPS7	P62081;B5MCP9	RPS7	40S ribosomal protein S7	0.0703164	0.0670305	none	0.297954	0.296428	0.00232352	0.420287	By MS/MS	By MS/MS	16	18	16	18	16	18	3671700000	5233000000	1939800000	2595700000	1731900000	2637300000	Median	Median	37	34	0	0	14.65	20.747	75.8	79.9
RPS8	P62241;Q5JR95	RPS8	40S ribosomal protein S8	-0.122728	0.0833153	none	-0.136965	0.0688771	-0.145695	-0.0477146	By MS/MS	By MS/MS	6	6	6	6	6	6	703110000	386950000	367970000	185430000	335130000	201520000	Median	Median	10	8	0	0	73.084	9.8342	27.4	30.3
RPS9	A0A024R4M0;P46781;F2Z3C0;A8MXK4;B5MCT8;C9JM19	RPS9	40S ribosomal protein S9	-0.229259	0.0397881	none	-0.273657	-0.00543476	-0.190245	-0.196785	By MS/MS	By matching	1	1	1	1	1	1	10926000	10887000	5416400	5229600	5509300	5657700	Median	Median	1	1	0	0			6.2	6.2
RPSA	C9J9K3;A0A0C4DG17;P08865	RPSA	40S ribosomal protein SA	0.239807	0.283288	none	-0.203651	-0.16125	-0.0307462	-0.257934	By matching	By MS/MS	2	2	2	2	2	2	66786000	99334000	30357000	41377000	36429000	57957000	Median	Median	3	3	0	0	21.227	12.683	13.3	13.3
RRBP1	A0A0A0MRV0;Q9P2E9;A0A087WVV2;F8W7S5	RRBP1	Ribosome-binding protein 1	-0.0429368	0.02056	none	0.0514417	0.115433	-0.044899	0.118132	By MS/MS	By MS/MS	21	18	13	15	21	18	713980000	843500000	325830000	406010000	388150000	437490000	Median	Median	22	17	0	0	24.281	23.25	20	16.2
RREB1	Q92766;C9JU34	RREB1	Ras-responsive element-binding protein 1	0.0823779	0.027151	none	0.067914	0.0129262	0.0390513	0.0570473	By MS/MS	By MS/MS	63	65	63	65	63	65	15470000000	19171000000	9618700000	11980000000	5851700000	7190600000	Median	Median	118	123	0	0	24.025	31.002	48.3	50.4
RRP1	P56182	RRP1	Ribosomal RNA processing protein 1 homolog A	-0.0244622	-0.0159078	none	-0.0489345	-0.0406453	-0.00604884	-0.0633248	By MS/MS	By MS/MS	11	13	11	13	11	13	471820000	805330000	232540000	380680000	239280000	424650000	Median	Median	14	19	0	0	21.739	17.599	26	28.6
RRP12	Q5JTH9	RRP12	RRP12-like protein	-0.00762958	0.0441573	none	-0.0656571	-0.0141062	-0.0366188	-0.056293	By MS/MS	By MS/MS	9	8	9	8	9	8	504440000	533110000	249400000	242080000	255040000	291040000	Median	Median	12	12	0	0	19.866	24.533	9.5	8.8
RRP15	Q9Y3B9	RRP15	RRP15-like protein	-0.00419968	0.0708274	none	0.0762854	0.151989	-0.0530522	0.161572	By MS/MS	By MS/MS	7	8	7	8	7	8	369230000	343770000	131650000	161730000	237570000	182030000	Median	Median	10	11	0	0	23.51	24.878	27.3	30.1
RRP1B	Q14684	RRP1B	Ribosomal RNA processing protein 1 homolog B	-0.0388776	0.0482393	none	-0.0741525	0.0127832	-0.061601	-0.0432125	By MS/MS	By MS/MS	46	50	46	50	46	50	9987800000	13356000000	4762100000	5991700000	5225700000	7364000000	Median	Median	87	101	0	0	21.267	24.206	58.2	59
RRP7A	Q9Y3A4;Q9NSQ0	RRP7A	Ribosomal RNA-processing protein 7 homolog A;Putative ribosomal RNA-processing protein 7 homolog B	0.092361	0.224956	none	0.139993	0.273814	-0.093759	0.292885	By MS/MS	By MS/MS	5	5	5	5	5	5	236130000	349690000	117410000	168300000	118730000	181380000	Median	Median	8	8	0	0	38.801	18.142	22.5	21.4
RRP8	O43159;E9PPY3	RRP8	Ribosomal RNA-processing protein 8	-0.183486	0.131027	none	-0.144664	0.169925	-0.222394	0.0185206	By MS/MS	By MS/MS	7	7	7	7	7	7	277780000	412110000	125600000	199860000	152180000	212250000	Median	Median	8	10	0	0	39.061	25.295	23.9	23.9
RRP9	O43818	RRP9	U3 small nucleolar RNA-interacting protein 2	0.00423671	0.0623271	none	0.0147838	0.0731347	-0.0410761	0.0622896	By MS/MS	By MS/MS	3	2	3	2	3	2	76261000	74526000	34561000	35694000	41700000	38832000	Median	Median	4	4	0	0	10.969	26	5.5	3.4
RRS1	Q15050	RRS1	Ribosome biogenesis regulatory protein homolog	-0.178661	0.034329	none	-0.167604	0.0450235	-0.150606	-0.0862321	By MS/MS	By MS/MS	5	7	5	7	5	7	159070000	339870000	84835000	170900000	74238000	168970000	Median	Median	7	12	0	0	43.916	17.546	18.6	26.3
RSBN1	A0A0C4DGT8;A0A087WWP8;Q5VWQ0	RSBN1	Round spermatid basic protein 1	0.0124603	-0.0124603	ratio projection	0.0124972				By matching	By matching	2	0	1	0	2	0	28085000	0	13056000	0	15029000	0	Median	Median	2	0	0	0	22.359		3.4	0
RSF1	Q96T23;H0YER1;H0YCN2	RSF1	Remodeling and spacing factor 1	-0.670279	-0.167657	none	-1.09533	-0.597714	-0.355408	-1.19611	By MS/MS	By MS/MS	2	2	2	2	2	2	66485000	31088000	20474000	13716000	46011000	17372000	Median	Median	3	2	0	0	27.579	36.74	2.2	2.2
RSL1D1	O76021;J3QSV6	RSL1D1	Ribosomal L1 domain-containing protein 1	0.0202718	0.0403799	none	0.123666	0.144569	-0.0142186	0.189714	By MS/MS	By MS/MS	11	12	9	10	11	12	951120000	866560000	456260000	455190000	494860000	411370000	Median	Median	15	15	0	0	18.2	42.572	26.5	25.5
RSL24D1	Q9UHA3	RSL24D1	Probable ribosome biogenesis protein RLP24	-0.0335517	-0.0369865	none	-0.153013	-0.157367	0.00242881	-0.21948	By MS/MS	By MS/MS	4	4	4	4	4	4	226020000	237270000	104930000	92326000	121090000	144950000	Median	Median	6	5	0	0	10.794	49.125	25.8	30.1
RSRC1	Q96IZ7;C9J713;H7C5Q0	RSRC1	Serine/Arginine-related protein 53	0.0100601	0.118149	none	-0.0171834	0.0911243	-0.07643	0.0525106	By MS/MS	By MS/MS	5	7	5	7	5	7	393150000	337740000	187410000	163620000	205730000	174110000	Median	Median	7	8	0	0	8.454	4.511	19.5	25.4
RTCB	Q9Y3I0	RTCB	tRNA-splicing ligase RtcB homolog	-0.0183761	-0.056309	none	0.29007	0.253747	0.0268226	0.38446	By MS/MS	By MS/MS	1	1	1	1	1	1	27036000	44153000	12919000	23276000	14117000	20877000	Median	Median	2	1	0	0	12.48		3.8	2.8
RTRAF	Q9Y224	RTRAF	UPF0568 protein C14orf166	0.140046	-0.155235	none	0.326882	0.0326651	0.208795	0.253622	By MS/MS	By matching	2	1	2	1	2	1	79112000	33043000	42975000	16092000	36137000	16951000	Median	Median	3	2	0	0	1.2565	1.5085	15.2	3.3
RUNX1	Q01196;A8MZI9;H9KVB1	RUNX1	Runt-related transcription factor 1	0.113632	0.133975	none	0.0794293	0.100305	-0.014385	0.127134	By MS/MS	By MS/MS	8	8	8	8	8	8	425120000	864480000	222180000	608240000	202950000	256240000	Median	Median	11	9	0	0	27.632	21.397	24.5	24.7
RUVBL1	Q9Y265;E7ETR0	RUVBL1	RuvB-like 1	-0.0487653	0.0741279	none	0.0749164	0.19862	-0.0868986	0.193677	By MS/MS	By MS/MS	49	48	49	48	49	48	62893000000	66697000000	30998000000	33477000000	31895000000	33220000000	Median	Median	129	129	0	0	11.286	12.066	90.1	90.1
RUVBL2	Q9Y230;M0R0Y3	RUVBL2	RuvB-like 2	-0.00616727	0.0814217	none	0.108491	0.196985	-0.0619347	0.216188	By MS/MS	By MS/MS	57	59	57	59	57	59	63568000000	74614000000	31448000000	37037000000	32121000000	37577000000	Median	Median	172	171	0	0	12.733	12.862	91.4	92.7
RYBP	Q8N488	RYBP	RING1 and YY1-binding protein	0.187711	0.0323967	none	0.042084	-0.113442	0.109824	-0.0507831	By MS/MS	By MS/MS	4	4	4	4	4	4	266020000	221880000	128630000	97425000	137390000	124450000	Median	Median	5	5	0	0	14.428	37.673	33.8	40.4
S100A11	P31949	S100A11	Protein S100-A11;Protein S100-A11, N-terminally processed	0	0	zero-fill					By matching	By matching	0	0	0	0	0	0	0	0	0	0	0	0	Median	Median	0	0	0	0			0	0
S100A7	P31151	S100A7	Protein S100-A7	0	0	zero-fill					By matching	By matching	0	0	0	0	0	0	0	0	0	0	0	0	Median	Median	0	0	0	0			0	0
S100A8	P05109	S100A8	Protein S100-A8;Protein S100-A8, N-terminally processed	0.0185793	-0.0185793	ratio projection	0.0186342				By MS/MS	By matching	1	0	1	0	1	0	55876000	0	25915000	0	29961000	0	Median	Median	2	0	0	0	0		14	0
S100A9	P06702	S100A9	Protein S100-A9	0	0	zero-fill					By matching	By matching	0	0	0	0	0	0	0	0	0	0	0	0	Median	Median	0	0	0	0			0	0
SAFB	Q15424	SAFB	Scaffold attachment factor B1	-0.144753	-0.0626612	none	-0.0638917	0.0180644	-0.0580474	-0.0322331	By MS/MS	By MS/MS	38	40	21	21	21	21	3415300000	4891400000	1580900000	2264100000	1834400000	2627300000	Median	Median	49	53	0	0	31.597	20.965	47.4	48.1
SAFB2	Q14151	SAFB2	Scaffold attachment factor B2	-0.134568	-0.0140839	none	-0.0886382	0.0316775	-0.0851949	-0.0400253	By MS/MS	By MS/MS	51	55	34	36	51	55	7003200000	9495600000	3282900000	4629800000	3720400000	4865800000	Median	Median	95	91	0	0	22.483	27.175	54.4	55.5
SAMD1	Q6SPF0;E9PIW9	SAMD1	Atherin	0.0245222	0.0522782	none	-0.157898	-0.130997	-0.0196265	-0.204223	By MS/MS	By MS/MS	29	31	29	31	29	31	26028000000	34453000000	10225000000	13583000000	15804000000	20870000000	Median	Median	70	74	0	0	35.891	26.039	62.8	64.1
SAMD4A	Q9UPU9;G3V2R1	SAMD4A	Protein Smaug homolog 1	0.00825387	0.409824	none	-0.0736058	0.328722	-0.283953	0.181236	By MS/MS	By MS/MS	1	1	1	1	1	1	294200000	126060000	145440000	60740000	148750000	65318000	Median	Median	3	3	0	0	9.8934	59.082	1.3	1.3
SAP130 (1)	H7BXF5	SAP130		0.250519	-0.189463	none	0.204642	-0.235433	0.311114	-0.022694	By MS/MS	By MS/MS	16	20	0	2	16	20	3903400000	4241000000	1925300000	1743900000	1978100000	2497200000	Median	Median	34	38	0	0	17.057	28.697	21.4	25.1
SAP130 (2)	Q9H0E3	SAP130	Histone deacetylase complex subunit SAP130	0	0	zero-fill					By matching	By matching	16	18	0	0	0	0	0	0	0	0	0	0	Median	Median	0	0	0	0			21.6	23.6
SAP18	X6RAL5;O00422;H7BZW6;U3KPY7	SAP18	Histone deacetylase complex subunit SAP18	-0.0705256	-0.018207	none	-0.0595551	-0.00743458	-0.0369948	-0.0472595	By MS/MS	By MS/MS	15	16	15	16	15	16	3545200000	3959600000	1685600000	1804700000	1859600000	2154800000	Median	Median	26	30	0	0	20.996	32.633	73.8	80.8
SAP30	O75446	SAP30	Histone deacetylase complex subunit SAP30	0.297465	-0.215036	none	0.332049	-0.180005	0.362394	0.106439	By MS/MS	By MS/MS	10	7	10	7	10	7	1565300000	1676700000	863930000	763360000	701350000	913310000	Median	Median	17	15	0	0	18.678	17.363	39.5	31.8
SAP30BP	J3QQJ0;Q9UHR5;X6R3T8;J3QLH3;J3KRR6;J3QLM2	SAP30BP	SAP30-binding protein	0.104218	0.0955608	none	0.0565835	0.0482362	0.00612186	0.0741009	By MS/MS	By MS/MS	6	6	6	6	6	6	348180000	513970000	168430000	251220000	179750000	262750000	Median	Median	6	9	0	0	28.197	19.548	26.8	26.8
SAP30L	Q9HAJ7	SAP30L	Histone deacetylase complex subunit SAP30L	0.504594	0.096843	none	0.16633	-0.241646	0.288323	-0.0541101	By MS/MS	By MS/MS	4	4	4	4	4	4	197310000	185180000	119000000	86379000	78315000	98805000	Median	Median	3	5	0	0	37.668	15.736	30.1	30.1
SARNP	P82979;H0YHG0;F8VZQ9	SARNP	SAP domain-containing ribonucleoprotein	0	0	zero-fill					By matching	By matching	0	0	0	0	0	0	0	0	0	0	0	0	Median	Median	0	0	0	0			0	0
SART1	O43290	SART1	U4/U6.U5 tri-snRNP-associated protein 1	-0.0890237	-0.075471	none	-0.0882394	-0.0751704	-0.00958321	-0.11552	By MS/MS	By MS/MS	49	50	49	50	49	50	7101500000	8893900000	3294800000	3952500000	3806700000	4941400000	Median	Median	87	94	0	0	13.955	16.958	57	56.1
SART3	Q15020;F8VV04;F8W667	SART3	Squamous cell carcinoma antigen recognized by T-cells 3	0	0	zero-fill					By matching	By matching	0	0	0	0	0	0	0	0	0	0	0	0	Median	Median	0	0	0	0			0	0
SCAF1	Q9H7N4	SCAF1	Splicing factor, arginine/serine-rich 19	0.0282276	0.19867	none	-0.0946491	0.075738	-0.120521	-0.0130154	By MS/MS	By MS/MS	1	3	1	2	1	2	39174000	74230000	18977000	34289000	20197000	39941000	Median	Median	2	3	0	0	9.6769	19.221	0.8	2.5
SCAF11	F8VXG7;Q99590;A0A0A0MTP7	SCAF11	Protein SCAF11	-0.0491013	0.0178986	none	-0.228368	-0.162525	-0.0473761	-0.276264	By MS/MS	By MS/MS	52	63	48	54	52	63	14996000000	18815000000	6621500000	8311300000	8374100000	10504000000	Median	Median	123	136	0	0	16.273	38.452	40.6	43.7
SCAF4	O95104	SCAF4	Splicing factor, arginine/serine-rich 15	0	0	zero-fill					By matching	By matching	0	0	0	0	0	0	0	0	0	0	0	0	Median	Median	0	0	0	0			0	0
SCAF8	A0A0A0MT33;Q9UPN6	SCAF8	Protein SCAF8	-0.219628	-0.266717	none	-0.338305	-0.387544	0.0332973	-0.513353	By MS/MS	By MS/MS	3	3	3	3	3	3	196750000	187150000	91627000	78332000	105120000	108820000	Median	Median	4	5	0	0	38.575	27.5	3.7	3.7
SCD	O00767	SCD	Acyl-CoA desaturase	0.0366234	-0.0998229	none	-0.215814	-0.353948	0.0964821	-0.40317	By MS/MS	By MS/MS	1	1	1	1	1	1	481280000	505340000	220500000	212720000	260780000	292620000	Median	Median	2	2	0	1	1.6908	6.2022	7	7
SCML2	Q9UQR0	SCML2	Sex comb on midleg-like protein 2	0.312112	-0.344215	none	0.161178	-0.496142	0.464093	-0.23823	By MS/MS	By MS/MS	22	27	22	27	22	27	2043100000	2804200000	1024200000	1089500000	1018800000	1714600000	Median	Median	39	37	0	0	14.741	19.828	43.1	50.3
SCOC	A0A0C4DGB0;Q9UIL1	SCOC	Short coiled-coil protein	0	0	zero-fill					By matching	By matching	0	0	0	0	0	0	0	0	0	0	0	0	Median	Median	0	0	0	0			0	0
SDAD1	E7EW05;Q9NVU7	SDAD1	Protein SDA1 homolog	-0.0751392	0.0751392	ratio projection		0.0749164			By matching	By MS/MS	0	2	0	2	0	2	0	38342000	0	17288000	0	21054000	Median	Median	0	2	0	0		50.087	0	3.1
SDCBP	O00560;G5EA09;B4DHN5;E9PBU7	SDCBP	Syntenin-1	0.185215	0.0911972	none	-0.00605759	-0.100391	0.0664808	-0.0754678	By MS/MS	By MS/MS	3	3	3	3	3	3	161500000	166760000	78248000	70026000	83251000	96733000	Median	Median	3	3	0	0	8.7306	0.29701	17.4	17.4
SEC13	P55735;A8MXL6;A0A0C4DFR6	SEC13	Protein SEC13 homolog	0.220764	-0.220764	ratio projection		-0.22011			By matching	By MS/MS	0	1	0	1	0	1	0	262340000	0	129210000	0	133130000	Median	Median	0	1	0	0			0	8.1
SEC22A	F8WAU7;C9JR77;C9J463;C9JZ27;C9JDJ8;C9JRY4;C9JNZ0;Q96IW7	SEC22A	Vesicle-trafficking protein SEC22a	-0.110042	0.110042	none	-0.362993	-0.144409	-0.155624	-0.358328	By MS/MS	By matching	1	1	1	1	1	1	19545000	24202000	9969200	11128000	9575600	13074000	Median	Median	1	1	0	0			14.1	14.1
SEC22B	O75396;A0A087X1A9	SEC22B	Vesicle-trafficking protein SEC22b	-0.0168323	-0.0164249	none	0.0265876	0.0271541	-0.000288026	0.0380021	By MS/MS	By MS/MS	5	6	5	6	5	6	229960000	430020000	111680000	203060000	118290000	226960000	Median	Median	7	10	0	0	39.49	26.194	20.9	34.4
SEC61B	P60468	SEC61B	Protein transport protein Sec61 subunit beta	-0.0143546	-0.0999487	none	-0.112194	-0.198709	0.0605242	-0.220022	By MS/MS	By MS/MS	4	4	4	4	4	4	1883700000	2588300000	864900000	1126300000	1018800000	1462000000	Median	Median	7	11	0	0	8.7013	13.599	36.5	36.5
SEC61G	P60059	SEC61G	Protein transport protein Sec61 subunit gamma	0.12691	-0.12691	none	-0.184572	-0.440244	0.179479	-0.442345	By matching	By MS/MS	1	1	1	1	1	1	12056000	10751000	5572500	4386200	6483100	6364800	Median	Median	1	1	0	0			17.6	17.6
SEH1L	K7EP88;K7ELV2;Q96EE3;K7EPZ5;K7ENI5	SEH1L	Nucleoporin SEH1	-0.188242	-0.0529518	none	-0.218195	-0.0837985	-0.0956647	-0.21326	By MS/MS	By MS/MS	3	3	3	3	3	3	167350000	176210000	74477000	80464000	92868000	95741000	Median	Median	5	6	0	0	13.313	12.217	21.2	20.1
SELENOH	A0A087WYP2;Q8IZQ5;H0YE28	SELENOH	Selenoprotein H	-0.195045	-0.244348	none	-0.748893	-0.802789	0.0348618	-1.09731	By matching	By MS/MS	1	1	1	1	1	1	65988000	51992000	23848000	19022000	42140000	32971000	Median	Median	2	2	0	0	20.643	61.306	13.2	13.2
SEMA3B	A0A0C4DGV8;Q13214;B4DEK9	SEMA3B	Semaphorin-3B	-0.0452626	0.182226	none	0.00690837	0.235114	-0.160859	0.171613	By MS/MS	By MS/MS	1	1	1	1	1	1	18816000	20390000	7992700	8876000	10824000	11514000	Median	Median	1	1	0	0			1.2	1.2
SENP1	Q9P0U3	SENP1	Sentrin-specific protease 1	-0.0156045	0.0156045	none	-0.102388	-0.0716941	-0.022068	-0.12303	By MS/MS	By MS/MS	5	4	5	4	5	4	187580000	153640000	83129000	77827000	104450000	75808000	Median	Median	8	6	0	0	31.207	22.019	9.9	8.7
SENP3	Q9H4L4;A0A087X0R7	SENP3	Sentrin-specific protease 3	-0.123901	0.0193242	none	-0.236571	-0.0943256	-0.101275	-0.233681	By MS/MS	By MS/MS	11	9	11	9	11	9	623760000	630610000	330370000	289950000	293390000	340660000	Median	Median	14	10	0	0	73.586	19.202	28.9	24.6
SET	A0A0C4DFV9;Q01105	SET	Protein SET	0	0	zero-fill					By matching	By matching	0	0	0	0	0	0	0	0	0	0	0	0	Median	Median	0	0	0	0			0	0
SETD1A	O15047	SETD1A	Histone-lysine N-methyltransferase SETD1A	0.0342915	-0.0342915	ratio projection		-0.0341899			By matching	By matching	0	1	0	1	0	1	0	20636000	0	10500000	0	10136000	Median	Median	0	1	0	0			0	1.3
SETD1B	A0A0A0MQV9;Q9UPS6	SETD1B	Histone-lysine N-methyltransferase SETD1B	0	0	zero-fill					By matching	By matching	0	0	0	0	0	0	0	0	0	0	0	0	Median	Median	0	0	0	0			0	0
SETD2	Q9BYW2;C9JG86;H7C3H4;H7BZ93;H7BXT4	SETD2	Histone-lysine N-methyltransferase SETD2	0.018273	0.0373007	none	-0.0353426	-0.0164682	-0.0134546	-0.0365961	By MS/MS	By MS/MS	27	30	27	30	27	30	1255700000	1586000000	628880000	741580000	626830000	844370000	Median	Median	38	37	0	0	60.269	26.978	16.3	16.5
SETD5	Q9C0A6;E7EWN3;H0Y3R4	SETD5	SET domain-containing protein 5	0.0925616	-0.0115855	none	0.0130692	-0.09131	0.0736431	-0.0555429	By matching	By matching	2	1	2	1	2	1	49019000	37843000	21755000	13413000	27264000	24430000	Median	Median	3	2	0	0	15.502	15.913	2.9	1.8
SETDB2	A0A087WYZ9;Q96T68;X6R383	SETDB2	Histone-lysine N-methyltransferase SETDB2	0.82035	-0.816633	none	0.995304	-0.640636	1.15752	0.247362	By MS/MS	By MS/MS	1	1	1	1	1	1	51178000	44717000	30147000	15863000	21031000	28854000	Median	Median	2	2	0	0	8.1069	9.5335	1.1	1.1
SETX	Q7Z333	SETX	Probable helicase senataxin	0.109406	-0.158961	none	0.214249	-0.0536434	0.189764	0.113004	By MS/MS	By MS/MS	19	17	19	17	19	17	735620000	570320000	346710000	287520000	388910000	282800000	Median	Median	24	18	0	0	28.051	32.792	9.4	9.6
SF1 (1)	Q15637	SF1	Splicing factor 1	0.0402677	-0.077521	none	0.0278618	-0.0901117	0.0832892	-0.0442641	By MS/MS	By MS/MS	24	24	21	21	24	24	4946800000	6401900000	2339100000	2786000000	2607800000	3615900000	Median	Median	46	46	0	0	20.538	17.245	36.2	36.2
SF1 (2)	H7C0N4	SF1		-0.0772238	-0.213446	none	-0.299472	-0.437877	0.0963237	-0.521672	By MS/MS	By MS/MS	5	5	2	2	2	2	356650000	450520000	156090000	172760000	200560000	277760000	Median	Median	7	7	0	0	9.1129	9.6842	41.1	41.1
SF1 (3)	H7C561	SF1		-0.0455277	0.0237897	none	-0.131519	-0.0627762	-0.0490148	-0.137243	By MS/MS	By MS/MS	6	6	0	0	3	3	235960000	308300000	115440000	137520000	120520000	170780000	Median	Median	6	6	0	0	10.27	26.222	21.6	21.6
SF3A1	Q15459	SF3A1	Splicing factor 3A subunit 1	-0.225182	-0.0375649	none	-0.0987682	0.08882	-0.132665	-0.00664167	By MS/MS	By MS/MS	29	33	29	33	29	33	9705200000	10925000000	4669500000	5223200000	5035700000	5702100000	Median	Median	58	56	0	0	21.826	21.055	33.3	40.9
SF3A2	Q15428;K7EMT0	SF3A2	Splicing factor 3A subunit 2	-0.235547	-0.00432331	none	-0.128156	0.102994	-0.1635	-0.0173085	By MS/MS	By MS/MS	20	20	20	20	20	20	5174500000	5932500000	2325900000	2760000000	2848700000	3172500000	Median	Median	44	45	0	0	16.195	19.551	41.8	37.9
SF3A3	Q12874	SF3A3	Splicing factor 3A subunit 3	-0.20467	0.0201912	none	-0.116082	0.108759	-0.159001	-0.00470778	By MS/MS	By MS/MS	33	33	33	33	33	33	9517200000	10626000000	4405600000	5062500000	5111600000	5563700000	Median	Median	66	66	0	0	23.302	17.01	65.7	66.5
SF3B1	O75533	SF3B1	Splicing factor 3B subunit 1	-0.106877	0.0666252	none	-0.204998	-0.0321969	-0.122685	-0.16736	By MS/MS	By MS/MS	48	42	48	42	48	42	13852000000	17076000000	6156200000	7589800000	7695700000	9486500000	Median	Median	109	100	0	0	21.913	21.749	35	32.4
SF3B2	Q13435;A0A087WZZ5;E9PPJ0	SF3B2	Splicing factor 3B subunit 2	-0.189653	0.00254437	none	-0.110635	0.081476	-0.135904	-0.0202166	By MS/MS	By MS/MS	51	50	51	50	51	50	17167000000	26051000000	7707900000	11812000000	9459600000	14239000000	Median	Median	106	111	0	0	19.059	16.028	59.1	56.9
SF3B3	Q15393	SF3B3	Splicing factor 3B subunit 3	-0.102025	0.0351129	none	-0.0978261	0.0391384	-0.0969709	-0.0412116	By MS/MS	By MS/MS	45	45	45	45	45	45	11100000000	10277000000	5025700000	4834800000	6074000000	5442500000	Median	Median	91	85	0	0	11.248	22.733	38	39.7
SF3B4	Q15427	SF3B4	Splicing factor 3B subunit 4	-0.188496	-0.0256592	none	-0.126943	0.0356239	-0.115143	-0.0642316	By MS/MS	By MS/MS	8	8	8	8	8	8	1590700000	1456900000	677600000	672900000	913060000	783980000	Median	Median	15	12	0	0	12.688	15.736	20.5	20.5
SF3B5	Q9BWJ5	SF3B5	Splicing factor 3B subunit 5	-0.162004	0.0371447	none	0.00748258	0.207268	-0.14082	0.152269	By MS/MS	By MS/MS	7	8	7	8	7	8	4614800000	6154700000	2184400000	2968500000	2430400000	3186200000	Median	Median	23	26	0	0	11.63	9.959	96.5	96.5
SF3B6	Q9Y3B4	SF3B6	Splicing factor 3B subunit 6	-0.0996517	0.0708065	none	-0.21429	-0.0445979	-0.120532	-0.182706	By MS/MS	By MS/MS	2	2	2	2	2	2	194900000	265650000	91035000	118420000	103870000	147230000	Median	Median	3	3	0	1	16.64	11.383	13.6	13.6
SFMBT1	Q9UHJ3	SFMBT1	Scm-like with four MBT domains protein 1	-0.170795	-0.0207232	none	-0.343385	-0.194906	-0.106117	-0.380316	By MS/MS	By MS/MS	9	10	8	9	9	10	359880000	290100000	157240000	131760000	202640000	158340000	Median	Median	16	12	0	0	30.815	26.3	14.3	16.2
SFMBT2	Q5VUG0	SFMBT2	Scm-like with four MBT domains protein 2	-0.122002	0.172563	none	0.0402612	0.335941	-0.208288	0.266633	By matching	By matching	2	2	1	1	1	1	10565000	13746000	6525000	8024000	4039600	5721900	Median	Median	1	1	0	0			2.3	2.3
SFN	P31947	SFN	14-3-3 protein sigma	0	0	zero-fill					By matching	By matching	0	0	0	0	0	0	0	0	0	0	0	0	Median	Median	0	0	0	0			0	0
SFPQ	P23246	SFPQ	Splicing factor, proline- and glutamine-rich	0.0204495	-0.0204495	none	-0.0315479	-0.0727558	0.0289199	-0.0738398	By MS/MS	By MS/MS	33	33	31	31	33	33	6358400000	8721400000	3103100000	4051700000	3255200000	4669700000	Median	Median	70	78	0	0	24.666	20.321	38.5	38.5
SFSWAP	Q12872	SFSWAP	Splicing factor, suppressor of white-apricot homolog	-0.0863618	0.0661215	none	-0.15967	-0.00768112	-0.107822	-0.118016	By MS/MS	By MS/MS	13	11	13	11	13	11	846740000	1080500000	376140000	536170000	470600000	544300000	Median	Median	18	16	0	0	11.481	17.952	15.6	12.6
SFXN3	A0A0A0MS41;Q9BWM7;S4R3N9	SFXN3	Sideroflexin-3	-0.0414537	-0.101241	none	-0.0823773	-0.142831	0.0422757	-0.159372	By MS/MS	By MS/MS	3	4	3	4	3	4	108230000	157400000	56215000	77514000	52018000	79888000	Median	Median	4	5	0	0	12.364	8.2702	14.6	18.1
SGF29	Q96ES7	SGF29	SAGA-associated factor 29 homolog	0.0399425	0.038833	none	0.143393	0.143132	0.00078453	0.202603	By MS/MS	By MS/MS	14	10	14	10	14	10	1709200000	1674900000	851380000	825570000	857790000	849280000	Median	Median	26	20	0	0	17.949	20.162	31.1	27
SGPL1	O95470	SGPL1	Sphingosine-1-phosphate lyase 1	-0.164759	-0.142077	none	-0.21409	-0.192612	-0.0160382	-0.287535	By MS/MS	By MS/MS	1	1	1	1	1	1	24117000	65169000	10325000	28295000	13793000	36874000	Median	Median	1	2	0	0		16.231	2.6	2.6
SGPP1	Q9BX95	SGPP1	Sphingosine-1-phosphate phosphatase 1	-0.0768533	0.340384	none	-0.0899121	0.328032	-0.295031	0.16925	By MS/MS	By matching	2	2	2	2	2	2	50802000	67264000	22806000	37150000	27996000	30113000	Median	Median	3	3	0	0	16.552	13.116	4.5	4.5
SIN3A	Q96ST3	SIN3A	Paired amphipathic helix protein Sin3a	0.372004	-0.215187	none	0.353323	-0.233515	0.415206	0.0834884	By MS/MS	By MS/MS	60	56	60	56	60	56	11340000000	12923000000	5843500000	5662300000	5496300000	7260700000	Median	Median	120	117	0	0	31.912	22.223	44.4	41.7
SIN3B	O75182;M0QYC5	SIN3B	Paired amphipathic helix protein Sin3b	0.227975	-0.0705749	none	0.192573	-0.105722	0.211107	0.0607885	By MS/MS	By MS/MS	10	10	10	10	10	10	435500000	479370000	223000000	216400000	212500000	262970000	Median	Median	16	16	0	0	18.063	24.454	11.4	11.1
SINHCAF	Q9NP50;F5H6U2;F5GZ82	SINHCAF	Protein FAM60A	0.250813	-0.0906678	none	0.203765	-0.137521	0.241463	0.046127	By MS/MS	By MS/MS	9	9	9	9	9	9	627620000	677670000	332230000	294530000	295390000	383140000	Median	Median	15	14	0	0	23.14	16.061	44.3	44.8
SIRT6	Q8N6T7;M0QZ09	SIRT6	NAD-dependent protein deacetylase sirtuin-6	-0.570643	0.570643	ratio projection	-0.572329				By matching	By matching	2	0	2	0	2	0	13812000	0	5237500	0	8574900	0	Median	Median	2	0	0	0	37.604		5.6	0
SIRT7	Q9NRC8	SIRT7	NAD-dependent protein deacetylase sirtuin-7	-0.0945928	0.0498374	none	-0.164981	-0.0211015	-0.102128	-0.131279	By MS/MS	By MS/MS	4	3	4	3	4	3	258860000	354560000	74277000	101150000	184580000	253410000	Median	Median	3	4	0	0	21.535	32.537	11.5	7.5
SIX2	Q9NPC8	SIX2	Homeobox protein SIX2	0.262035	-0.129898	none	0.20364	-0.18825	0.277139	0.0100621	By MS/MS	By MS/MS	11	12	7	7	11	12	1071500000	1114700000	530410000	491190000	541040000	623480000	Median	Median	18	20	0	0	43.411	19.188	49.8	56.4
SIX4	Q9UIU6;G3V2N2	SIX4	Homeobox protein SIX4	0.35468	0.175498	none	0.41846	0.24123	0.126701	0.466098	By MS/MS	By MS/MS	5	5	3	3	4	4	145270000	271950000	83883000	134520000	61387000	137430000	Median	Median	3	4	0	0	31.224	20.782	8.7	8.7
SIX5	H0YLK1;Q8N196	SIX5	Homeobox protein SIX5	0	0	zero-fill					By matching	By matching	1	1	0	0	0	0	0	0	0	0	0	0	Median	Median	0	0	0	0			5.1	5.1
SKI	P12755	SKI	Ski oncogene	0.119289	0.118554	none	-0.203519	-0.205464	0.000519182	-0.289197	By MS/MS	By MS/MS	14	12	14	12	14	12	536320000	645380000	241400000	261590000	294930000	383800000	Median	Median	18	18	0	0	21.915	31.601	28	23.9
SKIL	P12757	SKIL	Ski-like protein	0.0335611	-0.0684314	none	0.0622599	-0.0396662	0.0721196	0.0157627	By MS/MS	By MS/MS	7	9	7	9	7	9	251960000	286560000	121230000	137950000	130720000	148610000	Median	Median	10	12	0	0	23.091	13.94	15.2	19.4
SKP1	P63208;E7ERH2;F8W8N3	SKP1	S-phase kinase-associated protein 1	0.229952	-0.0210619	none	0.178747	-0.0719519	0.177493	0.0749901	By MS/MS	By MS/MS	11	10	0	1	11	10	2204700000	2678100000	1060100000	1145700000	1144600000	1532400000	Median	Median	21	21	0	0	17.223	27.084	57.1	68.7
SLC16A1	P53985	SLC16A1	Monocarboxylate transporter 1	0	0	zero-fill					By matching	By matching	0	0	0	0	0	0	0	0	0	0	0	0	Median	Median	0	0	0	0			0	0
SLC16A3	O15427	SLC16A3	Monocarboxylate transporter 4	-0.773476	0.773476	ratio projection	-0.775762				By matching	By matching	1	0	1	0	1	0	12959000	0	5097000	0	7862300	0	Median	Median	1	0	0	0			3.7	0
SLC25A11	I3L1P8;Q02978	SLC25A11	Mitochondrial 2-oxoglutarate/malate carrier protein	-0.201032	0.201032	ratio projection	-0.201626				By MS/MS	By matching	1	0	1	0	1	0	30055000	0	19016000	0	11039000	0	Median	Median	1	0	1	0			5.4	0
SLC25A3	F8VVM2;Q00325	SLC25A3	Phosphate carrier protein, mitochondrial	-0.14663	-0.196727	none	-0.166341	-0.217575	0.035424	-0.271575	By MS/MS	By MS/MS	10	9	10	9	10	9	2917100000	3012900000	1324300000	1335200000	1592700000	1677700000	Median	Median	17	17	0	0	19.425	32.83	26.5	26.5
SLC25A4	P12235;V9GYG0	SLC25A4	ADP/ATP translocase 1	-0.0425872	-0.28846	none	0.288654	0.0437644	0.173858	0.234542	By MS/MS	By MS/MS	12	13	1	1	1	1	113250000	156090000	56610000	75743000	56643000	80349000	Median	Median	2	2	0	0	10.969	7.1346	43.3	45.6
SLC25A5	P05141	SLC25A5	ADP/ATP translocase 2;ADP/ATP translocase 2, N-terminally processed	-0.083856	-0.135905	none	-0.0679691	-0.120577	0.0368042	-0.133431	By MS/MS	By MS/MS	23	26	9	10	23	26	9002900000	9869900000	4123700000	4372700000	4879200000	5497200000	Median	Median	54	57	0	0	14.657	59.036	56	58.4
SLC25A6	P12236	SLC25A6	ADP/ATP translocase 3;ADP/ATP translocase 3, N-terminally processed	-0.111929	-0.180996	none	-0.0884541	-0.158252	0.0488381	-0.174593	By MS/MS	By MS/MS	23	24	6	6	9	8	1352100000	3209800000	697310000	2406700000	654770000	803040000	Median	Median	13	12	0	0	11.499	9.2147	63.1	65.4
SLC27A2	O14975;G3V1R7	SLC27A2	Very long-chain acyl-CoA synthetase	0.210821	-0.0772598	none	0.207268	-0.0804387	0.203704	0.0890793	By MS/MS	By MS/MS	8	8	8	8	8	8	399230000	354680000	195330000	165670000	203910000	189010000	Median	Median	10	11	0	0	33.184	21.203	18.1	16.5
SLC27A4	Q6P1M0	SLC27A4	Long-chain fatty acid transport protein 4	0.156407	-0.120778	none	0.0897693	-0.187707	0.196	-0.0698331	By MS/MS	By MS/MS	7	7	7	7	7	7	313260000	303450000	158090000	143010000	155170000	160440000	Median	Median	9	10	0	0	23.124	22.634	14	15.6
SLC38A5	C9JJU1;C9JMY2;C9JHH7;C9JWG4;C9JNK4;Q8WUX1	SLC38A5	Sodium-coupled neutral amino acid transporter 5	0	0	zero-fill					By MS/MS	By matching	1	0	1	0	1	0	0	0	0	0	0	0	Median	Median	0	0	0	0			9.8	0
SLC7A5	Q01650	SLC7A5	Large neutral amino acids transporter small subunit 1	0.363253	-0.363253	ratio projection		-0.362176			By MS/MS	By MS/MS	1	3	1	3	1	3	0	430020000	0	70362000	0	359660000	Median	Median	0	3	0	1		68.872	2	6.3
SLF1	Q9BQI6	SLF1	Ankyrin repeat domain-containing protein 32	-0.101043	-0.10324	none	-0.198229	-0.201609	0.0015534	-0.282734	By MS/MS	By MS/MS	15	16	15	16	15	16	950850000	988800000	426610000	448810000	524240000	539990000	Median	Median	25	23	0	0	15.745	23.51	20.8	20.9
SLF2	Q8IX21;B1AL16	SLF2	Protein FAM178A	-0.299924	-0.2111	none	-0.245369	-0.157737	-0.0628086	-0.284854	By matching	By MS/MS	4	7	4	7	4	7	78856000	154990000	42927000	70224000	35930000	84766000	Median	Median	4	7	0	0	63.707	20.605	6.1	10.1
SLFN5	Q08AF3;B4E128	SLFN5	Schlafen family member 5	0.0617512	-0.0300236	none	0.270589	0.180148	0.0648946	0.318528	By MS/MS	By MS/MS	3	6	3	6	3	6	180580000	300930000	98500000	156530000	82077000	144400000	Median	Median	6	10	0	0	10.844	17.555	4.6	7.5
SLTM	Q9NWH9;H7C3F4	SLTM	SAFB-like transcription modulator	-0.0622455	0.0175723	none	-0.00933552	0.0706641	-0.0564396	0.0435331	By MS/MS	By MS/MS	42	49	42	49	42	49	26742000000	10671000000	22355000000	4961000000	4386900000	5709500000	Median	Median	100	115	0	0	50.294	19.533	32.5	39.8
SLU7	O95391	SLU7	Pre-mRNA-splicing factor SLU7	0.129832	0.240699	none	0.0503276	0.161823	-0.0783949	0.150246	By MS/MS	By MS/MS	3	4	3	4	3	4	138740000	141030000	64702000	68395000	74042000	72631000	Median	Median	3	5	1	0	11.175	19.1	9	9.9
SLX4	Q8IY92	SLX4	Structure-specific endonuclease subunit SLX4	-0.565591	-0.185447	none	-0.54867	-0.170654	-0.268803	-0.507845	By matching	By matching	1	1	1	1	1	1	11395000	10492000	4237700	5044300	7157800	5447300	Median	Median	1	1	0	0			0.8	0.7
SLX4IP	Q5VYV7	SLX4IP	Protein SLX4IP	0.896988	-0.896988	ratio projection	0.89964				By matching	By matching	2	0	2	0	2	0	24342000	0	12974000	0	11368000	0	Median	Median	2	0	0	0	34.241		8.8	0
SMAD4	K7EIU8;Q13485;K7ES96;K7EIJ2;K7ENG8;K7EL18	SMAD4	Mothers against decapentaplegic homolog 4	0.150728	-0.0815043	none	0.0204844	-0.212317	0.164213	-0.136133	By MS/MS	By MS/MS	5	5	5	5	5	5	272780000	274740000	130640000	134350000	142130000	140390000	Median	Median	6	6	0	0	22.614	13.667	15.1	15.1
SMAD[2,3,9]	K7EJX0;B7Z5N5;Q15796;P84022;H0YMP2;H0YL71;H3BP09;H3BVD1;O15198	SMAD2;SMAD3;SMAD9	Mothers against decapentaplegic homolog 2;Mothers against decapentaplegic homolog 3;Mothers against decapentaplegic homolog 9	0.199239	-0.0675222	none	-0.0147619	-0.282404	0.188628	-0.210687	By MS/MS	By MS/MS	3	3	2	2	3	3	108030000	82847000	53538000	37700000	54495000	45147000	Median	Median	6	4	0	0	21.613	15.705	15.7	15.7
SMARCA2	P51531;A0A0U1RQZ9;F6VDE0	SMARCA2	Probable global transcription activator SNF2L2	-0.11337	0.11337	ratio projection		0.113034			By matching	By matching	4	7	0	2	0	2	0	27837000	0	13496000	0	14341000	Median	Median	0	2	0	0		17.213	3.4	5.5
SMARCA4 (1)	Q9HBD4;P51532	SMARCA4	Transcription activator BRG1	0.209966	-0.254969	none	0.262914	-0.201842	0.328758	0.0422117	By MS/MS	By MS/MS	8	11	0	0	8	10	328850000	425600000	176300000	198720000	152550000	226870000	Median	Median	13	12	0	0	21.921	36.289	6.4	8.8
SMARCA4 (2)	A0A0A0MT49	SMARCA4		0	0	zero-fill					By matching	By matching	7	9	0	0	0	0	0	0	0	0	0	0	Median	Median	0	0	0	0			5.8	8.1
SMARCA5	O60264	SMARCA5	SWI/SNF-related matrix-associated actin-dependent regulator of chromatin subfamily A member 5	0.112498	-0.00363604	none	0.229219	0.1141	0.0821192	0.242521	By MS/MS	By MS/MS	39	40	30	28	39	40	4696300000	5425000000	2379000000	2599000000	2317400000	2826100000	Median	Median	69	68	0	0	15.75	21.94	35.5	36.1
SMARCAL1	Q9NZC9;C9J8F8;C9J6I8	SMARCAL1	SWI/SNF-related matrix-associated actin-dependent regulator of chromatin subfamily A-like protein 1	0.0939636	-0.36227	none	0.122076	-0.334789	0.322606	-0.151366	By MS/MS	By matching	2	1	2	1	2	1	38063000	25729000	15747000	9578900	22316000	16150000	Median	Median	2	1	0	0	52.876		4.2	2.2
SMARCB1	Q12824;G5E975;B5MCL5;C9JTA6;A0A0G2JSE9	SMARCB1	SWI/SNF-related matrix-associated actin-dependent regulator of chromatin subfamily B member 1	-0.254989	0.130231	none	-0.133401	0.252173	-0.272392	0.0847918	By MS/MS	By MS/MS	1	2	1	2	1	2	35489000	79956000	13663000	39752000	21826000	40205000	Median	Median	1	2	1	0		33.49	6.8	9.1
SMARCC1	Q92922	SMARCC1	SWI/SNF complex subunit SMARCC1	0.0174201	-0.10108	none	0.0612923	-0.0571965	0.0837925	0.00264814	By MS/MS	By MS/MS	11	14	6	8	11	14	322840000	515280000	172480000	231850000	150350000	283440000	Median	Median	11	16	0	0	16.84	12.072	14.1	15.2
SMARCC2 (1)	F8VXC8	SMARCC2		0.122348	0.00362366	none	0.310689	0.193456	0.083951	0.356238	By MS/MS	By MS/MS	9	9	0	0	4	3	89219000	77898000	42594000	33812000	46625000	44086000	Median	Median	5	3	0	0	56.085	24.729	8.9	8.2
SMARCC2 (2)	Q8TAQ2	SMARCC2	SWI/SNF complex subunit SMARCC2	0	0	zero-fill					By matching	By matching	9	9	0	0	0	0	0	0	0	0	0	0	Median	Median	0	0	0	0			9.1	8.4
SMARCD1	Q96GM5;F8VRQ4	SMARCD1	SWI/SNF-related matrix-associated actin-dependent regulator of chromatin subfamily D member 1	-0.0319255	0.0319255	ratio projection	-0.0320199				By matching	By matching	1	0	1	0	1	0	11955000	0	5619100	0	6336000	0	Median	Median	1	0	0	0			3.7	0
SMARCD2	J3KMX2;B9EGA3;Q92925	SMARCD2	SWI/SNF-related matrix-associated actin-dependent regulator of chromatin subfamily D member 2	0	0	zero-fill					By matching	By matching	0	0	0	0	0	0	0	0	0	0	0	0	Median	Median	0	0	0	0			0	0
SMARCD3	Q6STE5	SMARCD3	SWI/SNF-related matrix-associated actin-dependent regulator of chromatin subfamily D member 3	0	0	zero-fill					By matching	By matching	0	0	0	0	0	0	0	0	0	0	0	0	Median	Median	0	0	0	0			0	0
SMARCE1	Q969G3;B4DGM3;J3QKS7	SMARCE1	SWI/SNF-related matrix-associated actin-dependent regulator of chromatin subfamily E member 1	-0.0145628	-0.0839198	none	0.0989585	0.0299829	0.0490428	0.0910305	By MS/MS	By MS/MS	6	4	6	4	6	4	262730000	282160000	174760000	99328000	87964000	182830000	Median	Median	7	6	0	0	90.509	79.62	17.5	10.9
SMC1A	Q14683;G8JLG1	SMC1A	Structural maintenance of chromosomes protein 1A	0.0206476	-0.179738	none	0.225522	0.0258793	0.141694	0.177349	By MS/MS	By MS/MS	12	9	12	9	12	9	747160000	742400000	377950000	347510000	369210000	394890000	Median	Median	21	18	0	0	26.394	20.106	12.7	10.6
SMC2	O95347	SMC2	Structural maintenance of chromosomes protein 2	0.163836	-0.0920129	none	0.395173	0.14091	0.180912	0.378533	By MS/MS	By MS/MS	6	5	6	5	6	5	144140000	187840000	80396000	79498000	63743000	108340000	Median	Median	7	6	0	0	21.147	15.628	7.2	6.2
SMC3	Q9UQE7	SMC3	Structural maintenance of chromosomes protein 3	-0.165633	-0.0729967	none	-0.161766	-0.0698152	-0.0655037	-0.16356	By matching	By MS/MS	1	3	1	3	1	3	4722700	18937000	2440700	9414400	2282000	9523000	Median	Median	1	2	0	0		34.834	0.9	3.1
SMC4	E9PD53;Q9NTJ3;C9JR83	SMC4	Structural maintenance of chromosomes protein;Structural maintenance of chromosomes protein 4	0	0	zero-fill					By matching	By matching	0	0	0	0	0	0	0	0	0	0	0	0	Median	Median	0	0	0	0			0	0
SMC6	C9JMN1;Q96SB8;A0A0A0MRY1	SMC6	Structural maintenance of chromosomes protein 6	0	0	zero-fill					By matching	By matching	0	0	0	0	0	0	0	0	0	0	0	0	Median	Median	0	0	0	0			0	0
SMCHD1	A6NHR9	SMCHD1	Structural maintenance of chromosomes flexible hinge domain-containing protein 1	1.69449	-2.21185	none	1.92102	-1.98553	2.7622	-0.0537951	By MS/MS	By MS/MS	28	28	28	28	28	28	1928100000	2766100000	1385600000	573540000	542570000	2192600000	Median	Median	25	25	0	0	65.481	32.671	20.5	22.2
SMN1/SMN2	B4DP61;E7EQZ4;Q16637	SMN2;SMN1	Survival motor neuron protein	-0.0163129	0.070602	none	-0.0228447	0.0641931	-0.0614581	0.0294198	By MS/MS	By MS/MS	3	4	3	4	3	4	153390000	225580000	73883000	98604000	79504000	126970000	Median	Median	4	5	0	0	16.946	17.15	16.3	23.3
SMNDC1	O75940	SMNDC1	Survival of motor neuron-related-splicing factor 30	0.172781	-0.0733648	none	0.265077	0.0197731	0.174051	0.200905	By MS/MS	By MS/MS	1	1	1	1	1	1	139930000	220590000	63544000	101990000	76388000	118600000	Median	Median	2	2	0	0	46.57	11.517	10.5	10.5
SMU1	Q2TAY7	SMU1	WD40 repeat-containing protein SMU1;WD40 repeat-containing protein SMU1, N-terminally processed	-0.0546129	0.0178923	none	-0.057737	0.0146409	-0.0512689	-0.0303219	By MS/MS	By MS/MS	11	10	11	10	11	10	1463400000	1891600000	705120000	941140000	758230000	950490000	Median	Median	21	18	0	0	29.167	10.557	19.7	23.2
SNIP1	Q8TAD8	SNIP1	Smad nuclear-interacting protein 1	0.0231837	-0.0855321	none	-0.0622037	-0.171612	0.0768737	-0.165561	By MS/MS	By MS/MS	11	11	11	11	11	11	595800000	761880000	273430000	341010000	322370000	420860000	Median	Median	18	15	0	0	16.659	28.136	38.4	34.8
SNRNP200	O75643	SNRNP200	U5 small nuclear ribonucleoprotein 200 kDa helicase	-0.112143	-0.0571974	none	-0.103503	-0.0490091	-0.0388524	-0.107728	By MS/MS	By MS/MS	53	42	53	42	53	42	15869000000	15395000000	6288100000	6550200000	9580700000	8844500000	Median	Median	88	72	0	0	19.467	14.899	30.7	25.1
SNRNP27	Q8WVK2	SNRNP27	U4/U6.U5 small nuclear ribonucleoprotein 27 kDa protein	-0.0975728	0.11276	none	-0.106125	0.104202	-0.148728	-0.000919348	By MS/MS	By MS/MS	3	5	3	5	3	5	196730000	422040000	98792000	203860000	97937000	218190000	Median	Median	5	8	0	0	17.878	11.395	14.8	26.5
SNRNP40	Q96DI7	SNRNP40	U5 small nuclear ribonucleoprotein 40 kDa protein	-0.0818785	-0.116656	none	-0.153591	-0.189384	0.0245916	-0.242594	By MS/MS	By MS/MS	24	21	24	21	24	21	8943100000	9507500000	4021300000	4085300000	4921800000	5422200000	Median	Median	53	48	0	0	15.334	15.235	67.5	67.2
SNRNP70	P08621	SNRNP70	U1 small nuclear ribonucleoprotein 70 kDa	-0.14151	-0.00482767	none	-0.0728772	0.063779	-0.0966492	-0.00614731	By MS/MS	By MS/MS	29	29	29	29	29	29	6866200000	7732000000	3102900000	3597200000	3763300000	4134900000	Median	Median	55	56	0	0	32.237	22.027	57.4	63.4
SNRPA	M0QZG7;M0R268;P09012	SNRPA	U1 small nuclear ribonucleoprotein A	-0.120443	-0.108238	none	-0.0733022	-0.0614959	-0.00863045	-0.0952915	By MS/MS	By MS/MS	4	4	3	3	3	3	536170000	644410000	247210000	278110000	288960000	366300000	Median	Median	7	6	0	0	15.447	24.792	26.1	26.1
SNRPA1	P09661;H0YLR3;H0YMA0	SNRPA1	U2 small nuclear ribonucleoprotein A	-0.171663	-0.00415446	none	-0.125179	0.042084	-0.118447	-0.058407	By MS/MS	By MS/MS	12	13	12	13	12	13	2215000000	2384000000	1025700000	1098000000	1189300000	1286000000	Median	Median	21	21	0	0	21.29	21.136	38	38
SNRPB/SNRPN/SNURF	J3QLE5;A8MT02;P63162;P14678;J3KRY3;S4R3P3	SNRPN;SNURF;SNRPB	Small nuclear ribonucleoprotein-associated protein N;Small nuclear ribonucleoprotein-associated proteins B and B	-0.140928	0.0119043	none	-0.0064633	0.146786	-0.108069	0.0995432	By MS/MS	By MS/MS	15	15	15	15	15	15	6260300000	5474000000	2958000000	2640300000	3302300000	2833700000	Median	Median	39	38	0	0	18.35	18.859	44.4	44.4
SNRPB2	P08579	SNRPB2	U2 small nuclear ribonucleoprotein B	-0.190329	-0.0215773	none	0.0112094	0.18053	-0.119326	0.135934	By MS/MS	By MS/MS	7	5	6	4	7	5	1386200000	850270000	636350000	422440000	749800000	427830000	Median	Median	12	11	0	0	5.9229	13.835	36.9	26.2
SNRPC	P09234;A0A0A0MRR7	SNRPC	U1 small nuclear ribonucleoprotein C	-0.0486499	-0.0419888	none	0.0344975	0.0413832	-0.00471007	0.0536699	By MS/MS	By MS/MS	7	7	7	7	7	7	3625700000	4546400000	1678900000	2153200000	1946800000	2393300000	Median	Median	16	17	0	0	14.803	19.371	33.3	33.3
SNRPD1	P62314;J3QLI9	SNRPD1	Small nuclear ribonucleoprotein Sm D1	-0.119112	-0.0298165	none	-0.131977	-0.0431999	-0.0631414	-0.123682	By MS/MS	By MS/MS	11	11	11	11	11	11	5767600000	5321100000	2548600000	2492500000	3219000000	2828600000	Median	Median	24	25	0	0	16.182	9.5753	69.7	69.7
SNRPD2	P62316;K7ERG4	SNRPD2	Small nuclear ribonucleoprotein Sm D2	-0.104928	-0.0230854	none	-0.0426945	0.0391384	-0.0578718	-0.00234326	By MS/MS	By MS/MS	15	16	15	16	15	16	13129000000	10603000000	6036900000	4894000000	7091800000	5709500000	Median	Median	43	37	0	0	14.584	10.18	79.7	79.7
SNRPD3	P62318	SNRPD3	Small nuclear ribonucleoprotein Sm D3	-0.125462	-0.118218	none	-0.0399925	-0.0329642	-0.00512244	-0.0515733	By MS/MS	By MS/MS	13	13	13	13	13	13	5414900000	3788400000	2427300000	1674800000	2987600000	2113600000	Median	Median	24	23	0	0	14.813	12.014	65.9	65.9
SNRPE	P62304	SNRPE	Small nuclear ribonucleoprotein E	-0.149482	-0.0307987	none	-0.0269398	0.0919367	-0.083922	0.0462084	By MS/MS	By MS/MS	8	8	8	8	8	8	7385700000	7230800000	3531000000	3422100000	3854700000	3808700000	Median	Median	21	18	0	0	12.995	7.9382	82.6	82.6
SNRPF	P62306	SNRPF	Small nuclear ribonucleoprotein F	-0.0656216	0.0581598	none	-0.0351209	0.08882	-0.0875267	0.0382303	By MS/MS	By MS/MS	6	5	6	5	6	5	3733200000	2919100000	1632900000	1306600000	2100400000	1612600000	Median	Median	10	8	0	0	10.368	12.129	58.1	58.1
SNRPG	P62308;Q49AN9;F5H013;C9JVQ0;A8MWD9	SNRPG	Small nuclear ribonucleoprotein G;Putative small nuclear ribonucleoprotein G-like protein 15	-0.0542067	-0.0653972	none	-0.0520422	-0.063575	0.0079129	-0.0817775	By MS/MS	By MS/MS	5	3	5	3	5	3	1209800000	429440000	558560000	200630000	651210000	228810000	Median	Median	11	6	0	0	25.877	12.168	51.3	48.7
SNU13	P55769;B1AHD1	SNU13	NHP2-like protein 1;NHP2-like protein 1, N-terminally processed	-0.0994135	-0.0481482	none	-0.00691262	0.0444641	-0.03625	0.0266603	By MS/MS	By MS/MS	15	16	15	16	15	16	5965400000	7285300000	3123900000	3905500000	2841500000	3379800000	Median	Median	32	33	0	0	9.5245	18.319	82.8	91.4
SNW1	Q13573;G3V4X8	SNW1	SNW domain-containing protein 1	-0.0596766	-0.0224309	none	-0.0376953	-0.000562761	-0.0263366	-0.0269747	By MS/MS	By MS/MS	24	26	4	4	24	26	3861700000	4723900000	1870900000	2184600000	1990800000	2539300000	Median	Median	46	42	0	0	19.464	16.93	54.3	60.3
SOAT1	P35610;B1APM4	SOAT1	Sterol O-acyltransferase 1	-0.0418818	-0.0898293	none	0.375957	0.330099	0.033904	0.499159	By MS/MS	By MS/MS	6	7	6	7	6	7	732190000	797190000	412710000	430110000	319470000	367080000	Median	Median	12	10	0	0	18.079	100.66	13.3	18.5
SON (1)	P18583	SON	Protein SON	0.0347956	-0.0345159	none	0.0835197	0.0144981	0.0490106	0.0691643	By MS/MS	By MS/MS	13	16	2	3	13	16	760950000	936530000	369600000	438330000	391350000	498210000	Median	Median	20	23	0	0	19.159	21.056	9.7	11.5
SON (2)	H7C1M2	SON		0	0	zero-fill					By matching	By matching	7	9	0	0	0	0	0	0	0	0	0	0	Median	Median	0	0	0	0			8.6	10.7
SP1	P08047	SP1	Transcription factor Sp1	-0.0494211	-0.0841337	none	-0.238715	-0.274948	0.0245456	-0.363289	By MS/MS	By MS/MS	13	11	11	10	13	11	1250100000	987920000	475780000	430560000	774300000	557360000	Median	Median	17	18	0	0	21.078	16.517	24.5	19.7
SP110	G5E9C0	SP110		0.114736	0.109047	none	0.279293	0.275245	0.00402283	0.392108	By MS/MS	By MS/MS	16	17	1	1	16	17	2109800000	3147600000	1069900000	1649200000	1039900000	1498400000	Median	Median	29	30	0	0	14.187	23.421	45.9	46.3
SP140/SP140L	H7BYP4;U5Y3L1;Q9H930;Q13342	SP140L;SP140	Nuclear body protein SP140-like protein;Nuclear body protein SP140	-0.920351	0.920351	ratio projection		0.917623			By matching	By MS/MS	0	1	0	1	0	1	0	19943000	0	12231000	0	7711800	Median	Median	0	1	0	1			0	3.7
SP2 (1)	Q02086	SP2	Transcription factor Sp2	0.439048	-0.0957163	none	0.243791	-0.291115	0.378135	-0.034583	By MS/MS	By MS/MS	4	4	0	1	2	2	107440000	115000000	66555000	46421000	40884000	68582000	Median	Median	3	3	2	0	40.075	10.536	9	8.5
SP2 (2)	Q9BRW5	SP2		-0.227799	-0.453377	none	-0.53149	-0.760895	0.159508	-0.91433	By MS/MS	By MS/MS	3	2	1	1	1	1	89127000	37266000	38850000	9264900	50277000	28001000	Median	Median	2	1	0	1	11.204		29.3	20.9
SP3	H0Y6K5;H0Y7L6;Q02447	SP3	Transcription factor Sp3	0.185824	-0.185824	ratio projection	0.186374				By MS/MS	By matching	3	1	1	0	1	0	26654000	0	12095000	0	14559000	0	Median	Median	2	0	0	0	1.2059		4.9	1.3
SPATA5	Q8NB90	SPATA5	Spermatogenesis-associated protein 5	-0.0618165	-0.0374805	none	-0.12268	-0.0989999	-0.0172082	-0.156701	By MS/MS	By MS/MS	6	6	6	6	6	6	166470000	145640000	74694000	59447000	91777000	86191000	Median	Median	6	7	0	0	20.044	22.83	9.7	9.7
SPATA5L1	Q9BVQ7	SPATA5L1	Spermatogenesis-associated protein 5-like protein 1	-0.110378	-0.207761	none	-0.077726	-0.175859	0.0688597	-0.179517	By MS/MS	By MS/MS	4	5	4	5	4	5	126340000	222030000	59529000	96510000	66813000	125520000	Median	Median	7	9	0	0	15.576	17.667	5.8	8.9
SPATS2L	A0A0A0MSG5;B8ZZZ7;Q9NUQ6	SPATS2L	SPATS2-like protein	-0.329021	-0.749741	none	-0.486752	-0.911614	0.297494	-0.989679	By matching	By MS/MS	1	2	1	2	1	2	19529000	53692000	11018000	20523000	8511600	33170000	Median	Median	1	3	0	0		52.734	3.8	5.5
SPC24	K7EJH0;K7EMX1;K7EJV2;K7ESQ2;Q8NBT2;K7ERQ7;A0A0A0MSN0	SPC24	Kinetochore protein Spc24	0	0	zero-fill					By matching	By matching	0	0	0	0	0	0	0	0	0	0	0	0	Median	Median	0	0	0	0			0	0
SPCS2	E9PI68;A0A087WUC6;Q15005;E9PL01	SPCS2	Signal peptidase complex subunit 2	0.138533	0.106143	none	0.179638	0.148218	0.0229036	0.231763	By MS/MS	By MS/MS	2	2	2	2	2	2	72774000	133750000	36649000	63630000	36125000	70119000	Median	Median	2	3	0	0	35.341	22.794	10.9	10.9
SPEN	Q96T58	SPEN	Msx2-interacting protein	0.029806	0.0175864	none	-0.0381545	-0.0506369	0.00864051	-0.0628108	By MS/MS	By MS/MS	141	146	141	146	141	146	25740000000	31517000000	12329000000	14124000000	13411000000	17393000000	Median	Median	283	292	0	0	21.836	23.257	42.1	44.3
SPIN1	Q9Y657	SPIN1	Spindlin-1	0	0	zero-fill					By matching	By matching	0	0	0	0	0	0	0	0	0	0	0	0	Median	Median	0	0	0	0			0	0
SPINDOC	Q9BUA3	SPINDOC	Uncharacterized protein C11orf84	0	0	zero-fill					By matching	By matching	0	0	0	0	0	0	0	0	0	0	0	0	Median	Median	0	0	0	0			0	0
SPOUT1	Q5T280	SPOUT1	Uncharacterized protein C9orf114	-0.116406	0.0814122	none	0.0457225	0.2444	-0.139878	0.205563	By MS/MS	By MS/MS	5	6	5	6	5	6	198540000	303570000	94073000	170940000	104460000	132630000	Median	Median	5	8	0	0	12.782	19.705	18.6	22.1
SPTBN2	O15020;A4QPE4	SPTBN2	Spectrin beta chain, non-erythrocytic 2	0	0	zero-fill					By matching	By MS/MS	0	1	0	0	0	1	0	0	0	0	0	0	Median	Median	0	0	0	0			0	0.3
SPTY2D1	Q68D10	SPTY2D1	Protein SPT2 homolog	-0.0613485	-0.0676802	none	-0.0995254	-0.106467	0.00447719	-0.145672	By MS/MS	By MS/MS	12	14	12	14	12	14	658050000	785550000	285810000	329920000	372240000	455630000	Median	Median	18	18	0	0	46.708	30.832	30.2	31.5
SQOR	Q9Y6N5;H3BV36;H3BMS6;H3BNX3	SQOR	Sulfide:quinone oxidoreductase, mitochondrial	0.123684	0.110753	none	-0.0459824	-0.0592243	0.00914319	-0.0744198	By MS/MS	By MS/MS	3	3	3	3	3	3	57938000	65957000	32757000	33848000	25180000	32109000	Median	Median	3	3	0	0	20.279	27.127	11.1	11.1
SRBD1	Q8N5C6	SRBD1	S1 RNA-binding domain-containing protein 1	0.140754	0.03949	none	0.111966	0.0110662	0.0716042	0.0867854	By MS/MS	By MS/MS	17	19	17	19	17	19	1225300000	2104200000	623370000	1144800000	601930000	959400000	Median	Median	28	32	0	0	15.368	18.319	20.3	20.7
SRCAP	Q6ZRS2	SRCAP	Helicase SRCAP	-0.101938	0.101938	none	-0.110402	0.093425	-0.144162	-0.0115778	By MS/MS	By MS/MS	115	119	1	1	115	119	40726000000	49599000000	18445000000	23634000000	22281000000	25965000000	Median	Median	246	246	0	0	22.524	34.475	38.7	38.1
SREBF1	B5MD58;P36956;K7EIW8	SREBF1	Sterol regulatory element-binding protein 1;Processed sterol regulatory element-binding protein 1	-0.0154752	-0.0829091	none	-0.103364	-0.171612	0.047683	-0.194579	By MS/MS	By MS/MS	4	7	4	7	4	7	69914000	176150000	33630000	78494000	36284000	97651000	Median	Median	5	6	0	0	16.04	17.924	4.7	10.2
SREK1 (1)	A0A087WY03;E5RFV3	SREK1		-0.0414872	0.132992	none	0.118493	0.294194	-0.123375	0.29218	By MS/MS	By MS/MS	2	3	2	3	2	3	305380000	472040000	156820000	257140000	148560000	214910000	Median	Median	4	5	0	0	13.354	13.472	34	48
SREK1 (2)	Q8WXA9	SREK1	Splicing regulatory glutamine/lysine-rich protein 1	-0.0157903	0.0846789	none	-0.0522216	0.0482362	-0.0710424	-0.00260784	By MS/MS	By MS/MS	4	4	4	4	4	4	392040000	260480000	189380000	128350000	202660000	132140000	Median	Median	7	5	0	0	12.59	9.7275	12.6	12.6
SREK1IP1	A0A087WXZ8;Q8N9Q2	SREK1IP1	Protein SREK1IP1	-0.426485	0.186038	none	-0.348997	0.263275	-0.433119	-0.0593325	By MS/MS	By MS/MS	2	3	2	3	2	3	220780000	218290000	91336000	109080000	129440000	109210000	Median	Median	3	4	0	0	2.4377	4.1728	23.5	31.6
SRFBP1	Q8NEF9	SRFBP1	Serum response factor-binding protein 1	0	0	zero-fill					By matching	By matching	0	0	0	0	0	0	0	0	0	0	0	0	Median	Median	0	0	0	0			0	0
SRP14	P37108;H0YLA2	SRP14	Signal recognition particle 14 kDa protein	-0.14815	-0.147598	none	0.026021	0.0267293	-0.000390404	0.0373014	By MS/MS	By MS/MS	5	6	5	6	5	6	999810000	1432500000	494740000	689570000	505070000	742910000	Median	Median	7	8	0	0	9.7375	13.712	62.5	62.5
SRP54	G3V4F7;P61011	SRP54	Signal recognition particle 54 kDa protein	0.152905	-0.152905	none	0.436375	0.132248	0.21624	0.401439	By MS/MS	By MS/MS	1	1	1	1	1	1	50373000	55854000	29869000	26439000	20503000	29415000	Median	Median	2	2	0	0	17.876	9.9954	2.5	2.5
SRP9	P49458	SRP9	Signal recognition particle 9 kDa protein	0.118059	-0.0817992	none	0.302056	0.103397	0.141321	0.286281	By MS/MS	By MS/MS	5	4	5	4	5	4	342080000	523300000	183850000	260850000	158230000	262450000	Median	Median	6	6	0	0	20.652	19.615	59.3	59.3
SRPK1	Q96SB4;H3BLV9;Q5R363	SRPK1	SRSF protein kinase 1	-0.372708	-0.664377	none	-0.526078	-0.821738	0.206241	-0.953665	By MS/MS	By MS/MS	1	1	1	1	1	1	8077700	9487800	2679400	2762900	5398300	6724900	Median	Median	1	1	1	1			2.4	2.4
SRPRA	P08240	SRPRA	Signal recognition particle receptor subunit alpha	0.15827	-0.0660032	none	0.22848	0.00489684	0.158585	0.164554	By MS/MS	By MS/MS	15	16	15	16	15	16	1375500000	1925400000	685700000	921280000	689790000	1004100000	Median	Median	21	25	0	0	17.458	19.959	27.7	26.6
SRPRB	Q9Y5M8;H7C4H2	SRPRB	Signal recognition particle receptor subunit beta	0.191786	0.0356622	none	0.120883	-0.0349878	0.110396	0.0604103	By MS/MS	By MS/MS	6	6	6	6	6	6	761780000	695320000	376240000	310920000	385550000	384390000	Median	Median	11	9	0	0	11.599	17.749	30.3	30.3
SRRM1	A9Z1X7;Q8IYB3;E9PCT1;M0R088	SRRM1	Serine/arginine repetitive matrix protein 1	-0.0207519	0.133036	none	-0.295323	-0.142831	-0.108745	-0.309501	By MS/MS	By MS/MS	3	5	3	5	3	5	188420000	212680000	79274000	91586000	109150000	121090000	Median	Median	4	6	0	0	13.545	34.254	6.2	5.5
SRRM2	Q9UQ35	SRRM2	Serine/arginine repetitive matrix protein 2	-0.0932626	-0.0512192	none	-0.316564	-0.276275	-0.0297292	-0.419115	By MS/MS	By MS/MS	74	81	63	68	74	81	26384000000	35619000000	11298000000	15037000000	15086000000	20582000000	Median	Median	155	165	0	0	25.213	19.472	30.8	33
SRRT	Q9BXP5;H7C3A1	SRRT	Serrate RNA effector molecule homolog	-0.137609	-0.081397	none	-0.0779697	-0.0220534	-0.039748	-0.0706096	By MS/MS	By MS/MS	16	18	16	18	16	18	782130000	960200000	372210000	443260000	409920000	516940000	Median	Median	22	28	0	0	12.025	16.271	18.8	21.9
SRSF1	J3KTL2;Q07955;J3KSR8	SRSF1	Serine/arginine-rich splicing factor 1	-0.0349157	0.0491192	none	-0.0192873	0.0648829	-0.0594216	0.0324169	By MS/MS	By MS/MS	28	28	27	27	28	28	8621600000	10891000000	4124900000	5184000000	4496800000	5707200000	Median	Median	60	64	0	0	12.404	12.291	61.3	64.8
SRSF10	O75494;Q5JRI1	SRSF10	Serine/arginine-rich splicing factor 10	-0.0320103	0.0320103	none	0.0408223	0.105276	-0.0452695	0.103441	By MS/MS	By MS/MS	14	16	11	13	14	16	3246600000	3912400000	1483200000	1890700000	1763400000	2021600000	Median	Median	30	33	0	0	36.795	17.025	35.1	43.9
SRSF11	Q5T760;Q05519;B4DWT1	SRSF11	Serine/arginine-rich splicing factor 11	-0.0584925	0.277359	none	-0.132673	0.203389	-0.237483	0.0507072	By MS/MS	By MS/MS	8	9	8	9	8	9	2199600000	3045300000	930250000	1324100000	1269300000	1721200000	Median	Median	15	19	0	0	11.918	16.468	34.2	35.7
SRSF2	J3KP15;Q01130;J3QL05	SRSF2	Serine/arginine-rich splicing factor 2	0.141322	0.387735	none	0.128161	0.376068	-0.17424	0.357061	By MS/MS	By MS/MS	3	3	2	1	3	3	322730000	112920000	149580000	56737000	173150000	56181000	Median	Median	3	3	0	0	21.867	8.6376	35.8	20.9
SRSF3	P84103;A0A087X2D0	SRSF3	Serine/arginine-rich splicing factor 3	0.000904585	0.081412	none	-0.0242965	0.0563061	-0.0569273	0.0228028	By MS/MS	By MS/MS	11	13	10	12	10	12	6769200000	6712900000	3121700000	3160200000	3647500000	3552700000	Median	Median	27	27	0	0	13.436	13.669	51.8	51.8
SRSF4	Q08170;A0A0D9SEM4	SRSF4	Serine/arginine-rich splicing factor 4	0.0243387	0.123238	none	-0.00829042	0.0908534	-0.0699321	0.0585882	By MS/MS	By MS/MS	15	14	9	8	9	8	702860000	769830000	338150000	370790000	364710000	399040000	Median	Median	16	17	0	0	16.781	17.798	21.9	21.9
SRSF5	Q13243;B4DJK0;B4DUA4	SRSF5	Serine/arginine-rich splicing factor 5	-0.0949006	0.0490227	none	-0.125258	0.0183493	-0.101769	-0.075295	By MS/MS	By MS/MS	12	12	11	11	11	11	1279800000	1375600000	554450000	634610000	725310000	740980000	Median	Median	17	17	0	0	10.679	29.965	39.7	39.7
SRSF6	Q13247	SRSF6	Serine/arginine-rich splicing factor 6	-0.0531568	0.0514003	none	-0.00293165	0.101919	-0.073933	0.0702138	By MS/MS	By MS/MS	16	21	10	15	16	21	10696000000	12566000000	5118500000	6034700000	5577200000	6531800000	Median	Median	32	38	0	0	14.24	10.964	31.4	40.1
SRSF7	Q16629;C9JAB2;A0A0B4J1Z1	SRSF7	Serine/arginine-rich splicing factor 7	-0.0256175	0.0148157	none	-0.027322	0.0130692	-0.0285906	-0.00999373	By MS/MS	By MS/MS	13	14	12	13	13	14	4251500000	3145800000	1936000000	1426500000	2315500000	1719300000	Median	Median	36	32	0	0	17.447	15.17	47.5	47.5
SRSF8	Q9BRL6	SRSF8	Serine/arginine-rich splicing factor 8	0.00609541	0.0274563	none	-0.0798439	-0.0588937	-0.0151044	-0.098058	By MS/MS	By MS/MS	4	5	3	3	3	3	90777000	81521000	42224000	37493000	48554000	44028000	Median	Median	4	5	0	0	10.546	14.054	17	18.1
SRSF9	Q13242;H0YIB4;S4R3G0	SRSF9	Serine/arginine-rich splicing factor 9	-0.0340997	0.0527721	none	0.0280033	0.1153	-0.0614276	0.101513	By MS/MS	By MS/MS	22	27	21	26	21	26	2310100000	3655700000	1124700000	1790200000	1185300000	1865400000	Median	Median	35	49	0	0	13.677	21.349	71.9	81
SS18	J3QQW2;J3KRP6;J3QS72;X6R3J2;J3QQM2;J3KT74;Q15532;F5GWN1	SS18	Protein SSXT	-0.0664585	0.0664585	ratio projection		0.0662614			By matching	By matching	0	1	0	1	0	1	0	36000000	0	16955000	0	19045000	Median	Median	0	1	0	0			0	21.3
SS18L2	Q9UHA2	SS18L2	SS18-like protein 2	-0.240147	0.0141939	none	-0.12422	0.13014	-0.179847	0.00471865	By matching	By matching	1	1	1	1	1	1	9899000	3944900	4423100	1764100	5476000	2180800	Median	Median	2	1	0	0	1.6415		13	13
SSB	P05455	SSB	Lupus La protein	0	0	zero-fill					By matching	By matching	0	0	0	0	0	0	0	0	0	0	0	0	Median	Median	0	0	0	0			0	0
SSBP1	Q04837;C9K0U8;A0A0G2JLD8;E7EUY5	SSBP1	Single-stranded DNA-binding protein, mitochondrial	-0.00865597	0.00865597	ratio projection		0.00863031			By matching	By MS/MS	0	1	0	1	0	1	0	9613800	0	4550700	0	5063100	Median	Median	0	1	0	0			0	6.1
SSR3	C9JA28;Q9UNL2	SSR3	Translocon-associated protein subunit gamma	-0.0506575	0.0940788	none	-0.0591191	0.0856966	-0.102344	0.0190962	By MS/MS	By MS/MS	3	3	3	3	3	3	254690000	448740000	118420000	234940000	136270000	213800000	Median	Median	5	5	0	0	17.653	14.946	16.7	16.7
SSR4	P51571;A6NLM8	SSR4	Translocon-associated protein subunit delta	0.115446	0.357473	none	0.00345832	0.246226	-0.171139	0.177061	By MS/MS	By MS/MS	3	3	3	3	3	3	109670000	109470000	47350000	51470000	62322000	57996000	Median	Median	4	4	0	0	12.855	18.453	12.7	12.7
SSRP1	Q08945	SSRP1	FACT complex subunit SSRP1	0.000503512	-0.0896615	none	0.023894	-0.0663971	0.0637563	-0.0302431	By MS/MS	By MS/MS	67	64	67	64	67	64	52377000000	50985000000	24938000000	23126000000	27439000000	27859000000	Median	Median	166	155	0	0	15.22	16.925	63.8	62.2
STAG2	Q8N3U4	STAG2	Cohesin subunit SA-2	0	0	zero-fill					By matching	By matching	0	0	0	0	0	0	0	0	0	0	0	0	Median	Median	0	0	0	0			0	0
STMN2	E5RGX5;Q93045	STMN2	Stathmin;Stathmin-2	0	0	zero-fill					By matching	By matching	0	0	0	0	0	0	0	0	0	0	0	0	Median	Median	0	0	0	0			0	0
STOM	P27105	STOM	Erythrocyte band 7 integral membrane protein	0.110395	0.0155763	none	-0.0343819	-0.129687	0.0670468	-0.116213	By MS/MS	By MS/MS	4	4	4	4	4	4	192220000	241310000	92378000	117000000	99837000	124310000	Median	Median	5	6	0	0	17.982	8.3896	22.6	22.6
STRBP	Q96SI9	STRBP	Spermatid perinuclear RNA-binding protein	-0.00780354	-0.110524	none	0.00518438	-0.0978106	0.0726342	-0.065712	By MS/MS	By MS/MS	8	5	7	4	7	4	446740000	237310000	216920000	115020000	229820000	122290000	Median	Median	12	7	0	0	18.409	17.848	12.5	5.5
[truncated: 364 more rows]

## Sheet: H01M
H01M: H3K9me3 + me-DNA				Post-processed data			Raw data				Metadata
[truncated: 1,922 more rows]

## Sheet: H02
H02: H3K4me3				Post-processed data			Raw data				Metadata
[truncated: 1,922 more rows]

## Sheet: H03
H03: H3K27me3				Post-processed data			Raw data				Metadata
[truncated: 1,922 more rows]

[truncated: 51 more sheets: H03M, H04, H04M, H05, H06, H07, H07M, H08, H08M, H09, H10, H11, H12, H13, H14, H15, H16, H17, H18, H19 …]
