# Supplementary material for: Decoding chromatin states by proteomic profiling of nucleosome readers
Source: Nature. 2024 Mar 6;627(8004):671–9. doi: 10.1038/s41586-024-07141-5 (PMC10954555; doi:10.1038/s41586-024-07141-5)
Supplement: Supplementary file 5 — Heat-map visualization of the 55 SILAC dinucleosome-purification experiments. [file 41586_2024_7141_MOESM5_ESM.xlsx]

## Sheet: Heatmap
						H27M		H39M		H39		H07M		H07		H47M		H47		H01M		H01		H04M		H04		H08M		H08		H46M		H46		H03M		H03		H06		H17		H19		H05		H31
					H2A.Z
	Ratio H/L (log2)				H3K4																																			me1		me1		me1		me1		me1
	-4	Strong exclusion			H3K9											me2		me2		me3		me3		me3		me3		me3		me3														ac
	-2	Exclusion			H3K14																																							ac
	0	No response			H3K18																																					ac
	2	Recruitment			H3K23																																					ac
	4	Strong recruitment			H3K27																			me3		me3		me3		me3		me2		me2		me3		me3		me3		me3		me3				ac
					H4K5
	Other				H4K8
		Imputed datapoint			H4K12
					H4K16
					H4K20			me2		me2		me3		me3														me3		me3
					DNA Methylation	m5C		m5C				m5C				m5C				m5C				m5C				m5C				m5C				m5C
		Gene names	Protein names	Complex memberships	Gene label	F	R	F	R	F	R	F	R	F	R	F	R	F	R	F	R	F	R	F	R	F	R	F	R	F	R	F	R	F	R	F	R	F	R	F	R	F	R	F	R	F	R	F	R
		CTNNBL1	Beta-catenin-like protein 1	Spliceosome	CTNNBL1	-0.265701	0.227491	0.0409279	0.534026	0.0918837	-0.0918837	-0.110036	0.110036	0	0	0	0	0	0	0.593405	0.476964	-0.0372338	0.075444	-0.422091	0.422091	0	0	0.627544	-0.627544	0	0	0.372867	-0.372867	-0.667441	0.667441	0.562859	-0.562859	0	0	0	0	0	0	0	0	0	0	0.138215	-0.138215
		CLK4	Dual specificity protein kinase CLK4		CLK4	-0.241224	0.499329	0.120896	-0.0452091	0	0	-0.0731759	0.0983397	0	0	0.0175465	-0.136541	-0.149926	0.149926	0.523453	-0.0980442	0	0	-0.0636274	0.0502961	0	0	0.0523984	-0.0523984	0	0	-0.113739	0.0359428	-0.1698	0.1698	0	0	0	0	0	0	0	0	0	0	0	0	-0.167149	0.167149
		RCC1			RCC1 (2)	0	0	0	0	0.154004	-0.154004	0	0	0.220311	-0.220311	0	0	-0.588095	0.588095	0	0	0	0	0	0	0	0	0	0	0	0	0	0	0	0	0	0	0	0	0	0	0	0	0	0	-0.146276	0.146276	0	0
		ZNF395	Zinc finger protein 395		ZNF395	0	0	0	0	0.191809	-0.302267	0	0	0.0832095	-0.0261231	0	0	0	0	0	0	-0.0691669	-0.0742828	0	0	0.0174614	-0.286041	0	0	-0.269144	0.11454	0	0	0	0	0	0	-0.19484	0.104801	0.100169	-0.177173	0.0308942	-0.0377945	0.310368	-0.153414	-0.402035	0.224213	0	0
		LIN9	Protein lin-9 homolog	B-MYB-MuvB	LIN9	0	0	0	0	0.543769	-0.522366	0	0	0.0830306	-0.00977638	0	0	0	0	0	0	0.220499	-0.0663618	0	0	0.336084	-0.535348	0	0	-0.156521	0.151814	0	0	0	0	0	0	-0.0117448	0.0100231	0.0660029	-0.513625	0.0433611	-0.0737583	0.367351	-0.169819	-0.104625	0.0986254	0	0
		MYBL2	Myb-related protein B	B-MYB-MuvB	MYBL2	0	0	0	0	0.522873	-0.571528	0	0	0.202506	0.008106	0	0	0	0	0	0	0.23311	-0.105999	0	0	0.298623	-0.427795	0	0	-0.246367	0.175144	0	0	0	0	0	0	-0.140081	-0.117891	0.0796885	-0.421725	0.031752	-0.0143852	0.278315	-0.0162431	-0.117874	0.116584	0	0
		LIN54	Protein lin-54 homolog	B-MYB-MuvB	LIN54	0	0	0	0	0.509059	-0.64883	0	0	0.231345	-0.0972494	0	0	0	0	0	0	0.256495	-0.126362	0	0	0.167853	-0.541645	0	0	-0.177658	0.247803	0	0	0	0	0	0	-0.0790169	-0.0903169	0.0270088	-0.43097	0.172985	0.11088	0.42664	0.0014633	-0.166864	0.0547165	0	0
		LIN37	Protein lin-37 homolog	B-MYB-MuvB	LIN37	0	0	0	0	0.519225	-0.562271	0	0	0.175561	-0.00443486	0	0	0	0	0	0	0.301681	-0.01928	0	0	0.230647	-0.495709	0	0	-0.216549	0.218446	0	0	0	0	0	0	-0.155854	-0.129038	0.00510613	-0.432198	0.150927	0.15088	0.461397	-0.0131802	-0.129822	0.115653	0	0
		LIN52	Protein lin-52 homolog	B-MYB-MuvB	LIN52	0	0	0	0	0.379399	-0.626295	0	0	0.0328295	-0.191123	0	0	0	0	0	0	0.291845	-0.188496	0	0	0.249405	-0.702931	0	0	-0.300902	0.112062	0	0	0	0	0	0	-0.042428	-0.129315	-0.0683685	-0.602575	-0.0579187	0.0535117	0.360175	-0.172419	-0.235694	0.0363891	0	0
		ZNF66	Putative zinc finger protein 66		ZNF66	0	0	0	0	0.77121	-0.77121	0	0	0	0	0	0	0	0	0	0	0	0	0	0	0	0	0	0	0	0	0	0	0	0	0	0	-0.595481	0.595481	0	0	0	0	0	0	0	0	0	0
		CIRBP	Cold-inducible RNA-binding protein	Spliceosome	CIRBP	0.182672	0.214258	0.260358	-0.260358	0	0	0	0	0	0	0.00385516	-0.325149	0.0788076	0.235948	0.0920101	-0.0920101	-0.0312777	-0.0209643	-0.179301	0.179301	-0.585059	-0.368141	0.0906387	0.129626	0	0	0	0	0	0	0.467685	-0.0544198	-0.420443	-0.468568	-0.153296	-0.114689	0.406039	-0.406039	0.328587	-0.328587	-0.162008	-0.36136	0.238068	-0.238068
		RBM3	Putative RNA-binding protein 3		RBM3	0.541612	-0.77694	1.22896	-0.906555	0.0778604	0.299044	0.939443	-1.12622	0.117015	-0.189599	0.876734	-1.02343	0.404103	0.51068	0.763617	-0.635873	0.326837	0.243611	1.08044	-0.979784	-0.364209	-0.362066	0.853995	-0.990347	0.237625	-0.528675	1.09733	-0.954828	0.476325	-0.336656	0.619317	-0.810238	-0.347226	-0.381738	0.027779	-0.813618	0.0876074	0.106077	-0.190097	0.537968	-0.0418903	0.114441	0.208297	-0.211562
		RRP9	U3 small nucleolar RNA-interacting protein 2		RRP9	0.172907	0.0432412	0.0351735	-0.0349056	0.0973886	0.172004	0.178702	0.102812	0.0364952	-0.140194	-0.0713465	-0.256958	-0.148155	-0.0859202	0.016476	-0.05154	0.00423671	0.0623271	0.412423	0.0198862	-0.0463001	0.0463001	0.0892042	-0.108662	-0.331742	0.0580007	-0.0125982	0.0125982	0.166701	0.0890245	0.0780888	-0.104388	0.300585	0.0214266	0.312792	0.101531	-0.100568	-0.525445	0.0197563	0.115516	0.172869	0.108406	0.262802	-0.0567967
		RTCB	tRNA-splicing ligase RtcB homolog		RTCB	-0.0146046	0.127494	0.234111	-0.284498	-0.117664	0.274654	0.212147	-0.193588	0.065795	0.0285036	0.0945478	-0.0945478	-0.540286	-0.0191145	-0.150873	-0.189955	-0.0183761	-0.056309	0.208799	0.0344414	0.193328	0.1454	0.133041	0.0996635	-0.498258	0.498258	0.085429	-0.00712665	-0.459227	-0.0987707	-0.281535	0.007485	0.0505554	-0.0662791	0.255932	-0.255932	0.0238529	-0.123823	0.275481	-0.0155741	0.00847578	-0.0126121	0.0591709	-0.287913
		NUMA1			NUMA1 (2)	-0.101933	-0.107821	-0.172768	-0.0660891	0.0254012	-0.0996067	-0.128138	-0.1054	-0.047442	-0.144949	-0.0538994	0.0149212	-0.13987	0.0290572	-0.0871857	-0.0342775	-0.0559748	-0.0888258	-0.12014	-0.134189	0.186317	0.0444032	-0.0471666	0.0352859	-0.156229	0.0332589	-0.0671616	0.00683887	-0.109188	0.0333658	-0.186424	0.0124806	0.204249	-0.0663226	0.450726	0.108614	0.207366	0.0239199	0.141577	0.0930906	0.0308102	-0.103937	0.0704151	-0.204613
		SCOC	Short coiled-coil protein		SCOC	-0.0656447	0.0351722	-0.0953144	0.0249744	0	0	-0.0931706	0.118309	0	0	-0.0359839	0.0481769	-0.178614	0.178614	-0.119066	-0.133865	0	0	-0.0998303	-0.170239	0	0	0.0754029	0.0121291	0	0	-0.0213534	-0.0209214	-0.119948	0.097073	-0.0896196	0.176899	0	0	0	0	0	0	0	0	0	0	0.267461	-0.0722571
		DEK	Protein DEK	B-WICH/Splicing-dependent exon junction complex	DEK	-0.31859	0.203325	-0.218172	0.0259281	-0.164696	-0.0174643	-0.61203	0.606815	0.224813	-0.0204981	-0.840979	0.798687	-1.51243	1.27124	-1.01772	0.922128	0.00920443	0.203317	-1.13006	0.795072	-0.215385	0.252312	-2.98572	2.97884	-0.0134127	-0.0558545	0.018271	-0.0878869	-0.399099	0.316389	-2.63786	2.39387	-0.420939	0.513763	-0.418604	0.546874	-0.512042	0.739393	-0.62044	0.241953	-0.162564	1.01913	2.00271	-1.98549
		HP1BP3	Heterochromatin protein 1-binding protein 3		HP1BP3	0.348959	-0.463583	0.360443	-0.496193	0.0209174	0.0128641	0.329186	-0.403488	0.0283689	0.0693958	0.391059	-0.456358	-0.201438	0.0755488	0.251938	-0.349569	-0.013512	0.00764314	0.136254	-0.295646	-0.183096	0.135103	0.15214	-0.133661	-0.0486884	0.0729917	0.308227	-0.386923	-0.202182	0.129418	0.0311315	-0.11662	-0.12169	0.0597039	-0.170269	0.150412	-0.393408	0.404605	-0.167246	0.0454343	-0.0961585	-0.014418	0.0553202	-0.159033
		CIZ1	Cip1-interacting zinc finger protein		CIZ1	0.0484014	-0.0273601	0.0518101	-0.125095	-0.0710076	-0.350092	0.00227649	0.00701684	0.102455	-0.00928837	-0.0103021	-0.0857698	-0.0979783	-0.0588403	-0.00240462	-0.142248	-0.176907	-0.153778	0.0501885	-0.0622782	0.352657	0.133683	0.259117	-0.0135661	-0.00812563	-0.0461603	-0.0101396	0.0419307	-0.0578389	0.100627	0.0086922	-0.126797	0.00913966	0.280594	-0.0755551	0.183984	0.249463	-0.267195	-0.122664	0.0311234	0.132186	-0.168611	0.140932	-0.145302
		ANAPC1	Anaphase-promoting complex subunit 1	APC/C	ANAPC1	-0.247648	0.00881627	-0.44404	-0.121762	-0.251008	0.275233	-0.177724	-0.130155	0.014344	0.147596	-0.0823032	0.0409851	-0.579444	0.0528477	-0.362881	-0.0353266	0.104621	0.114851	-0.349576	-0.169293	-0.0897561	0.273998	-0.125552	-0.0775421	-0.0505415	-0.0161904	-0.091774	0.0915723	-0.466807	0.0559517	-0.661811	0.0288795	-0.139597	0.0895744	-0.0747883	0.162671	-0.0184452	0.25834	-0.17985	0.0971703	-0.0295692	-0.0596402	0.818293	-0.976307
		ANAPC7	Anaphase-promoting complex subunit 7	APC/C	ANAPC7	-0.29792	-0.285757	-0.284607	-0.218274	-0.212838	0.168486	-0.260739	-0.338926	0.0677375	0.185871	-0.284995	-0.178523	0.10166	-0.10166	-0.221332	-0.165929	0.141433	0.0895934	-0.494658	-0.114462	-0.0818554	0.183341	-0.233558	-0.232879	-0.0560791	-0.00381779	-0.314995	-0.159599	-0.544986	-0.15477	-0.741475	0.0323754	-0.0653807	0.224312	-0.0949109	0.154432	-0.0699714	0.244851	-0.172087	-0.00474452	0.0610702	-0.0344896	0.314367	-0.714032
		ANAPC15	Anaphase-promoting complex subunit 15	APC/C	ANAPC15	-0.0698923	-0.359553	-0.255034	-0.0812457	-0.125835	0.291175	-0.14205	-0.212836	0.115651	0.126691	-0.363354	0.0487947	-0.505508	0.124677	-0.141848	-0.0021888	0.146982	0.105116	-0.234364	-0.126385	-0.114822	0.313543	-0.162713	0.0618511	-0.0282324	0.0243717	-0.205998	-0.23256	-0.398544	-0.00415346	-0.598717	0.224386	-0.0257899	0.208981	-0.0658124	0.292914	-0.00532084	0.331169	-0.183971	0.0791384	-0.0324239	0.0324239	0.275282	-0.817674
		CDC26	Anaphase-promoting complex subunit CDC26	APC/C	CDC26	-0.0707157	-0.216721	-0.266646	-0.0672525	-0.0579177	0.259664	-0.0326588	-0.167244	0.126437	0.0735852	-0.291128	0.0492197	-0.556406	0.122405	-0.287661	-0.041454	-0.0047842	-0.0326823	-0.281099	-0.362187	-0.114532	0.196247	-0.201209	-0.130701	-0.0312836	0.0312836	-0.136703	-0.148941	-0.495503	-0.0325704	-0.495413	0.314221	-0.0425653	0.130101	-0.00333944	0.33029	0.0302591	0.0671649	-0.189199	-0.0428338	-0.187787	0.0836106	0.128168	-0.937514
		ANAPC16	Anaphase-promoting complex subunit 16	APC/C	ANAPC16	0.0776578	-0.185551	-0.334286	-0.148622	-0.14679	0.0925061	-0.256017	-0.177897	0.0615434	0.134154	-0.412144	-0.0758293	-0.829059	0.139515	-0.125753	-0.271398	-0.0781832	-0.038825	-0.362722	-0.184995	-0.20683	0.182927	-0.300961	0.095006	-0.0844424	0.0101341	0.110694	-0.110694	-0.612407	0.133126	-0.656544	0.0788244	-0.0350603	0.128022	-0.0750556	0.270536	-0.04675	0.216363	-0.228284	0.089526	-0.0271141	-0.0229294	0.576956	-0.576956
		ANAPC10	Anaphase-promoting complex subunit 10	APC/C	ANAPC10	-0.0689351	-0.454179	-0.693957	-0.049505	-0.22425	0.263296	-0.104449	-0.185638	0.0673785	0.1239	-0.432972	-0.0143336	-0.874284	0.0405813	-0.196981	0.0175982	0.116905	0.128648	-0.306278	-0.386678	-0.0850411	0.156186	-0.240129	-0.0935859	-0.00912821	0.00912821	-0.353098	-0.117733	-0.384609	0.0135619	-0.562417	-0.126544	-0.0562676	0.073026	-0.217069	0.26888	0.0353054	0.233697	-0.262348	0.0332128	-0.0493807	-0.0450269	0.220072	-0.513747
		CTDSPL2	CTD small phosphatase-like protein 2		CTDSPL2	-0.143852	-0.195762	-0.202627	-0.263878	-0.185687	0.154488	-0.32208	-0.132114	0.196043	0.223118	-0.403259	-0.0461808	-0.435637	0.173749	-0.360794	-0.164106	-0.0694213	0.229703	-0.153072	-0.127019	0.0146263	0.236264	-0.295463	0.195086	0.204436	-0.0671545	-0.144934	-0.203933	-0.332242	0.0114042	-0.536709	0.246653	0.100521	0.112839	0.00651384	0.455806	0.124668	0.135623	0.368435	-0.140268	0.0732174	0.288748	0.278076	-0.739358
		MBD4	Methyl-CpG-binding domain protein 4		MBD4	0.698465	-0.856666	0.681911	-0.880498	0.0560179	-0.0560179	0.611318	-0.747721	0.0357005	0.02497	0.787716	-0.909725	-0.335639	0.147967	0.567579	-0.807502	0.0161078	-0.0209513	0.738179	-0.857008	-0.0156175	0.0191674	0.503846	-0.483697	0.00214041	0.00468715	0.806669	-0.945815	-0.0852874	0.00945437	0.36153	-0.514502	-0.0875099	0.0864423	-0.0790434	0.129219	0.0711683	0.076228	0.0586413	-0.105716	-0.0501109	-0.0209294	0.385171	-0.49815
		CENPF	Centromere protein F		CENPF	-0.0111859	0.028684	-0.14341	0.138013	-0.147721	0.174631	-0.0993393	0.165974	-0.12485	0.045793	-0.119441	0.21873	-0.330264	0.312593	-0.0203885	0.163444	-0.0377865	-0.0153126	-0.163609	0.0656885	-0.162198	0.17918	-0.202337	0.315195	-0.0452151	-0.0882571	0.0376958	0.133883	-0.0670545	0.185187	-0.280037	0.331026	-0.0360822	0.0219029	0.0356798	0.0090448	-0.0997618	0.0354581	-0.0875597	-0.0676426	0.0684493	-0.165571	0.434643	-0.454249
		RCC1	Regulator of chromosome condensation		RCC1 (1)	0.0417734	-0.0768342	0.0462637	-0.11371	-0.0858971	0.0848694	-0.0203727	0.0816781	-0.0134995	-0.058944	-0.0799389	0.163188	-0.585923	0.472599	-0.166823	0.156921	-0.0424536	0.0347547	-0.167739	0.0172675	-0.0770382	0.0675731	-0.519281	0.624939	0.12352	-0.116473	0.125139	-0.140628	-0.188596	0.224928	-0.842357	0.784947	-0.0257754	0.0283899	-0.0408601	0.00483567	-0.040052	0.040052	0.0144697	-0.0995105	-0.0540635	-0.0173992	1.01976	-1.09368
		RAN	GTP-binding nuclear protein Ran	CSE1L-RAN-KPNA2	RAN	0.0699414	-0.0410052	0.0713441	-0.065485	-0.11745	0.0435216	0.0553555	0.110414	-0.0609796	-0.0915665	-0.0763411	0.183691	-0.476889	0.519515	-0.0888602	0.198076	-0.0657734	0.0330298	-0.151286	0.0685754	-0.0871465	0.0639142	-0.480379	0.627242	0.0792866	-0.137083	0.137676	-0.0738651	-0.141652	0.256178	-0.842373	0.879415	-0.0306328	-3.99304e-05	-0.0470329	0.0091493	-0.0568776	0.0181195	-0.0313183	-0.074124	-0.0464804	-0.011393	1.01892	-1.01892
		ESCO1	N-acetyltransferase ESCO1		ESCO1	-0.0494439	-0.0111747	-0.0691254	-0.00894212	-0.0734521	0.0563815	-0.0423506	0.160572	-0.000680831	-0.00899965	-0.100949	0.180161	-0.462304	0.458312	-0.140876	0.232334	0.0553256	0.0773567	-0.278872	0.0801523	-0.177606	0.101351	-0.319991	0.426149	0.0606683	-0.0071493	-0.00678276	-0.0482182	-0.15476	0.214552	-0.57078	0.490637	-0.0564652	0.0999708	-0.122622	0.164288	-0.104886	0.0850323	-0.111815	-0.0360193	-0.0837899	0.0303507	0.604902	-0.688437
		KIF20A	Kinesin-like protein KIF20A		KIF20A	0.0240812	-0.30061	-0.453567	-0.088623	-0.392256	0.339533	0.111531	-0.474933	-0.0101752	0.115775	-0.500902	0.0604434	-0.816941	0.157355	0.0532977	-0.341841	0.109967	-0.0442199	-0.281782	-0.22488	-0.230157	0.242896	0.194375	-0.356721	0.0338709	-0.0631812	-0.25356	-0.0797439	-0.464647	0.106625	-0.287849	0.0077471	-0.0953597	0.0772103	-0.0100748	0.214547	0.175721	0.0196243	0.0269063	-0.145242	0.0721599	-0.0490487	-0.0277725	-0.674008
		NUMA1	Nuclear mitotic apparatus protein 1		NUMA1 (1)	-0.0368918	-0.0773659	-0.0985781	-0.00329442	-0.117585	0.027028	-0.0494515	-0.00727982	-0.0932448	0.0560502	-0.0191461	0.0391282	-0.14073	0.133761	-0.0815047	-0.0122796	-0.0514493	-0.127002	-0.0738918	-0.0508063	-0.0407569	-0.0286069	0.0384718	0.0415835	-0.14154	-0.00803101	-0.0169192	0.0294284	-0.0702297	0.0958959	-0.15785	0.0711816	-0.0518109	-0.0303608	-0.0233963	-0.0084384	0.0999704	-0.012527	-0.0161487	-0.0195512	-0.00743455	-0.0849666	0.122795	-0.219687
		CDCA5	Sororin	CDCA5-PDS5-Cohesin	CDCA5	0.302091	-0.28709	-0.257595	-0.0446065	-0.246903	0.126428	0.046872	-0.152611	-0.0735451	0.128212	-0.0766273	0.25497	-0.840331	-0.126461	-0.167961	0.0678488	0.333636	0.044062	-0.165765	-0.315464	0.177697	0.0602961	0.341947	-0.341947	0.272031	0.058954	-0.0617857	-0.19453	-0.25745	0.303542	-0.470012	0.0076215	0.214188	0.0448866	0.0119121	0.0965107	0.282558	-0.0710827	0.239914	-0.315902	-0.000958157	-0.0347257	0.806987	-0.796109
		CCDC86	Coiled-coil domain-containing protein 86		CCDC86	-0.0192711	-0.0041013	-0.0452967	-0.0327701	-0.109292	0.347332	-0.0511997	0.115201	0.0253198	0.155369	0.000419037	0.044124	-0.100523	0.122762	-0.0497925	0.00919011	0.0514003	0.132015	-0.0437234	0.00337646	-0.079953	0.162905	-0.0841728	0.157652	0.102562	0.0749224	-0.00862399	0.00862399	-0.0891022	0.0368944	-0.114182	0.183633	-0.0921179	0.154533	-0.149494	0.204584	0.109443	-0.0510707	0.0712985	-0.244937	-0.0380364	-0.043645	0.0890144	-0.117546
		EIF4G2			EIF4G2	-0.170932	0.170932	-0.160565	0.160565	-0.27253	0.27253	0.0773846	-0.0773846	0	0	0	0	0	0	-0.0997101	0.0997101	-0.0340154	0.0340154	-0.206611	0.206611	0	0	0	0	0.00104185	-0.0699986	0	0	-0.424637	0.424637	-0.367107	0.367107	0.100059	-0.100059	0.0982794	-0.0982794	0.0331829	0.108094	-0.0651579	-0.122559	0	0	0.393199	-0.393199
		PIMREG	Protein FAM64A		PIMREG	0.179926	-0.319456	-0.45759	0.45759	-0.0357242	-0.187302	-0.327015	0.0133926	-0.0207452	0.0207452	0.63943	-0.63943	0.66676	-0.66676	-0.054508	-0.581533	-0.0827438	0.0827438	0.260797	0.538317	-0.347101	-0.145107	0.309292	-0.221191	0.541363	-0.541363	-0.148847	0.148847	-0.413463	-0.250286	-0.074825	-0.476226	0.0928879	-0.0969047	0.123589	-0.123589	0.370279	-0.370279	0.606904	-0.792555	0.305007	-0.305007	0.598155	0.212206
		DDX56	Probable ATP-dependent RNA helicase DDX56		DDX56	-0.116777	0.0787091	0.179582	-0.179582	0.509893	0.044532	-0.206258	-0.107343	0.101756	-0.101756	0.0938853	0.0788635	-0.070662	-0.259576	-0.0820616	-0.484233	-0.0492176	-0.0885664	-0.138772	-0.42582	-0.32135	-0.100116	0.166731	-0.202818	0.106809	0.30344	-0.121845	0.294168	0.778273	0.111629	-0.114607	-0.589938	-0.300497	0.106063	0.664096	0.191411	0.0491386	-0.0491386	0.556531	0.0585087	0.569354	0.0387405	0	0
		SEC61G	Protein transport protein Sec61 subunit gamma		SEC61G	0	0	0	0	0.0732491	-0.0732491	0	0	0.342761	-0.342761	0	0	0	0	0	0	0.12691	-0.12691	0	0	0	0	0	0	0	0	0	0	0	0	0	0	0	0	0	0	0	0	0	0	0	0	0	0
		FABP5	Fatty acid-binding protein, epidermal		FABP5	0	0	0	0	0	0	0	0	0	0	0	0	0	0	0	0	0	0	0	0	0	0	0	0	0	0	0	0	0	0	0	0	0	0	0	0	0	0	0	0	0	0	0	0
		CIR1	Corepressor interacting with RBPJ 1		CIR1	-0.0818928	0.0818928	0.00373181	-0.0183344	-0.13578	-0.127252	0.0428557	-0.0428557	0.84244	-0.84244	0	0	2.5551	-2.5551	0.0962434	-0.0962434	-0.203554	0.16782	0.122971	-0.122971	1.38142	-1.38142	0	0	0.523956	-0.523956	0	0	0	0	0.0821151	-0.0821151	1.45987	-1.45987	0	0	-0.233822	0.233822	2.02191	-0.968032	0	0	0	0
		LPGAT1	Acyl-CoA:lysophosphatidylglycerol acyltransferase 1		LPGAT1	0	0	0	0	-0.0312793	0.365553	0	0	0	0	0	0	0	0	0	0	-0.316319	0.518754	0	0	0.353429	-0.353429	0	0	0.166225	0.372409	0	0	0	0	0	0	-0.117086	-0.0765463	-0.284245	-0.182362	-0.366794	0.366794	0	0	-0.347877	-0.183406	0	0
		GLIS2	Zinc finger protein GLIS2		GLIS2	0	0	0	0	0.502849	-0.954606	0	0	0.0283857	-0.0283857	0	0	0	0	0	0	0.158109	-0.158109	0	0	0.43374	-1.16738	0	0	0.499062	-0.0924245	0	0	0	0	0	0	-0.146012	0.0885159	0.0408797	-0.334369	0	0	0	0	0	0	0	0
		PITX1	Pituitary homeobox 1		PITX1	0	0	0	0	0.480738	-0.480738	0	0	0.0805078	-0.0805078	0	0	0	0	0	0	0.219906	-0.300772	0	0	0.190086	-0.593494	0	0	-0.472762	0.889107	0	0	0	0	0	0	0.33233	-0.33233	0	0	0	0	0	0	0	0	0	0
		TSHZ2	Teashirt homolog 2		TSHZ2	0	0	-0.26332	0.26332	0.389542	-0.389542	0.0577506	-0.0577506	0.232182	-0.834759	-0.417988	0.0389804	0.100619	-0.100619	-0.588625	0.588625	0	0	0.0168022	-0.0168022	0.226633	-0.226633	0.244781	-0.244781	0.295605	0.18276	-0.659967	0.659967	-0.147579	-0.199169	0	0	-0.314824	0.141806	0.0356896	-0.0356896	0.000691777	0.463808	0.344449	-0.344449	0	0	-0.19836	-0.0319609
		E2F7	Transcription factor E2F7		E2F7	0	0	-0.0437346	0.0437346	0.474729	-0.638642	0.335247	-0.335247	0.579371	-0.579371	0	0	0	0	0.155137	-0.0417783	0.0856894	0.474407	0.303315	-0.303315	-0.203259	-0.0719246	-0.0753252	0.0753252	0.117151	-0.309438	-0.262412	0.262412	-0.362394	0.00467106	0.398239	-0.398239	-0.258354	0.50783	0.0327548	-0.0465566	-0.164994	0.164994	0	0	0.148174	0.346385	-0.36361	0.00655753
		ETV3	ETS translocation variant 3		ETV3	0	0	0	0	0.97663	0.0516161	0	0	0.660121	-0.367267	0	0	0	0	0	0	-0.507273	0.507273	0	0	-0.379845	0.379845	-0.299451	0.299451	0.0974988	0.236482	0	0	0	0	0	0	-0.296067	0.2565	0.215924	-0.525408	-0.339027	0.0446346	-0.206519	-0.194931	-0.00273109	-0.800137	0	0
		KRT13	Keratin, type I cytoskeletal 13		KRT13	0	0	0	0	0	0	0	0	0	0	0	0	0	0	0	0	0	0	0	0	-0.354803	0.354803	0	0	0	0	0	0	0	0	0	0	0	0	0	0	0	0	0	0	0	0	0	0
		NUP160	Nuclear pore complex protein Nup160	Nuclear pore complex	NUP160	0	0	0	0	0	0	0	0	0	0	0	0	0	0	0	0	-0.509362	0.509362	0	0	0	0	0	0	0	0	0	0	0	0	0	0	0	0	0	0	0	0	0	0	-0.275904	0.275904	0	0
		ZSCAN21	Zinc finger and SCAN domain-containing protein 21		ZSCAN21	-0.868888	0.868888	0	0	0.116491	-0.120452	0	0	0.146987	-0.139802	0.675133	-0.675133	0	0	0.495132	-0.183301	0.26571	-0.0316057	0	0	0.0721493	-0.127887	0	0	0.178172	-0.128627	0	0	0	0	-0.331422	0.331422	-0.114235	0.104753	0.0302939	0.0655015	-0.168709	0.156856	-0.0890985	-0.128643	-0.122242	0.148692	0	0
		ANAPC13	Anaphase-promoting complex subunit 13	APC/C	ANAPC13	0	0	-0.155639	-0.473359	0.129893	-0.129893	0.000763362	-0.000763362	-0.0732752	0.0750443	-0.181012	0.181012	0	0	-0.0304352	0.0304352	-0.0973585	0.287967	-0.22387	0.22387	0.102805	0.387976	0	0	-0.0372029	-0.251506	-0.356987	0.356987	0	0	-0.24511	0.24511	0.09765	0.251694	0.0436051	0.117876	0.0456563	0.069897	-0.242581	0.0786742	0.253386	-0.210724	0	0
		MDN1	Midasin		MDN1	0.241744	-0.241744	-0.266235	-0.254566	0.101758	-0.168002	0.361212	-0.112388	-0.00248311	-0.379026	-0.0762463	-0.240398	0.00838701	-0.00838701	0.307392	-0.307392	-0.106065	-0.0913264	0.078659	-0.078659	0.0614218	-0.25675	1.15339	-1.15339	0.352243	-0.0910949	0.0194	0.340554	0.490753	-0.490753	0.387502	0.158261	-0.16303	0.223709	-0.0992796	-0.145275	0.201097	0.066421	0.0430375	-0.174564	-0.134417	-0.118053	-0.179254	0.247723
		PDE4DIP;LOC653513	Myomegalin		PDE4DIP/LOC653513	0	0	0	0	0	0	0	0	0	0	0	0	0	0	0	0	0	0	-0.135516	0.135516	0	0	0	0	0	0	0	0	0	0	0.4652	0.468483	0	0	0	0	0	0	0	0	0	0	0	0
		RNF20	E3 ubiquitin-protein ligase BRE1A		RNF20	0	0	0	0	0.00185873	0.221593	0	0	0.035174	-0.00172998	0	0	0	0	0	0	0.0239485	0.0103175	0	0	0.0159957	0.0398399	0	0	-0.0430385	0.0126151	0	0	0	0	0	0	-0.0650612	-0.00797652	0.00225128	0.179664	-0.155208	-0.175146	-0.267419	0.111816	0.0307235	-0.0520919	0	0
		STMN2	Stathmin;Stathmin-2		STMN2	0	0	0	0	0	0	0	0	0	0	0	0	0	0	4.57199	-4.57199	0	0	0	0	0	0	0	0	0	0	0	0	-0.208252	0.208252	0	0	0	0	0	0	0	0	0	0	0	0	0	0
		ELOA	Transcription elongation factor B polypeptide 3		ELOA	0	0	1.13744	-1.13744	-0.0291341	0.0291341	0.0963892	-0.0963892	0	0	0	0	0	0	0.591043	-0.591043	0.712685	-0.300685	0	0	0	0	0	0	-0.34387	0.244686	0.127461	-0.127461	0.333837	-0.333837	-1.5837	1.5837	0	0	0	0	0.588039	-0.588039	0.384191	-0.384191	0	0	0	0
		AFG3L2	AFG3-like protein 2		AFG3L2	-2.42176	2.42176	2.53785	-2.53785	-0.0268851	-0.787689	1.87267	0.882803	0.18115	-0.36107	-0.0478466	0.970733	1.78115	2.15835	2.09973	2.24031	-0.293482	-0.251143	1.94096	1.50666	-0.0923669	-0.450669	0.178286	0.733292	-0.414278	-0.0467643	0.0508628	1.85679	0.0625117	2.07234	1.62936	2.2017	-0.513396	-0.33255	-0.285808	-0.210488	-0.93972	-0.380312	1.81465	2.26452	-0.43853	-0.211308	0.256302	-0.214759
		DDX31	Probable ATP-dependent RNA helicase DDX31		DDX31	0.163295	0.0329114	0.428754	-0.218534	0.0383395	-0.152025	0.0236124	0.310097	0.156076	-0.194389	0.18834	-0.18834	0.137561	-0.136033	0.330956	0.223401	-0.129397	-0.203586	0.332262	0.116713	0.334098	-1.21418	0.0732044	-0.200739	0.0369567	-0.635214	-0.200055	0.137075	0.137139	-0.247791	0.183689	-0.0174338	0.185723	-0.05182	-0.15748	0.0285558	0.196823	-0.071845	-0.0249368	0.00474495	-0.0463717	-0.120449	-0.0966804	-0.252587
		CPSF7	Cleavage and polyadenylation specificity factor subunit 7		CPSF7	0	0	0.779822	-0.779822	0.201501	0.353484	0	0	0.170054	0.281134	0	0	0	0	0	0	-0.0573475	0.059802	0	0	0.326222	-0.686494	0	0	0.345611	-0.183753	0	0	0	0	0	0	-0.0647579	0.226251	0.307595	-0.15799	0.00243989	-0.475368	-0.220215	0.0607844	0.0568502	0.152852	0	0
		SLC16A1	Monocarboxylate transporter 1		SLC16A1	0	0	0.286792	-0.286792	0	0	0	0	0	0	0	0	-0.146674	0.146674	0	0	0	0	-0.152389	0.152389	0.733636	-0.733636	0	0	0.20338	-0.20338	0	0	1.18897	0.633588	0	0	-0.236317	0.0868137	-0.439113	0.220529	0	0	-0.705003	0.705003	-0.26239	0.411893	0	0
		NCBP1	Nuclear cap-binding protein subunit 1	Nuclear cap-binding complex/Spliceosome	NCBP1	-0.0490699	0.259159	-0.0853429	0.075722	-0.599874	0.599874	-0.00432534	0.00432534	0.136514	-0.136514	-0.026626	-0.0830065	0.121378	-0.44464	0.0967727	0.181921	0.250179	0.0880569	-0.0448505	0.092753	-0.637185	0.637185	0.222658	-0.616378	0.642197	-0.342349	-0.217705	0.217705	-0.0771253	-0.0405869	0.320786	-0.279585	-0.27247	-0.550314	-0.0530462	0.0530462	-0.259413	0.259413	0	0	-0.399357	-0.511504	-0.602457	0.537164
		RBMXL1	RNA binding motif protein, X-linked-like-1		RBMXL1	-0.0205403	-0.0676398	0.133393	0.0717506	0.307175	-0.307175	0.112652	0.0255883	0.232146	-0.232146	0.0236117	0.00935737	0.0101045	-0.0975768	0.0141334	-0.0792087	-0.0474991	0.0295363	0.0687886	-0.0676549	0.0328267	0.207163	-0.116382	0.00482351	0.469877	-0.469877	0.0390489	-0.011326	-0.0363278	-0.0837765	0.204751	-0.0356914	-0.328195	-0.18634	0.155056	-0.102455	-0.368217	-0.245635	0.00732596	0.27541	0.202974	-0.0898707	-0.031551	0.26373
		SMNDC1	Survival of motor neuron-related-splicing factor 30	Spliceosome	SMNDC1	-0.270124	-0.346466	-0.213295	0.308676	-0.357808	0.357808	-0.00422354	0.102245	0.042793	-0.123917	0.140005	0.271993	-0.0290411	0.0290411	0.0423092	0.0650532	0.172781	-0.0733648	-0.256581	-0.19377	0	0	0.236731	-0.0448369	-0.0374473	-0.0937995	-0.0887736	0.271443	-0.311923	-0.405219	-0.0092431	-0.122517	0	0	0	0	-0.0590108	-0.389642	-0.0581594	0.0581594	-0.900658	0.900658	-0.18052	0.146584
		DHX36	ATP-dependent RNA helicase DHX36		DHX36	-0.0389354	-0.0180389	0.0357849	0.304822	-0.0160253	0.21309	-0.0668752	0.161259	0.0668057	0.0114932	-0.0251559	0.124465	0.1526	0.0911308	0.144851	0.0241945	0.0949013	-0.0949013	0.276784	0.0436276	-0.198055	0.247749	-0.358772	-0.111884	0.110011	-0.195099	0.134212	0.312811	0.0913504	0.221376	0.00157454	-0.123159	-0.0048304	-0.101597	-0.322272	0.0935507	-0.0938963	-0.15832	-0.0665355	0.0529336	-0.0671793	-0.0354468	0.037357	0.263142
		DDX39B	Spliceosome RNA helicase DDX39B	Spliceosome/TREX	DDX39B	-0.0367193	0.052473	-0.0181122	0.122222	-0.102268	-0.0170648	0.112392	0.0281951	-0.0108636	-0.113547	-0.058713	0.21549	0.176663	-0.00187748	-0.00842181	0.119314	-0.055937	-0.0786617	-0.119598	0.186786	-0.167688	-0.0496457	0.250438	-0.10002	-0.0728863	-0.19467	-0.0920896	0.150999	0.167503	0.0759143	0.13258	-0.147819	-0.0913565	-0.087736	-0.0574965	-0.118547	-0.117724	-0.144578	-0.114067	0.0797628	-0.31826	-0.0325482	-0.161644	0.177845
		THOC6	THO complex subunit 6 homolog	Spliceosome/THO/TREX	THOC6	0.0154378	0.0943303	-0.0365033	0.133536	-0.171508	-0.0870141	0.0765126	-0.0571457	-0.0151717	-0.0389411	-0.0227319	0.208108	0.11642	0.09645	-0.0307804	0.122679	-0.0900274	-0.00308816	-0.120534	0.20985	-0.0881506	-0.300258	0.140091	-0.104166	-0.113868	0.0288005	0.0247899	0.217091	0.128176	0.161745	0.0882386	-0.138602	-0.0393625	-0.0605304	-0.211672	-0.033534	-0.14656	0.266388	-0.319085	0.281188	-0.00937592	-0.235539	-0.177943	0.150511
		THOC7	THO complex subunit 7 homolog	Spliceosome/THO/TREX	THOC7	-0.0443792	0.0880326	-0.0771061	0.176533	-0.134994	0.0499357	0.0605995	0.00171412	-0.0473716	0.000730202	-0.0392605	0.238702	0.173766	0.0936727	-0.0809969	0.0923599	-0.13585	-0.0464757	-0.117715	0.278962	-0.0794085	-0.23872	0.163727	-0.0164092	-0.110729	0.108304	-0.0505786	0.172743	0.116062	0.0549578	0.1542	-0.129119	-0.0712852	-0.188216	-0.20092	-0.00496953	-0.121362	-0.0203949	-0.317344	0.126224	-0.0500797	-0.0558359	-0.187402	0.147326
		THOC5	THO complex subunit 5 homolog	Spliceosome/THO/TREX	THOC5	0.0199624	0.119042	-0.0381588	0.174239	-0.143368	-0.0748347	0.0496928	0.0289948	-0.0766112	-0.100691	-0.0389841	0.164902	0.24998	0.138283	-0.0547341	0.0932603	-0.233133	-0.0129561	-0.121981	0.282368	-0.116297	-0.302706	0.188112	-0.0106918	-0.222461	-0.0116773	0.00314843	0.162504	0.097634	0.0913357	0.108849	-0.103026	-0.091452	-0.103494	-0.144561	-0.0828741	-0.1094	-0.0186152	-0.217825	0.270198	-0.103586	-0.128731	-0.161079	0.157492
		THOC1	THO complex subunit 1	Spliceosome/THO/TREX	THOC1	-0.0177731	0.0879758	-0.0622671	0.13022	-0.128758	-0.00905754	0.0599305	-0.0339675	-0.157561	-0.0669156	-0.0283385	0.166824	0.203604	0.0343485	-0.055475	0.0729328	-0.120071	-0.015543	-0.145636	0.222485	-0.00113582	-0.171424	0.192957	-0.0159266	-0.233727	0.00531205	-0.00623356	0.244224	0.125229	0.0809628	0.143095	-0.143095	-0.0461869	-0.168844	-0.0981283	-0.0567472	-0.133118	0.0512712	-0.256579	0.213713	-0.0408256	-0.0705947	-0.159166	0.244049
		THOC2	THO complex subunit 2	Spliceosome/THO/TREX	THOC2	0.034457	0.104792	-0.0454751	0.178629	-0.0692765	0.0625504	0.0691144	0.0335925	-0.0774032	-0.0377321	-0.0342587	0.21332	0.179751	0.0734299	0.00276986	0.127273	-0.0288812	0.019125	0.00254962	0.263979	0.0123625	-0.244264	0.244662	-0.0159406	-0.152691	0.114538	0.06127	0.146756	0.143709	0.139871	0.164741	-0.141635	-0.0536609	-0.165179	-0.101125	-0.0621721	-0.126534	-0.0862543	-0.257902	0.231932	0.0153336	-0.17683	-0.128394	0.200852
		THOC3	THO complex subunit 3	Spliceosome/THO/TREX	THOC3	-0.0175518	0.0348486	-0.06058	0.145443	-0.0413734	0.0145419	-0.0425288	-0.045596	-0.114149	-0.00554429	-0.101561	0.223938	0.153015	0.0989865	-0.099477	0.0687539	-0.0899949	0.0230634	-0.167852	0.257915	0.0679409	-0.0421918	0.148876	-0.130494	-0.181498	0.0156656	0.0548196	0.0856433	0.117747	0.119882	0.0780004	-0.215901	0.0579465	-0.0288386	-0.0756572	0.0537047	-0.0633537	-0.0110234	-0.307591	0.0975524	-0.0366877	-0.0908299	-0.170669	0.179609
		DHX16	Putative pre-mRNA-splicing factor ATP-dependent RNA helicase DHX16	Spliceosome	DHX16	-0.177117	0.177117	-0.669149	0.0532348	0	0	0.263338	-0.263338	0.138212	-0.138212	-0.268866	0.268866	-0.169425	0.169425	-0.11623	-0.109305	0	0	-0.178904	0.178904	0	0	0.20246	-0.110858	0	0	0.00110672	0.171285	-0.157341	0.0228981	0.156512	-0.171536	0	0	0	0	0	0	0	0	0	0	-0.0379969	0.513874
		HIVEP1	Zinc finger protein 40		HIVEP1	0.282843	-0.314257	0.278701	-0.493208	-0.420485	-0.208937	0.514813	-0.233654	-0.133551	0.114804	0.79043	-0.79043	-0.174364	0.0243431	0.293662	-0.116549	0.202921	0.236497	0.320747	-0.252822	-0.143094	0.616354	0	0	-0.437187	0.437187	0	0	-0.178201	-0.0961968	-0.067515	0.157526	0.0644806	0.209949	0.0341836	0.288118	-0.471512	0.184335	0.293994	-0.111357	0.201545	0.216224	0	0
		NAA40	N-alpha-acetyltransferase 40		NAA40	0.209991	-0.209991	-0.0696649	-0.243236	0.00963217	0.222344	-0.0859116	0.671384	0.0555136	-0.301609	0.0319901	-0.0319901	-0.64232	0.64232	0.0396143	0.0548935	0.17346	0.0922459	0.137104	0.548966	-0.202209	1.50096	0.138967	-0.138967	0.145638	-0.230313	-0.0330298	0.149659	0	0	0	0	-0.464308	-0.116585	0.134119	0.129349	-0.0645684	-0.31505	-0.0125264	-0.386861	0.495817	0.59791	1.19307	-1.19307
		CCNB2	G2/mitotic-specific cyclin-B2		CCNB2	0	0	0	0	0.0148322	-0.080389	0	0	0.100818	0.10485	0	0	0	0	0	0	0.0779775	0.0874838	0	0	0.178126	0.0329778	0	0	0.065188	-0.065188	0	0	0	0	-0.148496	0.148496	-0.187606	0.0303979	-0.175281	0.27641	-0.02483	0.136172	0.0272173	0.121948	-0.229254	0.0203267	4.95723	-4.95723
		YLPM1		ZAP3	YLPM1 (3)	-0.0572445	0.0572445	0.0418141	-0.142112	0	0	0.117594	-0.117594	0	0	0.14462	-0.14462	0.219839	-0.219839	-0.0647806	0.0647806	0	0	0.153206	-0.153206	0	0	0.0817971	-0.0817971	0	0	0.119767	-0.119767	0.17781	-0.17781	-0.0150916	0.0150916	0	0	0	0	0.22439	-0.22439	0	0	0	0	0	0
		DDX17	Probable ATP-dependent RNA helicase DDX17	Spliceosome	DDX17 (2)	0.210778	0.0925163	0.159212	-0.13103	0.0249524	0.150874	0.217555	0.0615833	-0.0799603	-0.0255373	0.131133	-0.0295142	-0.0371916	0.16441	0.10003	-0.0268676	-0.171882	0.0482255	0.245483	0.0935481	0.0875281	-0.129168	-0.128622	0.211325	0.0637993	-0.0279805	-0.0328429	-0.179982	0.106041	0.123449	-0.0208244	-0.00242698	0.0832326	-0.0894211	-0.0192852	-0.116857	-0.0706215	-0.244292	-0.124832	-0.0712602	0.0515637	-0.130712	0.0163189	0.122547
		TAF15	TATA-binding protein-associated factor 2N		TAF15	0.141901	0.0405906	0.222409	-0.088087	-0.029957	0.0110776	0.118558	-0.0328565	0.0195738	-0.0206862	0.177702	-0.159877	-0.0121762	0.0324837	0.199119	-0.0879872	-0.108558	-0.037971	0.250997	-0.0816333	-0.0396072	-0.179864	0.113918	0.0458678	0.00887256	-0.0477206	0.085478	-0.0990313	0.0576855	0.0812174	-0.0254194	-0.0234846	0.0120491	-0.142665	-0.0663829	-0.0504394	0.0198822	-0.153125	-0.110418	0.174718	-0.0359584	-0.137362	0.064734	-0.00600395
		FUS	RNA-binding protein FUS		FUS	0.211403	0.043936	0.26576	-0.072513	0.00556433	-0.00556433	0.178753	-0.0764956	0.0640774	-0.0512601	0.166597	-0.063357	0.0556563	0.182135	0.163363	-0.0654014	-0.119538	-0.12486	0.33806	-0.0754393	-0.0808115	-0.188548	0.142257	0.0509119	-0.000177575	-0.0490609	0.0720695	-0.067706	0.0580015	0.166401	0.0353997	0.0218349	-0.013352	-0.191033	-0.109285	-0.0743695	0.00236429	-0.213647	-0.117746	0.0685861	-0.0396313	-0.153437	0.117725	0.0430844
		EWSR1	RNA-binding protein EWS		EWSR1 (1)	0.131729	0.019859	0.22587	-0.0949852	-0.151959	-0.131139	0.193458	-0.0220923	-0.161157	-0.159666	0.0960202	-0.171149	-0.0335148	0.0335148	0.124149	-0.115121	-0.125962	-0.126596	0.324506	-0.0345337	-0.102434	-0.135195	0.0999496	0.0559424	-0.0624639	-0.16257	-0.00202936	-0.121444	-0.0122666	0.116786	0.0507467	-0.0468008	-0.152515	-0.351256	-0.17172	-0.117154	-0.0030956	-0.0880929	-0.110048	0.262387	-0.16343	-0.0967666	0.0877091	0.0301154
		SF1		Spliceosome	SF1 (2)	-0.408244	0.408244	-0.164572	0.241491	-0.333135	0.00675894	0.308232	-0.0253924	-0.0292081	0.0656112	0.194786	0.0961712	-0.313622	-0.349234	0.210799	0.177489	-0.0772238	-0.213446	-0.310503	0.310503	0.013159	-0.360553	0.337385	0.0896	0.148274	-0.148274	0.145797	0.0809022	0.313726	-0.118308	0.301036	0.163341	0.130454	-0.316715	-0.128942	-0.374231	-0.0137786	-0.353348	0.00188174	0.0317145	0.255918	-0.589859	0.254432	0.266524
		SF1	Splicing factor 1	Spliceosome	SF1 (1)	0.291089	0.193483	0.316264	0.0440874	-0.163363	-0.0843199	0.35135	0.103072	0.19542	-0.145167	0.314187	-0.0682918	0.181981	0.0761933	0.261068	0.0603355	0.0402677	-0.077521	0.359476	0.0843719	0.0161897	-0.405313	0.172967	0.129234	0.189856	-0.26965	-0.0944422	0.0732099	0.196704	0.0731808	0.216994	0.110924	0.0244472	-0.344574	-0.0295879	-0.34656	0.122728	-0.327109	-8.55572e-05	-0.0472774	0.198904	-0.237387	0.0964132	-0.0225622
		ZCCHC9	Zinc finger CCHC domain-containing protein 9		ZCCHC9	0.164497	0.291618	0.227019	0.424806	0.0168906	-0.252571	0.314947	0.616238	-0.149687	0.221183	0.317721	0.472838	0.184359	0.0829276	0.310415	0.431516	-0.0511017	-0.0242513	0.160238	0.372325	-0.477262	-0.300669	-0.0317218	0.61724	0.177348	-0.312432	0.316898	0.422005	0.2545	0.243761	0.183173	0.491437	0.0437995	-0.478246	0.271561	-0.480231	-0.169314	-0.131989	-0.831373	0.0495027	-0.190827	0.119331	0.581523	0.162543
		DDX54	ATP-dependent RNA helicase DDX54		DDX54	0.241045	-0.147831	0.244035	-0.164102	-0.312323	-0.164869	0.199611	0.0909138	-0.461108	-0.0706284	0.390286	-0.0501225	0.162692	-0.0994008	0.245128	-0.135308	-0.273601	0.183114	0.15336	-0.130203	-0.467843	-0.377728	0.331374	-0.00175215	-0.129706	-0.311705	0.208218	-0.0948032	0.302928	0.069683	0.117398	0.0295685	-0.309574	-0.485236	-0.294338	-0.353054	-0.167831	-0.140583	-0.104746	-0.280477	-0.00790247	0.077847	0.0740958	0.104194
		SUGP2	SURP and G-patch domain-containing protein 2		SUGP2	-0.0253997	-0.0260905	0.222287	0.645854	-0.0693433	-0.291378	0.0368852	0.479329	-0.0442777	0.0442777	0.163026	-0.0178516	0.176697	-0.324365	0.193324	0.125568	-0.179513	0.0198329	0.367316	0.051063	-0.108244	0.108244	0.201396	0.0380312	0.171954	0.630597	0.0955739	0.344877	0.231143	-0.00627437	-0.112881	0.192227	-0.0975144	-0.272203	0.0403525	0.0204081	0.17058	-0.237677	-0.0804089	-0.0289809	-0.299285	0.111951	0.221839	0.314827
		WDR75	WD repeat-containing protein 75		WDR75	0	0	0	0	0.221872	0.00825475	-0.336927	0.336927	0.142918	-0.133288	-0.409387	0.409387	0.578202	-0.578202	-0.0186311	0.0186311	0.0607273	-0.1776	0	0	-0.0646467	-0.0909689	0	0	0.0214698	-0.139712	1.04851	-1.04851	0	0	0	0	-0.164315	-0.0637778	-0.198744	-0.0491924	-0.0117834	0.0146022	-0.0296779	0.0377535	-0.0770003	-0.107224	-0.126368	0.89462
		LAMA4	Laminin subunit alpha-4		LAMA4	0	0	2.70158	-2.70158	0	0	0	0	0	0	1.06392	0.131093	0.253083	-1.4481	0	0	1.68756	-1.68756	0	0	0	0	0	0	0	0	2.05778	-2.05778	0	0	0	0	0	0	0	0	0	0	0	0	0	0	0	0
		ZNF512	Zinc finger protein 512		ZNF512	0	0	0	0	0	0	0	0	0	0	0	0	-0.315451	0.315451	0	0	0	0	0	0	0	0	0	0	0	0	0.779657	-0.779657	0	0	0	0	0	0	0	0	0	0	0	0	0	0	0.452281	-0.452281
		DNAJC8	DnaJ homolog subfamily C member 8	Spliceosome	DNAJC8	0	0	0	0	-0.198571	0.50465	0	0	-0.0652486	0.175209	0	0	0	0	0	0	-0.168737	0.156334	0	0	0.180791	0.036184	0	0	0.0472259	-0.111394	0.839681	-0.839681	0	0	0	0	0.182428	-0.217507	0.17888	0.0885533	0.247051	-0.471312	0.28072	-0.0751712	0.199482	0.0654578	0	0
		RBM45	RNA-binding protein 45		RBM45	-0.11069	0.0963753	-0.14587	0.054895	-0.954122	0.954122	0.0858126	0.00424735	0.499769	-0.499769	-0.316595	-0.0359749	-0.548472	0.548472	-0.316752	0.133801	-0.324381	-0.557167	-0.1955	0.0913651	-0.322977	0.455899	0.181585	-0.00451598	-0.422513	0.422513	-0.199884	0.0163675	-0.0190974	0.252005	-0.346143	0.204895	-0.143806	0.0747101	-0.0721119	0.307913	-0.218714	0.291229	-0.424962	0.834162	0.00710487	0.0752722	0	0
		XPO1	Exportin-1		XPO1	0	0	0	0	-0.0448018	0.0448018	0	0	1.81895	0.372123	0	0	0	0	0	0	-1.30487	-1.00876	0	0	0	0	0	0	0.21488	-0.21488	0	0	0	0	0	0	0	0	0	0	0	0	0	0	0	0	0	0
		BUB3	Mitotic checkpoint protein BUB3		BUB3	0.0268528	-0.0268528	0.169117	-0.169117	-0.249828	0.249828	0.152903	-0.152903	-0.0695737	0.0695737	0	0	0	0	0.242582	-0.242582	-0.0322632	-0.268	0.27887	-0.27887	-0.0552171	0.0552171	0	0	0.014154	-0.139384	0.0999181	-0.0999181	0	0	0.240984	-0.240984	0.485598	-0.485598	0.704715	-0.704715	0	0	0	0	-0.0406041	0.259488	0	0
		DAB2IP	Disabled homolog 2-interacting protein		DAB2IP	0	0	0	0	0.408101	-0.156242	0	0	0	0	0	0	0	0	0	0	0	0	0	0	0	0	0	0	0.0238632	-0.184418	0	0	0	0	0	0	-0.290877	0.290877	0.668927	-0.668927	-0.642853	0.642853	0	0	-0.118862	0.149467	0	0
		MSH6	DNA mismatch repair protein Msh6	MutSalpha/beta	MSH6	0	0	0	0	1.26059	-1.23507	0	0	-0.847015	0.847015	0.0466222	-0.0466222	0	0	0	0	0.798632	-0.798632	0	0	-0.996951	0.996951	0	0	-0.901406	0.540695	0	0	0	0	0	0	0.572666	-0.572666	0.339422	-0.616839	0.47661	0.0635048	0.325167	-0.350685	0.732626	-0.732626	0	0
		RBM34	RNA-binding protein 34		RBM34	0.183056	0.00878959	0.232916	-0.525525	0	0	0.227662	-0.0671558	0	0	0.363955	-0.160592	0.132021	-0.130389	0.611369	-0.0769109	0.0238201	0.0242144	-0.100559	-0.0506834	0.022093	-0.022093	0.224827	-0.0241547	-0.315562	0.315562	0.140715	0.0263434	0.237284	0.0282448	-0.00442943	-0.0582958	-0.362266	0.362266	-0.0168418	0.0168418	0.516638	-0.516638	0	0	-0.27271	0.27271	0.101125	-0.0956662
		POLR1E	DNA-directed RNA polymerase I subunit RPA49	RNA Pol I	POLR1E (2)	0.239338	-0.239338	0.0205255	-0.150138	-0.309451	-0.0668256	-0.200119	0.549929	0.273206	-0.273206	0	0	0	0	0.15284	-0.15284	-0.186265	0.134797	0.019307	-0.323707	0.0518163	-0.177307	0.059727	0.20412	0.0141304	0.208281	0.260107	-0.260107	0	0	0.142656	-0.142656	0.037494	-0.0776509	-0.144846	-0.00740627	0.13061	-0.228444	-0.368852	0.320661	0.159721	-0.0270089	-0.261987	0.234365
		EXOSC8	Exosome complex component RRP43	RNA exosome	EXOSC8	0.0638794	-0.205098	0.202145	-0.0856272	0	0	0.374672	-0.374672	0.494771	0.235143	0.129673	-0.129673	0.0241172	0.257874	0.609135	-0.151707	-0.0258315	-0.0863618	0.0883129	-0.482733	-0.126937	-0.615028	-0.176289	0.176289	0.312866	-0.00897607	0.068823	0.401755	0.418075	0.2063	0.80204	0.0257412	-0.194931	-0.169276	-0.242296	-0.131737	0.0137863	-0.366863	0.0656186	-0.25487	-0.160119	-0.162078	0.175245	-0.175245
		EXOSC3	Exosome complex component RRP40	RNA exosome	EXOSC3	0.0133442	-0.0603947	0.031051	-0.150896	0.209605	0.193281	-0.0079211	0.0372694	0.00133948	-0.172233	0.100282	-0.036215	-0.107136	0.047068	-0.0493538	0.0523991	0.0272229	0.0246543	-0.114911	-0.0731627	0.181074	0.153418	0.0670149	0.169322	0.127909	-0.0926298	0.0903167	0.173646	0.106756	0.0634291	-0.290285	0.0750769	0.190517	0.119352	0.086796	0.203683	0.00627436	-0.143788	0.0523894	-0.109274	0.109576	0.108339	0.0319343	-0.243702
		EXOSC4	Exosome complex component RRP41	RNA exosome	EXOSC4	0.0692783	-0.0479069	0.0625869	-0.0310456	-0.0464242	-0.00169977	-0.102381	0.251486	0.0119146	0.233282	0.0708597	0.180001	0.0818384	-0.127027	0.0313679	0.14167	-0.184248	-0.215973	-0.0803004	-0.0470231	-0.0612327	-0.110113	0.204137	0.107151	0.268423	-0.238984	0.0751724	0.0991719	0.114997	-0.0736623	-0.0812498	0.224802	-0.214369	-0.164738	-0.252951	0.0833211	0.0195136	-0.0722767	-0.061995	-0.0209545	-0.107019	-0.196846	0.202566	0.0662392
		EXOSC10	Exosome component 10	RNA exosome	EXOSC10	0.0921808	0.00732792	0.00994839	-0.11784	0.10703	-0.00479919	-0.010353	0.0653946	-0.0654855	-0.0619611	-0.0100153	0.111779	-0.0437613	-0.0461103	0.0447757	0.117848	-0.013087	-0.0272774	-0.101609	0.0317846	-0.0209936	-0.113245	0.0728971	0.106064	0.146598	-0.0658918	-0.00182325	0.128064	0.318062	-0.0409021	-0.128335	0.154721	-0.0559512	0.0461952	-0.159138	-0.0473802	-0.0231687	-0.118675	-0.0101116	-0.0519557	-0.111568	-0.132682	0.0506909	-0.104521
		EXOSC1	Exosome complex component CSL4	RNA exosome	EXOSC1	0.0213924	0.00751191	0.0268393	-0.113244	0.012718	0.106116	0.0256051	0.0966739	-0.0453007	-0.057708	0.07954	0.0993405	-0.111082	-0.0428945	-0.0267159	0.0928113	-0.102815	-0.0346355	-0.0983688	0.0268072	-0.0805477	-0.166975	-0.0353978	0.114786	0.13183	-0.0983217	0.0471792	-0.0690404	0.166819	0.120648	-0.139814	0.15619	-0.0709344	0.0143564	-0.0886813	0.0785013	0.0904822	-0.12372	0.00419175	0.00970889	-0.0138439	-0.0561668	-0.02449	-0.192141
		MPHOSPH6	M-phase phosphoprotein 6		MPHOSPH6	-0.144437	0.0145964	0.0430844	-0.160106	0.0917844	-0.0506548	-0.119157	-0.154944	0.288623	9.49501e-05	0.580646	0.341815	0.156557	-0.442225	0.171532	0.2802	-0.319962	-0.317164	0.152174	-0.0930485	0.078919	-0.128901	-0.416454	0.256753	0.290306	-0.024027	0.398334	0.588424	-0.316605	0.299989	-0.273612	0.0958014	0.191913	-0.533025	-0.0684281	0.00604283	0.253494	-0.560784	-0.35285	-0.116459	0.400716	0.402442	-0.119279	-0.184366
		DDX47	Probable ATP-dependent RNA helicase DDX47		DDX47	0.0737522	-0.162782	0.187477	-0.0571313	0.146452	0.0210495	0.020249	0.162338	-0.0358276	0.047611	-0.0589601	0.000163126	0.119922	-0.200382	0.0487518	0.309429	-0.265364	-0.20549	-0.180252	-0.100526	0	0	-0.101326	-0.113922	0.184975	-0.0782891	0.101827	-0.0759647	0.381634	-0.00908467	-0.10729	0.149043	0.0528182	0.572785	0.247173	-0.247173	0.145541	-0.235983	-0.0606831	0.0606831	-0.346507	-0.13856	0.214275	-0.0135783
		RPL15	60S ribosomal protein L15;Ribosomal protein L15	60S Ribosomal subunit	RPL15	-0.0522196	-0.0640507	0.112941	-0.173111	0.0920961	0.240116	0.0365795	0.0254847	-0.0294049	-0.257229	0.0699129	0.00151894	0.0428996	-0.146744	0.0828729	-0.0870586	0.0340112	0.182986	-0.0315	-0.211639	-0.165248	-0.0894064	0.0458799	0.00714858	-0.428541	-0.307053	0.0148297	0.0692295	0.219896	0.00255919	-0.0567432	0.0256111	0.066902	-0.549705	-0.210308	0.119884	0.354392	-0.451739	0.471275	0.216869	-0.0158106	-0.164008	0.0295088	0.0167685
		ZC3HAV1	Zinc finger CCCH-type antiviral protein 1		ZC3HAV1	-0.120612	0.0626808	0.0184988	0.0267348	-0.0232102	0.0898739	0.00626019	0.0910902	-0.205136	0.0787781	0.0360924	-0.113796	0.253754	-0.0199726	0.116171	0.019849	0.0167272	-0.0167272	0.0401368	0.0750866	-0.235256	-0.0964702	-0.133039	0.151565	0.314249	-0.345379	0.0722781	0.119539	-0.0533106	-0.191954	0.143925	0.0964744	-0.383289	-0.192864	-0.509904	0.206673	0.0657104	-0.253	0.222801	0.428926	-0.166064	-0.155122	0.0825592	-0.0664905
		RPL5	60S ribosomal protein L5	60S Ribosomal subunit	RPL5	-0.0324697	-0.172557	0.225764	-0.225764	0.150036	0.0382308	0.0586895	-0.114056	-0.0463226	0.0955243	0.375729	-0.108413	0.0668337	0.0518084	0.0043879	-0.0939099	-0.135918	0.0128668	-0.0210184	-0.0969797	-0.136659	-0.372656	0.0565196	0.0311007	0.196248	-0.100262	0.0626503	0.0371347	0.152415	-0.0820545	0.0227064	-0.0158605	-0.128036	-0.070973	-0.291714	0.0678571	0.0969628	-0.330866	-0.21661	-0.166901	-0.198217	0.0307333	0.110118	-0.0241054
		RPL37A	60S ribosomal protein L37a	60S Ribosomal subunit	RPL37A	0.0454712	-0.0410026	0.0650027	-0.27112	-0.162831	-0.618969	0.121708	0.0866626	0.00873527	0.0870043	0.083824	0.0708591	0.139028	-0.166025	0.316936	0.0914133	-0.122716	0.00600078	0.0605132	0.00112516	0.0428068	0.0245148	-0.0106627	0.0885224	0.0947535	0.0414479	0.0570499	-0.0386884	0.117298	-0.0476108	-0.00690496	-0.116437	0.105272	-0.140852	-0.0361473	0.288558	0.132307	-0.272296	0.095706	0.424447	-0.118469	0.198409	0.0110206	-0.0154891
		EIF6	Eukaryotic translation initiation factor 6		EIF6	0.0021315	-0.169262	0.00735469	-0.113342	0.0332212	-0.0379561	-0.100542	0.00248501	0.0561877	0.180311	0.153429	-0.105602	0.0822338	-0.0822338	0.108182	-0.0125648	-0.0647431	0.169418	-0.0654489	-0.0956608	-0.0603254	0.0603254	0.11435	-0.109615	0.334861	-0.0519718	-0.128607	-0.0256469	0.120879	-0.13817	-0.0147984	-0.111668	-0.204079	-0.204561	-0.177815	0.40189	0.0290456	-0.227499	-0.534025	0.534025	0.188273	0.132149	-0.0798763	-0.0254796
		GPATCH4	G patch domain-containing protein 4		GPATCH4	-0.084578	-0.118504	-0.00544714	-0.207067	-0.0669052	0.0106205	-0.130112	-0.0439537	-0.0722632	0.0513036	0.0465331	-0.221209	0.100085	-0.224722	-0.00583122	-0.00666576	-0.175035	-0.116738	-0.0922809	-0.0438398	-0.0103688	0.134474	-0.027652	0.0760203	0.234213	0.00994168	-0.144099	-0.0770943	0.0710269	-0.0416277	-0.0326792	-0.102174	0.0716624	-0.29809	-0.147008	0.122736	0.0943928	-0.0156355	-0.00538345	0.122675	0.0620739	-0.022255	-0.00708496	0.00708496
		C12orf43	Uncharacterized protein C12orf43		C12orf43	-0.115299	-0.0746522	0.0144763	-0.2783	-0.143926	0.09237	-0.0231065	-0.0307613	0.110666	0.0655653	-0.00528711	-0.139014	0.115355	-0.186932	0.00744128	0.0731515	-0.0891571	0.116889	-0.0342846	-0.296606	0.046452	-0.308093	0.0277019	-0.121574	0.149919	0.0282554	0.0429192	-0.10468	-0.060366	-0.246999	-0.0948798	-0.140096	0.118137	-0.269676	-0.00411437	0.1837	0.178519	-0.000937616	0.138349	0.366521	0.061651	0.0494028	-0.0580211	-0.0901849
		DDX24	ATP-dependent RNA helicase DDX24		DDX24	0.0857495	-0.0416824	-0.00328415	-0.160884	-0.0463858	0.123	0.0579296	-0.0613456	-0.0435614	0.120756	-0.00607632	-0.0981863	-0.022328	-0.0996072	0.0856786	0.0381959	0.045373	-0.0193372	-0.026072	-0.0803529	-0.0185363	-0.0580338	-0.0329196	-0.00523804	0.165764	0.0306002	-0.0253595	-0.118259	0.0592612	-0.193635	-0.0836219	-0.0501475	0.184767	-0.384694	-0.208218	0.046928	0.201086	-0.0763295	-0.0396918	0.0323124	-0.0512802	0.00215597	-0.0292231	-0.130243
		WDR3	WD repeat-containing protein 3		WDR3	0.0808729	0.0212708	0.0599682	-0.0586024	-0.0756276	0.0515869	-0.0723956	0.115674	0.00246798	0.0377037	0.0189793	0.123181	-0.0515911	0.0118712	0.0722901	0.0774167	-0.0924134	-0.0763229	-0.08032	0.0612544	-0.113216	-0.223696	0.0306872	0.157227	0.268281	0.0236225	0.162515	-0.372255	0.378374	0.0336391	-0.141912	0.118161	-0.0341713	-0.155941	0.00444441	-0.0712268	0.0746803	-0.128432	0.0103181	0.435398	-0.0148272	-0.10578	-0.0332863	-0.00334336
		RPL3	60S ribosomal protein L3	60S Ribosomal subunit	RPL3	-0.0257796	-0.0943545	0.103247	-0.209265	0.00895661	0.024729	-0.0211769	-0.00234263	0.0178423	0.350553	0.0724592	-0.000796456	0.1017	-0.0903812	0.0966586	-0.173299	-0.16563	0.0157348	-0.105431	-0.111382	-0.0444049	0.0509673	0.012869	-0.012869	0.134655	-0.195317	0.0054883	-0.0207108	0.00561347	-0.0419874	-0.111614	-0.012098	0.139023	-0.282531	-0.391962	-0.055947	0.111251	-0.520803	0.15909	-0.0683682	-0.313902	0.0596678	-0.0385777	-0.0465318
		NOP58	Nucleolar protein 58		NOP58	-0.0138112	-0.0355787	0.044524	-0.0893677	0.00963848	-0.0413282	-0.0715836	0.0654517	-0.0311444	0.158782	0.0985287	0.0146625	0.0494564	-0.0321109	0.0333866	0.0320594	-0.158731	-0.0499608	-0.0859608	-0.0452105	-0.0432214	-0.128014	-0.0178914	0.0806558	0.116786	-0.0694247	0.0467151	-0.00217055	0.143076	0.0341347	-0.116128	0.0628091	0.0120793	-0.249059	-0.178089	0.0138866	0.196944	-0.260156	-0.0389397	0.161158	-0.132606	0.0176171	0.0137997	0.0199339
		NOL8	Nucleolar protein 8		NOL8	0.052089	-0.052089	0.052183	-0.155763	0.00210005	0.0775311	0.0453667	0.030902	-0.0513817	0.0593663	0.115086	-0.0756925	0.0675351	-0.0739494	0.061866	0.00633004	-0.083389	-0.0188697	-0.0341416	-0.0503016	-0.129031	-0.168811	0.175477	0.0641042	-0.00734752	0.0693384	0.0369621	-0.0360416	0.145319	-0.0648313	-0.063492	0.0233116	-0.0709044	-0.184183	-0.153625	-0.0257871	0.0311764	-0.133997	-0.129685	0.285622	-0.105968	-0.185986	-0.00122474	-0.0541463
		CEBPZ	CCAAT/enhancer-binding protein zeta		CEBPZ	-0.0436421	-0.18255	0.0370506	-0.149643	0.0193199	0.10032	-0.033873	-0.0327377	-0.00229232	0.196666	0.104591	-0.0733844	0.0675041	-0.167264	-0.0200614	-0.050909	-0.000133548	-0.0182168	-0.0302191	-0.10859	0.0325799	-0.106397	0.0316977	-0.0481161	0.0388433	0.0837004	0.00570981	0.0778177	0.120912	-0.133047	-0.0326127	-0.0497071	0.0479498	-0.0383114	-0.162165	0.106397	0.13176	-0.159451	0.0525329	0.266309	-0.11525	-0.0364938	-0.00169872	0.0370017
		WDR89	WD repeat-containing protein 89		WDR89	0.0976163	-0.133508	0.079636	-0.17927	0.133828	0.0449614	0.0334474	-0.0186621	-0.156972	0.0153344	0.106247	-0.0174635	0.324024	-0.160388	0.0696989	-0.0626488	-0.043528	0.0514007	-0.0197074	-0.0672916	-0.0199613	-0.0925114	0.0760659	0.0963933	-0.0840257	0.0151284	0.0533868	0.0453965	0.120123	-0.0305071	-0.132551	0.0737093	0.0793798	-0.244873	-0.0742987	-0.0973496	0.14557	-0.427072	-0.0796314	0.210313	0.046543	0.0719751	0.0685074	0.0165997
		RPLP2	60S acidic ribosomal protein P2		RPLP2	0.0527935	-0.185466	0.1897	-0.168286	0.0740654	-0.0156858	0.124161	-0.104407	-0.112201	0.0745415	0.0567593	-0.117066	-0.0896588	0.031484	0.195837	0.0731734	-0.16876	0.0911378	0.046378	-0.0628089	-0.181168	-0.141569	-0.158563	-0.151846	-0.0620166	-0.143672	-0.0224094	-0.0682579	0.297607	0.00175552	-0.039879	0.187014	-0.267695	-0.18179	-0.426634	0.111288	0.118847	-0.481748	-0.0765351	0.530026	-0.0533505	-0.111696	0.0159233	-0.048975
		RPL13A	60S ribosomal protein L13a	60S Ribosomal subunit	RPL13A	-0.100073	-0.0737974	0.113043	-0.275166	0.00281659	0.069528	-0.0168564	0.0511128	-0.055439	0.0809122	0.0680652	-0.064873	-0.0750957	-0.269873	0.0474192	-0.0212956	-0.0239103	0.0782285	-0.13503	-0.238188	-0.143214	0.0641309	0.100385	-0.0975693	0.142875	-0.198357	0.0477941	-0.145568	0.151397	-0.198186	-0.039986	-0.0585698	0.0230237	-0.132651	-0.233063	0.0287753	0.964657	-0.220162	-0.0115499	0.228361	-0.0605619	0.196863	-0.0310245	-0.0716818
		DDX18	ATP-dependent RNA helicase DDX18		DDX18	-0.00305709	-0.0954269	0.124083	-0.102175	0.237659	0.143366	0.0143545	-0.0620383	-0.216587	0.0309343	0.0740285	-0.0888138	0.0233174	-0.1238	0.0896501	-0.134036	-0.10345	-0.0881793	-0.0760262	-0.110726	-0.246554	-0.0750005	0.0679874	-0.0850793	0.440125	0.00191619	0.0618335	-0.0114467	0.0587642	-0.0587642	-0.0387301	-0.0265049	0.0270318	-0.112053	-0.017363	0.149296	0.200602	-0.454636	-0.0991882	0.0458029	-0.1216	-0.0181723	-0.100444	-0.0679965
		RRP8	Ribosomal RNA-processing protein 8		RRP8	-0.0135104	-0.08329	0.00345235	-0.164222	0.201258	0.112541	0.0210586	-0.048103	-0.0939083	0.0570604	0.0858862	-0.0450269	-0.105085	0.127358	0.0627178	-0.0130203	-0.183486	0.131027	-0.0776357	-0.0209823	-0.27143	0.0170944	0.00286389	-0.0223145	0.379022	-0.0559357	0.0772394	-0.100457	0.0605726	0.00599037	-0.0910308	0.0667996	0.0338344	-0.24494	-0.360731	0.226509	0.32067	-0.22435	-0.0746233	0.262562	-0.0206019	0.0206019	-0.0496589	-0.114654
		NIP7	60S ribosome subunit biogenesis protein NIP7 homolog		NIP7	0.0358389	-0.0923802	0.160662	-0.211526	0.0225304	0.028868	0.0573631	0.0929023	-0.0828064	0.112124	0.0871063	-0.0170417	-0.134594	-0.162899	0.0273248	-0.0636569	-0.0198257	0.0205133	-0.0363094	-0.096791	-0.17349	-0.268988	0.0424527	0.13958	0.167818	-0.0176299	0.0669306	-0.0111926	0.0942712	-0.0942712	-0.15848	0.0441261	-0.000801003	-0.128618	-0.217157	0.127597	0.168791	-0.327506	-0.186786	0.344273	-0.0796212	-0.0407286	-0.0184452	-0.0313385
		RPL28	60S ribosomal protein L28	60S Ribosomal subunit	RPL28	-0.0292591	-0.0539662	0.0977442	-0.21879	0.256759	0.150753	0.0127554	0.0925778	-0.0533354	0.251629	0.101358	-0.0915544	0.0647231	-0.0869611	0.0877433	-0.00258698	-0.0532383	0.143522	-0.0656471	-0.119539	-0.0504933	-0.149768	0.13325	0.0686656	0.295718	0.155025	0.00110539	-0.0707442	0.0934376	-0.0934376	-0.0376309	0.00298801	-0.0321178	-0.166509	-0.218372	0.0352418	0.305669	-0.153486	-0.0243903	0.35373	-0.0663045	-0.0727388	-0.00531324	-0.0270976
		RPL13	60S ribosomal protein L13	60S Ribosomal subunit	RPL13	-0.0176354	-0.0788118	0.109108	-0.203377	0.0971596	-0.0337062	0.0372552	0.0453626	0.0130237	0.0839618	0.0246243	-0.112923	0.0305654	-0.020198	0.0501703	0.0279939	-0.0539424	-0.0211908	-0.0224526	-0.161069	-0.254097	-0.345673	0.0326876	-0.0965958	0.2801	-0.130032	-0.036737	-0.0185615	0.150668	-0.0952342	-0.0888978	-0.0406941	-0.152778	-0.135052	-0.313982	0.0201769	0.174313	-0.36909	-0.0707092	0.348712	-0.173856	0.0542317	-0.0523753	-0.0591405
		RPL21	60S ribosomal protein L21	60S Ribosomal subunit	RPL21	0.0340377	-0.0765042	0.0370148	-0.229179	0.150034	0.119097	-0.00365294	0.0137441	0.0604411	0.144647	0.109594	-0.075434	0.0619239	-0.0930154	0.0682255	-0.083289	-0.0750515	0.145685	-0.00896613	-0.142989	-0.186974	-0.166104	-0.0433863	-0.0536984	0.242651	-0.0877012	0.0192407	0.0893222	0.111986	-0.038546	-0.0343811	-0.0010206	-0.0285394	-0.26636	-0.272993	0.0239107	0.184105	-0.27552	-0.0440886	0.336134	-0.170453	-0.0501214	-0.00901266	0.0244083
		RPL12	60S ribosomal protein L12	60S Ribosomal subunit	RPL12	0.0496632	-0.0802072	0.0989046	-0.27057	0.145513	0.123683	0.0941239	0.00740993	0.065701	0.266197	0.0934848	-0.0929798	0.0553624	-0.10552	0.0502191	-0.107312	0.0518185	0.223556	-0.086506	-0.130563	-0.124846	-0.209509	0.0815028	0.0389486	0.365635	0.118026	0.0418819	-0.0126472	0.0878229	-0.0878229	-0.0669947	-0.0303693	-0.0667382	-0.214549	-0.27836	0.053635	0.243249	-0.316514	-0.0722192	0.310136	-0.166102	0.057254	-0.0108437	-0.118589
		RPL8	60S ribosomal protein L8	60S Ribosomal subunit	RPL8	0.0106078	-0.112979	0.0922848	-0.253016	0.115135	0.0373502	0.0187239	0.0630265	0.0316767	0.162757	0.106962	-0.0461556	0.0643665	-0.143348	0.113131	-0.00773492	-0.0624994	0.0246995	0.00730431	-0.0276889	-0.123565	-0.145504	0.112863	0.0176297	0.205189	-0.0574353	0.0336801	-0.0306565	0.167848	-0.0807655	-0.00198497	0.0338858	-0.0708707	-0.146132	-0.260502	0.0775557	0.175286	-0.251643	-0.0433998	0.301049	-0.137577	0.104292	-0.0415518	-0.0440729
		NOP2	Probable 28S rRNA (cytosine(4447)-C(5))-methyltransferase		NOP2 (1)	0.00286226	-0.102545	0.0609325	-0.219837	0.0910964	0.0285694	0.00439073	0.0375667	0.0588853	0.205951	0.0929419	-0.0890321	0.0339301	-0.106363	0.0841795	-0.0529732	-0.0566341	0.0326633	-0.0745647	-0.125581	-0.0929316	-0.177718	0.00823438	0.0220256	0.182477	-0.0226308	0.0705803	-0.0108234	0.15555	-0.0773031	-0.0752487	0.041876	0.0283526	-0.191913	-0.183028	0.0855101	0.172645	-0.28568	-0.113976	0.31145	-0.0578047	-0.000562954	0.00128943	-0.0830557
		RPL4	60S ribosomal protein L4	60S Ribosomal subunit	RPL4	-0.0207871	-0.105093	0.0784976	-0.227136	0.0508079	0.0775935	0.0365518	0.0170846	0.00870679	0.179298	0.078584	-0.0591079	-0.00111887	-0.149365	0.0660103	-0.0660103	-0.0546305	0.0683944	-0.0652308	-0.11659	-0.111268	-0.170363	-0.0163052	-0.00392083	0.0960091	-0.094521	0.0215802	-0.0193931	0.11319	-0.062931	-0.0760542	0.0156888	0.0624788	-0.162063	-0.249114	0.110804	0.18206	-0.217247	-0.041066	0.28685	-0.122825	0.0344441	-0.0522827	-0.0262628
		RPL10A	60S ribosomal protein L10a	60S Ribosomal subunit	RPL10A	0.0233144	-0.0469674	0.124213	-0.16781	0.0278858	0.0837945	-0.0261872	0.0446666	0.0118972	0.151633	0.0330241	-0.140343	0.0443226	-0.0436546	0.0794416	-0.0721555	-0.0125946	0.0801951	-0.0752036	-0.0754616	-0.0787949	-0.112961	-0.0146991	0.0739689	0.162328	-0.0531081	0.0312074	0.00363077	0.194862	-0.129541	-0.0878759	0.0494241	-0.0522498	-0.284875	-0.259238	0.0322683	0.19479	-0.264923	-0.0731738	0.237155	-0.118605	-0.0348979	0.0324401	-0.0643531
		RPL32	60S ribosomal protein L32	60S Ribosomal subunit	RPL32	-0.0330352	-0.0912129	0.165381	-0.254254	0.0467762	0.0899273	0.0434119	0.0293012	-0.100399	0.0817412	0.0722895	-0.132809	0.00590107	-0.0504511	0.0689106	-0.153893	-0.0621972	0.0621972	-0.00295844	-0.0830885	-0.137918	-0.180935	0.0621843	-0.0226215	0.162354	-0.114314	0.104642	-0.0258373	0.151385	-0.118322	0.0252319	-0.00428404	0.0682696	-0.206801	-0.301542	0.00334165	0.274476	-0.438966	-0.147512	0.296506	-0.203609	-0.0237954	-0.134675	-0.077015
		RPL29	60S ribosomal protein L29	60S Ribosomal subunit	RPL29	0.0259353	-0.0881983	0.0952452	-0.184051	0.0286978	-0.0225311	-0.0104104	0.0433652	-0.0915683	0.189383	0.092933	-0.0472505	0.127444	-0.239994	0.0277369	-0.0830348	-0.0895484	0.042738	-0.0176901	-0.1705	-0.0344816	-0.1882	0.141346	0.0244093	0.310486	-0.122597	0.0510334	0.0138036	0.210995	-0.0687473	-0.0491798	0.0132591	0.0601657	-0.178121	-0.097716	0.0930705	0.224826	-0.361005	0.0131955	0.113833	-0.0766578	0.0108628	0.00853029	0.0341052
		EBNA1BP2	Probable rRNA-processing protein EBP2		EBNA1BP2	0.00897304	-0.0803146	0.0990971	-0.22096	-0.0206629	-0.00123609	0.012637	0.0229719	-0.0610307	0.116784	0.106137	-0.05672	0.0292813	-0.0985222	0.0942293	-0.0800445	-0.0269898	0.0269898	-0.0409095	-0.0663192	-0.222779	-0.0681116	0.0872721	-3.31763e-06	0.219902	-0.116296	0.0457219	-0.0112015	0.141941	-0.0594383	-0.0790369	0.0555267	-0.0667074	-0.293596	-0.19444	-0.0278776	0.325247	-0.378832	0.0321882	0.364907	-0.0957222	-0.0447953	-0.00503181	-0.0625716
		RPL36	60S ribosomal protein L36	60S Ribosomal subunit	RPL36	0.0287654	0.0319348	0.142516	-0.318715	0.00804674	-0.0354587	0.08963	-0.0727012	0.0641313	0.154256	0.169237	-0.0594656	0.0764169	-0.0400219	0.117544	-0.033154	0.1516	0.127756	0.0339521	-0.152572	-0.219486	-0.245299	-0.000279805	0.00485996	0.291955	-0.239716	0.00409347	0.0314552	0.241174	-0.0127116	-0.0268102	0.000837407	-0.0517555	-0.294376	-0.345516	-0.00255777	0.298213	-0.297835	0.112653	0.245276	-0.176019	0.0758316	-0.0922659	-0.0707543
		RPL18	60S ribosomal protein L18	60S Ribosomal subunit	RPL18	0.0539606	0.0279176	0.124262	-0.240642	0.202515	0.175486	0.0516176	0.0242664	0.191488	0.163993	0.11663	-0.0731149	-0.11538	-0.097559	0.147707	0.0531218	-0.0968939	0.0440881	0.0163266	-0.0385847	-0.155079	-0.246318	0.073903	-0.036497	0.288216	0.0453921	0.0549637	-0.0167249	0.183744	0.00375232	-0.0406173	0.0302811	-0.068195	-0.354816	-0.316442	-0.0756927	0.274019	-0.217777	0.031726	0.0984455	-0.104845	0.0973996	-0.0597877	-0.0951814
		RPL35A	60S ribosomal protein L35a	60S Ribosomal subunit	RPL35A	-0.0510794	-0.0555371	0.0321714	-0.194909	0.198094	0.0471012	0.0267715	0.00982021	0.04266	0.181698	0.139717	-0.125554	0.104353	-0.0380279	0.0681546	-0.0363568	-0.0916946	0.1584	0.0332477	-0.112648	-0.301605	-0.0824145	0.117343	0.0816474	0.264892	0.12327	0.127414	-0.0527262	0.105331	-0.0891175	-0.0904974	-0.0346938	-0.0228452	-0.21225	-0.303352	0.237394	0.219653	-0.45103	-0.0704282	0.267402	-0.0613639	0.0613639	-0.0274724	-0.117723
		USP36	Ubiquitin carboxyl-terminal hydrolase 36		USP36	0.00788687	-0.123495	0.0941197	-0.237607	0.0394713	0.0894868	-0.0947139	0.00550265	0.0800151	0.17274	0.0616154	-0.0669957	0.0354205	-0.13149	0.0299077	-0.0294147	-0.0239449	0.00291279	-0.021877	-0.158411	-0.108153	-0.0679572	0.01074	0.0332379	0.193104	0.184613	0.048952	-0.00517623	0.021117	-0.0143418	-0.124955	0.102424	-0.0964968	-0.208782	-0.0497256	-0.00805548	0.302944	-0.234868	0.100875	0.208626	0.00763846	0.0557605	-0.106414	-0.0244774
		RRP1B	Ribosomal RNA processing protein 1 homolog B		RRP1B	-0.0205812	-0.124584	0.0547248	-0.234426	-0.0519978	0.0314846	-0.0156089	-0.0292272	-0.00640941	0.166573	0.0492893	-0.0879561	0.0356201	-0.171	0.050537	-0.0833757	-0.0388776	0.0482393	-0.0993448	-0.0967639	-0.145597	-0.106273	0.00564865	0.0423715	0.185234	0.0310831	0.0275623	-0.0113504	0.0954139	-0.145875	-0.0514267	0.00938211	-0.00629254	-0.150453	-0.166911	0.0672048	0.233954	-0.196108	0.0641762	0.293249	-0.0700291	0.0435663	-0.0596529	-0.022062
		KNOP1	Lysine-rich nucleolar protein 1		KNOP1	-0.00210393	-0.0979528	-0.000567928	-0.169047	0.04917	0.116794	-0.0591467	-0.0470121	0.147691	0.0752714	0.101494	-0.0774772	0.0537873	-0.155735	-0.0177551	-0.0652523	0.0363635	0.0312998	-0.0621616	-0.0891919	-0.165769	-0.0277918	0.01849	0.00149143	0.248822	0.0135183	-0.036886	-0.0647011	0.0263121	-0.199845	-0.0662511	-0.0538844	0.0805308	-0.170461	-0.0157629	0.0411194	0.326111	-0.171293	0.137449	0.33217	-0.014266	-0.0767681	0.0212233	-0.115587
		PDCD11	Protein RRP5 homolog		PDCD11	0.094779	-0.138578	0.0358551	-0.409459	-0.0348237	0.202339	0.0105394	-0.0741135	0.109641	0.209929	0.123856	-0.179656	-0.0691037	-0.180103	0.0789228	-0.149361	-0.0341269	0.00296162	0.0582507	-0.203986	-0.165151	-0.14347	0.0837809	-0.0547501	0.293992	-0.0180216	0.0729722	-0.0460533	0.0438129	-0.0905862	-0.0528816	-0.0339507	0.0148759	-0.323033	-0.126657	0.0467269	0.239471	-0.0871964	-0.132205	0.282424	-0.173634	-0.263058	-0.200432	0.0311765
		NOP2			NOP2 (2)	-0.0538708	-0.00716925	0.103913	-0.217929	0.171401	0.04726	-0.106821	0.0593209	0.0550059	0.236299	0.0845521	-0.00937903	0.0443438	-0.166188	0.0614782	-0.121575	-0.0176231	0.0912769	-0.103632	-0.479956	-0.0525079	-0.223041	0.0422785	0.0925958	0.408086	0.223446	0.053339	-0.215935	0.143068	-0.0165882	-0.00736745	0.00210351	0.017553	-0.256069	-0.111755	0.150595	0.17779	-0.293914	-0.0867996	0.253129	-0.00899751	-0.0737975	-0.0041509	-0.178994
		FBL	rRNA 2-O-methyltransferase fibrillarin		FBL	-0.0167142	-0.0764305	0.0443693	-0.175915	0.0144806	0.0459567	-0.0553885	0.0693203	0.0651407	0.0934171	0.136245	-0.0685293	0.014371	-0.014371	-0.0109051	0.0344909	-0.0865758	-0.0561721	-0.0959474	-0.0620131	-0.075365	-0.10402	0.00849367	0.119226	0.126321	-0.00722324	0.0497147	-0.0357044	0.167931	-0.0381904	-0.180874	0.0380428	-0.00018412	-0.189429	-0.17302	0.0014339	0.152924	-0.185794	-0.0290553	0.260951	-0.0717116	-0.0510101	0.00506495	-0.0615225
		NOP56	Nucleolar protein 56		NOP56	-0.0440229	-0.0616462	0.0381403	-0.175539	0.0287715	0.0400068	-0.0693913	-0.0218602	0.0272566	0.130601	0.0882422	-0.0815328	0.0913855	-0.145268	-0.0201818	0.0201818	-0.0539059	-0.00844081	-0.0575746	-0.11332	-0.21124	-0.0984983	0.0431725	0.0288698	0.131962	-0.0412181	0.0344749	0.00841701	0.0580457	-0.162102	-0.0948675	0.0371313	-0.053936	-0.218602	-0.213807	0.114865	0.0895799	-0.331493	0.0649731	0.437513	-0.118661	-0.0509828	-0.0719152	-0.0358154
		SNU13	NHP2-like protein 1;NHP2-like protein 1, N-terminally processed	Spliceosome	SNU13	0.0178257	-0.00216494	0.0495816	-0.136632	-0.0232345	0.0535691	-0.0702589	0.0202301	0.0748901	0.061727	0.121246	0.0122213	0.142101	-0.0691843	-0.0125147	0.0538184	-0.0994135	-0.0481482	-0.055316	-0.0336588	-0.188671	-0.0597975	0.0254545	0.104973	0.186959	-0.249249	0.068299	0.0375583	0.158745	-0.0533988	-0.071606	0.0221222	-0.0263292	-0.133194	-0.142669	-0.0258773	0.0880226	-0.199534	-0.0619819	0.229537	-0.0364199	0.0364199	-0.0388222	0.000604264
		NOP10	H/ACA ribonucleoprotein complex subunit 3	Telomerase holoenzyme	NOP10	-0.0633849	-0.117505	-0.016549	-0.178912	0.0798094	0.110342	-0.137829	-0.0443042	0.157351	0.136197	0.00365731	-0.0745502	0.00873744	-0.185369	-0.0316307	-0.0429166	0.00928852	0.0979481	-0.06377	-0.115252	-0.127781	-0.0302957	0.044879	0.0296742	0.043939	-0.117159	0.0257865	0.0686567	0.112948	-0.113123	-0.0730886	-0.0391636	-0.0476289	-0.116364	-0.106621	0.00272883	0.269767	-0.265293	0.0145604	0.351043	-0.151464	-0.0251597	0.0156835	-0.207425
		LYAR	Cell growth-regulating nucleolar protein		LYAR	-0.0133194	-0.120396	0.0779004	-0.159379	0.0803272	0.0180453	-0.0631824	-0.0450308	0.0661699	0.197676	0.0943418	-0.0620738	0.0884249	-0.159316	0.0241233	-0.0128062	-0.0598869	0.0456036	-0.0312359	-0.115528	-0.255883	-0.229297	0.0609988	-0.0247014	0.275843	-0.011814	0.00735613	-0.0151287	0.148325	-0.103641	-0.109967	-0.0504463	-0.0365288	-0.220543	-0.120373	0.0285787	0.331552	-0.267301	-0.0248452	0.469485	-0.0913029	0.00794344	-0.0364748	-0.0367377
		NAT10	N-acetyltransferase 10		NAT10	-0.0580752	-0.0836854	-0.00848552	-0.121079	0.00826357	0.206375	-0.0493648	-0.0691971	0.192684	0.184788	-0.00202376	-0.0992058	0.0644452	-0.227212	-0.0510483	0.00353097	-0.101738	-0.0177947	-0.0831814	-0.162412	-0.140898	-0.00367744	0.0201482	-0.075798	0.0876265	0.113435	-0.0372412	-0.0574325	0.0925548	-0.168255	-0.129987	-0.118409	-0.00778456	-0.17208	-0.0818201	-0.0257637	0.170232	-0.205224	0.0124881	0.370387	-0.00736983	0.034788	-0.169145	-0.0189688
		DKC1	H/ACA ribonucleoprotein complex subunit 4	Telomerase holoenzyme	DKC1	-0.0178049	-0.124103	0.0279268	-0.0972951	0.0139758	0.0718091	-0.0621153	-0.0189959	0.0613767	0.107151	0.0859262	-0.0859262	0.0577375	-0.172216	0.0105939	-0.0949014	-0.00448286	0.00250719	-0.0334505	-0.15386	0.00886182	-0.0914617	0.0304095	-0.0122208	0.169853	-0.0502515	0.0229919	0.041213	0.158669	-0.132026	-0.0715812	-0.0558714	-0.0532123	-0.195235	-0.0456775	0.0613949	0.263156	-0.277865	0.0254618	0.362724	-0.101654	-0.00419896	-0.0193449	-0.00547107
		NHP2	H/ACA ribonucleoprotein complex subunit 2	Telomerase holoenzyme	NHP2	-0.0456251	-0.109066	0.00526588	-0.177255	0.0248261	0.0558493	-0.0511749	-0.0824044	0.0701713	0.190712	0.100864	-0.0924667	0.0586382	-0.149273	0.0177744	-0.101997	-0.0964755	-0.029194	-0.0708106	-0.162928	-0.108825	-0.122723	0.0843326	-0.0222826	0.150942	-0.0679544	0.0237806	-0.0237806	0.105834	-0.128923	-0.0653485	-0.12559	0.0431668	-0.163523	-0.0722574	0.0990689	0.236904	-0.272985	-0.0144668	0.295748	0.00137873	-0.035635	-0.0289048	-0.0385667
		RPLP1	60S acidic ribosomal protein P1		RPLP1	0.0149752	-0.0857195	0.0394971	-0.229185	0.235349	-0.0815788	-0.140946	0.0455142	0.158159	0.180474	0.114114	-0.108657	0.200565	-0.200565	0.0549808	-0.176554	-0.12349	0.0148096	-0.0945736	-0.176507	0.00773174	-0.154983	0.0313472	-0.0408399	0.295722	0.0310332	-0.0164499	-0.206962	0.086329	-0.0839267	0.0402453	-0.0534299	-0.0424895	-0.13291	-0.197891	0.0922163	0.394466	-0.158293	0.0250073	0.48096	-0.0746885	0.143321	-0.0891322	-0.199489
		RPL7A	60S ribosomal protein L7a	60S Ribosomal subunit	RPL7A	0.0146767	-0.0842914	0.134591	-0.276876	0.0122912	0.145577	0.00962126	0.0292268	-0.0308621	0.154825	0.0986292	-0.110806	0.047804	-0.221262	0.104515	-0.102794	-0.100719	0.0656022	-0.134678	-0.148555	-0.191993	-0.262826	0.0643498	-0.0163054	0.224883	0.0281387	0.0177935	-0.123803	0.137605	-0.143511	-0.0301392	-0.00378313	0.0911015	0.106407	-0.289226	0.251162	0.184825	-0.282991	-0.112892	0.312267	0.0261212	0.169792	-0.101906	-0.0936167
		GAR1	H/ACA ribonucleoprotein complex subunit 1	Telomerase holoenzyme	GAR1	0.0716787	-0.135241	0.145826	-0.0120276	-0.0926036	0.0963168	0.0560156	0.0377083	0.0588584	-0.0511033	0.100357	0.0160691	0.173211	-0.0737924	0.052793	0.0147329	0.0279063	-0.0617769	0.0384401	-0.0295996	-0.0921911	-0.373424	0.0761216	0.0371242	0.0964785	-0.0644921	0.0534842	-0.101098	0.204763	-0.124641	-0.0515555	0.0206571	0.0360505	-0.162261	-0.157267	0.157627	0.223421	-0.312643	-0.0139006	0.449625	0.072513	0.0854971	0.0392703	-0.0584254
		NOL10	Nucleolar protein 10		NOL10	0.0636752	-0.0994873	0.0874886	-0.181276	-0.117732	0.368754	0.0168657	-0.0090617	0.163195	0.139099	0.172779	-0.0689783	0.0847419	-0.117333	0.108315	0.00912445	-0.0399717	0.0328771	0.082559	-0.0750037	-0.0359976	-0.306349	0.0527442	0.0216171	0.108633	-0.0964401	0.0712051	0.0492359	0.171398	-0.0864604	-0.021223	-0.0895239	0.121313	-0.179171	0.00858988	0.0467209	0.270696	-0.298707	0.0225172	0.280718	0.0121234	0.0285121	0.00569216	-0.00569216
		RRP15	RRP15-like protein		RRP15	0.00928302	-0.00103874	0.140891	-0.19021	0.12872	0.0532637	0.0165193	0.0363097	0.167242	0.0290193	0.0857941	0.0134137	0.00237223	-0.158182	0.0835721	-0.122849	-0.00419968	0.0708274	-0.0430184	-0.0340571	0.00673727	-0.202936	0.0940611	0.00566507	0.192967	-0.333256	-0.0469802	0.0469802	0.182002	-0.0929553	-0.0782184	-0.0142019	-0.0559828	-0.350463	-0.104342	-0.277985	0.236407	-0.157132	-0.144783	0.244408	-0.0465378	0.290566	-0.0299064	-0.0315038
		BRIX1	Ribosome biogenesis protein BRX1 homolog		BRIX1	0.116848	-0.143934	0.139664	-0.18564	-0.127085	0.0648234	-0.0399696	0.0382333	0.0402609	0.204782	-0.0184347	-0.174353	0.00747424	-0.0247918	0.0411185	-0.0192735	0.19958	0.106687	0.00956133	0.0207137	-0.342867	-0.313282	-0.0320115	0.0320115	0.026886	-0.213323	0.0148273	0.00179117	0.295652	-0.0829946	-0.0893467	-0.12579	-0.1917	-0.42356	-0.30923	-0.187339	0.215971	-0.395452	-0.00793709	0.41151	-0.331142	-0.0185728	0.033974	0.0174566
		SURF6	Surfeit locus protein 6		SURF6	0.0959385	0.0473748	0.165237	-0.0118221	0.193386	-0.0492904	-0.0169327	-0.125898	-0.0204663	0.0486199	-0.00335538	-0.0464934	0.155779	-0.192097	0.106555	-0.0593617	-0.0990191	0.0744878	0.0340473	-0.0823271	-0.37819	-0.370309	0.18349	-0.0898195	0.462261	-0.304866	0.0592551	0.054096	0.0516932	-0.0503843	0.100612	0.0540448	-0.115959	-0.226769	0.0312078	0.0595052	0.169097	-0.599693	-0.00199353	0.644665	-0.137146	-0.044424	-0.113738	0.0137499
		FTSJ3	pre-rRNA processing protein FTSJ3		FTSJ3	-0.00892602	-0.0643558	0.113572	-0.174346	0.062791	-0.00912286	-5.77555e-05	0.0713864	-0.0408344	0.07245	0.164989	0.034994	0.236787	-0.179168	0.15572	-0.119356	-0.0736746	0.0913631	0.0268919	-0.0918119	-0.0611203	-0.0875101	0.0574535	-0.0574535	0.2627	0.115232	0.0737164	0.132917	0.28178	-0.0502193	0.00585217	0.0118003	0.027079	-0.307519	-0.265941	-0.0498508	0.252483	-0.389448	-0.0243423	0.394928	-0.12498	-0.886813	-0.000535629	-0.000909807
		RSL24D1	Probable ribosome biogenesis protein RLP24		RSL24D1	-0.00816706	-0.0798224	0.164	-0.181368	0.150387	0.191267	0.121063	0.059811	-0.141304	0.31681	0.200228	0.0599172	0.125266	-0.128762	0.0443648	-0.0560619	-0.0335517	-0.0369865	0.00472056	0.109497	-0.185463	-0.133702	0.196632	0.0487691	0.122859	-0.0325752	0.0814105	0.16505	0.109132	-0.03842	-0.0256976	-0.00280739	-0.0141222	-0.121209	-0.0975465	0.0701369	0.136157	-0.312695	-0.032265	0.343623	-0.163362	-0.221237	0.177266	0.0162624
		NOLC1			NOLC1 (3)	0.00900342	-0.0541342	0.0448966	-0.0858212	-0.0420309	0.0420309	0.0154492	-0.042281	0.152104	-0.152104	0.298043	-0.131821	0.210691	-0.311551	-0.0264144	0.0264144	-0.207575	-0.103144	-0.136362	-0.0969637	-0.0988255	-0.0916342	-0.0281911	0.181472	0.437823	-0.437823	0.0587456	0.042175	0.314541	-0.224515	-0.0499401	-0.135307	0.0816951	-0.216724	-0.129256	0.0877838	0.17524	-0.356005	0.235871	0.12667	0.000213419	0.0604726	-0.224608	0.248825
		NOLC1			NOLC1 (2)	0.156445	-0.156445	0.092378	-0.197221	0.0454388	0.0141277	-0.0344064	-0.0312638	0.0457806	0.0872797	0.186065	-0.231558	0.213791	-0.422236	-0.0156507	0.027199	-0.00778043	-0.0717296	-0.0442329	-0.014752	-0.0700953	-0.0842305	-0.0715878	0.0625636	0.134015	0.0276801	0.0988361	-0.143801	0.237426	-0.235551	-0.0852389	-0.237561	0.0107454	-0.182135	-0.115364	0.0119868	0.248438	-0.285571	0.178247	0.167027	-0.0373584	-0.0394163	-0.238636	0.282226
		NOLC1	Nucleolar and coiled-body phosphoprotein 1		NOLC1 (1)	0.00236415	-0.0857816	0.134134	-0.163222	0.0523464	0.0958735	-0.0428072	-0.0473872	0.0368261	0.124375	0.218849	-0.224221	0.213831	-0.387219	0.035464	0.00697667	-0.0787718	-0.0652679	-0.0259878	0.00755103	-0.042186	-0.0792447	-0.0199094	0.0583739	0.109432	0.0322999	0.0416478	-0.0758303	0.228992	-0.228992	-0.0416249	-0.204115	-0.0232936	-0.209972	-0.0854572	0.0216285	0.222492	-0.274763	0.1162	0.212026	0.00214033	-0.0140335	-0.247899	0.254646
		RSL1D1	Ribosomal L1 domain-containing protein 1		RSL1D1	-0.0104679	-0.0646279	0.0460379	-0.0739359	0.0277451	0.0524585	-0.00369072	0.0331949	0.000645923	0.267959	0.149066	-0.00371879	0.167761	-0.117732	0.0762028	0.0104808	0.0202718	0.0403799	-0.122501	-0.0434156	-0.394293	-0.183026	0.0721208	0.0192787	0.240507	-0.0229237	0.0103411	-0.00216276	0.156281	-0.125473	0.0501131	-0.0656244	-0.15942	-0.0571652	-0.163353	0.211731	-0.113897	-0.198432	-0.225524	0.268682	-0.0743489	-0.0782705	-0.11087	0.0390368
		RPL10	60S ribosomal protein L10	60S Ribosomal subunit	RPL10	-0.0345155	0.0345155	0.110256	0.0655403	-0.083736	-0.0166133	0.12473	0.0750793	-0.0836715	0.183813	0.0528256	0.00276908	0.0837725	-0.113955	0.00914681	0.052661	-0.0625422	-0.0427807	-0.0798245	0.0134098	-0.329463	-0.274307	0.142654	-0.0249488	0.1708	-0.234852	0.0316271	-0.0374012	0.190281	-0.00484672	-0.00998794	0.0354039	0.041986	-0.410691	-0.260435	-0.0114997	0.171971	-0.126131	-0.0390359	0.0780217	-0.283384	0.173908	-0.078062	0.112206
		DHX9	ATP-dependent RNA helicase A	IGF2BP1-mRNP/Spliceosome	DHX9	-0.0535519	0.0229113	-0.0116132	-0.00170888	0.0359678	0.0134009	-0.106133	0.0948797	-0.0386419	0.0457064	-0.0179882	0.0254564	0.0460045	-0.0190942	0.000150881	0.0688574	-0.125072	0.0309567	-0.108218	0.0515113	-0.154186	-0.223657	-0.11414	0.164909	0.172566	-0.0982775	0.0241763	0.0648819	0.146744	-0.0088106	-0.0515399	0.0903994	-0.0401536	-0.284697	-0.269372	0.0471434	0.150966	-0.279246	-0.0596726	0.273707	-0.172952	0.0287547	-0.0321279	0.0385502
		RPL14	60S ribosomal protein L14	60S Ribosomal subunit	RPL14	0.0410808	-0.0518374	0.06579	-0.154517	0.113027	-0.0458414	-0.0216589	0.0185044	-0.121281	0.279781	0.208074	-0.00872955	0.177136	-0.0724861	0.0831131	0.000988771	0.0367342	0.0380115	-0.0973039	-0.057711	-0.424725	-0.0792381	0.0378238	0.059167	0.353345	-0.171686	0.101557	0.00570915	0.113537	0.0141169	-0.033995	0.106492	0.105525	-0.34835	-0.345594	0.155333	0.0621269	-0.437729	-0.101371	0.265494	-0.162209	-0.173078	0.00534706	-0.051976
		RPL34	60S ribosomal protein L34	60S Ribosomal subunit	RPL34	-0.0468176	-0.0729599	0.0302455	-0.201867	0.00207052	-0.174637	0.0405543	-0.0344551	-0.132348	-0.0785222	0.0997356	-0.0602349	0.0113774	-0.25255	0.114794	-0.111933	-0.114431	0.0561142	-0.0617573	-0.0745039	-0.281814	-0.0859378	0.0740347	-0.0330804	-0.0617534	-0.291462	0.0585199	0.0328785	0.167692	-0.0540473	-0.149558	-0.0438337	-0.00744956	-0.220804	-0.253242	0.227232	0.519353	-0.220434	-0.0720464	0.478857	-0.141719	0.0329489	-0.120272	-0.0879607
		RPL6	60S ribosomal protein L6	60S Ribosomal subunit	RPL6	-0.0234705	-0.0566258	0.103601	-0.21852	-0.0560634	0.0421283	-0.000544537	-0.0703854	0.0417317	0.0978103	0.059798	-0.0763475	-0.00662185	-0.135287	0.0364151	-0.0663639	-0.0250402	0.0742484	-0.137296	-0.143475	-0.147796	-0.00552015	0.0721489	0.0154019	0.277112	-0.162501	0.0141485	0.0368877	0.0907075	-0.0907075	-0.0747829	-0.0619362	0.0340995	-0.11183	-0.314977	0.03994	0.208794	-0.441416	0.0011534	0.373685	-0.141598	0.181452	-0.0810146	-0.0626628
		RPL11	60S ribosomal protein L11	60S Ribosomal subunit	RPL11	-0.00534147	-0.134175	0.101954	-0.255056	-0.0523735	0.0359404	-0.0335	-0.0429132	0.00931439	0.114886	0.127137	-0.0813427	0.0161207	-0.212646	0.0814665	0.00266962	-0.169568	-0.00823865	-0.0741411	-0.0987614	-0.216103	-0.228579	-0.0177352	-0.0589342	0.171908	-0.00210551	0.0381059	0.0309656	0.164488	-0.232248	-0.0707915	0.0347463	0.0122172	-0.127428	-0.243267	-0.0434214	0.214821	-0.28315	-0.167454	0.274562	-0.135348	0.0358394	-0.0133041	0.0464766
		RPL7	60S ribosomal protein L7	60S Ribosomal subunit	RPL7	-0.0951451	-0.18927	0.108704	-0.234015	0.0594727	0.2713	0.00502392	-0.0365095	-0.096251	0.0653806	0.15058	-0.00294108	0.17016	-0.17774	0.0427758	0.0619493	-0.0146757	0.0208481	-0.0884632	-0.056855	-0.09787	-0.168247	0.0933254	-0.0636586	0.297342	-0.0908699	0.0151191	-0.132781	-0.0238474	0.00285911	-0.0896625	-0.0762503	-0.0590273	-0.415142	-0.190362	-0.183058	0.1977	-0.176321	-0.169661	0.420123	-0.143064	-0.130372	-0.099784	-0.102005
		RPL18A	60S ribosomal protein L18a	60S Ribosomal subunit	RPL18A	0.0887143	-0.0366674	0.0759722	-0.14826	-0.213135	-0.0929504	0.0950149	0.0936432	0.100172	-0.0683915	0.145935	-0.157239	0.101718	-0.171822	-0.0766249	0.146344	-0.155344	0.278583	-0.0959959	0.0959959	-0.21082	-0.58309	-0.0296974	-0.0225526	0.319414	0.0152762	0.0834394	-0.126951	0.0221914	-0.126589	0.0585988	-0.0234036	0.279312	-0.270948	-0.0608038	0.217687	0.021044	-0.125735	-0.0189022	0.265504	0.0276465	-0.165068	-0.167947	-0.100324
		RBM28	RNA-binding protein 28		RBM28	-0.00369578	-0.197087	0.00622494	-0.301424	-0.209284	-0.0680557	-0.00509273	-0.0832054	-0.186943	0.295038	0.141826	-0.0713242	0.127992	-0.126341	0.0683694	-0.0683694	0.0112708	-0.0273094	-0.0741815	-0.126915	-0.0296671	-0.353525	0.084824	-0.0805082	-0.0185456	-0.181742	0.0412143	-0.094847	0.0651917	-0.0280784	-0.136355	-0.00678003	0.0368657	-0.190006	-0.268326	0.174666	0.213194	0.134249	-0.0572534	0.204949	-0.0956941	-0.0526254	-0.0205852	0.0057802
		RRS1	Ribosome biogenesis regulatory protein homolog		RRS1	0.00238063	-0.0930849	0.0836495	-0.168311	-0.533122	0.0346019	0.214276	0.0933466	-0.456358	0.0316835	0.130785	0.00641438	0.171911	-0.147281	0.132384	-0.0199461	-0.178661	0.034329	-0.070698	-0.161195	-0.335404	-0.32626	0.124094	0.0467803	0.12261	-0.238865	0.0948389	0.00581231	0.0901776	0.0272752	-0.0953017	0.0953017	-0.317243	-0.233554	-0.172184	0.0959983	0.423988	-0.0901062	-0.154753	0.204675	-0.206299	-0.0863292	-0.00103627	0.00588727
		GNL2	Nucleolar GTP-binding protein 2		GNL2	0.051785	-0.0567874	0.00452361	0.00785403	-0.036762	-0.386205	0.0159787	-0.0206337	-0.81308	0.127028	0.103579	0.0130551	0.19597	-0.19597	0.320653	0.105142	-0.0633241	-0.0935799	-0.0160561	-0.251155	-0.910104	0.910104	0.23072	-0.162143	-0.243411	-0.45659	0.11732	0.155543	0.201616	-0.059831	0.135604	0.111013	0.375518	-0.375518	-0.634914	0.634914	0.227769	-0.227769	-0.262395	0.262395	0.0380591	-0.0380591	0.0731977	0.0644718
		GTPBP4	Nucleolar GTP-binding protein 1		GTPBP4	0.0223401	-0.0446521	0.0429834	-0.246503	0.00377837	0.0492398	-0.0863225	-0.0429286	0.260876	0.355786	-0.23099	-0.376635	0.0122899	-0.150429	-0.0583973	-0.133453	-0.106387	-0.0354437	-0.190363	-0.176608	0.0195559	-0.0733545	-0.221637	-0.284751	0.101001	0.0961917	-0.0203049	-0.0850016	0.0863364	-0.111085	0.0239199	-0.00149426	0.113185	0.0235586	-0.331535	-0.172691	0.143799	-0.429272	0.044189	0.302751	0.216928	0.1364	-0.189843	-0.0420709
		RPL35	60S ribosomal protein L35	60S Ribosomal subunit	RPL35	-0.0573743	0.00288217	0.0784768	0.0395313	0.103516	-0.132784	0.104723	0.1062	0.0214252	-0.0661135	0.115085	-0.0671116	0.303184	-0.212644	0.0806336	-0.0593373	-0.152752	-0.0578888	0.129379	-0.0961989	-0.112542	-0.077851	0.260829	-0.141558	0.162059	-0.0497711	0.0264106	0.0477228	0.159678	-0.159678	0.313486	-0.267378	-0.0556102	-0.191697	-0.236539	0.00169406	0.317111	-0.162689	0.116762	0.228639	-0.11644	-0.092101	-0.168892	0.315017
		RPL27A	60S ribosomal protein L27a	60S Ribosomal subunit	RPL27A	-0.0127168	-0.041621	0.0289422	-0.126639	-0.0385406	0.0385406	0.00590647	0.0626303	0.0209604	0.121226	0.0235215	-0.00869654	0.0638834	-0.100257	0.0175532	0.0264226	-0.119992	0.0244694	-0.0337307	-0.0719259	-0.195224	-0.178436	0.0337352	0.0207129	0.264318	-0.155401	0.0606511	0.00404633	0.0490181	-0.100576	0.0168493	-0.0192518	-0.0340585	-0.258342	-0.368895	0.0280794	0.156784	-0.389443	-0.0329072	0.259935	-0.222984	0.0039031	-0.0284589	0.0400782
		DDX21	Nucleolar RNA helicase 2	B-WICH	DDX21	-0.0162559	-0.0352025	0.0337038	-0.0850471	0.0755925	0.0202842	-0.0576557	0.0576557	0.0145714	0.161673	0.0565578	-0.0156718	0.0664334	-0.13173	0.0786824	-0.0471267	-0.0762402	0.0489983	-0.0644032	-0.032722	-0.261983	-0.15876	-0.0164368	0.0493318	0.141509	-0.0516295	0.0121258	0.0304832	0.101121	-0.080718	0.0244406	-0.0379594	-0.106881	-0.192266	-0.327282	0.0107903	0.180533	-0.278376	-0.124704	0.356017	-0.195463	-0.132692	-0.0682834	0.0554411
		DDX50	ATP-dependent RNA helicase DDX50		DDX50	0.0517806	0.105589	0.061055	0.0511225	-0.193864	0.00130893	0.091539	0.0966792	0.0134512	0.179673	0.00698215	0.08062	0.140598	-0.0209239	0.0799786	0.0579415	-0.122651	0.0122603	0.0197412	0.137524	-0.306721	-0.0379828	-0.0133487	-0.0565079	0.344229	-0.171632	0.0123747	0.0574686	0.105365	0.000624782	0.162371	-0.0389487	-0.0383226	-0.190453	-0.0856432	-0.0308625	-0.0810706	-0.414384	-0.0534531	0.206365	0.0554468	-0.161738	-0.0750188	0.163783
		RPL31	60S ribosomal protein L31	60S Ribosomal subunit	RPL31	-0.00162676	-0.0558412	-0.0120202	0.00688665	-0.163627	-0.240931	-0.0188753	0.128845	0.0471147	0.391938	-0.046142	-0.0747615	0.0980598	-0.14151	0.045631	0.0384311	-0.189634	-0.128453	-0.00279219	-0.0296514	-0.130789	-0.114519	0.00989067	0.00564903	0.164731	-0.0443919	-0.0196786	-0.0712956	0.105822	-0.0708114	0.0709045	0.0880966	-0.0365522	-0.0528491	-0.276389	-0.00481426	0.0969878	-0.294214	0.141013	0.081492	-0.0452869	0.403708	-0.0848264	0.0181345
		RRP7A	Ribosomal RNA-processing protein 7 homolog A;Putative ribosomal RNA-processing protein 7 homolog B		RRP7A	0.0359047	0.0282613	0.227326	-0.232211	0.0576563	0.0239914	0.0278877	-0.062752	0.0226565	0.0661443	0.150457	0.0303029	-0.150754	-0.372615	0.377677	0.104488	0.092361	0.224956	0.0417207	-0.108517	-0.0916142	0.0912253	0.167304	-0.0511188	0.0189927	-0.10047	0.135844	0.128866	0.171686	-0.0353611	0.138678	0.212867	-0.0229059	-0.20858	0.219003	0.0915561	0.162849	-0.252475	0.141377	0.22362	0.184157	0.200815	0.0665947	0.0371637
		UTP18	U3 small nucleolar RNA-associated protein 18 homolog		UTP18	0.0561226	0.0296338	-0.149467	-0.161462	-0.140884	0.125473	-0.134907	-0.0184412	-0.124168	0.182571	0.114127	-0.0919878	0.00810564	-0.0534623	-0.068174	-0.148961	0.0848552	-0.0502114	-0.10349	-0.30601	-0.128421	0.252449	0.153001	0.157796	-0.0529986	-0.0817531	0.0131724	-0.0412885	0.0185548	-0.123001	-0.264627	0.0487872	0.339167	-0.00428061	0.0482266	-0.146657	0.284018	-0.254185	-0.0255415	0.0255415	0.0470515	0.124275	0.134707	-0.307516
		SCAF8	Protein SCAF8		SCAF8	0	0	0	0	-0.19175	0.230865	0	0	-0.213573	0.327467	0	0	0	0	0	0	-0.219628	-0.266717	0	0	0.532509	0.397854	0	0	-0.540839	0.425882	0	0	0	0	0	0	1.01376	-1.01376	0.0622382	-0.0622382	0.526592	-1.38447	-0.178626	0.178626	-0.910058	-0.176068	0	0
		PCF11	Pre-mRNA cleavage complex 2 protein Pcf11		PCF11	0	0	0	0	0	0	0	0	0.273893	0.200484	0	0	0	0	0	0	-0.330575	-0.143802	0	0	0.186958	-0.186958	0	0	0	0	0	0	-0.0841256	0.0841256	0	0	0.380748	-0.380748	0	0	1.38621	-1.38621	0	0	-0.0596242	0.576869	0	0
		ANKRD12	Ankyrin repeat domain-containing protein 12		ANKRD12	0	0	0	0	0	0	0	0	0	0	0	0	0	0	0	0	0	0	0	0	0	0	0	0	0	0	0	0	0	0	0	0	0	0	0	0	1.17142	-1.17142	0	0	-0.831638	0.831638	0	0
		PHC1	Polyhomeotic-like protein 1	PRC1	PHC1	0	0	0	0	0	0	0	0	0	0	0	0	0	0	0	0	0	0	0	0	0	0	3.16734	-3.16734	0	0	0	0	0	0	0	0	0	0	0	0	4.42672	-4.42672	0	0	0	0	0	0
		YTHDF2;YTHDF3;YTHDF1	YTH domain-containing family protein 2;YTH domain-containing family protein 1;YTH domain-containing family protein 3		YTHDF[1-3]	0	0	0	0	-0.246266	0.246266	0	0	0	0	0	0	0	0	0	0	0	0	0	0	-0.0534292	0.0534292	0	0	0	0	0	0	0	0	0	0	0	0	-0.174515	0.174515	0.376291	-0.376291	0	0	0.105072	-0.105072	0	0
		PUF60	Poly(U)-binding-splicing factor PUF60	Spliceosome	PUF60	-0.0259496	0.0259496	0	0	-0.362884	0.362884	0.0722225	-0.0722225	-0.35569	0.181711	1.25557	-1.25557	-0.296586	-0.878185	0.193011	-0.193011	0.175358	0.567823	0.161431	-0.161431	0.43863	-0.43863	0	0	0.505462	-0.505462	-1.15343	1.15343	-0.308696	0.308696	0.298848	-0.298848	0.170119	-0.170119	0.13097	-0.0296908	0.395228	0.213573	0.230444	-0.230444	0.192869	0.509828	0.659589	0.596667
		PCBP2	Poly(rC)-binding protein 2		PCBP2	-0.0923784	-0.0856972	-0.119594	0.206425	-0.0246907	0.337202	-0.0446743	0.0989915	-0.168587	0.207155	-0.345942	-0.0181395	0.129003	-0.129003	-0.115241	0.12553	-0.159074	0.0611045	0.150644	-0.174346	-0.105779	0.47723	0.0610896	-0.0175267	0.270677	-0.270677	0.10612	0.328227	-0.175725	-0.0286896	0.295652	-0.48454	-0.0518004	-0.201853	0.109156	0.453341	-0.00274752	-0.408828	0.0056596	0.252183	0.0992997	0.443639	-0.19482	0.312175
		EIF4E2	Eukaryotic translation initiation factor 4E type 2		EIF4E2	0	0	0	0	-0.396104	0.396104	0	0	0.146905	-0.146905	0	0	0	0	0	0	-0.105877	0.105529	0	0	0.255064	-0.170566	0	0	0.40325	-0.40325	0	0	0	0	0	0	-0.227003	-0.0219484	-0.0424487	0.0427961	0.040884	-0.290038	0.270006	-0.270006	0.359301	0.566813	0	0
		RPL39	Putative 60S ribosomal protein L39-like 5;60S ribosomal protein L39	60S Ribosomal subunit	RPL39	0.122574	-0.00115004	-0.0160874	-0.0287008	-0.973976	0.973976	0.26763	-0.0140327	0.256831	-0.256831	0.0443616	0.159898	0.0674511	-0.164944	0.0559238	-0.0559238	-0.366359	0.60913	0.201434	0.0817159	-0.343132	-0.0232891	0.5731	-0.221656	0.185084	-0.185084	0.231526	0.0484712	0.298012	-0.048982	0.335457	-0.0332293	-0.0641104	-0.268387	-0.387027	-0.0635059	0.781266	0.613797	0.0517197	-0.25003	-0.0853148	0.173321	-0.137867	0.431958
		LOC102724159;PWP2	Periodic tryptophan protein 2 homolog		LOC102724159/PWP2	0.316413	-0.316413	0.0184612	-0.415669	-0.638406	0.638406	-0.198941	0.00637342	-0.0740854	0.130485	-0.238834	1.662e-05	-0.743153	0.743153	-0.128118	0.118763	-0.161792	-0.0646964	-0.120096	-0.326135	0.248886	-0.248886	0.227309	0.149375	0.353959	0.168456	0.0483822	-0.0303381	0.41687	0.0580842	-0.557948	-0.00887128	-0.054746	0.0146103	0.0450277	0.560909	0	0	0.152402	-0.152402	0.118974	0.581404	-0.109844	-0.197815
		DNAJC17	DnaJ homolog subfamily C member 17		DNAJC17	0.270698	-0.270698	0.0223276	-0.0223276	-0.162677	0.162677	-0.446134	-0.0642272	0	0	0	0	-0.159371	0.159371	0	0	-0.232106	0.331075	-0.227356	0.227356	0.242804	-0.242804	0	0	0.0948477	-0.0948477	0	0	0.13296	-0.0711019	0	0	-0.0180155	0.110078	0.191396	0.302005	-0.0320301	0.00261231	0.00687238	-0.131548	0.177432	0.0118693	0	0
		RSF1	Remodeling and spacing factor 1	RSF	RSF1	-0.305889	0.650301	0.235297	0.252782	-0.900562	0.459014	0.177244	0.00519511	0.0798248	-0.217075	0.174244	0.561282	0.154063	-0.324161	0.0123092	-0.00988095	-0.670279	-0.167657	-0.0831416	0.421287	0	0	0.0278204	0.187482	0	0	0.080515	-0.0108719	0.317655	0.194536	-0.641694	0.641694	-0.585957	0.0985291	0	0	-0.169364	-0.602193	-0.0333362	-0.260101	0	0	-0.281304	0.16388
		RPS24	40S ribosomal protein S24	40S Ribosomal subunit	RPS24	-0.143383	0.136761	-0.249367	0.28221	-0.407843	0.407843	-0.509595	0.217258	-0.209706	0.437871	-0.0361089	0.0539739	-0.163528	0.163528	-0.072828	0.00825564	-0.226297	-0.262156	0.0347793	-0.148506	0	0	-0.252869	0.220477	0	0	-0.0780913	0.107057	0.0763871	0.110351	-0.0578737	-0.0233756	-0.254775	0.254775	0	0	0	0	0	0	0	0	-0.386276	0.0557155
		COL15A1	Collagen alpha-1(XV) chain;Restin;Restin-2;Restin-3;Restin-4		COL15A1	0	0	0	0	0	0	0	0	0	0	-0.280797	0.280797	0	0	0	0	0	0	0	0	0	0	-0.402157	0.402157	0	0	-0.191467	0.191467	0	0	0	0	0	0	0	0	0	0	0	0	0	0	0.389859	-0.113108
		RPS25	40S ribosomal protein S25	40S Ribosomal subunit	RPS25	0.00948038	0.0495652	-0.320695	0.227239	-0.106202	-0.118056	-0.237453	0.409858	-0.21846	-0.186671	-0.209949	0.108501	-0.238583	0.12614	-0.0961105	0.125083	-0.117985	-0.0741382	-0.0903198	0.0953157	-0.386845	-0.160975	-0.284605	0.370266	-0.0930022	-0.0736723	-0.0172248	-0.0961281	-0.0939939	-0.0929384	-0.199201	0.231021	-0.086083	-0.0497259	0.0729139	0.0644773	0.110094	-0.193516	-0.0421621	0.0421621	0.0615391	0.0313313	0.301383	-0.284682
		RPS14	40S ribosomal protein S14	40S Ribosomal subunit	RPS14	0.0535683	0.235105	-0.157998	0.337597	-0.203609	0.203609	-0.228134	0.551474	-0.197978	0.0605247	0.0571836	0.300658	0.0438983	0.209779	-0.0191289	0.256893	-0.243386	-0.0576858	0.0255347	0.148708	-0.330012	0.23326	-0.0453891	0.604417	-0.0332517	-0.174429	0.210228	0.17566	0.145754	0.169497	0.0232953	0.218599	-0.0900424	-0.245299	-0.127636	0.315229	0.0918279	-0.293819	0.00110371	0.15173	0.0618373	-0.138585	0.370452	-0.0340006
		RPS3A	40S ribosomal protein S3a	40S Ribosomal subunit	RPS3A	0.0447426	0.0884739	-0.144322	0.391233	-0.402184	0.0111151	-0.240668	0.398617	-0.0721193	0.0862383	-0.0699721	0.206289	-0.251596	0.172369	0.0261073	0.257887	-0.226636	-0.00924624	-0.090566	0.215677	-0.327735	-0.00552615	-0.244421	0.484051	-0.109308	-0.144847	0.0959107	0.117928	0.0675614	0.109899	-0.0258952	0.238394	-0.276886	0.0529872	-0.101002	-0.0647526	0.180317	-0.180317	0.0723201	-0.0762983	-0.147608	-0.154132	0.312923	-0.166786
		RPS27A	Ubiquitin-40S ribosomal protein S27a;Ubiquitin;40S ribosomal protein S27a	40S Ribosomal subunit	RPS27A	0.00211378	0.210345	-0.209882	0.488516	-0.498467	-0.0800022	-0.270415	0.556133	-0.476634	-0.0269293	0.00127847	0.307879	-0.162033	0.339186	-0.043726	0.31294	-0.211374	-0.225279	-0.0210506	0.254814	-0.225627	-0.117589	-0.272385	0.672872	-0.475151	-0.24387	-0.0595088	0.17195	0.101338	0.228403	-0.081609	0.345156	-0.195528	-0.285053	-0.178398	-0.125376	0.190388	-0.301216	-0.0683184	-0.0326192	-0.283342	-0.21302	0.369377	-0.118593
		RPS12	40S ribosomal protein S12	40S Ribosomal subunit	RPS12	0.15527	0.295136	-0.189912	0.562939	-0.294992	0.138155	-0.212061	0.715305	-0.287376	0.21749	0.0548533	0.344594	-0.030478	0.384833	0.0321891	0.442287	-0.227078	-0.129508	-0.00242851	0.377428	-0.294913	-0.280135	-0.24614	0.750442	-0.117581	-0.0724316	0.14795	0.283448	0.168777	0.285721	0.106415	0.419359	-0.254155	-0.477216	-0.132395	-0.21808	0.0599586	-0.303938	-0.0366226	0.0366226	-0.0821391	-0.307414	0.469399	-0.10239
		RPS5	40S ribosomal protein S5;40S ribosomal protein S5, N-terminally processed	40S Ribosomal subunit	RPS5	-0.000495316	0.0524131	-0.158517	0.317149	-0.278309	-0.0220496	-0.128269	0.495934	-0.244197	-0.0425706	-0.0637523	0.164852	0.0127756	0.0823127	0.0943179	0.258388	-0.0867748	0.0035837	0.0257084	0.0984781	-0.236905	-0.0521382	-0.312986	0.349495	0.02205	-0.146124	-0.0303852	0.00522377	-0.0556684	0.0556684	0.0465007	0.248849	-0.0251095	-0.307584	0.00976949	-0.125546	0.268534	-0.213843	-0.131108	0.0991759	-0.0432784	-0.241113	0.35607	-0.080861
		RPS16	40S ribosomal protein S16	40S Ribosomal subunit	RPS16	-0.0296138	0.0970926	-0.24745	0.279119	-0.360486	0.0950107	-0.328577	0.262775	-0.390056	-0.251632	-0.199904	0.236485	-0.219391	0.0277482	-0.139005	0.13796	-0.151728	-0.0364694	-0.112699	0.199086	-0.229185	-0.265549	-0.369729	0.403549	-0.14574	-0.149989	-0.0931124	0.0931124	-0.0815765	0.126628	-0.0822973	0.249809	-0.307885	-0.298357	-0.21323	-0.163028	0.0671551	-0.302704	-0.0146322	0.0571434	-0.137529	-0.183124	0.398197	-0.293602
		RPS4X	40S ribosomal protein S4, X isoform	40S Ribosomal subunit	RPS4X	-0.00696473	-0.0708556	-0.0958744	0.0940502	-0.184306	0.109864	-0.0547861	0.229848	-0.13001	0.010317	0.0156243	0.000744301	-0.0397382	-0.0107344	-0.0133677	0.0693102	-0.238812	-0.0294225	-0.0202427	0.0997765	-0.198236	-0.0643735	-0.139893	0.195751	0.0430279	0.0421768	0.0492986	-0.0924778	0.0268036	0.013581	0.0620523	0.0692169	-0.0833703	-0.190018	-0.1124	0.0656486	-0.0215236	-0.189398	-0.0372807	0.0372807	-0.0628806	0.00638888	0.130912	-0.118595
		RPS19	40S ribosomal protein S19	40S Ribosomal subunit	RPS19	0.192312	-0.0830465	-0.212853	0.273201	-0.20781	0.218682	-0.282387	0.360868	-0.182447	0.17457	-0.112333	0.0521368	-0.0503996	-0.0661978	-0.0165866	-0.0681406	-0.0347205	-0.0058919	0.190974	0.00497506	-0.286042	-0.0368316	-0.285314	0.259416	-0.027995	0.0215524	-0.0782294	0.0563774	-0.187372	0.0593018	0.0641771	0.206016	-0.250632	-0.188285	-0.084822	-0.0827561	0.245574	-0.322515	0.114715	0.00731856	-0.0381961	-0.262417	0.319858	-0.0929405
		RPS28	40S ribosomal protein S28	40S Ribosomal subunit	RPS28	0.0932156	0.0178988	-0.270853	0.253285	-0.2666	0.236562	-0.357904	0.492023	-0.111878	0.187523	-0.159996	0.0772029	0.0427362	0.0913233	-0.115709	0.00981924	-0.0644639	-0.0791347	0.0746865	0.096741	-0.244211	-0.0619729	-0.190756	0.353223	0.0779166	0.124097	-0.0392035	-0.0202635	-0.129956	0.161554	-0.0959771	0.148533	-0.18186	-0.18625	-0.0681938	-0.0595043	-0.103605	-0.399832	0.128104	-0.218831	-0.203714	-0.152413	0.198043	-0.140412
		RPS2	40S ribosomal protein S2	40S Ribosomal subunit	RPS2	0.0266802	0.00650619	-0.0422796	-0.00219796	-0.209105	0.109899	0.00696634	0.104427	-0.160563	0.078406	0.0577557	-0.11299	0.109741	-0.0191253	0.00182982	0.0336235	-0.218306	0.0476433	0.0389188	-0.0142843	-0.189711	-0.138095	-0.0725072	0.0342694	0.0118397	0.103757	-0.0155322	-0.021455	0.0427691	-0.0342773	0.00432518	0.00631132	-0.124018	-0.0655068	-0.131099	-0.00990843	-0.0754515	-0.371652	0.0192345	0.0901864	-0.263604	-0.11963	0.0623277	-0.017128
		RPS18	40S ribosomal protein S18	40S Ribosomal subunit	RPS18	0.0491199	-0.0108621	-0.20878	0.219719	-0.387431	-0.0607838	-0.0567257	0.29287	-0.198738	0.0664829	-0.0812898	0.0812159	-0.0998438	0.100486	0.0459788	0.0973322	-0.156613	-0.0819442	-0.0840908	0.0841647	-0.477375	-0.2381	-0.377071	0.325871	-0.309589	-0.154164	-0.112383	0.027361	-0.162146	0.0957637	0.0459277	0.115057	0.00650649	-0.270344	-0.157661	-0.150405	0.204494	-0.0703642	0.174244	0.394043	-0.0903498	-0.324975	0.153691	-0.153199
		TENT4B	Non-canonical poly(A) RNA polymerase PAPD5		TENT4B	0.00192808	-0.0796036	0.0982417	-0.0448185	0	0	0.0546351	0.0711472	0	0	0.0877971	-0.0698144	-0.0744647	-0.0718342	-0.0664558	0.157185	0.0887342	-0.235264	0.0269837	0.0350132	-1.46828	0.234833	-0.071825	-0.204185	-0.0746331	-0.467056	-0.0722411	0.084665	0.0683077	0.0288247	0.0671462	-0.158313	0	0	-0.191476	0.191476	0	0	2.16015	-2.16015	0.118654	-0.568605	-0.158407	-0.0703414
		PWWP3A	PWWP domain-containing protein MUM1		PWWP3A	0	0	0	0	0	0	0	0	0	0	0	0	0	0	0	0	0	0	0	0	-0.623381	0.623381	0	0	0	0	0	0	0	0	0	0	0	0	0	0	0	0	1.20539	-1.20539	-0.130799	0.115232	0	0
		NUP42	Nucleoporin-like protein 2		NUP42	0	0	0	0	0	0	0.285439	-0.0635979	0	0	-0.0161086	0.0161086	0	0	0	0	-0.294715	0.294715	0	0	0	0	-0.317788	0.0269822	0	0	0.206141	0.110307	0.331908	-0.0751868	-0.0499403	0.0499403	0.466849	-0.466849	-0.222055	0.222055	-0.0266091	0.25026	0.528622	-0.528622	0.484992	-0.484992	-0.048275	0.048275
		ALYREF		C complex spliceosome/Spliceosome/Splicing-dependent exon junction complex/TREX	ALYREF (2)	0.137797	0.311483	0.0791211	-0.0791211	0	0	-0.158723	0.19678	0	0	-0.128567	0.128567	0.101376	-0.101376	0.0876656	0.265656	0.385198	-0.385198	-0.258242	0.258242	0.305494	-0.305494	-0.216403	0.0436238	0	0	-0.0390011	-0.0128235	0.102121	-0.102121	0.0670903	0.176083	0.243682	-0.243682	0.0461052	-0.0461052	-0.0447879	0.0447879	0	0	0.196009	-0.178728	-0.161286	0.161286
		LSM7	U6 snRNA-associated Sm-like protein LSm7	Spliceosome	LSM7	-0.116534	0.53617	0.0627638	0.0129941	0.0269102	-0.0269102	0.113651	-0.117922	0.0405417	-0.142639	-0.227838	0.157717	-0.132226	0.132226	0.833069	0.539877	0.0255705	-0.107757	0.034488	-0.0550936	0.301324	0.141221	0.172557	-0.0196248	0.0618947	-0.229331	-0.17189	0.864315	-0.114051	-0.0240485	0.178884	0.0539486	0.228848	0.364278	0.179798	0.173725	0.0446336	0.0310163	-0.348849	0.0283311	0.34565	-0.503963	0.0383182	0.254455
		HNRNPUL1	Heterogeneous nuclear ribonucleoprotein U-like protein 1		HNRNPUL1	0.0571876	0.103972	0.0364329	-0.0654055	-0.176199	0.198337	0.198033	0.0127963	-0.194459	-0.0290729	0.11159	-0.0275646	-0.0181965	0.0172163	-0.0751616	-0.0476857	0.17786	0.128187	0.0988175	-0.0223684	-0.0139622	-0.12713	-0.00916841	0.00916841	0.122249	-0.0780722	0.0640987	-0.0679534	0.161549	0.14558	-0.0897398	-0.0734226	0.208884	-0.02509	0.0187891	-0.211466	0.195256	0.00561732	-0.124655	0.06154	-0.0906327	-0.133692	0.0446524	0.161239
		DHX30	Putative ATP-dependent RNA helicase DHX30		DHX30	-0.16336	0.16336	0.0370022	0.184095	0.270035	-0.270035	0.146423	0.0671604	-0.0863407	-0.922636	-0.0428866	0.0234583	0.0244747	-0.0240696	0.128409	0.157837	-0.219454	0.0300769	0.040526	0.158546	0	0	0.00949125	0.163857	0	0	0.0387935	-0.0469524	0.089073	0.000258487	0.0290966	-0.0545538	0.149741	-0.287095	0.0461052	-0.0461052	0.135519	-0.294668	-0.0434719	1.14456	0	0	-0.117162	-0.0151583
		CBLL1	E3 ubiquitin-protein ligase Hakai	WMM	CBLL1	-0.147041	0.181848	-0.0788533	0.0788533	-0.185753	-0.0967142	0.214314	-0.0226277	0.062198	-0.0643409	-0.0844779	-0.0783257	-0.298125	-0.00846612	0.159137	-0.0480003	-0.143703	0.025139	-0.0369952	0.061632	-0.472968	0.00200268	0.182295	-0.233282	-0.00120503	0.0733824	-0.0426886	0.0144489	0.054028	-0.240626	0.217729	0.0671963	-0.16339	0.0788083	-0.126504	-0.344809	-0.16185	-0.256479	-0.209168	0.504209	0.572218	-0.572218	0.0666511	0.275799
		HNRNPM	Heterogeneous nuclear ribonucleoprotein M	C complex spliceosome	HNRNPM (1)	-0.0268931	0.0122891	0.0276669	0.0314028	-0.00354359	0.04413	-0.0386034	0.0210769	0.0166328	-0.00711816	0.0217534	-0.0477077	0.0588908	-0.116444	0.03103	-0.0131571	-0.162966	-0.142515	0.0448356	-0.0663549	0.0455829	-0.0222166	-0.0365538	-0.0369655	0.0280111	-0.0179621	-0.00482764	-0.0564007	0.0235806	-0.103216	0.0577256	-0.0597028	-0.000247293	-0.0302792	-0.0210146	-0.0261068	0.118759	-0.151542	-0.0244299	0.114337	0.00283341	-0.00575874	-0.0898931	0.0736506
		RBM10	RNA-binding protein 10		RBM10	0.0310651	0.0555264	0.0515354	-0.00664828	-0.0561028	0.0607257	0.0826809	-0.0219809	0.0172165	-0.0396282	-0.0217738	-0.113184	0.0840372	-0.052096	0.0896948	-0.0792088	-0.0698175	-0.0352016	0.145093	-0.02918	0.0356975	-0.0409601	-0.0451736	-0.138354	-0.00275898	-0.0344138	-0.0872413	-0.0705412	0.0197617	-0.0749941	0.0658778	-0.0658778	0.0411988	-0.0749458	-0.0174797	-0.0200065	-0.000783993	-0.167373	-0.0657438	0.0947227	0.0792422	-0.0699439	-0.0736302	0.097065
		WTAP	Pre-mRNA-splicing regulator WTAP	Spliceosome/WMM	WTAP	-0.0538575	-0.110065	0.0327877	0.0267151	-0.164898	0.160346	0.0166926	-0.0528254	-0.0306791	0.0165024	-0.0368912	-0.20654	0.0961666	-0.180449	0.130685	-0.154011	-0.124998	-0.0359921	0.0383165	-0.108811	-0.0816291	0.0886287	0.0239871	-0.256033	-0.0122443	0.0344828	0.026024	-0.0756323	0.0291926	-0.109957	-0.0200499	-0.222149	-0.0894978	-0.135705	0.0734373	0.0330211	0.0577472	-0.0171575	-0.214319	0.347042	0.210434	-0.218876	-0.106326	0.0921063
		ZC3H13	Zinc finger CCCH domain-containing protein 13	WMM	ZC3H13	0.0241702	0.051383	0.116327	0.125359	0.0729066	0.0383428	0.0509909	-0.0509909	-0.217834	-0.0408452	0.233124	-0.0108341	0.0462961	-0.108161	0.137712	-0.0312924	0.0375898	0.0589363	-0.116882	-0.107238	-0.0483659	-0.0890282	0.0608511	-0.134731	0.314591	-0.340477	0.056944	0.202661	-0.0655887	-0.0933727	0.143702	0.040692	-0.168064	-0.168831	-0.145305	0.0579144	-0.180408	-0.526625	-0.376752	0.424666	-0.0828155	-0.305525	0.0799861	0.115746
		SCAF1	Splicing factor, arginine/serine-rich 19		SCAF1	-0.169801	-0.304877	-0.0206762	0.0594544	-0.240262	0.304479	-0.0516885	0.016167	0.193154	-0.0504453	-0.354865	-0.117859	0.155356	-0.200841	0.0116479	0.0204509	0.0282276	0.19867	0.07357	0.0561919	0.069231	0.0554322	-0.135101	-0.389795	0.401476	-0.0634445	-0.00859262	-0.107866	0.069639	0.0105004	-0.013283	-0.0661457	-0.122256	0.0644363	0.381098	0.0488735	0.114375	-0.209541	0.180727	0.404117	0.0519022	-0.144969	-0.169776	-0.17863
		YTHDC1			YTHDC1	-0.104465	-0.0241373	-0.0187565	-0.0304067	-0.196243	0.259916	0.084851	-0.130032	-0.0141173	-0.0889337	-0.0535826	-0.0409513	0.158592	-0.0842697	0.149925	-0.149925	-0.0505114	-0.0492092	-0.0967756	0.028764	-0.0385893	0.31413	0.0186343	-0.305792	0.143499	-0.073575	-0.108821	-0.0722856	-0.00396324	-0.154134	-0.0502675	-0.29146	0.239512	-0.0608557	0.277163	-0.034312	0.0049494	-0.00333066	-0.0123518	0.243392	0.290523	-0.0216271	-0.380157	0.117562
		TRA2B	Transformer-2 protein homolog beta	Spliceosome	TRA2B	-0.028524	-0.0483482	-0.0298842	0.108214	-0.114033	0.207628	-0.00328827	-0.0313479	-0.0375117	0.095701	-0.0902203	-0.00739851	-0.0146353	-0.0693023	0.0262027	-0.0250353	-0.0531316	0.0114501	-0.00210703	0.0518707	0.0470817	0.290376	0.068085	-0.168572	0.0312408	-0.0205966	-0.0908577	-0.0429407	0.000686282	-0.0695095	0.0477468	-0.201083	0.111937	0.00944122	0.0541155	0.0995987	-0.0101419	-0.106854	0.00136018	0.251077	0.170943	-0.0871544	-0.198765	0.103807
		MAGOHB	Protein mago nashi homolog 2	Exon junction	MAGOHB	-0.0944442	0.0587737	-0.0517252	0.153541	-0.125503	0.0796428	-0.00884364	-0.0346496	-0.0906397	-0.0795256	-0.0736395	0.0208764	0.152662	-0.186956	-0.0926579	-0.0458576	-0.00884988	-0.130759	-0.157028	0.0888219	0.0502808	0.356462	0.0933519	-0.197706	-0.00986109	0.153125	-0.0673478	0.0391749	-0.00434962	-0.0700145	0.162887	-0.237066	0.148714	-0.0392775	-0.203959	-0.00357411	0.0687146	0.0438802	-0.100147	0.254073	0.11403	-0.0372838	-0.247154	0.220848
		RBM8A	RNA-binding protein 8A	C complex spliceosome/Exon junction/Spliceosome/Splicing-dependent exon junction complex	RBM8A	-0.0479077	0.0479077	-0.0476747	0.163349	0.0510437	0.0829747	0.0415686	-0.0384125	-0.0883128	0.00942334	-0.119986	0.0759764	0.0370103	-0.14816	-0.0109406	0.0357828	-0.0199792	-0.0043907	-0.0538827	0.0969853	0.0642103	0.148257	0.0888657	-0.129583	-0.0317207	0.111249	-0.0904792	0.0863186	0.0328026	-0.112249	0.184204	-0.184892	0.0434962	-0.0981131	-0.0322207	-0.0323699	-0.0223129	-0.182715	-0.0414318	0.235407	0.190834	-0.0215819	-0.283474	0.175529
		EIF4A3	Eukaryotic initiation factor 4A-III;Eukaryotic initiation factor 4A-III, N-terminally processed	C complex spliceosome/Exon junction/Spliceosome	EIF4A3	-0.141343	0.0520433	-0.0554046	0.0739621	-0.0230975	0.0920126	0.0147047	-0.127123	0.00289125	0.070827	-0.0951306	0.0181339	0.0830155	-0.145893	-0.0305266	-0.0172744	-0.086608	-0.0507133	-0.0867521	0.101417	-0.00247396	0.188591	0.022745	-0.206669	0.131288	-0.059335	-0.0852262	0.0850297	-0.000525928	-0.0807911	0.169215	-0.223184	-0.089102	-0.043914	0.04735	0.0303259	0.018471	-0.13033	-0.0834154	0.191063	0.121378	0.0590796	-0.285607	0.171783
		SRSF6	Serine/arginine-rich splicing factor 6	Spliceosome	SRSF6	-0.0351295	-0.0142756	-0.0337429	0.105591	-0.0805333	0.202488	0.0378345	-0.0858217	-0.0255619	0.0839737	-0.0727421	0.0240275	0.120284	-0.203199	0.0255855	-0.0684269	-0.0531568	0.0514003	0.0170624	0.0461992	0.00361522	0.101289	0.0915096	-0.21703	0.105643	-0.0161059	-0.135567	0.0869788	-0.0242071	-0.11324	0.204856	-0.278923	0.0635587	-0.139332	0.0527167	0.0201092	0.0817614	-0.173237	-0.037712	0.266476	0.157625	-0.130007	-0.23745	0.272196
		ZC3H14	Zinc finger CCCH domain-containing protein 14		ZC3H14 (1)	-0.0817909	0.0338152	-0.0401819	0.148469	-0.160236	0.252439	0.072178	-0.115642	-0.0339675	0.134348	-0.123963	0.0288851	0.112963	-0.192225	-0.0176822	-0.0106437	-0.0243118	0.00971936	-0.0864989	0.0864989	-0.0484054	0.0762087	0.173829	-0.274445	0.0695809	-0.0279919	-0.112606	0.0811469	-0.0390287	-0.15709	0.224124	-0.299144	0.00804434	-0.155509	0.11624	0.0198135	0.0351752	-0.202717	-0.091323	0.185435	0.189757	-0.21958	-0.23434	0.20935
		PABPN1	Polyadenylate-binding protein 2		PABPN1 (1)	-0.0756664	0.0334812	-0.0486503	0.137971	-0.0535231	0.150359	0.0247755	-0.107358	-0.0296458	-0.000972048	-0.131601	0.0314441	0.0952544	-0.189957	-0.0322844	-0.0522309	-0.0931487	-0.0743202	-0.0896658	0.119901	0.0109253	0.0556413	0.0838227	-0.25353	0.0194054	0.100315	-0.151927	0.115069	0.0750588	-0.137256	0.216104	-0.310627	-0.250211	-0.079555	0.0131963	0.0888987	0.0674421	-0.0622396	-0.00653938	0.285461	0.1542	0.0202034	-0.339946	0.300341
		AKAP17A	A-kinase anchor protein 17A		AKAP17A	-0.0739743	0.0369389	-0.114251	0.146642	0.0623265	0.32199	0.105585	-0.0339877	-0.106282	0.0274637	-0.0896455	-0.025477	0.110008	-0.134349	-0.000731354	-0.0172045	-0.0119137	-0.0495322	-0.0379329	0.0932636	-0.0980506	0.189783	0.0912206	-0.178317	0.209542	-0.000479604	-0.213531	0.109982	0.0210755	-0.0697615	0.226911	-0.274212	0.159163	-0.0668627	0.0102913	0.161189	0.165533	-0.175344	0.0664695	0.51007	0.230545	-0.0703883	-0.231286	0.218293
		HNRNPC	Heterogeneous nuclear ribonucleoproteins C1/C2	C complex spliceosome	HNRNPC (2)	-0.0801151	0.0507199	-0.195535	0.168394	-0.0827642	0.259004	-0.211802	0.0924018	0.0623265	0.00889652	-0.127768	0.126416	0.0719127	-0.109811	-0.0932444	-0.0177748	-0.0651684	0.0683377	-0.310961	0.0237348	0.0217825	-0.0133107	-0.350736	0.0327867	0.0986071	0.154273	-0.0755356	-0.0809035	-0.0431235	-0.0694042	0.0934461	-0.224056	0.0507684	-0.0507684	-0.0327895	0.0609393	0.294094	0.190047	0.0629814	0.403679	0.0652858	-0.449197	-0.166946	0.148358
		PHRF1	PHD and RING finger domain-containing protein 1		PHRF1	-0.0937931	-0.00827424	-0.00854398	0.113422	-0.339842	0.387042	-0.0863585	-0.00106653	-0.281827	0.0213449	0.0201569	-0.04013	0.133764	-0.0977252	0.0555272	0.214056	-0.0658381	0.0122063	0.00452354	0.0423033	0.0751499	0.0291842	-0.0322802	0.0215481	0.00566842	-0.0423124	0.10802	-0.115779	-0.0615353	-0.155239	-0.00531699	0.0788759	-0.15356	0.0283739	0.0178306	-0.109252	0.293756	-0.130943	0.17888	0.129901	0.0791891	-0.0236008	-0.00370761	-0.0417571
		RPRD2	Regulation of nuclear pre-mRNA domain-containing protein 2		RPRD2	-0.0465125	0.0370047	0.0558283	-0.00153431	-0.251601	0.342906	-0.019575	-0.0301574	-0.0178496	0.0761186	-0.0233104	-0.0921776	-0.0144708	0.0587353	-0.0611719	0.0762087	0.0404365	0.0780769	0.120912	-0.00553151	0.0736275	0.192327	-0.0605959	0.043081	0.0221847	-0.0933956	-0.00557957	-0.0250829	-0.0159158	-0.00174727	-0.0854618	-0.016533	0.164681	0.0374828	0.0569377	0.0893213	0.0482308	-0.0544758	0.0310527	0.0255256	0.244582	-0.0749395	-0.0034247	-0.00620723
		RPRD1B	Regulation of nuclear pre-mRNA domain-containing protein 1B		RPRD1B	0.120485	0.155415	0.0519012	0.173533	-0.298039	0.337674	-0.0673517	0.0991963	-0.076935	-0.058354	-0.322843	-0.22976	0.0238587	-0.0331682	0.0349509	0.327894	0.0320223	0.102812	0.0572199	0.178206	-0.278742	0.0774835	-0.0827725	-0.125683	-0.0307494	-0.133607	-0.136543	0.107048	0.024197	-0.0352516	0.0261611	-0.00470839	0.00317242	0.156778	-0.0377432	-0.221763	0.00860072	-0.156773	0.125534	-0.0891564	0.221143	-0.30203	-0.0117526	-0.199845
		KHDRBS3	KH domain-containing, RNA-binding, signal transduction-associated protein 3		KHDRBS3	0.228119	-0.104903	0.0650304	0.217729	-0.248806	0.260193	0.11423	-0.118903	-0.098151	0.0652781	-0.0134826	0.0374532	-0.29761	0.0842021	0.131881	-0.0605257	-0.148992	0.0576184	0.271556	-0.0631475	0.138609	-0.0430892	0.00953642	-0.0432928	-0.396277	0.00881209	-0.0789422	-0.0340063	0.0359557	0.00177172	0.106284	0.0251048	0.276321	0.0143604	-0.150205	0.149901	0.210947	-0.416199	0.0531644	-0.0880505	0.0271701	-0.169235	-0.0618407	-0.283606
		ZCCHC8	Zinc finger CCHC domain-containing protein 8	C complex spliceosome	ZCCHC8	0.04482	-0.040055	0.0878946	0.0480581	-0.226671	0.10284	0.109665	-0.106573	-0.0102546	-0.0471646	0.100514	-0.136475	-0.0217658	-0.133689	0.175782	-0.0691298	0.0427506	-0.0601672	0.136508	-0.0770548	0.0615544	-0.0203603	0.0818064	-0.0818064	0.0113345	-0.0187385	-0.0284596	-0.0757077	0.0199265	-0.0437774	0.0817531	-0.0529804	0.0301087	-0.0989803	0.0276991	-0.0111178	0.163184	-0.148287	0.0519988	-0.096766	0.153589	-0.0857735	-0.107783	0.0853767
		MTREX	Superkiller viralicidic activity 2-like 2	C complex spliceosome/Spliceosome	MTREX	0.10462	-0.0716444	-0.00390582	0.00640166	-0.159155	-0.0154981	0.0961523	-0.0130856	0.0280227	0.054792	0.0976557	-0.0776143	0.0816056	-0.0776855	0.0547054	-0.0876883	-0.0109503	-0.0496053	0.0652681	-0.0561031	-0.0587422	-0.139252	0.173011	-0.107027	-0.0414336	-0.0736567	-0.0114525	0.0184227	0.0849971	0.00502483	0.0202371	-0.107908	-0.0560551	-0.0807817	-0.0142442	0.00925989	0.0749067	-0.180015	-0.054101	0.0145245	0.0600437	-0.126716	-0.0763877	0.173227
		RBM7	RNA-binding protein 7		RBM7	0.0647393	-0.0552627	0.0219473	-0.00979504	-0.320869	0.145098	0.095607	-0.0579462	-0.143282	-0.0619425	0.0311195	-0.0800024	0.00563354	0.0212786	-0.0202329	-0.09583	-0.0842201	-0.0606702	0.0764903	-0.121311	0.080569	0.0995113	0.0777167	-0.0896633	-0.109902	0.0240634	-0.0250541	-0.116976	-0.0580498	-0.0117684	0.0194412	-0.0857877	0.0920259	-0.0128189	-0.0493433	0.08438	-0.121735	-0.23362	0.375457	-0.194799	0.128752	-0.304884	-0.0410097	0.0442246
		LSM6	U6 snRNA-associated Sm-like protein LSm6	Spliceosome	LSM6	-0.0301045	0.0296039	-0.0417848	0.12592	-0.331597	0.0582378	0.0673931	0.015673	-0.136921	0.0511615	-0.0306276	-0.0550017	0.0228555	-0.0228555	-0.0619737	0.0624743	-0.189143	-0.050468	-0.0110072	0.21018	0.131429	-0.20438	-0.0970032	-0.247809	0.124352	-0.124352	0.293388	0.0365116	0.294712	0.0785739	0.0413675	0.193186	0.0860819	-0.050006	0.0924203	-0.227193	-0.131988	-0.203103	-0.143911	-0.285522	0.2225	0.288421	-0.019363	0.148092
		PRPF38A	Pre-mRNA-splicing factor 38A		PRPF38A	0.0608757	0.12725	0.0355263	0.263142	-0.347908	0.0125799	0.0162307	-0.0180556	-0.473071	0.0666179	0.0851997	0.107732	0.108432	0.102154	0.0960511	0.255269	-0.0764957	0.223116	0.180924	0.0785759	-0.000323573	0.228847	-0.178314	-0.052074	-0.235717	-0.0468208	-0.247192	-0.0933403	-0.0272536	0.0488645	0.188297	0.115488	-0.114367	-0.171433	0.0246611	-0.105525	-0.00240524	-0.130272	0.116164	0.0923153	-0.061313	-0.199359	-0.0486875	0.253924
		RBMX2	RNA-binding motif protein, X-linked 2		RBMX2	0.077338	0.0757491	-0.0576139	0.100813	-0.205891	0.0992195	0.0465582	-0.0269459	-0.000221	0.151542	0.0935355	0.00709627	0.0486686	-0.118263	-0.0439699	0.0224141	-0.0652438	-0.00796937	0.0214324	0.0693351	-0.234611	-0.35039	0.0499467	-0.0234481	-0.104767	-0.370067	-0.0326679	0.198312	0.0726929	0.0157154	0.05503	-0.0466603	0.0550236	-0.499971	0.185091	-0.0268318	0.104066	-0.244427	-0.0420323	0.112654	-0.0959015	-0.221462	-0.211916	0.261592
		DHX15	Putative pre-mRNA-splicing factor ATP-dependent RNA helicase DHX15	Spliceosome	DHX15	0.0264438	0.0292934	0.0854656	0.126401	-0.119769	0.0642513	-0.0207222	-0.0589058	0.000900299	0.0580185	-0.0600668	-0.0299166	0.138827	-0.00571145	0.144757	-0.100077	-0.0548939	0.0548939	0.0424361	0.0370938	-0.0888989	-0.250602	-0.00977017	-0.0773479	-0.0406913	-0.0565632	0.0141302	0.223573	-0.00135707	-0.102269	0.0351923	-0.227419	0.10045	-0.213025	-0.0545078	-0.0723111	0.115242	-0.265944	-0.0199449	0.111829	0.223242	-0.00621825	-0.0466828	0.259068
		FYTTD1	UAP56-interacting factor		FYTTD1	-0.0122152	0.146568	-5.34018e-05	0.121564	-0.0368207	0.094098	0.0211691	-0.0132912	0.0480686	0.25309	-0.060259	0.0513801	0.100915	-0.0949401	-0.0132402	0.0113025	-0.136706	-0.159342	-0.0410195	0.108294	-0.539957	-0.362873	0.222549	-0.0425319	0.160185	-0.0823243	-0.0618025	0.0950032	0.0252719	0.0302127	0.144841	-0.157673	-0.108723	-0.33	0.0347349	-0.263481	0.0337059	-0.475162	-0.418352	0.0301731	-0.307783	-0.399506	-0.182826	0.216417
		DHX8	ATP-dependent RNA helicase DHX8	C complex spliceosome/Spliceosome	DHX8	-0.20909	-0.110199	-0.0592266	-0.0337646	-0.118143	0.101793	0.00493092	0.101951	-0.0707719	-0.184884	0.0360941	-0.024805	0.231193	-0.131155	-0.0755458	-0.131716	-0.023409	-0.00990208	0.0905804	0.148641	-0.0685449	0.0727367	0.158525	-0.0124263	0.177665	0.191595	-0.0121795	0.0601806	-0.0295578	0.0295578	0.19671	-0.109163	-0.151237	0.00241325	-0.00556639	-0.0938263	0.104527	-0.308037	0.00975845	-0.151614	-0.0302162	-0.0307672	-0.056075	0.360069
		LSM2	U6 snRNA-associated Sm-like protein LSm2	C complex spliceosome/Spliceosome	LSM2	-0.0514722	0.179087	0.00147397	0.170147	-0.211008	-0.0457746	-0.0853472	0.261122	-0.00581253	-0.181283	0.228684	0.191496	0.376957	-0.012478	-0.0427855	0.126329	-0.220477	-0.245268	-0.0274628	0.184865	-0.0900802	-0.04123	0.138225	-0.0276676	-0.341908	-0.182457	-0.0270049	0.270998	-0.0586589	0.0812189	0.0357194	-0.0768274	0.0109248	-0.0743336	-0.0429783	-0.225714	-0.101839	-0.250626	-0.189006	0.104212	-0.0185203	-0.30434	-0.849706	0.245292
		SNRPA1	U2 small nuclear ribonucleoprotein A	C complex spliceosome/Spliceosome	SNRPA1	0.0442769	0.139833	0.0168919	0.132684	-0.143933	0.0621846	0.0964231	0.0650525	-0.0263842	-0.0654028	0.0105144	0.00171533	0.132549	-0.0706831	0.11411	0.0829757	-0.171663	-0.00415446	0.105789	0.185721	-0.0332691	-0.165111	0.152573	-0.0752873	-0.0374871	-0.147396	-0.00438785	0.0334101	0.119224	0.0384539	0.217656	-0.0390756	0.116126	-0.186065	-0.042853	-0.0699558	-0.0320323	-0.233933	-0.145316	0.0847783	0.0564963	-0.0860296	-0.141836	0.212374
		LSM5	U6 snRNA-associated Sm-like protein LSm5		LSM5	-0.118451	0.0470154	0.0464803	0.17846	-0.279319	-0.0525999	-0.00563566	0.0370511	-0.105531	-0.21559	-0.0207186	0.134435	0.112396	-0.0785465	0.143973	0.101227	-0.187418	-0.217998	-0.0252811	0.167747	-0.188234	-0.148892	0.125502	-0.130447	-0.0813515	-0.207726	0.0976728	0.0831655	0.10234	0.115108	0.20206	-0.0149237	-0.0489857	-0.240524	0.084696	-0.0684486	-0.0471334	-0.303953	-0.102366	0.0377025	0.219245	-0.0986391	-0.119037	0.111364
		PRPF31	U4/U6 small nuclear ribonucleoprotein Prp31	Spliceosome	PRPF31	-0.0241702	0.124519	-0.0277256	0.173185	-0.23908	-0.0116833	0.14016	0.0832284	-0.037896	-0.0422146	0.0537545	0.139386	0.152082	-0.182864	0.0105821	0.114169	-0.199408	-0.125739	0.0742309	0.118861	0.0149642	-0.171302	0.135366	-0.119513	0.0316813	-0.151982	0.00606552	0.201979	0.0636091	-0.117948	0.0916725	-0.0873565	-0.0644893	-0.212573	-0.0833292	-0.12562	-0.0355694	-0.290702	-0.0522553	0.205195	0.131405	-0.159602	-0.0188597	0.170846
		PRPF3	U4/U6 small nuclear ribonucleoprotein Prp3	Spliceosome	PRPF3	0.0427978	0.183929	0.00283777	0.190417	-0.172018	-0.00906309	0.0734216	0.123398	-0.038149	-0.137372	-0.0219835	0.125009	0.148859	-0.0306081	0.1125	0.116334	-0.157051	-0.140374	0.0666576	0.147946	0.0193319	-0.0816924	0.125538	0.00801906	-0.0264275	-0.242905	0.0726821	0.160808	0.0896924	0.0163446	0.19369	-0.0211348	0.0062607	-0.302819	0.0158941	-0.194184	0.0118558	-0.232968	-0.0154146	0.0593404	0.0558635	-0.255561	0.0378992	0.18998
		LSM3	U6 snRNA-associated Sm-like protein LSm3	C complex spliceosome/Spliceosome	LSM3	0.169297	0.170754	0.0468793	0.161402	-0.269828	-0.00906645	0.125731	0.0675529	-0.118757	-0.153771	0.19405	0.046016	-0.0791913	0.114452	0.0971263	0.0554953	-0.161034	-0.117465	0.0451841	0.249724	-0.116733	0.109822	0.130823	0.140737	-0.012679	-0.319993	0.107352	0.112347	0.162949	0.0708385	0.24487	-0.0670939	-0.0463858	-0.209518	0.0331678	-0.0659801	-0.0789427	-0.177455	-0.130074	0.065282	0.0363604	-0.0762244	0.0944215	0.321759
		PRPF4	U4/U6 small nuclear ribonucleoprotein Prp4	Spliceosome	PRPF4	0.0431134	-0.034516	0.0369944	0.241929	-0.163953	-0.00192704	0.049453	0.0519898	-0.154747	-0.164626	0.0151818	0.0256888	0.183237	-0.0329934	0.0971832	0.033	-0.132296	-0.0553135	0.0536793	0.107803	0.0614679	-0.114873	-0.0103221	-0.125647	-0.0948318	-0.179992	0.0273841	0.0628563	0.0754457	-0.0800113	0.144403	0.0164302	0.0522123	-0.22697	0.0911693	-0.16384	-0.0499391	-0.210244	-0.119601	-0.0141643	0.0552857	-0.200055	-0.104884	0.246407
		PPIH	Peptidyl-prolyl cis-trans isomerase H;Peptidyl-prolyl cis-trans isomerase	Spliceosome	PPIH	-0.010441	0.100287	0.0508863	0.275853	-0.110242	0.187552	-0.0119689	0.010148	-0.126191	-0.0798852	-0.0478615	0.0478615	-0.00336844	-0.0901237	-0.00872945	0.0529385	-0.0372971	-0.0804278	0.0222892	0.120753	0.000593945	-0.199049	-0.0121473	-0.127117	0.0110467	-0.117725	-0.0214255	0.232944	0.0439694	-0.0721432	0.0607479	-0.032655	0.00761237	-0.193782	0.0278379	-0.210652	-0.0163703	-0.313498	-0.0405939	0.0240323	-0.0101609	-0.278906	-0.0990169	0.220697
		SNRPD1	Small nuclear ribonucleoprotein Sm D1	C complex spliceosome/Spliceosome	SNRPD1	0.0861927	0.106258	0.175511	0.127577	-0.184286	0.00696415	0.0798844	0.0687756	-0.0505766	0.0348578	0.0117051	-0.0118225	-0.0891966	0.00809919	0.129517	0.0564251	-0.119112	-0.0298165	0.083844	-0.0244789	-0.0739465	-0.0978904	0.0505946	0.00863378	0.0139875	-0.00449657	0.0221316	0.112291	0.000280354	-0.0243933	0.199883	0.0428729	-0.0346631	-0.0938784	0.00399823	-0.0466305	-0.0143593	-0.227627	-0.081594	0.0455338	0.0309069	-0.183779	0.121877	0.155491
		SNRPD3	Small nuclear ribonucleoprotein Sm D3	C complex spliceosome/Spliceosome	SNRPD3	0.0504222	0.0972201	0.175428	0.0165518	-0.0282409	0.110459	0.0719647	-0.023937	-0.0669088	-0.00127953	0.00255356	-0.0132353	-0.0798996	-0.0158193	0.11548	0.0106572	-0.125462	-0.118218	0.130134	0.0770181	-0.109955	-0.181226	0.0335833	0.0128876	0.059375	0.0183232	-0.0265231	-0.0356296	0.025328	-0.0150127	0.113694	-0.0375381	-0.0479957	-0.169963	0.00549793	-0.0861901	-0.00217183	-0.262259	-0.0994509	0.0994509	0.0242472	0.0352831	-0.04197	0.124092
		SNRPN;SNURF;SNRPB	Small nuclear ribonucleoprotein-associated protein N;Small nuclear ribonucleoprotein-associated proteins B and B	C complex spliceosome/Spliceosome	SNRPB/SNRPN/SNURF	0.0617814	0.0674246	0.0977392	0.0517386	-0.113983	0.0257274	0.0722024	0.0174527	-0.0973122	-0.051085	-0.0491763	-0.0167122	-0.0757393	-0.0625643	0.109994	0.0179328	-0.140928	0.0119043	0.0650754	0.0780864	-0.0155766	-0.0904604	0.0588123	-0.0748696	0.037486	-0.0251599	-0.049685	-0.019576	0.00964921	-0.0324774	0.126997	-0.0474394	0.0473614	-0.168706	0.0243866	-0.0225336	0.078167	-0.248008	-0.0961823	0.119234	0.0779084	-0.00551739	-0.0531923	0.182543
		SNRPE	Small nuclear ribonucleoprotein E	C complex spliceosome/Spliceosome	SNRPE	0.116067	0.00978956	0.162152	0.0695732	-0.0790628	0.104533	0.0509508	0.00652379	0.0212394	0.0148783	-0.00814527	-0.0705095	0.0590479	-0.0590479	0.117266	-0.047248	-0.149482	-0.0307987	0.073455	0.0118843	-0.0630545	-0.109159	0.0261434	-0.102736	-0.0220192	-0.0716768	-0.0340396	0.031084	-0.0467836	-0.0782149	0.0709367	-0.0805418	0.0048964	-0.186516	-0.0290064	-0.0982217	-0.028524	-0.190573	-0.109309	0.230929	0.0503869	-0.0389114	-0.0365339	0.110187
		SNRPD2	Small nuclear ribonucleoprotein Sm D2	C complex spliceosome/Spliceosome	SNRPD2	0.0776985	0.113596	0.0623836	0.0833161	-0.192661	-0.0766843	0.0493833	-0.062799	-0.136781	-0.112284	-0.0312221	0.0248588	0.046723	-0.150446	0.0586784	-0.0404816	-0.104928	-0.0230854	0.0250771	0.0225495	-0.0134113	-0.0575311	0.0736936	-0.0541575	-0.146138	-0.13654	0.021784	0.0804607	-0.0386571	-0.0588904	0.136145	-0.0892452	-0.0266738	-0.133118	-0.0282607	-0.0845594	0.0794477	-0.22996	-0.0279276	0.189743	0.076628	-0.0726956	-0.100388	0.139536
		SNRPF	Small nuclear ribonucleoprotein F	C complex spliceosome/Spliceosome	SNRPF	0.089119	0.0299217	0.0636952	0.140579	-0.104877	0.111108	0.0841246	-0.0353308	-0.0638305	-0.0283174	0.0273263	-0.0332503	0.0910007	-0.0910007	0.0450216	-0.0390976	-0.0656216	0.0581598	0.0577072	0.0710999	-0.0559514	-0.268589	0.0680541	0.0377661	0.00328307	-0.165812	-0.051904	0.0789087	-0.0085317	0.0371544	0.0918118	-0.0354626	0.0183631	-0.221547	0.039426	-0.258895	0.060887	-0.202261	-0.108943	0.156972	-0.00478065	-0.0423351	-0.0762974	0.16777
		SNRNP40	U5 small nuclear ribonucleoprotein 40 kDa protein	C complex spliceosome/Spliceosome	SNRNP40	-0.0501856	0.084753	0.0327015	0.120282	-0.162237	0.121502	-0.00785053	0.0455638	-0.0776888	-0.0122351	-0.110145	0.0364079	-0.0120551	-0.0408867	0.030262	0.0426124	-0.0818785	-0.116656	-0.0509344	0.109721	-0.14874	-0.031733	-0.0196017	0.0324174	-0.0970953	-0.138143	-0.028476	0.0431517	-0.0148511	-0.0476421	0.0870454	-0.0406931	-0.126497	-0.308048	-0.0351045	-0.216771	0.0215661	-0.183845	-0.19163	0.119267	-0.0186939	-0.0255389	0.0587527	0.0468907
		PRPF8	Pre-mRNA-processing-splicing factor 8	C complex spliceosome/Spliceosome	PRPF8	0.0778538	0.084807	0.100472	0.221012	-0.20644	0.204691	0.0457391	0.0677019	-0.0943688	-0.0319362	-0.0972916	0.0348727	0.139297	0.0328005	0.0875516	0.114161	-0.0771922	-0.0263256	0.0615175	0.0929224	-0.0535464	0.0330346	-0.0761045	0.0489106	0.0386588	0.107179	-0.0175405	0.0752408	0.0264593	0.0301352	0.095058	0.0408361	0.00842169	-0.172989	0.0380552	-0.189467	0.00899327	-0.202047	-0.176903	0.144146	-0.0271531	-0.133078	0.00936418	0.113118
		PRPF6	Pre-mRNA-processing factor 6	C complex spliceosome/Spliceosome	PRPF6	-0.00577901	0.0720513	0.040059	0.109611	-0.144832	0.222476	-0.0109277	0.0203296	-0.05755	0.0265365	-0.0488167	0.0254605	-0.0351459	-0.0677343	0.0219103	0.0281193	-0.0715168	-0.0264582	-0.0275477	0.0550228	-0.0412547	0.0260274	-0.135489	0.0225026	0.0206524	0.060878	-0.0294855	0.0685536	-0.0338643	-0.0642468	-0.00872183	-0.00372591	0.0573998	-0.0573998	0.0523084	-0.0721923	-0.0117931	-0.12685	-0.0932129	0.199974	0.0817553	-0.161657	0.0573689	0.0541309
		DDX23	Probable ATP-dependent RNA helicase DDX23	C complex spliceosome/Spliceosome	DDX23	-0.00395013	0.0998043	0.0767413	0.118944	-0.220195	0.171872	-0.0162559	0.0522373	-0.0749237	0.0108765	-0.0429094	-0.02447	-0.0787054	-0.0203863	0.0616702	0.0477452	-0.134055	-0.0292972	-0.0370283	0.0784923	-0.0653005	-0.0238689	-0.0692052	-0.00567234	-0.0323619	-0.0256324	-0.0242457	-0.00997845	-0.058458	-0.114068	0.0295702	0.0709621	-0.0547674	-0.246085	-0.0462182	-0.122084	-0.0246291	-0.165354	-0.127055	0.194879	0.0439401	-0.159186	0.117685	0.0467213
		EFTUD2	116 kDa U5 small nuclear ribonucleoprotein component	C complex spliceosome/Spliceosome	EFTUD2	-0.0127038	0.112013	0.0775295	0.145042	-0.197235	0.231405	0.0220914	0.0691066	-0.0374369	0.0374369	-0.0697171	-0.0168549	-0.0223915	-0.0935725	0.0895009	0.0669632	-0.0826647	-0.0387965	0.0213981	0.0733083	-0.0297164	0.0510699	-0.0510638	-0.0222386	-0.0160103	0.00125227	-0.0704793	0.0138597	0.0282162	-0.0493307	0.0953868	0.0147714	-0.0103592	-0.184222	0.0304576	-0.0278579	0.00509912	-0.149219	-0.106525	0.146581	0.0468173	-0.199081	-0.0158147	0.0955078
		SNRNP200	U5 small nuclear ribonucleoprotein 200 kDa helicase	C complex spliceosome/Spliceosome	SNRNP200	0.00471835	0.150707	0.030352	0.153109	-0.165072	0.129027	0.00292318	0.0360796	-0.111183	0.00665731	-0.0540087	-0.0272901	0.0561909	-0.0387986	0.0328115	0.0810986	-0.112143	-0.0571974	0.0237488	0.114871	-0.0557394	-0.0333675	-0.0566036	-0.0837035	-0.0571558	-0.000968617	-0.00141848	0.00543696	0.0312858	-0.0279368	0.0657355	0.0155732	-0.00178245	-0.20088	-0.0398152	-0.0838968	-0.0251885	-0.215858	-0.189841	0.130368	0.0609976	-0.129874	-0.00778113	0.118153
		SART1	U4/U6.U5 tri-snRNP-associated protein 1	C complex spliceosome/Spliceosome	SART1	-0.00909573	0.100875	0.0499221	0.1654	-0.181985	0.157542	0.00757486	0.0774164	-0.0828795	-0.0187741	-0.00588822	0.0933156	0.0157999	0.0237652	0.0362158	0.0956356	-0.0890237	-0.075471	-0.0268087	0.118741	-0.0919989	-0.107247	-0.0724264	0.0526798	-0.0543598	-0.121729	0.0152959	0.12752	-0.0182867	-0.00948236	-0.000345977	0.0363375	-0.0292014	-0.248382	-0.0483402	-0.114094	-0.0716666	-0.23809	-0.115952	0.146388	0.0208718	-0.184977	0.0768932	0.065036
		CD2BP2	CD2 antigen cytoplasmic tail-binding protein 2	Spliceosome	CD2BP2	-0.0302383	0.0788103	0.0476623	0.150674	-0.182731	0.169884	0.0330921	0.0864569	-0.0428508	0.0615307	-0.0544657	0.0657726	0.0542205	-0.0439404	0.0389214	0.0679303	-0.151607	-0.130878	0.0340443	0.137127	-0.140943	-0.134588	-0.0921401	-0.0699044	-0.00914948	0.00914948	0.0312617	-0.0615221	0.0298999	0.0140111	0.0373089	0.074986	0.089301	-0.18978	-0.0268332	-0.0247649	0.110083	-0.242251	-0.217069	0.0558303	-0.00649146	-0.140956	0.0850121	0.0870751
		RBM42	RNA-binding protein 42		RBM42	0.0148361	0.212084	0.0276258	0.287061	-0.342619	0.163147	0.0449801	-0.00726947	-0.164691	-0.130022	0.0142484	-0.0476286	0.2285	0.00593496	0.132716	0.0619164	-0.0721933	-0.124076	0.149622	0.156109	0.140893	-0.144846	0.257092	0.062346	0.0767158	-0.0634014	0.10269	-0.161113	0.179528	0.0280579	0.0236907	-0.0236907	0.164047	-0.0723168	0.112074	-0.255941	0.00931731	-0.274757	0.0215362	0.127457	0.126257	-0.262953	0.144861	0.0583345
		ACIN1		ASAP/Spliceosome	ACIN1 (4)	0.022106	0.0746941	-0.0227746	0.147433	-0.81307	0.35788	0.1455	-0.0189286	0.132575	-0.111034	-0.0658233	0.0266055	0.236624	-0.102475	0.0532938	0.0197809	-0.419214	0.419214	0.0161378	0.0859386	0.196215	0.464435	0.254769	-0.229695	-0.229546	-0.47034	-0.0841925	0.106976	0.0903676	-0.124599	0.290583	-0.281697	0.642158	-0.270254	0.190719	-0.0399455	-0.554386	-0.545406	-0.218502	-0.291323	0.184161	-0.184161	-0.37752	0.517836
		CLK2	Dual specificity protein kinase CLK2		CLK2	0.0942353	0.353949	0.039935	0.311863	0.362379	0.202558	0.178254	-0.0227902	-0.155059	-0.124588	0.138156	0.256073	0.267216	0.143984	0.0129489	-0.0449337	-0.0822235	-0.0966688	0.0392887	0.430489	-0.0915495	0.494112	0.345035	-0.122183	0.227484	-0.227484	0.265604	0.336817	0.199245	0.128596	0.314167	-0.12251	-0.224449	0.224449	0	0	-0.385192	-0.455192	-0.264279	-0.0186761	0.632227	-0.632227	-0.405732	0.692759
		ZFC3H1	Zinc finger C3H1 domain-containing protein		ZFC3H1	-0.132619	0.112283	-0.0491279	0.25783	-0.238117	0.0205413	0.0108032	-0.0107184	0.0346069	-0.364847	0.0205099	0.307143	0.274863	-0.0504869	0.10376	-0.00123531	-0.138994	-0.0875895	-0.23647	0.268402	-0.473883	0.207342	0.291075	-0.0128147	0.107835	-0.0620422	0.116026	0.212072	0.148109	0.0437349	0.277734	-0.277818	-0.167586	-0.174394	0.160492	-0.537499	-0.0858443	-0.406904	-0.039839	-0.980941	-0.111406	0.0142224	-0.386624	0.311589
		PQBP1	Polyglutamine-binding protein 1		PQBP1	-0.0697042	0.345426	-0.0784791	0.0507131	-0.146868	0.14106	-0.00911667	-0.086063	-0.00212781	0.0249997	-0.231238	-0.0104679	0.0907289	-0.10733	0.11961	0.0378802	-0.173669	-0.0636166	-0.0938698	0.014588	0.0307072	0.0784942	-0.0743977	-0.0788797	0.106985	-0.0750802	-0.091346	-0.135103	5.32356e-05	-0.0990359	0.0878022	-0.173382	0.0857404	0.116219	0.065203	0.0724521	0.170067	-0.295388	-0.188988	0.287515	0.152158	-0.141416	-0.132818	0.0847638
		PAXBP1	PAX3- and PAX7-binding protein 1	Spliceosome	PAXBP1	-0.00594608	0.0876009	-0.0535143	0.200237	-0.458537	-0.126341	-0.0533153	-0.0416212	-0.118244	-0.0709523	-0.169898	-0.0868267	0.015821	-0.0785342	0.0271532	0.0271054	-0.0632009	0.0473848	-0.041601	0.0335746	0.0318997	-0.00106169	-0.0973657	-0.231049	0.0848782	-0.251978	-0.22042	-0.121822	-0.171911	-0.146478	0.0161123	-0.183907	0.0467622	-0.147605	0.277137	0.0159444	0.109405	-0.077429	0.0694348	0.1778	0.0975031	-0.122176	0.0137982	0.0347204
		USP39	U4/U6.U5 tri-snRNP-associated protein 2	Spliceosome	USP39	-0.119678	0.0125002	-0.0174756	-0.0221247	-0.261322	0.175305	-0.149264	-0.0368666	-0.099687	0.0450175	-0.108602	-0.125109	-0.192603	-0.0972169	0.0450095	-0.0325021	-0.0802394	-0.0954269	-0.124437	-0.0360784	-0.00608577	0.0106995	-0.200845	0.0161971	-0.199899	-0.091507	-0.0344595	-0.0954229	-0.170377	-0.180894	0.0309142	-2.53758e-05	0.0646525	-0.0616517	0.0525858	0.0586185	0.0873844	-0.0903851	-0.142044	0.288716	0.127272	-0.0697476	0.175487	-0.0638536
		GPATCH1	G patch domain-containing protein 1	C complex spliceosome	GPATCH1	0.0423945	-0.00829076	0.0984518	0.0152836	-0.0439283	0.180309	0.0672563	0.00602744	0.339559	-0.0455882	-0.0482635	0.0315794	-0.134792	-0.123594	0.0933244	0.035194	-0.110209	-0.103439	-0.0121031	0.0820836	-0.0212597	0.109838	0.0906908	-0.216627	-0.0657023	-0.12467	-0.00639545	0.0832046	-0.178492	-0.0816926	0.109606	-0.0523541	-0.0526556	-0.0816266	0.195625	0.0463106	-0.293426	-0.22295	0.229258	0.496287	0.13929	-0.162639	-0.0361998	0.0963778
		SNRPG	Small nuclear ribonucleoprotein G;Putative small nuclear ribonucleoprotein G-like protein 15	C complex spliceosome/Spliceosome	SNRPG	0.205182	0.278408	0.12721	0.374314	-0.139006	0.000197102	0.03152	-0.161782	-0.142287	-0.176977	0.0799581	-0.0799581	0	0	-0.0476303	0.158434	-0.0542067	-0.0653972	0.166482	0.158008	0.0195888	-0.0195888	0.188768	-0.280554	-0.090478	-0.188443	0.155634	0.280089	-0.0930635	0.000970407	0.0138266	0.0213475	0.126252	-0.224102	0.00107936	0.280903	0.0148335	0.140516	0.0658239	0.188722	0.193322	0.0460161	0.0408406	0.0711729
		WBP11	WW domain-binding protein 11	Spliceosome	WBP11	-0.0242499	0.100439	0.12415	-0.0212153	-0.175101	-0.0334971	-0.137442	-0.00769299	-0.292086	0.120542	0.0143651	0.148087	0.283193	-0.0104284	-0.0451448	-0.0224556	-0.0585536	-0.00171961	-0.144543	0.20031	-0.091279	0.0243371	0.234833	-0.042102	-0.323096	-0.0334311	0.0432015	0.0373709	0.0529717	-0.209162	0.198187	-0.140945	0.078881	-0.282022	-0.0668137	0.0105034	0.137272	-0.149593	-0.24498	0.17794	0.0653518	-0.234311	-0.00549016	0.0871219
		RSRC1	Serine/Arginine-related protein 53		RSRC1	0.150647	-0.075659	-0.02319	0.269563	-0.133548	0.285812	-0.0598558	-0.0525525	-0.148524	0.0478437	-0.0614145	-0.0575358	0.126732	-0.116601	0.119209	-0.148343	0.0100601	0.118149	0.185016	0.250802	-0.0318296	-0.425936	-0.0357304	-0.22834	-0.0731931	-0.21241	-0.198512	-0.0268306	-0.099606	-0.105472	0.179815	-0.190061	0.128407	-0.200887	0.110856	0.11503	0.113003	0.0351279	0.18406	0.336705	0.153894	-0.107582	-0.20758	0.197449
		STRBP	Spermatid perinuclear RNA-binding protein		STRBP	-0.131979	0.0595709	-0.150062	0.178543	-0.112096	0.231518	-0.274582	0.0839966	0.0548057	0.139552	-0.149866	0.140168	-0.0684966	-0.0107808	-0.0699331	0.120944	-0.00780354	-0.110524	-0.0645403	0.0658018	-0.029913	0.1699	-0.0960731	0.11582	0.130225	1.46715	-0.0605807	0.180035	0.0235642	-0.0242226	0.12758	-0.0276788	0.0621638	-0.271135	0.00986429	0.983716	0.138345	-0.138345	-0.0399876	0.0771257	0.0560424	-0.0560424	-0.165828	0.172428
		XAB2	Pre-mRNA-splicing factor SYF1	C complex spliceosome/Spliceosome	XAB2	0.0215665	0.0741185	0.114649	0.274706	-0.204599	0.157545	0.1863	0.0645983	-0.281251	0.281251	-0.137782	0.0817832	0.203831	-0.0400028	0.0922967	0.128758	-0.0569716	0.021358	0.0520576	0.0529132	0.0715137	-0.0715137	0.0276527	-0.105967	0.0188149	-0.142608	0.0509681	0.0930234	0.18905	-0.0765766	0.138012	-0.0902854	-0.0805831	-0.409882	-0.225792	0.0435596	-0.0340107	-0.179963	-0.154304	0.0494331	0.136112	-0.151915	-0.11393	0.11985
		ZFR	Zinc finger RNA-binding protein		ZFR	-0.0275502	0.094649	-0.0728832	0.137012	-0.0623204	0.0328962	-0.0885443	0.0667102	-0.154659	0.149346	-0.0350628	0.0807918	0.132522	-0.109289	-0.0114975	0.0114318	-0.0569304	0.0227101	-0.0564902	0.0816277	-0.0223667	-0.227072	-0.141051	0.101223	-0.0195123	0.0378717	-0.00118446	0.0769942	0.045257	-0.0862725	0.0849883	-0.0657396	-0.0359753	-0.17718	-0.153977	0.00970609	0.110162	-0.177215	-0.0510259	0.245508	-0.112168	-0.0710367	-0.136109	0.181167
		ILF2	Interleukin enhancer-binding factor 2	ZAP3	ILF2	-0.122977	-0.0190777	-0.136995	-0.0511332	-0.107241	0.022548	-0.105825	0.0211989	-0.0236014	0.154124	-0.000607649	0.0395374	-0.0391428	-0.0654994	0.002937	-0.00796028	-0.101966	-0.00293749	-0.137099	0.0720121	0.033865	-0.117455	-0.214679	0.0462006	0.0186475	0.13437	-0.0017123	0.012496	-0.000757478	-0.0728579	0.0605964	-0.288918	0.0499078	-0.216481	-0.15674	-0.0398881	0.141883	-0.116662	-0.0632265	0.223043	0.000476406	-0.042041	-0.0435748	0.17364
		HNRNPUL2	Heterogeneous nuclear ribonucleoprotein U-like protein 2		HNRNPUL2	-0.078712	0.0933234	-0.270101	0.308578	-0.254134	0.1496	-0.329481	0.337677	-0.301099	0.0730734	-0.179117	0.203866	-0.0676477	0.0487792	-0.151187	0.173146	-0.114935	-0.0529641	-0.172804	0.185624	0.0377775	-0.117605	-0.393831	0.34644	-0.113476	-0.063823	-0.069816	0.117844	-0.0404786	-0.00700177	-0.098653	0.119639	-0.0631006	-0.187524	0.0237012	-0.0237012	0.0630574	-0.239911	-0.0802951	0.0556123	0.0658007	-0.0892473	0.0220247	-0.0487311
		HNRNPDL	Heterogeneous nuclear ribonucleoprotein D-like		HNRNPDL (1)	0.0338096	0.0660044	-0.102211	0.214836	-0.171434	0.0947826	-0.195967	0.197156	-0.221575	-0.0546418	-0.187285	-0.0543494	0.124589	-0.14168	-0.0174521	0.0874424	-0.050557	0.00800277	-0.0975102	0.128055	-0.00671876	-0.0834027	-0.324062	0.111199	-0.105142	-0.042536	-0.051875	0.00173862	0.00058762	-0.115696	0.0179197	-0.0415053	0.0204501	-0.237375	0.0675994	-0.0947586	0.0666553	-0.252282	-0.0278946	0.179806	0.106694	-0.161245	-0.0976958	0.142098
		HNRNPA3	Heterogeneous nuclear ribonucleoprotein A3	C complex spliceosome	HNRNPA3	-0.107148	0.123764	-0.161211	0.324618	-0.0809597	0.110916	-0.270205	0.270118	-0.0863261	-0.00448668	-0.13923	0.128053	0.0703987	-0.0241712	-0.105643	0.143192	-0.110324	-0.0740502	-0.170239	0.182452	-0.107301	-0.108417	-0.367315	0.286996	0.0160588	-0.00410696	-0.104489	0.107771	0.0141525	-0.048491	-0.0477141	0.0547892	-0.0304829	-0.196685	-0.0917665	-0.00764067	0.080279	-0.254436	-0.143556	0.272946	-0.0164135	-0.0967136	-0.0589671	0.0884461
		HNRNPA2B1	Heterogeneous nuclear ribonucleoproteins A2/B1	C complex spliceosome	HNRNPA2B1	-0.06165	0.0826356	-0.160365	0.332094	-0.10345	0.129524	-0.243061	0.282498	-0.105655	0.0125394	-0.140609	0.105104	0.0749864	-0.045585	-0.0459579	0.121527	-0.0848455	-0.0200462	-0.176873	0.192052	-0.101602	-0.113639	-0.385158	0.285576	-0.0289826	-0.041812	-0.0807287	0.1184	0.0274388	-0.034805	-0.0310223	0.0382625	-0.0535472	-0.209602	-0.0770607	-0.115265	0.0642087	-0.223325	-0.170155	0.20987	-0.0157438	-0.134465	-0.0615654	0.108035
		HNRNPA1	Heterogeneous nuclear ribonucleoprotein A1;Heterogeneous nuclear ribonucleoprotein A1, N-terminally processed	C complex spliceosome	HNRNPA1	-0.0933347	0.0781138	-0.123695	0.279251	-0.11051	0.0965756	-0.201266	0.21961	-0.0767532	0.00812901	-0.120045	0.104674	0.0728565	-0.0686832	-0.0820423	0.111443	-0.114669	-0.0498669	-0.156096	0.163056	-0.0918845	-0.0966978	-0.343975	0.22083	-0.0020519	-0.04901	-0.0740615	0.107734	0.0426144	-0.0417288	-0.0336215	0.0234279	-0.0111967	-0.185911	-0.0695844	-0.0689161	0.03864	-0.218989	-0.186661	0.230974	-0.00207054	-0.114354	-0.108108	0.109538
		HNRNPA0	Heterogeneous nuclear ribonucleoprotein A0		HNRNPA0	-0.0637078	0.117486	-0.111203	0.315424	-0.122656	0.0364298	-0.182604	0.26699	-0.10839	-0.0026223	-0.11523	0.144455	0.0246929	-0.0246929	-0.0419387	0.192901	-0.0966211	-0.0828002	-0.170743	0.213819	-0.0573574	-0.143325	-0.302935	0.290331	-0.00880571	-0.0531384	-0.0369121	0.151524	0.0628282	0.0025577	-0.0299252	0.0711419	0.0297272	-0.215443	-0.0865155	-0.108909	0.0222745	-0.1988	-0.159492	0.192386	-0.0416625	-0.102183	-0.0520191	0.102061
		HNRNPH3	Heterogeneous nuclear ribonucleoprotein H3		HNRNPH3	0.0203601	0.00889295	-0.15989	0.337993	0.0304068	0.269306	-0.209454	0.198527	0.0574503	0.0543595	-0.181633	0.0110262	0.203058	-0.0480548	-0.0725865	0.00611324	-0.144215	-0.126733	-0.0229599	0.0741621	-0.0764371	-0.223774	-0.407313	0.213451	0.137516	0.0800569	-0.0920084	0.0784081	0.141785	0.00311722	-0.0572922	-0.0680519	-0.104851	-0.232926	-0.249269	-0.148028	0.0592907	-0.251734	-0.384675	0.324463	-0.0684469	-0.232878	-0.149132	0.0912547
		SF3B4	Splicing factor 3B subunit 4	SF3B/Spliceosome	SF3B4	0.0281511	0.0537685	0.127653	0.0963687	0.328779	0.337353	0.0619144	0.0634449	0.271645	0.609807	-0.0397969	0.0361793	0.0553541	-0.13233	0.139791	0.0623342	-0.188496	-0.0256592	-0.066849	0.0859532	-0.371434	-0.257004	-0.190846	-0.0437171	0.326996	-0.0915207	0.0151865	-0.984942	0.0339342	-0.0241428	0.16585	-0.0464442	-0.112924	0.027638	0.0361831	0.00677558	0.0912266	-0.225903	-0.128864	0.0433907	0.189226	-0.347022	-0.23243	0.12663
		DDX41	Probable ATP-dependent RNA helicase DDX41	C complex spliceosome/Spliceosome	DDX41	0.128583	0.0497411	0.0212202	0.0437118	-0.750274	0.0401454	0.0437294	-0.06427	-0.133888	-0.333233	0.0709955	0.0570831	0.227733	-0.0166438	0.122596	-0.00396873	-0.184074	-0.0363449	0.108881	0.0736821	-0.360291	0.105193	0.059955	-0.13828	-0.0758346	-0.110621	0.012015	-0.062511	0.0637548	-0.0331827	0.124655	-0.198079	-0.0682835	-0.16999	0.0765074	-0.168301	0.25336	0.00645698	-0.0514196	0.136382	0.153523	0.0264217	-0.115495	0.168195
		SON	Protein SON		SON (1)	-0.0866643	-0.0703905	0.026759	0.098783	-0.0984532	0.104056	0.105067	-0.116282	0.0462832	0.156617	-0.0805325	-0.0393003	0.0391666	-0.206683	-0.0212142	-0.0949095	0.0347956	-0.0345159	-0.00282325	-0.0565459	0.124828	-0.0445289	0.0798444	-0.267639	-0.113347	0.0665531	-0.0883016	0.0446232	-0.0657318	-0.137699	0.173008	-0.157107	-0.0317411	-0.130556	-0.032625	-0.0728948	0.240273	-0.192935	0.141243	0.141033	0.122979	-0.151715	-0.152283	0.227452
		SF3B3	Splicing factor 3B subunit 3	C complex spliceosome/N-CoR1/SAGA/SF3B/SIN3A/B/Spliceosome	SF3B3	-0.00405822	0.0109121	0.0293608	0.0930476	-0.108744	0.0475178	0.0496475	-0.0309625	-0.0545956	0.000952299	-0.0974087	0.0315158	0.0699826	-0.151743	0.0242747	-0.007912	-0.102025	0.0351129	0.0190756	0.0581684	0.00224444	-0.0322705	0.0634454	-0.0634454	-0.127643	-0.035412	-0.0402271	0.0609504	-0.000994793	-0.0992736	0.180015	-0.168021	0.0269282	-0.143321	0.0212258	0.020307	0.0470904	-0.241297	-0.0481673	0.103298	0.0419056	-0.0492836	-0.11165	0.159666
		SF3B5	Splicing factor 3B subunit 5	SAGA/SF3B	SF3B5	-0.0262472	0.141279	0.00248554	0.170174	-0.0861002	0.091967	0.0264523	-0.0101771	-0.0394743	-0.0393334	-0.00167641	-0.0105655	0.119656	-0.133693	-0.0355444	-0.0172318	-0.162004	0.0371447	0.0219622	0.07652	0.0314905	-0.0462212	-0.00588484	-0.142751	0.00412342	0.00465201	-0.0422699	0.102173	0.00153977	-0.157188	0.131335	-0.17213	-0.00904063	-0.08575	-0.0459676	-0.059075	0.00829932	-0.218874	0.0012326	0.111796	0.0552013	-0.0159579	-0.220997	0.20567
		RBM27	RNA-binding protein 27		RBM27	-0.0485661	0.114207	0.0389784	0.0754524	0.0786771	0.0479244	0.138379	-0.0960125	-0.0817464	0.00395905	-0.18133	0.0518103	0.221814	-0.170671	-0.00157525	-0.105194	-0.0077066	0.120914	0.0400915	0.240103	-0.133384	-0.0598417	0.210599	-0.362348	-0.00614664	0.0786284	-0.0917539	0.202256	0.0823569	-0.14652	0.368269	-0.291897	-0.11957	-0.151086	-0.0942071	-0.168979	-0.00740179	-0.243399	-0.317344	-0.0685841	0.0225872	-0.169912	-0.143692	0.428021
		SNIP1	Smad nuclear-interacting protein 1	SNARP	SNIP1	0.049659	0.13207	0.0288283	0.191655	-0.158436	0.301876	0.0744171	-0.0348871	-0.113629	0.110846	-0.0533452	0.147509	0.237844	-0.0802613	-0.00646179	0.0388327	0.0231837	-0.0855321	0.0598513	0.15521	0.247468	-0.247468	0.269948	-0.205214	-0.230991	-0.0629257	-0.0386091	0.209054	0.120716	-0.0473193	0.205931	-0.151954	-0.017701	-0.229188	-0.12603	-0.315796	0.0666962	-0.376096	-0.214475	-0.220852	0.050142	-0.271214	-0.305977	0.472801
		SRRT	Serrate RNA effector molecule homolog	Spliceosome	SRRT	-0.0127535	0.0788973	0.00372829	0.102133	-0.00841698	0.115182	0.038847	-0.0394333	-0.104916	-0.109257	-0.086583	0.0996372	0.233097	0.00263429	0.102822	-0.0230475	-0.137609	-0.081397	0.0650771	0.180378	-0.0184078	0.134745	0.214166	-0.197804	-0.0752813	0.00326387	-0.0975819	0.146674	0.147928	0.0457467	0.230867	-0.245919	-0.0281554	-0.0571257	-0.102745	-0.135139	-0.160918	-0.260061	-0.121869	0.118889	0.196753	0.208582	-0.391969	0.337872
		ACIN1		ASAP/Spliceosome	ACIN1 (3)	-0.0982679	0.0233339	-0.00965279	0.1318	-0.508367	0.0323478	0.236217	-0.122678	-0.236349	-0.117458	-0.129958	0.131784	0.260102	-0.172615	0.061862	-0.0479002	-0.0485942	0.00983083	-0.0340569	0.199855	-0.00741667	-0.0764682	0.307916	-0.355202	0.122844	-0.298352	-0.127546	0.15494	0.18115	0.0405488	0.230494	-0.395014	0.106408	-0.0929248	0.03687	-0.112925	-0.00309386	-0.330487	-0.00550795	0.179802	0.143846	0.0461932	-0.357263	0.357263
		SRRM2	Serine/arginine repetitive matrix protein 2	C complex spliceosome/Spliceosome	SRRM2	-0.00609578	0.00609578	-0.00660581	0.108967	-0.346178	0.260222	0.133344	-0.156485	-0.200705	0.0250049	-0.103759	0.139488	0.390334	-0.218971	0.0579033	-0.0788588	-0.0932626	-0.0512192	0.100388	0.0508906	-0.039141	0.0740524	0.339462	-0.381528	-0.0657597	-0.0119488	-0.157601	0.164017	0.133777	-0.0869783	0.308453	-0.466331	0.0250452	-0.158646	0.0779767	-0.12357	0.0667372	-0.192184	-0.0146616	0.0991975	0.121637	-0.255466	-0.81942	0.860949
		ACIN1		ASAP/Spliceosome	ACIN1 (2)	-0.0665491	0.0191054	0.0069242	0.226964	-0.282334	0.0413052	0.0960797	-0.107799	-0.209094	-0.0422529	-0.0304113	0.144048	0.25206	-0.130676	0.0725916	-0.0600319	-0.0993634	-0.157881	-0.00384695	0.145362	-0.00164814	0.133695	0.331442	-0.367685	-0.146486	-0.151417	-0.171552	0.254348	0.11648	-0.0490481	0.331827	-0.326715	-0.0241633	-0.157677	-0.105424	-0.0646663	0.0275084	-0.252835	-0.0370475	0.213031	0.16363	-0.101164	-0.592119	0.625642
		ACIN1	Apoptotic chromatin condensation inducer in the nucleus	ASAP/Spliceosome	ACIN1 (1)	-0.0289973	0.0456452	-0.030767	0.180528	-0.221676	0.0787347	0.114542	-0.0965986	-0.117716	-0.0551311	-0.087934	0.119207	0.298501	-0.147969	0.0604373	-0.0372887	-0.105581	-0.0278456	0.021637	0.116667	-0.0927659	0.0950304	0.315816	-0.327744	-0.0569562	-0.147264	-0.094608	0.168276	0.104275	-0.0505484	0.310616	-0.333501	-0.025342	-0.1118	0.0274135	-0.0613483	0.0341255	-0.258097	-0.0750704	0.119522	0.132542	-0.0825914	-0.531154	0.567829
		SAP18	Histone deacetylase complex subunit SAP18	ASAP/PSAP/SIN3A/B	SAP18	-0.0170949	0.0824674	-0.0352748	0.207698	-0.275097	0.144968	0.103201	-0.0310866	-0.171454	-0.13787	-0.0733498	0.09498	0.24807	-0.133251	0.0606894	0.0116399	-0.0705256	-0.018207	-0.0146105	0.155342	-0.097648	0.107483	0.278727	-0.278476	-0.0171203	-0.124888	-0.101063	0.149999	0.0690008	-0.0461986	0.27947	-0.243092	-0.0371588	-0.149853	-0.0346041	-0.133365	0.0101872	-0.216503	-0.0648003	0.120583	0.156622	-0.156622	-0.537016	0.504244
		RNPS1	RNA-binding protein with serine-rich domain 1	ASAP/PSAP/Spliceosome/Splicing-dependent exon junction complex	RNPS1	-0.0103357	0.0533028	-0.0372029	0.223283	-0.0732193	0.0549065	0.125129	-0.0631948	-0.0773695	-0.0345523	-0.0388993	0.0821005	0.316178	-0.187281	0.0665043	-0.00952017	-0.0730728	-0.0653543	-0.0152551	0.153168	-0.0759871	0.0172708	0.253993	-0.259178	-0.0902579	-0.140588	-0.0551549	0.0921569	0.118332	-0.139501	0.297152	-0.309186	-0.00483581	-0.125368	0.00578252	-0.0839891	-0.00342007	-0.225076	-0.0423745	0.188439	0.097206	-0.089169	-0.529174	0.554269
		PNN	Pinin	C complex spliceosome/PSAP/SNARP	PNN	-0.0892424	0.061327	-0.0471222	0.150277	-0.114962	0.0921451	0.0420826	-0.0563324	-0.0567775	-0.0344646	-0.055497	0.0984198	0.280715	-0.194108	-0.0140625	0.00348892	-0.0778571	-0.0358373	-0.0673206	0.137755	-0.0577547	0.0491604	0.127363	-0.202237	-0.0113891	-0.112523	-0.0847729	0.118037	0.100249	-0.123651	0.215303	-0.241949	0.0351182	-0.0609082	0.0619309	-0.0100559	0.0465944	-0.161636	-0.0249059	0.138508	0.156094	-0.0855755	-0.530374	0.556366
		RBBP6	E3 ubiquitin-protein ligase RBBP6		RBBP6	0.0260897	-0.00242189	-0.00265665	0.117445	-0.0514808	0.21073	0.116146	-0.042811	-0.135815	-0.0115344	-0.0770476	0.0560468	0.209844	-0.121047	0.00115073	0.0235508	-0.0144665	-0.108928	0.0294293	0.115302	0.0608364	0.0131923	0.247382	-0.242721	-0.158228	0.0343961	0.00901332	0.0775078	0.0851686	-0.073042	0.221533	-0.221533	0.05467	-0.22086	-0.0341968	-0.102193	-0.0447232	-0.234126	-0.0965081	0.191965	0.01823	-0.0672582	-0.434787	0.403127
		NCBP2	Nuclear cap-binding protein subunit 2	Nuclear cap-binding complex/Spliceosome	NCBP2	0.0160395	0.0673376	0.0288869	0.151737	-0.0862429	0.00322533	-0.000124788	-0.0348821	0.0341607	0.0779487	-0.145761	0.043281	0.0936823	-0.133199	0.00494295	0.0089301	-0.0446856	0.0263936	0.0166051	0.088724	-0.151529	0.184535	0.194426	-0.107059	0.0517785	-0.0399001	-0.0215307	0.122798	0.0384785	-0.0695626	0.23023	-0.238155	0.179909	-0.177842	-0.01753	-0.0402855	-0.0132905	-0.119867	-0.0970746	0.257881	0.178924	-0.252519	-0.272407	0.321582
		GPATCH8	G patch domain-containing protein 8		GPATCH8	-0.0841488	0.135221	-0.0108135	0.0123669	-0.140366	0.042884	0.0241453	-0.0381191	0.148918	0.0697816	0.0138446	-0.0138446	0.194364	-0.175409	0.123757	-0.0182291	-0.383535	0.125683	0.00633298	-0.150482	0.0272024	0.174912	-0.0440548	-0.23459	0.164686	-0.0704405	-0.0151927	-0.136798	0.0864183	-0.085007	0.342491	-0.0470424	0.0986508	0.00419011	-0.188645	-0.00157609	-0.0833897	-0.198418	0.102564	0.356767	0.120192	0.148932	-0.321692	0.306517
		LUC7L	Putative RNA-binding protein Luc7-like 1		LUC7L	0.0242551	-0.108347	-0.097798	0.069699	-0.0905824	0.295646	0.107517	-0.183363	0.0290913	0.0662178	-0.0829276	-0.0357627	0.266523	-0.273513	0.203674	-0.038924	-0.201408	0.175902	0.0564647	-0.051873	0.147231	0.276984	0.0891321	-0.362487	-0.0356821	-0.142118	-0.164899	-0.0845895	-0.107766	-0.257919	0.161989	-0.211382	0.0370786	-0.00932142	0.202002	0.0823418	0.289481	-0.252552	-0.0132897	0.124681	0.175964	0.270015	-0.273852	0.210985
		LUC7L2;FMC1-LUC7L2	Putative RNA-binding protein Luc7-like 2		LUC7L2/FMC1-LUC7L2	0.0582159	-0.106408	0.0289017	0.0674949	-0.138851	0.273541	0.133752	-0.141975	-0.0817827	0.0817827	-0.0750962	-0.0606991	0.150163	-0.331181	0.0258538	-0.0742679	-0.12928	0.132241	0.102217	-0.0764106	0.0275353	0.0851064	0.0717057	-0.366411	0.241114	0.046298	-0.155721	-0.0357867	-0.0730345	-0.224687	0.274263	-0.209649	0.068361	-0.0845384	0.0362867	-0.138153	0.0527331	-0.123771	0.143564	0.0417525	0.215728	0.517844	-0.339902	0.33044
		PCBP1	Poly(rC)-binding protein 1		PCBP1	0.0105037	-0.036696	-0.0608571	0.0309497	-0.122158	0.168737	0.0538332	-0.0770417	0.0370102	0.00774611	-0.116553	-0.0831028	-0.0133454	-0.250079	0.0380708	-0.108287	-0.175286	0.114598	0.0262424	-0.0231236	0.0657889	-0.0159414	0.0408809	-0.234571	-0.0231612	-0.000305968	-0.104099	-0.0269872	-0.0269432	-0.206566	0.202219	-0.202219	0.0725836	-0.0904284	0.169721	0.0634152	0.155892	-0.173765	0.0632988	0.0762717	0.196837	0.40871	-0.192974	0.207641
		RBM39	RNA-binding protein 39	Spliceosome	RBM39 (1)	0.000809533	-0.0226816	-0.0641288	-0.00323135	-0.0946055	0.125513	0.0279448	-0.0869578	-0.0477298	0.056214	-0.118915	-0.112908	0.136957	-0.30803	0.0558048	-0.086223	-0.207809	0.0893171	0.0549973	-0.0741086	0.0518193	0.0165208	-0.000462174	-0.297707	0.0179979	0.0624348	-0.183748	-0.0983704	-0.0814706	-0.217544	0.195885	-0.195885	0.067088	-0.0569278	-0.0169237	0.0276084	0.0642807	-0.173958	0.0108326	0.197969	0.0848585	0.487051	-0.237426	0.191681
		ARGLU1	Arginine and glutamate-rich protein 1		ARGLU1	0.150271	-0.0900376	0.120049	0.00760735	-0.129755	0.140452	0.14547	-0.175824	-0.168879	0.0667691	-0.207538	-0.237126	0.069626	-0.402393	0.133682	-0.140523	-0.31967	0.136082	0.0534168	-0.137686	-0.0144545	0.104307	0.0677942	-0.486	-0.0759782	0.110871	-0.262418	-0.185051	-0.136784	-0.284557	0.34446	-0.278283	0.0564003	-0.11376	-0.031357	0.0199457	0.0758024	-0.128805	0.028092	0.188922	0.124934	0.453722	-0.289353	0.291629
		LUC7L3	Luc7-like protein 3	Spliceosome	LUC7L3	0.161102	-0.146185	0.16784	-0.0265562	-0.27328	0.408993	0.158465	-0.188753	-0.182243	0.0905368	-0.227628	-0.231321	0.0892786	-0.472617	0.132104	-0.223853	-0.140714	0.0457187	0.20297	-0.0461176	0.11422	0.265998	-0.0255084	-0.54132	-0.0052678	0.0052678	-0.297505	-0.222017	-0.192884	-0.390819	0.412701	-0.372254	0.0583399	0.0469781	0.200536	0.10016	0.214283	-0.221522	-0.0427291	0.189598	0.238989	0.394344	-0.31886	0.396213
		SRSF5	Serine/arginine-rich splicing factor 5	Spliceosome	SRSF5	0.136521	-0.117792	0.0947328	-0.0702543	-0.179889	0.158621	0.255257	-0.228127	-0.114467	0.149429	-0.0813296	-0.286033	0.104077	-0.445732	0.301421	-0.171845	-0.0949006	0.0490227	0.133002	-0.110301	-0.174741	-0.12139	0.0352027	-0.461564	-0.090258	-0.0813835	-0.0716298	-0.312947	-0.0741339	-0.271836	0.293647	-0.299923	0.0660881	-0.165817	0.0461312	0.044173	0.0800437	-0.302526	-0.0183876	0.185068	0.00639695	0.109958	-0.2335	0.292166
		CCDC12	Coiled-coil domain-containing protein 12		CCDC12	0.00842905	-0.103637	-0.211596	0.180229	-0.0747631	0.10083	-0.0141275	-0.0334958	0.0231095	0.0234489	-0.131737	0.0915782	0.147743	-0.208573	-0.0445879	0.0445879	0.129037	0.013258	0.101641	-0.00112471	-0.0694442	-0.0699454	0.102587	-0.0208373	0.0364571	-0.0650519	0.085202	0.106844	0.0348703	-0.08842	-0.0801639	-0.0942387	0.00338281	-0.196483	0.000438059	0.0475957	0.0892183	-0.2271	0.0782922	0.0630186	0.0519221	-0.161529	-0.112006	0.151289
		SLTM	SAFB-like transcription modulator		SLTM	-0.0172217	-0.0292544	0.0120762	0.0486499	-0.0579179	0.144695	-0.0231306	0.00729625	-0.0155942	0.0863565	0.0367007	0.00189202	0.0588846	-0.0464119	0.0344527	-0.0236386	-0.0622455	0.0175723	-0.117519	0.0299574	-0.0699816	-0.0360397	-0.0567844	-0.0057278	0.034695	0.0406095	0.00549174	0.0406183	0.0388929	-0.0489883	-0.0090494	-0.0382719	-0.0876964	-0.10456	-0.0397915	0.0198051	0.00540467	-0.072624	-0.121867	0.217108	0.0168882	-0.118573	-0.00568664	-0.0144402
		ADAR	Double-stranded RNA-specific adenosine deaminase		ADAR	-0.0661411	0.113007	-0.072604	0.158015	-0.0536647	0.197069	-0.0934694	0.0888453	-0.0635559	0.0868719	-0.0497807	0.085772	0.154276	-0.060451	-0.0537723	0.0857603	-0.0637023	0.0309599	-0.0648436	0.151502	-0.103404	-0.0839817	-0.158789	0.0491968	-0.0120417	0.0180075	-0.046848	0.101686	0.0303713	-0.0796152	0.122507	-0.0703336	-0.0176149	-0.0807772	-0.00516144	0.0602601	-0.0329953	-0.247271	-0.0601748	0.168976	0.0491905	-0.108819	-0.124539	0.222864
		ELAVL1	ELAV-like protein 1		ELAVL1	-0.0883012	0.0492213	-0.128936	0.186606	-0.0886395	0.193328	-0.132226	0.0678324	-0.101677	0.0372125	-0.144302	0.0725297	0.134446	-0.0885171	-0.0657984	0.0422786	-0.0419842	-0.00878864	-0.144351	0.0823512	-0.0398587	-0.0769816	-0.196129	0.0677807	0.0701288	0.0574956	-0.0885899	0.134144	-0.0675353	-0.13463	0.0237059	-0.096121	-0.053308	-0.207628	-0.0136036	-0.107696	0.0647338	-0.0861542	-0.0933849	0.211744	0.0198544	-0.169156	-0.176822	0.217934
		RBMX	RNA-binding motif protein, X chromosome;RNA-binding motif protein, X chromosome, N-terminally processed	C complex spliceosome/ZAP3	RBMX	-0.0222295	-0.0506403	0.0222762	0.071121	-0.0844301	0.160289	-0.036397	0.0177878	-0.00158279	0.0199635	0.0235446	0.0102826	0.0579709	-0.0912252	0.0272485	-0.0314384	-0.0986872	-0.0431693	-0.0400264	-0.0158188	0.00303097	0.0744713	-0.0906416	0.0130552	0.0346698	0.0457604	0.0105151	-0.0130705	0.00343312	-0.0676621	0.0430522	-0.0738536	0.0158929	-0.0385193	-0.00481179	0.0184315	-0.0114807	-0.0984814	-0.0582203	0.198737	0.0923232	-0.104484	-0.103794	0.102487
		SRSF9	Serine/arginine-rich splicing factor 9	Spliceosome	SRSF9	0.0385227	-0.0517326	0.0218297	0.110746	-0.107906	0.221281	0.0810972	-0.0121514	-0.0780975	0.06106	0.0383017	0.00684083	0.12535	-0.133473	0.123153	-0.0591062	-0.0340997	0.0527721	0.0167389	0.0152703	-0.0375081	0.109057	0.0198043	-0.172989	-0.0384989	0.0937302	-0.0231947	0.0223749	0.0709014	-0.0709014	0.120973	-0.138158	-0.0331395	-0.136096	0.113879	-0.0400402	0.0426385	-0.219897	-0.0291058	0.211643	0.198723	-0.062214	-0.10788	0.211737
		SRSF10	Serine/arginine-rich splicing factor 10		SRSF10	-0.0226644	0.0412161	0.023198	0.0983652	-0.0602955	0.20717	0.0831905	-0.0439666	-0.168878	-0.0338916	-0.0230143	0.0377442	0.123418	-0.0742887	0.0325573	-0.0529256	-0.0320103	0.0320103	-0.00630745	0.0573516	-0.0924056	-0.010806	0.111662	-0.112416	-0.0628628	-0.122615	-0.0303832	0.0846822	0.0802334	-0.0412041	0.206753	-0.19293	-0.166031	-0.15534	-0.0906247	-0.00987741	-0.0741139	-0.143651	-0.0563621	0.124798	0.00312012	-0.234771	-0.185525	0.151363
		ISY1-RAB43;ISY1	Pre-mRNA-splicing factor ISY1 homolog	C complex spliceosome/Spliceosome	ISY1/ISY1-RAB43	-0.0514889	0.130062	0.0720115	0.159953	-0.257777	0.115816	-0.0877613	0.056726	-0.161399	0.0997981	-0.00504694	0.0358712	0.128508	-0.0122297	0.0284207	0.0242966	-0.0369914	0.0398937	-0.0277159	0.0681946	-0.122855	0.0701955	0.0224452	-0.0994426	0.0780231	0.0401267	0.00237442	0.0273422	0.0778781	-0.0776173	0.196597	-0.0763726	0.0106366	-0.269471	-0.0181475	-0.24226	0.0253723	-0.20241	-0.073557	0.201992	-0.0163557	-0.155186	-0.101135	0.185132
		BCAS2	Pre-mRNA-splicing factor SPF27	Spliceosome	BCAS2	-0.0206708	0.0670338	-0.0547617	0.106613	-0.101287	0.129742	-0.0525479	0.0387016	-0.00674861	0.00400639	-0.0403882	0.0403882	-0.0412805	-0.0659994	-0.0244443	0.0516357	-0.0725851	-0.00730866	-0.00698867	0.0629256	-0.0369741	0.00404888	-0.00591306	0.00669749	-0.0350684	-0.0550073	0.00352755	0.0535137	-0.0524745	-0.0633596	-2.00588e-05	-0.0571812	0.0327858	-0.154128	0.000233386	-0.0932392	-0.00325773	-0.180035	-0.130674	0.135423	0.0353396	-0.156696	-0.0163122	0.0552804
		PRPF19	Pre-mRNA-processing factor 19	C complex spliceosome/Spliceosome	PRPF19	-0.0266833	0.111048	0.0268163	0.0834303	-0.131291	0.0433156	-0.0245827	0.0163275	-0.0403252	0.0182326	-0.00981397	0.07441	0.0712756	-0.0536955	0.0123021	0.00561214	-0.135872	-0.0781172	-0.0191149	0.10276	-0.0749756	-0.0155385	-0.0348095	-0.0372401	-0.0203411	-0.0786273	-0.00312381	0.0833719	0.0236896	-0.0581769	0.0605884	-0.0488859	-0.0625269	-0.207791	-0.0618294	-0.0362086	-0.0131116	-0.164614	-0.125238	0.14278	0.0426038	-0.123652	-0.00925019	0.0777646
		CDC5L	Cell division cycle 5-like protein	C complex spliceosome/Spliceosome	CDC5L	-0.00931836	0.0904157	0.0757118	0.115337	-0.0766521	0.127271	-0.00441181	0.0266671	-0.0603568	0.0252309	-0.0426496	0.0313487	0.0785302	-0.0395796	0.0299189	0.0515048	-0.116734	-0.0779849	0.0149297	0.101234	-0.0659963	-0.0122195	-0.0355252	-0.0415432	-0.055597	0.0141331	-0.0272121	0.0344034	0.0180825	-0.0438076	0.0524664	-0.0127814	-0.00260593	-0.12636	-0.0239166	-0.0350685	0.0110687	-0.201342	-0.135721	0.13554	0.0620489	-0.131124	-0.0180994	0.0456754
		PRPF4B	Serine/threonine-protein kinase PRP4 homolog	C complex spliceosome/Spliceosome	PRPF4B	-0.0115534	0.0707229	0.0105006	0.144959	-0.178549	0.212531	-0.00339897	-0.00537311	-0.06046	0.0614273	-0.08812	-0.0067114	0.0518413	-0.107434	0.0379184	0.0506313	-0.0598578	-0.0150046	0.0896197	0.0554477	0.0243467	0.0765645	0.0272757	-0.15528	-0.065825	-0.0297577	-0.0491206	0.0233548	-0.0693829	-0.0778881	0.0991901	-0.0698193	-0.0112113	-0.188965	0.0299544	-0.0635041	0.00351887	-0.211393	-0.12075	0.185777	0.113727	-0.206229	-0.0153384	0.107558
		SNW1	SNW domain-containing protein 1	C complex spliceosome/Spliceosome	SNW1	-0.00376716	0.136599	-0.0413684	0.167589	-0.0828917	0.148978	0.00410002	0.0629246	-0.0599058	0.0478721	-0.0692672	0.0692672	0.163943	-0.0886017	0.0228881	0.0564707	-0.0596766	-0.0224309	0.00838096	0.146108	-0.0251144	0.0162321	0.0349459	-0.0534404	-0.0432796	-0.00571418	-0.0519599	0.0676895	0.0499006	-0.0428123	0.145794	-0.102548	-0.0308722	-0.0557345	0.0457819	-0.0478007	0.0125156	-0.198288	-0.165904	0.120123	0.0907836	-0.168442	-0.115067	0.204433
		SYF2	Pre-mRNA-splicing factor SYF2	C complex spliceosome/Spliceosome	SYF2	0.0147211	0.106378	0.0605371	0.190027	-0.123513	0.237146	0.0112785	-0.0179742	-0.0910812	-0.054043	-0.0570912	0.107982	0.0540596	-0.0603	0.0390762	0.0651189	0.00293509	-0.0195146	0.0375729	0.113457	-0.0809043	0.066166	0.0785989	-0.0826604	-0.0296771	0.0077951	-0.0363577	0.129586	0.0267958	-0.145477	0.177008	-0.0476647	0.10974	-0.244715	0.0593107	-0.0188271	-0.118591	-0.232867	0.0105353	0.254453	0.0995926	-0.0908906	-0.00905105	0.088483
		SMU1	WD40 repeat-containing protein SMU1;WD40 repeat-containing protein SMU1, N-terminally processed	Spliceosome	SMU1	-0.0234664	0.109606	0.0449857	0.137907	-0.214068	0.177293	0.014434	0.0303381	-0.0947375	0.045188	-0.016595	0.0429442	0.234027	-0.192891	-0.0873599	0.0260465	-0.0546129	0.0178923	-0.0269896	0.0757223	-0.0182959	0.0182959	-0.0317671	-0.0220507	0.0660405	0.156575	-0.0342852	0.141635	0.00387779	-0.0635096	0.101386	-0.0508795	-0.0991189	-0.168978	-0.0156555	-0.0170721	-0.0697101	-0.207765	-0.148755	0.199657	0.13683	-0.0350514	-0.0938586	0.137746
		IK	Protein Red	Spliceosome	IK	0.00731067	0.108097	0.0668602	0.0184948	-0.142118	0.113553	-0.0113336	0.0280182	-0.0546151	0.0324471	-0.0484859	-0.0784194	0.159652	-0.118011	0.0412189	-0.0412189	-0.120671	-0.0586529	0.0747056	0.113718	-0.137187	-0.0227334	0.0769332	-0.0876542	0.0774916	-0.0416844	-0.0352937	0.0861172	-0.0694811	-0.108967	0.140498	-0.0245329	-0.0892992	-0.269945	-0.086912	-0.118976	-0.0338642	-0.250037	-0.0688634	0.148084	-0.033443	-0.213961	-0.0691828	0.164977
		ERH	Enhancer of rudimentary homolog	CHTOP-methylosome	ERH	-0.0305413	0.0912967	0.0612321	0.0872142	0.0704953	0.159768	0.067412	-0.0523923	0.0719713	0.0762271	-0.00879233	-0.0844971	0.125507	-0.130465	0.0263589	0.0412943	-0.00352574	-0.0583362	0.00959815	0.0949491	-0.0674958	0.0227781	0.0404082	-0.178318	-0.0375841	-0.0726603	-0.0336496	0.0336496	0.0103998	-0.0664569	0.0965645	-0.103746	0.0279107	-0.126059	0.0632351	-0.00351859	0.0474375	-0.194994	-0.0709139	0.139327	0.111502	0.0361675	-0.113941	0.0609009
		THRAP3	Thyroid hormone receptor-associated protein 3	SNARP	THRAP3	-0.0299628	0.0509654	0.0505478	0.0775439	-0.0308994	0.175653	0.0462907	-0.0726807	0.0570822	0.0482281	-0.00327906	-0.0500682	0.096475	-0.139718	0.0445529	-0.00738984	-0.0393657	-0.0250479	0.00608771	0.0302716	-0.0888696	0.0258111	0.0362273	-0.148317	0.130271	-0.0385263	-0.0445721	0.00746689	0.0191625	-0.0922914	0.121692	-0.121692	0.0045531	-0.11158	-0.000918428	-0.0265286	0.0534905	-0.213725	-0.0592059	0.216806	0.0514778	-0.107688	-0.0939784	0.126765
		BCLAF1	Bcl-2-associated transcription factor 1	SNARP	BCLAF1 (1)	-0.0083147	0.0362769	0.0498436	0.0459728	-0.0198101	0.168789	0.0571343	-0.0824694	0.0918402	0.0783144	0.00606118	-0.0319351	0.0890473	-0.166571	0.0770738	-0.00865841	-0.0375208	-0.0027593	0.0350164	0.0384575	-0.0572181	0.0246732	0.0474974	-0.148194	0.122727	-0.0540184	-0.0686971	0.036107	0.000829531	-0.0974055	0.108801	-0.14024	-0.00581759	-0.134305	-0.026655	-0.0501611	0.0829421	-0.189118	-0.0526019	0.219146	0.0764165	-0.118857	-0.0849311	0.136201
		BCLAF1		SNARP	BCLAF1 (2)	-0.0723875	-0.00664747	0.0897797	0.0282441	-0.129484	0.1116	0.0160039	-0.0883254	0.0279945	0.0712633	-0.00577834	-0.128038	-0.00321743	-0.174838	-0.00748925	-0.052145	0.0300508	-0.0273209	0.0251991	-0.011852	-0.0130997	0.0462779	0.0472465	-0.176418	0.156327	-0.105775	-0.0417849	-0.0195605	-0.0652066	-0.151326	0.0821317	-0.17921	0.0108718	-0.0814392	-0.00259879	0.0255401	0.0841555	-0.224026	-0.159326	0.166009	0.175401	-0.0693582	-0.100956	0.182979
		TRA2A	Transformer-2 protein homolog alpha		TRA2A	-0.0337932	-0.0030742	-0.0205784	0.0205784	-0.130225	0.157631	-0.00338319	-0.0314326	-0.00306536	0.0485505	-0.0620611	0.0275483	0.0177405	-0.111425	0.0480953	0.0229628	-0.015289	0.0468164	-0.0338733	0.0571591	-0.0740712	0.153083	0.00932087	-0.10913	0.127263	-0.104444	-0.041122	-0.00760973	0.00427487	-0.0375538	0.114987	-0.153642	0.126623	-0.122508	0.00738863	0.000762644	0.0392487	-0.0478588	-0.168575	0.25544	0.133578	-0.141151	-0.155397	0.14644
		CHTOP	Chromatin target of PRMT1 protein	CHTOP-methylosome	CHTOP	-0.00073814	-0.0445742	0.0237455	0.049759	0.0206376	0.0992904	0.0365733	-0.0438544	-0.00122649	-0.0187495	-0.0261319	-0.0741218	0.142461	-0.16581	0.0115355	-0.0641076	-0.0984373	-0.0439886	-0.0492012	-0.00339355	0.0147845	-0.108913	0.0114053	-0.0954155	-0.00500506	-0.0179044	-0.0491106	-0.0303495	0.0262165	-0.0972414	0.066664	-0.161706	0.126397	-0.0507238	-0.0581236	0.0919669	0.0836146	-0.149248	-0.149298	0.357725	0.0969708	-0.110695	-0.223864	0.127291
		PLRG1	Pleiotropic regulator 1	C complex spliceosome/Spliceosome	PLRG1	-0.0478068	0.0382867	0.0726325	0.166552	-0.0888573	0.245104	-0.0693765	0.0429391	-0.0971719	-0.148429	-0.0865309	-0.0427046	0.0573074	-0.0322634	-0.0181414	0.014735	-0.178354	-0.0692261	-0.038782	0.0789438	-0.0287834	-0.0230098	-0.0482969	-0.056491	0.0487501	-0.0165499	-0.0127583	-0.0455065	-0.0227016	-0.012203	0.0170317	0.0334158	0.0218958	-0.112905	-0.00508531	0.057737	0.142393	-0.183639	-0.123788	0.124844	0.14493	-0.0546493	-0.118605	0.0105268
		CRNKL1	Crooked neck-like protein 1	C complex spliceosome/Spliceosome	CRNKL1	-0.0318705	0.0281019	0.070617	0.200083	-0.133095	0.325257	-0.00546629	-0.0223805	-0.182589	-0.173047	-0.0775231	0.00169065	0.154977	-0.125126	-0.0445793	0.0650438	-0.109464	-0.243495	0.01237	0.0653283	-0.0815131	0.0929797	-0.0982482	-0.163465	0.000266556	-0.020246	-0.0447833	0.0483863	0.0378168	-0.0529716	0.106085	-0.106085	0.0074419	-0.00832614	-0.162091	-0.107827	0.08417	-0.195188	0.110618	0.260951	-0.00871605	-0.254934	-0.180197	0.20222
		SNRPB2	U2 small nuclear ribonucleoprotein B	C complex spliceosome/Spliceosome	SNRPB2	-0.0237636	0.0649621	0.112902	0.0380652	-0.172002	0.0527693	0.0715574	-0.0715574	-0.10745	-0.0789701	-0.119063	0.165072	0.103896	-0.132664	0.067235	0.0506315	-0.190329	-0.0215773	0.0412139	0.147582	-0.0447204	-0.112531	-0.154403	-0.198085	-0.0651184	0.000860511	-0.0867549	-0.0574013	0.0733919	0.00361976	0.218375	-0.164263	0.0143811	-0.12573	-0.0186573	-0.0279861	0.0220526	-0.225317	-0.0904961	0.118319	0.080245	-0.0402104	-0.156779	0.228928
		HNRNPK	Heterogeneous nuclear ribonucleoprotein K	C complex spliceosome	HNRNPK	-0.0818773	0.0782574	-0.011114	0.21755	-0.118024	0.0172963	0.00662311	0.0731808	-0.113696	-0.0873615	-0.15343	0.0792408	0.17589	-0.0565156	0.0452929	0.0883591	-0.0839689	-0.0456549	-0.0433013	0.16315	-0.0588016	-0.0553278	-0.108698	0.0922911	-0.0426385	-0.10311	-0.1016	0.0277762	0.029669	-0.0185456	0.0637541	-0.0709372	-0.0141284	-0.125195	-0.0136243	0.00716718	-0.00194187	-0.171117	-0.0469451	0.178713	0.0474182	-0.0474182	-0.171429	0.133881
		HNRNPL	Heterogeneous nuclear ribonucleoprotein L		HNRNPL	-0.0807551	0.0892573	-0.11903	0.262774	-0.133035	0.0825584	-0.186127	0.183891	-0.0480511	0.0480511	-0.143611	0.090442	0.158706	0.00173429	-0.0684012	0.0993089	-0.12126	-0.0407236	-0.116424	0.147404	-0.0373059	-0.0347488	-0.232849	0.16637	0.0272193	-0.0385517	-0.0434823	0.102169	0.0801773	-0.0649609	0.0376039	-0.0865218	-0.0898202	-0.110682	-0.00129393	-0.0446934	0.00698867	-0.205763	-0.0794915	0.194078	0.0433944	-0.105448	-0.200865	0.138787
		HNRNPR	Heterogeneous nuclear ribonucleoprotein R	C complex spliceosome	HNRNPR	-0.0942204	0.0909223	-0.170417	0.293441	-0.112649	0.083353	-0.188158	0.187128	-0.102847	0.0665638	-0.0873944	0.114436	0.084003	-0.0522739	-0.0405755	0.125262	-0.143317	-0.0794938	-0.160844	0.142194	-0.0276473	-0.119711	-0.263184	0.22878	-0.0267107	0.00375611	-0.077896	0.125856	0.0372296	-0.0613674	0.0182391	-0.0176898	-0.0395684	-0.16864	-0.0590558	-0.0176355	0.0468655	-0.225637	-0.0768876	0.224554	0.00235776	-0.0996082	-0.134461	0.129306
		SYNCRIP	Heterogeneous nuclear ribonucleoprotein Q	C complex spliceosome/IGF2BP1-mRNP/mCRD-poly(A)-bridging complex	SYNCRIP	-0.0661416	0.0300174	-0.126681	0.191066	-0.0872267	0.175515	-0.198826	0.143892	-0.0435496	0.0776344	-0.0951965	0.112218	0.14316	-0.0997094	-0.0783893	0.0923755	-0.06722	0.036783	-0.140896	0.127243	-0.0753214	-0.0723337	-0.202143	0.158047	-0.0302265	0.0570823	-0.0865381	0.0925689	0.0179524	-0.0842506	0.040541	-0.100474	-0.0418098	-0.159611	-0.0329342	0.032581	0.067328	-0.173631	-0.0876473	0.140191	0.0445237	-0.120789	-0.150526	0.152978
		RALY	RNA-binding protein Raly	C complex spliceosome	RALY	-0.128297	-0.0134865	-0.154474	0.232807	-0.161093	0.236711	-0.161831	0.0325829	-0.0260232	0.086121	-0.0838862	0.0759027	0.120933	-0.167066	-0.0911571	0.0118865	-0.0650047	-0.0178328	-0.133582	0.05833	-0.00408879	0.0816972	-0.175713	0.0363066	0.0274383	0.0203047	-0.121897	0.104707	-0.0268396	-0.183448	0.084424	-0.138926	0.0195086	-0.100613	0.0159741	0.0735739	0.00539794	-0.128988	-0.0882416	0.191446	0.121514	-0.139099	-0.194442	0.238594
		HNRNPC		C complex spliceosome	HNRNPC (1)	-0.137858	0.0532193	-0.156499	0.16852	-0.0686048	0.149543	-0.198519	0.0551398	0.0171263	0.0243683	-0.127243	0.0315062	0.0827039	-0.176983	-0.0974607	-0.0195044	-0.0802957	-0.0537525	-0.145829	0.039134	0.00573019	0.0392945	-0.210694	0.0145526	-0.000749226	0.0409678	-0.142925	0.0850073	-0.0103408	-0.188644	0.0702359	-0.178703	0.0239957	-0.0953722	0.00295047	0.00259137	0.0834617	-0.157086	-0.0327884	0.237303	0.117258	-0.117258	-0.253673	0.201697
		ILF3	Interleukin enhancer-binding factor 3	ZAP3	ILF3	-0.0675939	-0.0168938	-0.0467211	0.121198	-0.0444821	0.088104	-0.123221	0.0607801	-0.0364359	-0.0291613	-0.0141481	0.00358966	0.0936931	-0.109568	-0.031556	0.0158304	-0.119088	-0.0492601	-0.0754429	0.0580321	-0.0302155	0.0691458	-0.164107	0.0783632	0.147729	0.0147165	-0.0235549	-0.0178888	-0.0421062	-0.0819577	0.0496135	-0.045285	-0.0274489	-0.124635	-0.0319212	-0.0780301	0.0516722	-0.154019	0.0217269	0.179429	0.0968469	-0.080481	-0.127859	0.0529352
		LSM4	U6 snRNA-associated Sm-like protein LSm4	Spliceosome	LSM4	-0.0409367	0.136543	-0.0450674	0.180166	-0.179865	-0.0580193	-0.0228335	-0.0178548	-0.153497	-0.10867	0.00340399	0.0705583	0.106329	-0.000176274	-0.0365446	0.0329509	-0.155285	-0.11296	-0.0192747	0.195617	-0.0150516	0.0670378	0.0265328	-0.00117564	0.0348025	-0.200528	0.0330609	0.222114	0.0150945	-0.0717561	0.180726	-0.0828714	0.00284295	-0.197184	0.00131609	-0.123716	0.074721	-0.201874	-0.0711184	0.1035	0.0973077	-0.0879707	-0.0662939	0.156494
		SF3A3	Splicing factor 3A subunit 3	C complex spliceosome/Spliceosome	SF3A3	-0.0026377	0.0580975	0.000520142	0.198404	-0.235826	0.0878923	0.0583365	0.0576158	-0.0399715	0.0139883	-0.011771	-0.00235334	0.108163	-0.122072	0.0170374	0.00753662	-0.20467	0.0201912	-0.0390305	0.0871269	-0.0135497	-0.0357401	0.0572862	-0.0559452	-0.148729	-0.0910626	-0.0482145	0.137059	0.0879344	-0.0879344	0.167415	-0.178201	0.0350305	-0.174483	-0.0213624	-0.118772	0.0353832	-0.149227	-0.0610377	0.119078	0.0799072	-0.0512799	-0.180148	0.169825
		SF3B2	Splicing factor 3B subunit 2	C complex spliceosome/SF3B/Spliceosome	SF3B2	0.0284078	0.0720545	0.0435136	0.137748	-0.122143	0.149049	0.00812534	0.0156215	-0.0476811	-0.0385495	0.0209252	0.0524295	0.144689	-0.145562	0.0589282	0.0104662	-0.189653	0.00254437	-0.0124542	0.0837363	-0.02408	-0.0365568	0.0804847	-0.0718788	0.00140341	-0.0451706	-0.00382912	0.0680085	0.0522194	-0.0719606	0.180458	-0.134794	0.0355054	-0.195576	-0.0131965	-0.0346882	0.00649513	-0.20366	-0.0574194	0.055256	0.0607678	-0.0543582	-0.128953	0.221503
		SF3A2	Splicing factor 3A subunit 2	C complex spliceosome/Spliceosome	SF3A2	0.0209344	0.0861115	0.0133972	0.146839	-0.189817	0.0952041	0.0389261	-0.0303604	-0.0160943	-0.0490642	-0.0290655	0.0269313	0.0523008	-0.0632389	0.0982986	0.00954889	-0.235547	-0.00432331	0.0358574	0.105801	-0.00510216	0.009654	0.155262	-0.0705474	0.0287331	-0.101794	-0.0434785	0.122958	0.0364616	-0.00528106	0.20211	-0.207005	0.0450052	-0.143695	-0.00110291	-0.0316579	0.0162489	-0.216411	-0.114439	0.092202	0.133691	0.0796475	-0.196027	0.283582
		PHF5A	PHD finger-like domain-containing protein 5A	SF3B	PHF5A	0.00987355	0.0699537	0.0163545	0.0902425	-0.158615	0.0769643	0.00874387	-0.00874387	-0.0242664	-0.0376573	-0.0615689	0.0161794	0.124622	-0.159878	0.0740457	-0.012048	-0.179337	0.0198286	0.0164416	0.0989766	-0.0876987	-0.0148572	0.0084293	-0.058637	-0.000751445	-0.0871411	-0.0548182	0.0659795	0.0127503	-0.0893068	0.154391	-0.137585	0.0235478	-0.15983	-0.0441288	-0.0116769	0.027209	-0.209641	-0.0438618	0.125378	0.0601391	0.054891	-0.155017	0.269139
		SF3A1	Splicing factor 3A subunit 1	C complex spliceosome/N-CoR1/Spliceosome	SF3A1	0.0167003	0.183287	-0.0525098	0.129337	-0.208511	0.101881	0.0146501	-0.0146501	-0.100973	-0.174329	-0.0077293	0.0889583	0.216149	-0.189706	0.0427955	0.00137179	-0.225182	-0.0375649	-0.0291169	0.0553405	0.0062834	-0.0635072	0.122862	-0.08324	-0.038135	-0.0447699	-0.0422288	-0.0133099	0.079415	-0.115143	0.132069	-0.161292	0.0332442	-0.193737	-0.0124553	-0.115533	0.0259487	-0.200944	-0.0623236	0.157075	0.0921239	-0.0533314	-0.198216	0.244388
		SF3B1	Splicing factor 3B subunit 1	B-WICH/C complex spliceosome/SF3B/Spliceosome	SF3B1	-0.0214873	0.0667116	-0.037596	0.0914849	-0.21495	0.097318	0.0689983	0.0159068	-0.0974148	-0.0185312	-0.0598398	-0.0117111	0.0982225	-0.114634	0.0287304	-0.0541124	-0.106877	0.0666252	-0.0531694	0.078218	0.019509	-0.0909318	-0.0294842	-0.0937531	-0.116184	-0.0613345	-0.0172753	0.0479874	0.0259949	-0.0840378	0.10848	-0.100609	0.0458742	-0.0895102	0.0561486	-0.0158601	0.0481066	-0.209523	-0.0325109	0.119151	0.0714465	-0.0473541	-0.180215	0.169878
		PPIG	Peptidyl-prolyl cis-trans isomerase G;Peptidyl-prolyl cis-trans isomerase		PPIG	-0.0784599	0.0395341	0.0127184	0.189944	-0.154537	-0.00334565	0.110445	-0.0816279	-0.279341	-0.191631	-0.0586999	0.0586999	0.202353	-0.169278	0.130331	-0.0205256	-0.0614628	-0.022934	0.00544258	0.105085	0.168378	0.155402	0.249078	-0.26742	0.0330408	-0.210209	-0.0614559	0.0579384	-0.00547518	-0.125111	0.190645	-0.288185	-0.0564556	-0.177201	0.0828633	0.128586	0.0852141	-0.21186	0.0289492	0.0790586	0.305066	0.136278	-0.266794	0.353408
		CWC15	Spliceosome-associated protein CWC15 homolog	C complex spliceosome/Spliceosome	CWC15	-0.109602	0.0924042	0.0707732	0.0985607	-0.0562155	0.204852	0.0122668	-0.0250535	0.0395159	0.0253448	-0.166478	-0.0125505	0.160243	0.0373054	0.0429219	-0.0235904	-0.0586852	-0.00140274	0.106379	0.10189	0.329377	0.221677	0.0506756	-0.103056	0.0221703	-0.0280925	-0.0375161	0.037747	0.100647	0.0174916	0.135993	-0.1262	0.126862	-0.0827372	0.0308981	0.0893678	0.190854	-0.0265338	-0.221227	0.20974	0.149425	0.101935	-0.260302	0.152626
		SRSF7	Serine/arginine-rich splicing factor 7	Spliceosome	SRSF7	-0.0495842	-0.051561	-0.0209842	0.0625156	-0.0108281	0.251343	0.110401	-0.123283	-0.00534482	0.0313833	-0.0288234	0.0104047	0.197622	-0.145576	0.0232435	-0.0926492	-0.0256175	0.0148157	-0.0353215	0.00745797	-0.187022	-0.109378	0.104112	-0.254946	0.136785	-0.0110603	-0.0383281	0.0676544	-0.00435355	-0.081477	0.140998	-0.250263	0.00448313	-0.332836	0.0824192	0.0704959	0.0391634	-0.148241	-0.0260934	0.383172	0.188908	-0.0357077	-0.272032	0.281218
		SRSF1	Serine/arginine-rich splicing factor 1	C complex spliceosome/Spliceosome	SRSF1	0.0332564	-0.0471987	0.0533779	0.0920731	-0.132608	0.205895	0.135874	-0.117517	-0.0869413	0.108884	-0.145069	-0.117036	0.18787	-0.337762	0.177572	-0.0945909	-0.0349157	0.0491192	0.00385143	0.00447798	-0.0291794	0.134245	0.0445465	-0.373596	-0.0298511	-0.0293044	-0.161145	-0.053569	-0.0527161	-0.228061	0.206894	-0.297335	0.00750414	-0.123797	0.0545659	0.0192461	0.150628	-0.196082	-0.0317013	0.299226	0.138436	-0.0538872	-0.319764	0.288658
		SRSF3	Serine/arginine-rich splicing factor 3	Spliceosome	SRSF3	0.0276888	-0.120127	0.0676948	-0.0591025	-0.111796	0.227881	0.141298	-0.209566	-0.00270752	0.0698294	-0.0786086	-0.197795	0.175069	-0.254466	0.219855	-0.219855	0.000904585	0.081412	0.0650739	-0.0779615	0.0452234	-0.0293392	0.12529	-0.410061	0.0332261	-0.0502436	-0.0788065	-0.0367102	-0.0342834	-0.141851	0.217771	-0.378178	0.00499627	-0.0958646	0.0717046	0.0859455	0.129544	-0.174797	0.0266066	0.255709	0.143719	0.0657428	-0.199594	0.287655
		SRSF4	Serine/arginine-rich splicing factor 4	Spliceosome	SRSF4	0.10263	-0.00771884	0.0903433	0.190859	-0.295011	0.201349	0.12475	-0.0653652	-0.0467154	0.108184	-0.100995	0.00588832	0.127132	-0.249288	0.0472127	-0.0827815	0.0243387	0.123238	0.0347108	0.0143123	-0.0784886	-0.00719091	0.1808	-0.265512	-0.0355013	-0.060903	-0.0831162	0.0831162	-0.0470781	-0.0540961	0.297592	-0.179055	-0.0260886	-0.264119	0.156099	0.0846965	0.150296	-0.303469	-0.000877035	0.0403465	0.0930911	-0.0413629	-0.223979	0.350688
		MFAP1	Microfibrillar-associated protein 1	Spliceosome	MFAP1	-0.0962969	0.0604052	0.0390727	0.171567	-0.126598	0.252623	0.0654823	-0.0140717	-0.0655647	0.062807	-0.093949	0.0721377	0.161781	-0.154197	0.071944	0.031205	-0.154816	-0.0392992	-0.00894253	0.0466497	0.0973218	0.0756256	0.0362912	-0.171387	-0.0353716	0.0102175	-0.0698587	-0.036518	0.06097	-0.0752803	0.190231	-0.0906355	-0.021942	-0.151078	0.0376702	-0.0193863	-0.046952	-0.0951063	0.000917544	0.18094	0.0206049	-0.146194	-0.195433	0.234368
		RBM22	Pre-mRNA-splicing factor RBM22	C complex spliceosome/Spliceosome	RBM22	-0.0591154	0.122029	-0.109259	0.110577	-0.0689996	0.365543	-0.0826395	-0.0307321	-0.0183234	-0.0153653	-0.144183	0.069208	0.0142105	-0.210428	0.00273544	0.0207817	-0.053131	-0.0184656	-0.0949783	0.0949783	0.0934015	0.13403	-0.00570436	-0.143209	0.0315577	0.171895	-0.13275	0.0932383	-0.027526	-0.0414742	0.1619	-0.179268	0.016557	-0.0935717	-0.169293	0.0917543	0.011218	-0.0702739	0.0736599	0.107231	0.148407	-0.130511	-0.281544	0.152978
		SFSWAP	Splicing factor, suppressor of white-apricot homolog		SFSWAP	0.0619218	0.0729817	0.0492259	-0.0205748	-0.0991884	0.236286	0.179477	0.0649202	-0.146842	0.0612155	-0.10682	-0.13739	0.170294	-0.1192	-0.0879034	-0.150809	-0.0863618	0.0661215	0.287963	-0.03762	-0.00773867	0.0902441	-0.135189	-0.207346	0.020237	-0.0863758	-0.114645	-0.0272242	-0.0814365	0.0210689	0.11553	-0.180136	0.10857	-0.120919	0.0693293	-0.128394	0.0888693	-0.118938	-0.0365679	0.188979	0.177212	-0.210819	0.0109257	0.0731381
		TFIP11	Tuftelin-interacting protein 11	C complex spliceosome/Spliceosome	TFIP11	0.0246543	0.172316	0.0744977	0.265913	-0.191336	0.240001	0.116731	0.0197373	-0.0913495	-0.0249935	-0.174259	0.0369695	0.0533879	-0.0682586	0.14093	0.028714	-0.0829981	-0.019988	0.128836	0.199584	0.0468425	0.18775	-0.0583103	-0.201846	-0.0428936	0.00485433	0.0157522	0.00235967	0.0140063	-0.146503	0.144245	-0.0167864	-0.0141157	-0.213167	0.0230977	-0.0552729	0.0581002	-0.0262349	-0.090178	0.18305	0.0554303	-0.162617	0.0443779	0.102506
		CDC40	Pre-mRNA-processing factor 17	C complex spliceosome/Spliceosome	CDC40	-0.0143455	0.0266916	-0.0848406	0.128054	-0.121606	0.22461	-0.00130767	-0.0253127	0.0665106	0.287566	-0.138144	-0.041256	0.0726123	-0.140735	0.0761269	-0.00923947	-0.00990025	-0.0658302	-0.0475896	0.117347	0.0640987	-0.230284	0.0354475	-0.192118	0.487943	0.0214434	-0.20102	0.00559109	-0.0567248	-0.0792132	0.175541	-0.175541	0.0286049	-0.143193	-0.128644	-0.185385	0.18548	-0.17855	0.271743	0.426911	0.127224	-0.189354	-0.244384	0.0994388
		CAAP1	Caspase activity and apoptosis inhibitor 1		CAAP1	-0.0701353	0.072497	-0.122158	0.14857	0	0	0.0875724	0.0406717	0	0	-0.0363433	0.156398	0.276838	-0.159699	-0.0260646	-0.0306923	-0.230321	0.113767	-0.120295	0.0947565	0	0	0.174151	-0.25176	0	0	-0.0735562	0.0994171	-0.0356361	0.0332744	0.269573	-0.205127	0	0	0	0	0.283462	-0.0845048	0.177704	0.340481	0	0	-0.211996	0.24793
		LSM8	U6 snRNA-associated Sm-like protein LSm8		LSM8	0.166487	0.0605088	-0.166444	0.156365	-0.213792	0.0520872	-0.191099	-0.527074	-0.183706	-0.215719	-0.425379	0.425379	-0.190122	0.190122	0.0192561	-0.0310752	-0.173568	-0.378359	-0.188173	0.493775	0.226719	-0.226719	0.053402	0.341326	0.30098	-0.30098	0.141861	-0.141861	-0.163282	-0.144757	0.0643701	-0.300686	0.444398	-0.444398	0.347997	-0.347997	0.0642829	0.444705	0.093777	0.034656	0.147623	-0.147623	-0.376323	0.5462
		CLK1	Dual specificity protein kinase CLK1		CLK1	-0.0501036	0.0518496	-0.170787	0.0962713	0	0	-0.0303535	-0.0713115	0	0	-0.0811477	0.2125	0.194902	-0.121284	-0.0857943	0.0640024	-0.101346	-0.246397	-0.0611756	-0.0353998	0	0	0.0652204	-0.0792944	0	0	0.0228967	0.224534	-0.00134567	-0.0511797	0.0869033	-0.0839794	0	0	0.666674	-0.666674	0	0	0	0	0.810977	0.481411	-0.22853	0.284255
		NCBP3	Uncharacterized protein C17orf85	Nuclear cap-binding complex	NCBP3	-0.035133	0.140219	0.0182068	0.135271	-0.21003	-0.160008	0.0718221	0.00818006	-0.544368	-0.211068	-0.0740164	0.0672827	0.183276	-0.0147725	0.0123076	0.00514655	-0.00378224	0.0111313	-0.0693002	0.209678	-0.200995	0.204202	0.176002	-0.262951	0.276918	0.326079	-0.0609792	0.0609792	0.13651	-0.0495492	0.224782	-0.200051	0.257096	-0.0491388	-0.0377778	-0.165623	0.153134	-0.0821943	-0.575578	0.190267	0.164988	-0.0860785	-0.297793	0.283587
		SRSF8	Serine/arginine-rich splicing factor 8		SRSF8	0.0527121	0.00452603	0.0894743	0.341431	-0.0195239	0.140504	0.217601	0.00472894	-0.146074	-0.0230159	-0.0743933	0.147488	0.350817	-0.0758952	0.0470563	0.0777653	0.00609541	0.0274563	0.00782108	0.140653	0	0	0.274534	-0.231449	-0.0605422	-0.0640732	-0.120481	0.179776	0.322103	0.0067472	0.336151	-0.377611	-0.919628	0.919628	-0.172311	-0.434071	-0.409008	-0.464035	-0.263437	0.383105	0.262493	-0.262493	-0.35361	0.30695
		NKTR	NK-tumor recognition protein;Putative peptidyl-prolyl cis-trans isomerase		NKTR	-0.046444	0.0780667	0.0265243	0.108429	-0.487188	0.189323	0.0498091	-0.0534895	-0.44268	-0.271619	-0.0922113	0.109839	0.174365	-0.108716	0.0886087	0.0665618	-0.190722	0.105555	0.0555214	0.0728893	-0.255066	-0.368394	0.139743	-0.0880066	0.105478	-0.183788	-0.0546947	0.144427	0.041061	-0.125975	0.203094	-0.140282	0.179925	-0.142494	0.152627	-0.118426	-0.381514	-0.442527	0.0581891	-0.0581891	-0.0519402	-0.295958	-0.307688	0.435201
		BUD31	Protein BUD31 homolog	Spliceosome	BUD31	0.0392892	0.0563376	-0.0611576	0.20092	-0.0847256	0.155052	0.0731301	0.0906186	-0.0763206	0.0713348	-0.0767213	0.0832162	0.373774	-0.143833	0.0841577	0.0227509	-0.0134242	0.0134242	-0.0286184	0.063293	0.11745	-0.11745	-0.0338306	-0.0927256	0.147115	-0.038936	0.0063206	0.180466	0.0569594	-0.0515378	0.298039	-0.126655	0.0822817	-0.00650242	0.0858753	-0.302468	0.0615657	-0.170161	0.000740917	-0.424852	0.114796	-0.21602	-0.189178	0.198659
		WBP4	WW domain-binding protein 4		WBP4	-0.0617994	0.0617994	-0.0807907	0.139245	-0.0682203	0.182048	0.0281842	0.138485	-0.0551242	0.130612	0.0100182	0.162776	0.0101463	-0.135509	0.308717	0.0394537	-3.06193e-05	0.0882909	-0.0119488	0.181099	-0.0680194	0.062816	-0.116543	-0.13481	0.0269482	-0.0239527	-0.106218	0.922256	0.033131	-0.0170551	0.0776481	-0.153946	-0.0413457	0.0413457	-0.220223	-0.319106	0.101226	0.00389456	0.547318	-0.547318	0.092637	-0.256148	-0.144992	0.222222
		RBM5	RNA-binding protein 5		RBM5	0.19194	0.125749	0.271479	0.121453	-0.282008	0.205072	0.127353	0.133921	-0.1788	0.139698	0.0231741	0.0862719	0.0376409	0.0137411	0.107843	0.111354	-0.0474487	-0.0409287	0.144091	0.109181	-0.0678966	0.20614	0.173807	0.0565651	-0.17915	-0.305246	0.0621962	0.18923	0.0932531	0.00867265	0.256781	-0.0482549	0.130361	-0.585305	-0.0235264	-0.155767	-0.024336	-0.0732692	0.0642728	0.033647	0.0183	-0.256361	0.0743543	0.294619
		PPIL3	Peptidyl-prolyl cis-trans isomerase;Peptidyl-prolyl cis-trans isomerase-like 3	C complex spliceosome/Spliceosome	PPIL3	0.076766	0.105489	0.136544	0.0216155	-0.21652	0.169501	0.112088	-0.0908874	-0.221973	-0.0340435	0.0103057	0.00341202	0.344725	-0.173394	0.058801	0.0367389	-0.0432552	0.082934	0.231604	0.0670688	-0.13463	-0.0611598	0.075233	-0.0883147	-0.138436	-0.146557	-0.0362973	0.13338	0.0952693	-0.185304	0.27324	-0.186872	0.0504115	0.0165077	-0.187908	-0.345629	0.0835628	-0.155189	-0.0623885	0.0173516	-0.147579	-0.7405	-0.162202	0.36626
		RPL17;RPL17-C18orf32	60S ribosomal protein L17	60S Ribosomal subunit	RPL17/RPL17-C18orf32	0.203678	0.119634	0.159031	0.0530977	-0.014759	-0.166072	0.161536	0.0236738	-0.164614	0.00494543	0.250738	0.0549644	0.327482	-0.119108	0.238712	0.0944637	-0.416361	-0.248678	0.297695	-0.0986746	-0.113054	-0.066715	0.423714	-0.146726	0.0771305	-0.159412	0.0800677	-0.0794295	0.271833	-0.0234599	0.40353	-0.210544	-0.0566021	-0.19942	-0.0244446	0.0222346	0.145084	-0.167825	-0.313883	0.129822	-0.179841	-0.190784	-0.226426	0.411305
		RPL26;RPL26L1	60S ribosomal protein L26;60S ribosomal protein L26-like 1	60S Ribosomal subunit	RPL26/RPL26L1	0.121513	0.110108	0.14269	0.16257	-0.0103149	0.115067	0.197968	0.164653	-0.0735744	0.00545186	0.319393	0.184265	0.708632	-0.0624259	0.24748	0.0944688	-0.350699	-0.372172	0.138864	-0.0338427	-0.275498	-0.2965	0.384529	0.0149874	0.352229	-0.221036	0.129587	0.0877903	0.248292	0.0412669	0.387799	-0.108039	-0.362803	-0.377575	-0.352849	-0.427932	0.0114641	-0.346227	-0.1633	-0.208583	-0.261121	-0.478056	-0.131776	0.401936
		RPS6	40S ribosomal protein S6	40S Ribosomal subunit	RPS6	0.282512	0.120015	0.28525	0.0278958	-0.0369343	0.0434126	0.252237	0.0641971	-0.535026	0.0453708	0.402343	0.176714	0.733765	-0.26617	0.369175	0.151076	-0.243505	0.0800998	0.245718	0.231656	-0.197248	-0.152538	0.673836	-0.072997	-0.351401	0.0751862	0.602415	0.378676	0.423237	0.280765	0.571005	0.0473252	-0.191075	-0.448736	-0.236888	-0.363107	0.216931	-0.551032	0.210726	-0.0841803	-0.057773	-0.37706	-0.20929	0.617027
		RPS11	40S ribosomal protein S11	40S Ribosomal subunit	RPS11	0.0677178	0.0613141	0.0298149	0.117438	0.0902877	0.0821581	0.03311	0.10031	-0.000958012	-0.00135885	0.227651	0.0663511	0.247195	-0.0982345	0.043177	-0.0163999	-0.175345	-0.0242211	0.0497784	0.0663125	-0.308841	-0.251143	0.0846383	-0.123383	0.0900358	0.176304	0.0264624	0.134643	0.133042	-0.0213426	0.168921	-0.0119662	-0.248005	-0.184591	-0.308458	-0.0485882	0.106504	-0.331679	-0.00781429	0.145973	-0.0767287	-0.0345519	-0.169636	0.240007
		SNRPA	U1 small nuclear ribonucleoprotein A	Spliceosome	SNRPA	0.475697	-0.266565	0.404519	0.0971444	-0.204156	-0.339911	0.302436	0.0466585	-0.252054	-0.195793	0.453223	-0.814164	0.131549	-0.131549	0.25314	0.30589	-0.120443	-0.108238	0.398377	0.314379	-0.125742	-0.308993	0.541828	-0.505526	-0.386581	-0.123061	-0.333351	-0.41416	-0.102619	0.0457353	-0.53363	0.134678	0.00526755	0.0983076	-0.00924259	0.146583	0.204942	-0.253694	0.0244834	0.071269	-0.00238979	0.277022	0.0389193	0.323456
		SNRNP70	U1 small nuclear ribonucleoprotein 70 kDa	Spliceosome	SNRNP70	0.20994	0.10455	0.213333	-0.0725075	-0.131916	0.0385323	0.148597	-0.0342536	-0.153855	-0.0987727	0.10364	-0.10364	0.14757	-0.0434589	0.0603681	-0.0636387	-0.14151	-0.00482767	0.226685	0.0279535	-0.034532	-0.141741	0.182809	-0.217378	-0.0767879	-0.0612848	-0.066008	-0.114862	0.0214369	0.0461451	0.147777	0.0112866	-0.00865474	-0.146072	-0.00237953	-0.0903082	0.0300832	-0.151334	-0.0737421	0.119388	0.0182543	0.00723762	0.0275844	0.14963
		SNRPC	U1 small nuclear ribonucleoprotein C	Spliceosome	SNRPC	0.282666	0.0755362	0.336248	0.0347389	-0.0204319	-0.0620375	0.222346	-0.0715039	-0.101903	-0.0690793	0.0378272	-0.0899653	0.12719	-0.0387742	0.145611	-0.021811	-0.0486499	-0.0419888	0.315002	-0.025217	-0.0258237	-0.120328	0.181877	-0.116959	-0.0825498	-0.0867408	-0.087084	-0.130408	-0.0195087	0.0467372	0.143505	-0.0613545	-7.61578e-05	-0.178043	0.0526388	-0.0688927	0.0553216	-0.260197	-0.134827	0.0447587	0.0472428	0.14787	0.0255973	0.116016
		U2SURP	U2 snRNP-associated SURP motif-containing protein	Spliceosome	U2SURP	0.126096	0.0264621	0.126447	0.0533319	-0.244401	0.103274	0.0909414	-0.0124369	-0.158218	-0.0628791	0.12885	-0.00443114	0.182959	0.0544412	0.0774963	0.0242034	-0.129935	-0.0889846	0.193231	0.0284579	-0.122292	-0.0609226	0.146009	0.00400811	-0.013149	-0.141674	0.136205	-0.0911064	-0.0224722	0.113903	0.194047	-0.016474	-0.0607049	-0.173877	-0.0688475	-0.0897381	-0.0703093	-0.282988	-0.14474	0.0332821	0.0750433	-0.141174	-0.0991604	0.144241
		RBM17	Splicing factor 45	Spliceosome	RBM17	0.123491	0.101915	0.145661	0.0991326	-0.147939	0.0789755	0.0857284	-0.0786992	-0.0560333	-0.0178681	0.0334097	-0.0661517	0.138083	0.0202835	0.10741	-0.0500492	-0.139488	-0.0619331	0.134637	0.000464255	-0.00403702	-0.0214491	0.0810908	-0.0438004	0.0497677	0.0391533	0.00529009	0.0142394	0.0371636	0.0345742	0.125361	-0.0688605	0.0321316	-0.186857	-0.00496237	-0.125125	-0.0175066	-0.329939	-0.0637896	0.152306	0.101121	-0.137479	-0.0963774	0.170179
		CHERP	Calcium homeostasis endoplasmic reticulum protein		CHERP	0.157513	0.0408871	0.0914289	0.0173475	-0.234391	0.217761	0.0333696	0.0769976	-0.0282488	0.0314596	0.00423507	-0.0242349	0.0447864	0.0734444	0.0867742	0.0224741	-0.11718	-0.06289	0.138208	0.0411607	-0.0189575	0.0385213	0.0651402	0.023389	-0.0765266	0.0281137	0.0113553	-0.078645	-0.000552325	0.0551961	0.0929222	-0.0665849	0.0284807	-0.126229	-0.00966512	0.0125665	-0.0302719	-0.167097	-0.103067	0.116736	0.0481237	-0.114704	-0.0814308	0.0611657
		ZNF326	DBIRD complex subunit ZNF326		ZNF326	0.0391729	-0.00979136	0.0741841	-0.00955972	-0.0274268	0.0765201	-0.015496	0.0105725	0.00658895	0.0299108	0.0392504	-0.0669204	0.0309672	-0.0568701	0.0771665	-0.0627182	-0.0096592	-0.0112386	0.0900257	-0.0694356	-0.0254226	-0.0377487	0.0120585	0.00902985	0.086303	-0.053904	0.0179955	-0.0397748	-0.0291656	-0.0181202	0.0337281	-0.00513514	-0.0192044	-0.0573867	-0.0387011	-0.043858	-0.0158677	-0.136786	-0.0784875	0.12411	0.0256457	-0.06999	-0.018254	0.0130042
		YLPM1	YLP motif-containing protein 1	ZAP3	YLPM1 (1)	0.0742738	-0.00747946	0.193169	-0.0779943	-0.0323746	0.0315093	0.0877006	-0.0208622	-0.0291314	0.00805172	0.140093	-0.132753	0.0435079	-0.0169139	0.125483	-0.0725114	-0.0573469	-0.0293136	0.153161	-0.0983543	-0.0454279	-0.0572837	0.0818434	0.00579804	0.0187009	-0.097916	0.0300155	-0.058152	0.0129671	0.0710493	-0.0125209	-0.00394074	-0.0205851	-0.145977	0.00134556	-0.0458817	-0.0226388	-0.129776	-0.0666195	0.120866	0.0314761	-0.150447	0.056402	-0.0383075
		RBM14-RBM4;RBM14	RNA-binding protein 14		RBM14/RBM14-RBM4	0.254499	-0.179927	0.324196	-0.273995	-0.0392928	0.00426816	0.191704	-0.142903	0.0211682	-0.0224226	0.255581	-0.295168	0.0669552	-0.028667	0.232196	-0.232196	-0.0492756	-0.0190605	0.370807	-0.260319	0.00255346	-0.090639	0.198237	-0.211914	0.0405911	-0.0345733	0.149022	-0.266923	0.0533146	0.066316	0.149762	-0.141338	-0.0126552	-0.0920333	-0.0697798	-0.121789	0.000265833	-0.188638	-0.0535539	0.0998319	0.00581133	-0.112273	0.0177135	-0.0140686
		DDX3X	ATP-dependent RNA helicase DDX3X	Spliceosome	DDX3X (1)	0.136225	0.00889751	0.216702	-0.135445	-0.0401263	0.0487283	0.110013	-0.0826446	0.00164576	-0.046205	0.0606866	-0.180056	0.00850926	-0.00205823	0.155701	-0.129127	0.0289054	-0.0382054	0.265756	-0.113715	0.0782921	-0.118468	0.0645046	-0.0645046	0.008744	-0.0404221	-0.0408818	-0.1952	-0.0232598	0.0464683	0.0331565	-0.0471345	0.122363	-0.115905	0.097098	-0.105585	0.0351268	-0.222459	-0.0608874	0.0548874	0.131274	-0.197771	-0.0132936	-0.00862563
		DDX17		Spliceosome	DDX17 (1)	0.163997	0.0399828	0.223488	-0.0338329	-0.0822429	0.0365143	0.149225	0.0119022	-0.092585	-0.0056323	0.0504812	-0.109658	0.0117857	-0.0391404	0.156204	-0.0259723	-0.0481405	-0.0602904	0.24995	-0.00856749	0.0909298	-0.146555	0.00573568	0.00469447	0.0103745	0.0214936	0.000704108	-0.0782427	-0.00628279	-0.0114729	0.0521851	0.00731171	0.0790705	-0.133558	-0.0142837	-0.0737658	0.0516851	-0.232098	-0.0221428	0.0820433	0.056943	-0.148179	0.043979	0.0730702
		DDX5	Probable ATP-dependent RNA helicase DDX5	C complex spliceosome/Spliceosome	DDX5	0.156237	0.0281759	0.226342	-0.0397451	-0.0322307	0.00507134	0.142235	-0.0364544	-0.050876	0.00883363	0.0279764	-0.127549	0.00579645	-0.0284057	0.170319	-0.0507739	-0.00721267	-0.0785372	0.226893	-0.0392428	0.140457	-0.144122	0.0346836	-0.0292201	-0.00473929	0.00208782	0.00963672	-0.110025	-0.00123398	-0.0193135	0.0919421	-0.00275543	0.114583	-0.137632	0.0190844	-0.133457	0.0810253	-0.218397	-0.00938295	0.0944928	0.075129	-0.160664	0.030251	0.0466685
		KHDRBS1	KH domain-containing, RNA-binding, signal transduction-associated protein 1	ZAP3	KHDRBS1	0.100318	-0.0491851	0.152588	-0.0886953	-0.126581	0.00147688	0.101821	-0.0228272	-0.128632	0.00350567	0.0581629	-0.314141	-0.109452	-0.180164	0.198407	-0.148419	-0.033789	-0.000100353	0.214968	-0.131506	0.00898161	-0.165303	-0.0936046	-0.172836	-0.131547	0.0720829	-0.0752806	-0.275975	-0.0475076	-0.119883	0.0971159	-0.0528013	0.0217131	-0.155067	0.0286748	-0.0861925	0.018706	-0.124405	-0.0830162	0.114234	0.0312057	-0.106068	-0.0630876	0.0433699
		ZNF638	Zinc finger protein 638		ZNF638	0.118872	-0.0725373	0.171406	-0.124876	-0.00673217	0.00124784	0.0540072	-0.0451698	-0.00465908	-0.0305794	0.161805	-0.188295	0.126616	-0.0768576	0.196055	-0.141643	-0.0872657	0.0551592	0.214825	-0.246967	-0.014541	-0.0890352	0.0148097	-0.0860999	-0.0723894	0.0446874	0.0521511	-0.197354	-0.00291715	0.00699485	0.0162379	-0.0268307	-0.0275298	-0.0979174	-0.0621668	-0.0431503	0.0742607	-0.123625	-0.125168	0.122325	0.010855	-0.0122912	0.0706123	-0.0244826
		SAFB2	Scaffold attachment factor B2		SAFB2	0.155233	-0.145853	0.227532	-0.113649	-0.154445	0.0972866	0.0735813	-0.0723483	-0.064229	0.0494395	0.149872	-0.132942	0.0462932	-0.0676456	0.203042	-0.162695	-0.134568	-0.0140839	0.100704	-0.185499	0.0468166	0.00508443	-0.0494474	-0.0316753	-0.0206179	0.0332258	0.0397569	-0.174829	0.0360258	-0.0318833	0.0488623	-0.0898073	-0.0134788	-0.10507	-0.00832311	-0.0557703	0.0369324	-0.200152	-0.0407519	0.131623	0.129111	-0.0653522	-0.00466656	0.00466656
		SAFB	Scaffold attachment factor B1		SAFB	0.237016	-0.218209	0.201814	-0.101344	-0.0926331	0.070071	0.0795352	-0.0814079	-0.0655726	0.0173306	0.105407	-0.195462	-0.0143944	-0.129606	0.262055	-0.256991	-0.144753	-0.0626612	0.129886	-0.169516	0.0126597	0.0607335	-0.110357	-0.0442256	-0.14872	0.0251611	0.0853458	-0.244493	-0.0476795	-0.119565	0.0518712	-0.0878859	0.0703765	-0.0445751	0.122689	-0.0246167	-0.00352695	-0.118043	-0.059456	0.165039	0.216972	-0.0440682	0.0655281	0.042863
		NCOA5	Nuclear receptor coactivator 5	ZAP3	NCOA5	0.191953	-0.225726	0.168046	-0.0943941	-0.067078	0.127436	0.151491	-0.11859	0.254943	0.0375751	0.246939	-0.262167	-0.00622925	-0.0159641	0.193191	-0.362331	0.0131843	0.133874	0.241008	-0.243609	-0.504864	0.504864	-0.109449	0.00126558	-0.184786	-0.0380755	0.05371	-0.109707	0.0259728	-0.257019	-0.00908948	-0.0663662	0.00730821	-0.259438	0.105034	-0.254292	-0.0302838	-0.190023	0.0390197	0.00353598	0.0513581	-0.0513581	0.0925799	0.0233157
		RPL36A;RPL36AL	60S ribosomal protein L36a-like;60S ribosomal protein L36a	60S Ribosomal subunit	RPL36A/RPL36AL	0.206295	-0.203101	-0.203674	0.312594	-0.267245	-1.01618	0.42723	0.150045	0.794335	-0.202301	0.559036	-0.520509	0.256967	0.268134	0.333474	0.0687987	-0.065361	0.147739	-0.0232663	0.00431116	-0.621802	-0.410511	0.341709	-0.182604	0.110103	-0.308672	0.152535	-0.105251	0.163181	-0.0473937	0.154706	0.0382943	-0.599585	0.0431525	-0.206452	-0.427657	0.0549672	-0.204988	-0.113306	0.113306	0.248298	-0.248298	-0.132199	0.185933
		CLK3	Dual specificity protein kinase CLK3		CLK3	0.21945	0.0565499	0.154986	-0.101694	0	0	-0.142171	-0.0420649	0.450203	0.198792	0.192341	-0.137345	0.278388	-0.300755	0.599538	-0.102671	-0.152756	0.132824	0.319809	0.0312205	0	0	0.246002	-0.246002	0	0	-0.134686	-0.119349	-0.0294417	0.129404	0.415539	-0.0211068	0	0	0	0	0	0	0	0	0	0	-0.189412	0.369235
		PPWD1	Peptidylprolyl isomerase domain and WD repeat-containing protein 1	C complex spliceosome/Spliceosome	PPWD1	0.496684	-0.496684	-0.330844	0.647361	0	0	0.0929574	-0.0642545	0.650755	0.0845413	-0.0314282	0.142625	-0.37626	0.177652	0.655421	0.0994499	-0.539697	-0.137238	-0.0511165	0.176887	0	0	0.242451	0.160557	0.201705	-0.201705	-0.132619	0.41105	-0.0349449	-0.0382022	0.222197	0.0318557	-0.663607	0.663607	1.69117	-1.69117	0.403888	-0.403888	0.152736	-0.152736	-0.0972391	0.657952	-0.237665	-0.870224
		ESS2	Protein DGCR14	Spliceosome	ESS2	0.0241486	0.0162368	-0.0108762	0.383089	-0.399618	0.404442	0.0207522	-0.0207522	0.292628	-0.292628	-0.0860295	0.162436	0.0255501	-0.167413	-0.0124563	0.0629455	-0.526524	0.213027	-0.0758362	0.160269	0	0	-0.0518673	-0.183284	0.787058	-0.787058	-0.167598	0.125118	0.0870877	0.0910697	0.0889478	-0.163537	0.222356	0.602309	0.216562	0.340613	1.06216	-1.06216	0	0	0	0	-0.341449	0.163153
		HIST1H2AE;HIST1H2AB;HIST3H2A	Histone H2A type 1-B/E;Histone H2A type 3		HIST1H2A[B,E]/HIST3H2A	-0.0631753	0.0542407	-0.485859	0.400352	-1.0983	1.13919	-0.0809376	0.191694	-0.408097	0.281268	0.0212302	0.184093	-0.0583307	0.230958	-0.227324	0.0980657	-0.0999051	0.338063	-0.0215804	0.140482	-0.628718	0.555814	0.192278	0.100874	0.282673	-0.557873	-0.00109563	0.185051	-0.011807	0.217156	-0.206198	0.206198	-0.205093	0.215819	-0.107543	-0.0686298	-0.254047	0.01027	-0.205979	0.2027	0.0567967	-0.119831	0.12226	0.0430173
		SCAF11	Protein SCAF11		SCAF11	-0.0246353	0.012877	0.023722	0.0255412	-0.279206	0.310223	-0.0375651	0.0549432	-0.0643517	-0.0868073	0.0283832	0.00175358	-0.0163328	0.0478559	-0.0652368	0.0727707	-0.0491013	0.0178986	0.0370508	-0.0113431	-0.25287	0.321805	-0.116677	0.129039	0.100599	-0.243768	0.0435433	-0.0617507	-0.0193788	-0.00449609	-0.0877838	0.14577	-0.155016	0.0678577	0.0565758	0.00117925	-0.0265528	-0.0878862	-0.034231	-0.0724366	0.080834	-0.0692282	0.113791	-0.0779897
		DHX38	Pre-mRNA-splicing factor ATP-dependent RNA helicase PRP16	C complex spliceosome/Spliceosome	DHX38	0.0249507	-0.0249507	0.132998	0.279987	-0.195122	0.0158712	-0.214273	0.133182	-0.147553	-0.0828357	-0.097457	0.097457	0.221336	-0.221336	0.00283356	0.3592	-0.195236	-0.140205	-0.0237033	0.0237033	-0.557087	0.557087	0.0703484	0.0226459	0.220558	-0.220558	0.0666879	-0.0666879	0	0	-0.417639	0.417639	0	0	0	0	0.379885	0.136704	0.181429	-0.181429	0	0	-0.126118	-0.0463237
		SEMA3B	Semaphorin-3B		SEMA3B	-0.102704	0.0312123	-0.0738307	0.0638987	0	0	-0.0612615	-0.0514573	-0.359493	0.359493	-0.0172636	0.319915	0.165609	-0.236235	-0.0615902	-0.084685	-0.0452626	0.182226	-0.0523095	0.2263	-0.103419	0.0484844	0.180555	0.0548987	0	0	0.235797	0.159544	-0.0693153	-0.160491	0.0974098	-0.249973	-0.0868834	0.224134	-0.014117	-0.265968	0.0392085	-0.0392085	0.142503	0.0915465	0.0482927	-0.134364	-0.120629	0.456979
		BOD1L1	Biorientation of chromosomes in cell division protein 1-like 1		BOD1L1	0	0	0	0	0.0939047	0.181067	0	0	0.0209435	0.138575	-0.285497	-0.0362329	0	0	0	0	0.493214	-0.493214	0	0	-0.121038	0.0495925	-0.415123	0.415123	0.110604	0.113712	0	0	0	0	0	0	-0.0298885	0.0298885	-0.0871845	0.0049023	2.79687	-2.79687	-0.11397	-0.368501	-0.214929	-0.179161	0	0
		PTBP1	Polypyrimidine tract-binding protein 1		PTBP1	-0.051933	0.0967283	0.00888021	0.103585	-0.103852	0.0470782	-0.0791088	0.177304	-0.0213013	0.0340974	-0.150404	-0.0970146	-0.0228605	-0.14572	-0.0865936	-0.155083	0.0670783	-0.024678	-0.0468587	0.0661075	0.176861	-0.205427	-0.341684	0.130962	0.0268654	-0.0824508	0.00154821	0.012451	-0.27947	-0.0712268	0.163431	-0.0382048	0.139329	-0.261296	0.140123	0.0394058	0.198435	-0.214056	0.00252076	-0.00252076	0.110741	0.0771567	-0.074926	-0.0634636
		BUD13	BUD13 homolog	Spliceosome	BUD13	-0.127596	0.132117	0.102174	0.175171	-0.145663	0.145663	-0.0550157	0.0163717	-0.875918	0.875918	-0.244203	-0.0402778	0.0420888	-0.0477413	0.137962	0.0157874	0.00999344	0.108402	0.101519	0.144174	-0.721758	0.721758	-0.103998	-0.109741	-0.101673	0.101673	-0.0522951	0.0522951	-0.0702555	-0.00105832	0.219129	-0.0325139	0	0	0	0	-0.0535343	-0.719035	-0.365486	0.365486	0	0	-0.165191	0.19192
		ZC3H14			ZC3H14 (2)	0.0230169	0.160526	-0.0566736	0.168383	0.291281	0.304061	0.173934	-0.00618543	0.146547	-0.146547	-0.116551	0.00981815	0.0329707	-0.15685	-0.0422806	-0.01864	0.00890399	0.152151	-0.122986	0.115543	-0.522218	0.606049	-0.135611	-0.251712	0.192277	-0.192277	-0.263381	-0.0984825	0.0826493	-0.126757	0.221502	-0.214059	0.129044	0.0139398	-0.0253262	0.127853	-0.000900491	0.112123	0.0427132	0.391028	-0.00292367	0.393662	-0.192622	0.151676
		CACTIN	Cactin	C complex spliceosome/Spliceosome	CACTIN	0.0348914	-0.0912757	-0.125464	-0.0384481	-0.0078792	0.0455008	0.156264	-0.195109	-0.385181	-0.257735	0.0506953	0.0493628	0.216267	-0.0337853	0.12068	0.141192	-0.0491521	0.336428	-0.109279	0.314766	-0.24657	-0.0744005	0.134196	-0.254729	-0.0316243	0.0316243	0.058365	0.0329252	0.0584695	-0.000926433	0.21447	-0.154631	-0.00378619	-0.374117	-0.0488549	0.263717	0.366397	0.0254304	0.362275	0.0306865	0.102982	-0.249297	-0.294852	0.35135
		CWC27	Peptidyl-prolyl cis-trans isomerase CWC27 homolog	C complex spliceosome	CWC27	0.101867	0.0281545	0.00121573	0.256907	-0.310495	0.204165	0.0232884	0.0720848	-0.231953	0.231953	-0.446566	0.446566	-0.0796769	-0.126144	0.152128	0.086829	0.0746535	0.169738	-0.19047	0.452008	0	0	-0.265979	-0.0879953	-0.143677	0.143677	-0.0431086	0.312164	-0.0608311	0.0825268	0.153584	0.13085	0	0	0	0	-0.153488	0.153488	0	0	0	0	-0.100252	0.178844
		PPIL1	Peptidyl-prolyl cis-trans isomerase-like 1	C complex spliceosome/Spliceosome	PPIL1	0.00632563	-0.00632563	0.0888222	-0.0606489	0.0783358	0.10889	-0.0404256	0.0276715	0.115686	0.523309	-0.179099	0.039561	0.0652033	-0.256867	-0.0537056	-0.00135924	0.0645168	-0.0741222	-0.0716367	0.0391164	0.236232	0.1575	-0.287917	-0.199947	0.263862	0.391681	-0.0990526	0.135405	-0.155789	-0.165277	0.156802	-0.11498	0.156488	0.365813	0.0505829	0.536242	0.0456208	-0.0641856	0.128577	0.0266244	0.552491	0.704187	-0.0365916	0.179973
		SF3B6	Splicing factor 3B subunit 6	SF3B/Spliceosome	SF3B6	0.0706674	0.090539	0.135264	0.0932261	-0.269627	0.233969	0.0933384	0.0961379	1.03847	0.322075	-0.228185	-0.130754	0.160983	-0.0982989	0.125865	0.0323154	-0.0996517	0.0708065	0.103212	0.163137	0.0432672	-0.0542977	-0.062176	-0.269651	0.274201	-0.116613	-0.0119158	-0.186866	0.0655026	0.0802065	0.253593	-0.175467	0.127774	-2.07776	0.0531436	-0.0157014	-0.0409871	0.0643121	0.645336	0.0244652	-0.13077	0.13077	-0.187167	0.132763
		FXR1	Fragile X mental retardation syndrome-related protein 1		FXR1	0	0	0	0	-0.707985	0.707985	0	0	0	0	0	0	0	0	0	0	0.0862362	-0.0854024	0	0	0	0	0	0	-0.00976684	0.00976684	0	0	0	0	0	0	0	0	0.464649	-0.464649	0	0	0.375617	-0.375617	-0.0694921	0.0694921	0	0
		PABPN1			PABPN1 (2)	0.197734	0.325577	0.0167593	0.0193558	-1.19601	1.19601	0.107761	-0.0756522	0	0	-0.218096	-0.119115	0.365136	-0.365136	0	0	0	0	0.0947366	-0.0947366	0	0	0	0	0	0	0	0	-0.022633	0.022633	0.237239	-0.619019	0	0	0	0	0	0	0	0	0	0	-0.0879968	0.887107
		CCNB3	G2/mitotic-specific cyclin-B3		CCNB3	0	0	0	0	-0.958091	0.958091	0	0	0	0	0.0786461	-0.0786461	0	0	0	0	-0.138086	0.138086	0	0	0	0	0	0	0	0	-0.405202	0.437819	0	0	0	0	0	0	0.74136	-0.74136	0.4885	-0.4885	0	0	0	0	0	0
		BAG2	BAG family molecular chaperone regulator 2		BAG2	-0.0374793	0.00645544	0.30642	0.0656435	0.0253896	0.0230985	0.0349254	0.0765052	-0.0308523	-0.0169237	-0.0559481	-0.111137	0.0885224	-0.0885224	0.117199	0.0197276	-0.0370679	-0.133553	0.232239	-0.198087	0.317757	-0.28685	0.12195	-0.121495	0.115783	-0.113047	-0.0188849	0.100041	-0.00203622	-0.0493855	0.117004	0.0242299	0.0307579	0.0770252	0.228008	-0.102716	0.351097	-0.451506	0.270226	-0.245425	0.0130663	-0.0777676	0.0574941	0.0820451
		CBX4	E3 SUMO-protein ligase CBX4	PRC1	CBX4	0.109205	0.104388	0.335828	0.0379296	0.361812	-0.435372	-0.0953528	0.12566	-0.163449	-0.0773462	-0.00558999	-0.182541	0.193947	-0.210477	0.386991	-0.138388	0.332848	-0.446942	2.21971	-2.18964	1.67172	-1.72486	2.26001	-2.05951	1.35037	-1.56007	0.399955	-0.320267	0.419832	-0.278407	1.67108	-1.48645	1.26165	-1.46845	1.5027	-1.35723	3.35906	-3.59488	2.55091	-2.74559	-0.0475341	-0.187438	-0.00485025	0.0337206
		PHC3	Polyhomeotic-like protein 3	PRC1	PHC3	-0.18842	0.456229	-0.169198	-0.0644848	-0.0298229	-0.247854	0.228488	0.0843139	-0.18254	0.0593106	0.467264	-0.467264	0.157145	-0.0778216	0.332258	0.425957	0.281068	0.137493	2.73129	-2.44592	0.940232	-1.60669	2.97245	-2.77287	1.19634	-1.16932	-0.516443	-0.634678	1.15984	-0.585451	2.45829	-2.51655	1.28331	-1.54597	1.5117	-1.57102	3.417	-3.52116	2.51163	-2.67578	0.127187	0.129298	0.198294	0.227417
		PHC2	Polyhomeotic-like protein 2	PRC1	PHC2	-0.0772219	-0.0888782	-0.300206	-0.0904379	0.350503	-0.276996	-0.259395	-0.122237	0.485874	-0.0973989	0.23274	-0.487101	0.225957	-0.684191	0.515461	-0.758311	0.441517	-0.420874	4.07605	-3.80897	3.44999	-3.21578	4.39269	-4.28304	3.19118	-3.10168	1.61961	-1.58331	2.05869	-2.10514	3.73306	-4.07532	2.75884	-3.13649	3.53111	-3.36802	4.03581	-4.47202	4.02929	-3.86717	-0.0163824	-0.00788879	-0.339438	-0.0356702
		CBX8	Chromobox protein homolog 8	PRC1	CBX8	-0.747411	0.726231	-0.607484	0.771953	0.329636	-0.373511	-0.709584	0.937475	0.065587	0.0416256	-0.242341	0.33258	0.490111	-0.490111	-0.0537251	0.0518055	0.423897	-0.525456	3.31921	-3.34568	3.02454	-2.88309	3.45417	-3.2989	2.66541	-2.83662	1.1605	-0.929276	1.90579	-1.80567	3.24055	-3.07584	2.81398	-2.85798	2.96779	-2.62175	4.11474	-4.32945	3.79561	-3.68338	-0.0102158	-0.0411645	0.139286	-0.278237
		RNF2	E3 ubiquitin-protein ligase RING2	PRC1/ncPRC1/ncPRC1.1/ncPRC1.3/5/ncPRC1.6	RNF2	-1.38147	1.41101	-1.41209	1.34989	0.162834	-0.212256	-1.47053	1.42061	-0.0549075	-0.0307857	-1.246	1.11942	0.0555054	-0.162839	-1.25402	1.35915	0.198629	-0.3005	1.47296	-1.40769	1.13919	-0.957133	1.47196	-1.36186	0.982756	-1.07926	-0.300358	0.505075	0.614482	-0.680393	1.03798	-1.10785	0.851462	-0.849113	0.995063	-0.856464	1.7051	-1.75607	1.52894	-1.47031	0.0517727	-0.0103141	0.215323	-0.17213
		RING1	E3 ubiquitin-protein ligase RING1	PRC1/ncPRC1/ncPRC1.1/ncPRC1.3/5/ncPRC1.6	RING1	-1.5976	1.48581	-1.5803	1.41359	0.0501207	-0.217641	-1.60353	1.52155	-0.0462649	-0.0799019	-1.42732	1.48087	-0.0638541	-0.00553943	-1.30274	1.30941	0.192136	-0.187298	0.827951	-0.775242	0.850315	-0.791531	0.830555	-0.680147	0.716139	-0.852669	-0.95882	0.914949	0.302284	-0.348224	0.509739	-0.514163	0.595194	-0.601312	0.694178	-0.623589	1.4824	-1.46981	1.21612	-1.16528	-0.023157	-0.141297	0.138252	-0.232474
		PALB2	Partner and localizer of BRCA2		PALB2	0.118606	0.121171	-0.492141	0.492141	-0.543417	0.110871	0	0	-0.151386	0.540375	-0.166575	0.166575	0	0	0.55658	-0.55658	0.251311	-0.546316	0.302051	-0.491417	0.817072	-0.386173	-0.148893	0.382318	0.522068	-0.353967	-0.0617447	0.0140717	-0.162996	0.162996	-0.267093	0.217273	0.575267	-0.593493	0.758278	-0.471079	0.553585	-0.62178	0.750488	-0.657653	-0.0328207	0.0742309	1.17523	0.710961
		C1orf174	UPF0688 protein C1orf174		C1orf174	-1.82131	-1.78143	0.187752	0.206649	0.193469	0.391138	0.29915	0.251076	0.116462	0.175515	-1.35767	-0.152871	-0.379478	0.379478	0.602606	0.665122	0.306904	0.314892	0.8491	-0.8491	0.143878	0.183564	0	0	0.32271	-0.228888	0.31859	-0.382626	-1.73203	1.73203	-1.4495	-0.442013	0.159013	-0.0949767	-0.0111761	0.287918	0.470658	0.198815	-0.978062	-0.315389	0.255315	0.282482	-0.975493	0.975493
		RGPD3	RanBP2-like and GRIP domain-containing protein 3		RGPD3	-0.302981	0.302981	-1.212	1.212	-0.254833	-0.0795904	-0.119852	0.119852	-0.0619425	-0.411264	0	0	0	0	0.273427	-0.273427	0.0406195	0.00942782	0.658572	-0.658572	-0.0961007	0.250672	0	0	0.0338387	-0.105501	0	0	0	0	0	0	-0.0294151	0.0558625	-0.00818589	0.00145594	-0.00612729	-0.056387	0.139267	-0.12154	0.056206	0.0574213	0	0
		SUMO1	Small ubiquitin-related modifier 1	Nuclear pore complex/SUMO1	SUMO1	0	0	0	0	-0.102177	0.115376	0.189	-0.189	-0.0625969	-0.166747	0	0	0	0	0.264025	-0.264025	-0.0134041	0.037573	0	0	-0.0716829	0.167302	0	0	0.079664	-0.0956747	0	0	0	0	0	0	-0.012843	-0.00594462	-0.0120528	-0.0470755	0.0924533	-0.0828652	0.172783	-0.109724	0.0100575	-0.0880836	0	0
		BASP1	Brain acid soluble protein 1		BASP1	0	0	0	0	0.317765	-0.0346768	0	0	0	0	0	0	0	0	0	0	-0.609	-0.609012	0	0	-0.114388	0.130783	0	0	-0.168515	-0.280669	0	0	0	0	0	0	-0.176341	-0.0608096	0.295984	-0.295984	-0.215565	0.114434	0.094137	-0.0140977	0.0605299	0.0389127	0	0
		TRAM2	Translocating chain-associated membrane protein 2		TRAM2	0	0	0	0	-0.0171625	0.0171625	0	0	0	0	0	0	0	0	0	0	0	0	0	0	-0.302321	0.302321	0	0	0.326266	-0.326266	0	0	0	0	0	0	-0.723565	0.723565	0.538718	-0.538718	0	0	0	0	-0.00573051	0.303156	0	0
		ELF2			ELF2 (2)	0	0	0	0	0	0	0	0	0	0	0	0	0	0	0	0	0.0524898	-0.0329481	0	0	0.24477	-0.174946	0	0	0.0291964	-0.139557	0	0	0	0	0	0	-0.022156	0.022156	0.0294448	-0.150453	0	0	0	0	-0.109598	0.109598	0	0
		E2F1	Transcription factor E2F1	E2F1	E2F1	0	0	0	0	0	0	0	0	0	0	0	0	0	0	0	0	0	0	0	0	1.42006	-1.42006	0	0	0	0	0	0	0	0	0	0	-0.126292	0.126292	0.961862	-0.961862	0	0	0	0	-0.295685	0.295685	0	0
		IGF2BP1	Insulin-like growth factor 2 mRNA-binding protein 1	IGF2BP1-mRNP	IGF2BP1	0	0	-0.633493	0.633493	0	0	0	0	0	0	0	0	0	0	0	0	0	0	0	0	0	0	-0.864699	0.864699	0	0	0	0	0	0	0	0	0	0	0	0	0	0	0	0	0	0	0	0
		KRR1	KRR1 small subunit processome component homolog		KRR1	0.157499	0.0710974	0.0754854	-0.186043	0	0	0.122392	-0.012447	0	0	0.108492	-0.0815392	0.725983	-0.124063	0.0432807	-0.135393	-0.113236	0.113236	-0.000812585	-0.135518	0	0	-0.387755	1.25434	0	0	-0.383203	0.079188	0.283037	-0.248254	0.102611	-0.0481574	0	0	0	0	0	0	0	0	0	0	-0.298899	0.182352
		TMPO	Lamina-associated polypeptide 2, isoform alpha;Thymopoietin;Thymopentin		TMPO (1)	0	0	0	0	-0.0758206	-0.0216329	0	0	0.0225048	-0.0739782	0	0	0	0	0	0	0.0229756	-0.0198858	0	0	-0.161135	0.0844332	-3.08545	3.08545	0.0358074	-0.12386	-2.52669	2.52669	0	0	0	0	-0.0533233	0.0179064	-0.128411	0.0759751	-0.0984114	0.115585	-0.207601	0.130276	-0.176595	0.0825884	0	0
		ELOC	Transcription elongation factor B polypeptide 1	VCB/VHL SCF-like	ELOC	-0.988162	0.988162	-0.118198	0.118198	0.305982	-0.524858	-0.169544	0.169544	0.0079848	-0.132867	0	0	0.0488455	-0.0488455	-0.248008	0.248008	0.120589	-0.171182	0.186005	-0.186005	0.397756	-0.639043	-0.0475358	2.05233	-0.107675	0.140161	0.0481026	0.585607	0.595647	-0.595647	0.0277889	-0.0277889	0.0342742	-0.0917974	0.43533	-0.502042	0.159488	-0.0322427	0.267597	-0.047085	0.00136915	-0.0735807	0.811637	-0.811637
		KMT5A	N-lysine methyltransferase SETD8		KMT5A	0.312909	0.266543	-0.590042	0.497549	-0.740236	0.744678	-0.791311	1.10287	-1.37178	0.938023	0.106308	-0.106308	0.671733	0.21534	-0.0552211	-0.112698	0.0583736	0.102813	-0.118509	0.227708	0.0353142	0.480309	-1.18508	1.18508	-0.792991	1.22323	0	0	0.0573617	0.109328	-0.116715	0.0471796	-0.11894	0.328119	-0.0325278	-0.312521	-0.166688	-0.249905	0.0554393	-0.121513	-0.137835	-0.0799662	-0.109219	0.109219
		CREM			CREM (2)	-1.70747	1.70747	-0.353703	0.626766	-0.740135	0.740135	-2.06373	2.06373	-0.117229	0.0492293	0	0	0.436316	-0.323998	0	0	0.0938458	0.0915277	0	0	0.0194041	0.00725728	-1.67015	1.67015	-0.356332	0.356332	0	0	-0.201598	-0.136945	0	0	0.456192	-0.122739	0.174717	-0.0574933	0	0	0	0	-0.082846	0.0561846	0.373573	-0.373573
		ISG20L2	Interferon-stimulated 20 kDa exonuclease-like 2		ISG20L2	-0.119938	0.119938	-0.228327	-0.232225	0.465674	-0.191119	0.0129473	-0.0129473	-0.0156348	0.28701	0.245063	-0.0822824	-0.080304	-0.270965	0.00954251	-0.259133	-0.0142889	-0.0544596	-0.0304711	-0.323216	-0.603628	0.603628	0.00561527	-0.00488717	-0.229015	-0.0201397	0.0113301	0.037081	0.200182	-0.140342	0.03623	-0.161589	-0.133479	0.0582687	-0.121739	0.392805	-0.00590585	0.220413	-0.0176876	0.0738819	-0.277345	0.211298	-0.179372	0.115682
		ZNF544	Zinc finger protein 544		ZNF544	0	0	0	0	0	0	0	0	0	0	0	0	0	0	0	0	0	0	0	0	0	0	0	0	0	0	0	0	0	0	0	0	0	0	0	0	0	0	0	0	0	0	0	0
		KAT7		HBO1	KAT7 (2)	0	0	0	0	0	0	0	0	0	0	0	0	0	0	0	0	0	0	0	0	0	0	0	0	0	0	0	0	0	0	0	0	0	0	0	0	0	0	0	0	0	0	0	0
		ERCC4	DNA repair endonuclease XPF		ERCC4	0	0	0	0	0	0	0	0	0	0	0	0	0	0	0	0	0	0	0	0	0	0	0	0	0	0	0	0	0	0	0	0	0	0	0	0	0	0	0	0	0	0	0	0
		RETSAT	All-trans-retinol 13,14-reductase		RETSAT	0	0	0	0	-0.320086	0.320086	0	0	-0.163464	0.163464	0	0	0	0	0	0	-0.0126916	-0.0831062	0	0	0	0	0	0	-0.607906	0.607906	0	0	0	0	0	0	-0.164041	0.164041	0	0	0	0	0	0	-0.101128	0.101128	0	0
		WAC	WW domain-containing adapter protein with coiled-coil		WAC	0	0	0	0	-0.697727	-0.163065	0	0	0.226078	0.00570384	0	0	0	0	0	0	0.187428	-0.147648	0	0	0	0	0	0	-0.705161	-0.431757	0	0	0	0	0	0	-0.074234	0.074234	0.686522	-0.0949372	0	0	0	0	-0.38168	-0.361112	0	0
		ATXN1L	Ataxin-1-like		ATXN1L	0	0	0	0	0.676118	-0.304496	0	0	-0.735224	0.735224	0	0	0	0	0	0	0.555156	-0.555156	0	0	0.325301	-0.716252	0	0	-0.873427	-0.205165	0	0	0	0	0	0	-0.196175	-0.0595451	-0.219114	-0.230488	0.157465	-0.157465	-0.748888	0.748888	-0.117146	0.188463	0	0
		CLOCK	Circadian locomoter output cycles protein kaput	CLOCK-BMAL1	CLOCK	0	0	0	0	0.179886	-0.418864	0	0	0.0183383	-0.696437	0	0	0	0	0	0	0.520116	-0.520116	0	0	0.267873	-0.267873	0	0	-0.256827	-0.155089	0	0	0	0	0	0	-0.322862	-0.046101	0.19514	-0.19514	0.265514	-0.265514	0	0	0	0	0	0
		PRPF38B	Pre-mRNA-splicing factor 38B		PRPF38B	0	0	0	0	-0.152424	0.152424	0	0	-0.391984	0.0589442	0	0	-0.125363	0.125363	0	0	-0.467398	-0.00182175	0	0	0.557708	-0.557708	0	0	-0.208194	0.208194	0	0	0	0	0	0	0.216279	0.337789	0.126291	0.660044	0	0	-0.242329	0.242329	0.368136	0.213219	-0.728167	0.297206
		KMT2E	Histone-lysine N-methyltransferase 2E	MLL5-OGT-USP7	KMT2E	0.225848	0.120714	0.155759	0.0588031	-0.597415	0.597415	0.190408	0.200466	0	0	0.0229339	-0.134444	0.0391309	0.282188	0.186028	0.145618	0	0	0.245822	0.110227	0	0	-0.0702673	0.161235	0	0	0.066856	0.154617	0.166989	0.249117	0.195799	0.428816	0	0	-0.257286	0.257286	0	0	0	0	-0.186002	0.186002	0.235649	-0.496168
		RLIM	E3 ubiquitin-protein ligase RLIM		RLIM	0	0	0	0	-0.46036	0.0920753	0	0	-0.436101	-0.108338	0	0	0	0	0	0	0.608712	-0.608712	0	0	-0.0858726	0.163899	0	0	0.0904544	0.180648	0	0	0	0	0	0	-0.094022	0.109406	-0.12696	-0.0627703	0.0471677	-0.318486	0.628704	-0.222615	-0.280441	-0.223282	0	0
		FIZ1	Flt3-interacting zinc finger protein 1		FIZ1	0	0	0	0	0.557913	-0.663449	0	0	-0.0991959	0.0991959	0	0	0	0	0	0	1.00761	-1.00761	0	0	0.563999	-0.655957	0	0	0.0442506	0.266769	0	0	0	0	0	0	0.21021	-0.21021	0.0566255	-0.182906	-0.549553	0.256094	-0.442608	0.442608	-0.156226	-0.0559552	0	0
		RPS3	40S ribosomal protein S3	40S Ribosomal subunit	RPS3	0	0	0	0	0.714197	-0.714197	-1.75022	1.75022	0	0	0	0	0	0	0	0	-0.0998046	-0.213936	0	0	0	0	0	0	0	0	0	0	1.86051	-1.86051	0	0	-0.628847	0.628847	-0.387596	0.387596	0	0	-0.209008	0.209008	-0.238889	0.238889	0	0
		UTP15	U3 small nucleolar RNA-associated protein 15 homolog		UTP15	0	0	0	0	0	0	0	0	0	0	0	0	0	0	0	0	0.244076	-0.244076	0	0	-0.105067	0.105067	0	0	0	0	0	0	2.10817	-2.10817	0	0	0	0	0	0	0	0	0	0	-0.159975	0.159975	-0.633882	0.633882
		RBM26	RNA-binding protein 26		RBM26	0.311228	-0.311228	0	0	-0.400364	0.400364	-0.0973366	0.0973366	0.935922	-0.524112	0	0	0	0	0	0	0.163109	-0.254829	0.819897	-0.819897	0.478086	-0.478086	0	0	-0.651776	-0.0473711	0	0	2.56228	-2.56228	0.800214	-0.800214	-0.652951	0.652951	0.755756	-0.755756	-0.569793	0.0096011	-0.214758	-0.110065	-0.205267	0.205267	0	0
		S100A9	Protein S100-A9	Calprotectin/iNOS-S100A8/A9	S100A9	0	0	0	0	0	0	0	0	0	0	0	0	0	0	0	0	0	0	0	0	0	0	0	0	0	0	0	0	2.16086	-2.16086	0	0	-2.68235	2.68235	0	0	0	0	0	0	0	0	0	0
		S100A8	Protein S100-A8;Protein S100-A8, N-terminally processed	Calprotectin/iNOS-S100A8/A9	S100A8	3.41099	-3.41099	0	0	0	0	0	0	0	0	0	0	0	0	0	0	0.0185793	-0.0185793	0	0	0	0	0	0	0	0	0	0	0	0	0	0	-2.15142	2.15142	-0.00439682	0.00439682	0	0	0	0	0	0	0	0
		MBNL3	Muscleblind-like protein 3		MBNL3	0	0	0	0	0	0	0	0	0	0	0	0	0	0	0	0	0.0081723	0.0274688	0	0	0	0	0	0	0	0	0	0	0	0	0	0	0	0	0	0	0	0	0	0	0	0	0	0
		EBP	3-beta-hydroxysteroid-Delta(8),Delta(7)-isomerase		EBP	0	0	0	0	0	0	0	0	0	0	0	0	0	0	0	0	0.184067	-0.184067	0	0	0	0	0	0	0	0	0	0	0	0	0	0	0	0	0	0	0	0	0	0	0	0	0	0
		SRP54	Signal recognition particle 54 kDa protein		SRP54	0	0	0	0	0	0	0	0	0	0	0	0	0	0	0	0	0.152905	-0.152905	0	0	0	0	0	0	0	0	0	0	0	0	0	0	0	0	0	0	0	0	0	0	0	0	0	0
		SYNPO	Synaptopodin		SYNPO	0	0	0	0	0	0	0.0307897	-0.0307897	0.217185	-0.217185	0	0	-0.0864419	0.0127595	0	0	-0.0347419	-0.453436	-0.0120702	0.0120702	0	0	0	0	0.0480686	-0.0480686	-0.240244	0.240244	0.194008	-0.194008	-0.10742	0.10742	0.0609622	-0.0609622	0	0	0	0	0	0	0	0	0	0
		SEC22A	Vesicle-trafficking protein SEC22a		SEC22A	0	0	0	0	0.421646	-0.421646	0	0	0.64895	-0.64895	0	0	0	0	0	0	-0.110042	0.110042	0	0	0	0	0	0	0	0	0	0	0	0	0	0	0	0	0.314352	-0.314352	0	0	0	0	-0.367199	0.367199	0	0
		PTBP3	Polypyrimidine tract-binding protein 3		PTBP3	0.527818	-0.527818	-0.0560845	-1.01978	0	0	0	0	0	0	0.121902	0.651812	0.72847	-0.72847	0.577367	-0.577367	0	0	0.147729	-0.147729	0	0	-0.356202	0.356202	0	0	0	0	0.609498	-0.609498	0.391777	-0.391777	0	0	0	0	0	0	0	0	0	0	0.595319	-0.595319
		RAB21	Ras-related protein Rab-21		RAB21	0.0857679	-0.0857679	-0.0411263	0.0411263	0	0	0.220812	-0.220812	0	0	0	0	0.122818	-0.122818	0	0	0	0	-0.0730178	0.0730178	0	0	0	0	0	0	0	0	0.0448709	-0.0448709	0.630845	-0.630845	0	0	0	0	0	0	0	0	0	0	0	0
		PHF23	PHD finger protein 23		PHF23	0	0	0	0	-0.0713901	0.0713901	0	0	-0.0456016	0.0456016	-0.445603	0.445603	0	0	0	0	0	0	-0.217399	0.217399	-0.0577989	-0.0753813	-0.579247	0.579247	0	0	-0.652386	-0.0742506	0	0	-0.530966	0.530966	-0.13024	0.0505435	-0.059086	0.059086	0	0	0	0	-0.172353	0.172353	0	0
		BABAM1;AC010463.1	BRISC and BRCA1-A complex member 1	BRCA1-A/BRISC	BABAM1/AC010463.1	0	0	0	0	-1.15301	1.00422	0	0	-1.19265	0.815946	0	0	0	0	0	0	-0.0207908	0.145967	0.320871	-0.320871	-0.0552521	0.0262246	0	0	-1.03793	0.631133	0	0	-1.72325	1.72325	0.282402	-0.282402	0.0874699	0.00250855	0.159964	0.0335034	-0.062288	-0.24355	0.219683	-0.155011	0.0175884	-0.246649	0.498597	-0.498597
		CDCA8	Borealin	Chromosomal passenger	CDCA8	-0.141032	-0.124159	0.114894	-0.065471	-0.194122	0.401073	-0.119093	0.136296	0.0373555	-0.0373555	0.311026	-0.308515	0.29701	-0.139049	0.269905	-1.0666	1.09357	-1.09357	0.571937	-0.720922	-0.278866	0.367343	0.627414	-0.779719	0.0989928	0.0205199	-0.102893	0.130826	-0.157578	0.244004	-0.277498	0.0173543	-0.311298	0.110387	-0.227311	0.420399	0.107502	-0.110013	0.783107	-0.855428	-0.130701	0.341926	0.0847799	-0.181512
		ARID1B	AT-rich interactive domain-containing protein 1B	BAF/EBAFA/B/PBAF	ARID1B	0	0	0	0	0	0	0	0	0	0	0	0	0	0	0	0	0	0	0	0	0	0	0	0	0	0	0	0	0	0	0	0	0	0	-0.10183	0.10183	-0.203229	0.203229	0	0	0.131434	-0.131434	0	0
		GTF3C4	General transcription factor 3C polypeptide 4		GTF3C4	0	0	0	0	0.304231	-0.303104	0	0	0.0134764	0.295414	0	0	0	0	0	0	0.0764105	-0.611459	0	0	0.567864	-0.984665	0	0	-0.266795	-0.346731	0	0	0	0	0	0	-0.495747	-0.721723	-0.344936	-0.206421	-0.744242	-0.0377488	0.127869	0.0311393	-0.366	-0.334985	0	0
		KIF4A	Chromosome-associated kinesin KIF4A		KIF4A	0	0	0	0	0.155715	-0.402275	0	0	0.110671	0.0205347	0	0	0	0	0	0	0.384861	0.0888825	0	0	-0.128926	-0.177035	0	0	0.292486	-0.144503	0	0	0	0	0	0	-0.112312	0.0106657	-0.0512878	0.0768934	0.105683	0.0424654	-0.168255	-0.249062	0.0399415	0.0972967	0	0
		SGPL1	Sphingosine-1-phosphate lyase 1		SGPL1	0	0	0	0	0.762371	-0.762371	0	0	0.116996	-0.033109	0	0	0	0	0	0	-0.164759	-0.142077	0	0	0.199792	-0.238033	0	0	-0.295361	0.763191	0	0	0	0	0	0	-0.0558521	0.0558521	0.145023	0.0970347	0.0349582	0.336778	-0.220164	0.19057	-0.017196	0.017196	0	0
		MRPS23	28S ribosomal protein S23, mitochondrial		MRPS23	0	0	0	0	0.185897	-0.185897	0	0	0	0	0	0	0	0	0	0	0.295881	-0.295881	0.0235285	-0.0235285	-0.420654	0.420654	0	0	0.315089	-0.315089	0	0	0	0	0	0	0	0	0	0	0	0	-0.175315	0.132368	0	0	0	0
		LDLR	Low-density lipoprotein receptor		LDLR	0.312265	0.176707	0.110737	-0.110737	-0.14233	0.255326	-0.0792055	-0.274473	-0.0067839	-0.17823	0.230154	-0.498902	0.232456	-0.232456	0	0	-0.274821	0.458803	0.339114	-0.339114	0.294654	-0.0550005	-0.162164	0.162164	-0.575796	0.0291402	-0.119486	-0.405584	0.142037	-0.153921	-0.218281	-0.131792	0.102475	0.228676	0.212989	0.271979	-0.00941525	0.00941525	0	0	0.207785	0.157358	0	0
		KPNA3	Importin subunit alpha-4	Importin	KPNA3	0	0	0	0	-0.415667	0.00427522	0	0	0.242332	-0.291575	0.414904	-0.414904	0	0	0	0	-0.187167	0.190852	0	0	0	0	0.376062	0.223169	0.371344	-0.0125598	-0.343554	0.343554	0	0	-0.16996	-0.850989	-0.321132	0.272404	-0.0107682	0.494405	0	0	0	0	0.393206	0.357697	0.299795	-0.299795
		ACTR8	Actin-related protein 8	INO80	ACTR8	-0.344071	0.332098	-0.369123	0.29875	0.548617	-0.655865	-0.574942	0.574942	0.343659	-0.225471	-0.461121	0.501927	-0.230346	0.244433	-0.520264	0.558056	0.131467	-0.0550937	-0.430848	0.332494	0.475288	-0.824742	-0.713933	0.808679	-0.6637	0.57565	-0.266999	0.227372	-0.165634	0.33032	-0.967278	0.981559	-0.2272	-0.074974	-0.273747	-0.262855	-0.105994	-0.135239	0.0666057	-0.154789	-0.365108	0.42567	0.660017	-0.59322
		ZNF592	Zinc finger protein 592		ZNF592	-0.660391	1.01441	-0.728575	0.591234	0.860093	-0.771142	-1.06251	0.765879	0.266286	0.00195858	0	0	-0.0727667	0.106568	-0.891298	0.590501	-0.406763	0.406763	-0.924211	0.531506	0.540255	-0.441245	-1.21296	1.21296	-0.255119	0.081993	-0.814134	0.814134	-0.00266002	-0.244065	-1.63144	1.55883	-0.001838	0.295761	-0.245067	0.256031	0.287183	-0.287183	0.184623	-0.184623	-0.785481	0.738743	0.58805	-0.58805
		ZMYND8			ZMYND8 (1)	0	0	-0.450374	0.450374	0.733032	-1.01805	0	0	0.296809	-0.304498	0	0	0	0	-0.234005	0.234005	0.27178	-0.18562	0	0	0.397016	-0.732739	0	0	-0.315245	0.116041	0	0	-0.404649	0.404649	-0.688798	0.688798	-0.181475	0.0418508	-0.321575	-0.0720182	0.310353	-0.0914552	0.298649	-0.207169	-0.550793	0.442837	0	0
		TBRG1	Transforming growth factor beta regulator 1		TBRG1	0.211829	-0.211829	0	0	0.81493	-1.23307	0	0	0.109252	-0.643787	0.326952	-0.326952	0	0	0.0194428	-0.0194428	0.0607052	-0.0811646	-0.0453809	0.0453809	0.776933	-0.965639	0	0	-0.831721	0.69835	0	0	0.247249	-0.247249	-0.203347	0.203347	-0.181271	0.133031	-0.255618	-0.244976	0.422822	0.163457	0.733616	-0.733616	-0.414608	0.414608	0.559996	-0.559996
		TFPT	TCF3 fusion partner	INO80	TFPT	0	0	0	0	1.0465	-0.979908	0	0	0.546259	-0.706197	0	0	0	0	0	0	0.151624	-0.281298	0	0	0.653236	-0.842637	0	0	-0.831099	0.520241	0	0	0	0	0	0	-0.197845	0.319515	-0.299487	-0.154237	0.250128	0.0871259	0.354552	0.17943	-0.549415	0.549415	0	0
		UCHL5	Ubiquitin carboxyl-terminal hydrolase isozyme L5	INO80	UCHL5	0	0	0	0	0.691795	-1.07499	0	0	0.285875	-0.496359	0	0	0	0	0	0	0.196746	-0.0278737	0	0	0.370623	-0.829044	0	0	-1.04328	0.503174	0	0	0	0	0	0	-0.388598	0.136536	-0.434507	-0.411757	1.34681	-1.34681	0.636277	0.624192	-0.426286	0.497502	0	0
		INO80D	INO80 complex subunit D	INO80	INO80D	0	0	0	0	0.716023	-1.09573	0	0	0.255637	-0.593165	0	0	0	0	0	0	0.218019	0.227246	0	0	0.470195	-1.25715	0	0	-0.668011	0.523841	0	0	0	0	0	0	-0.0107326	0.0551784	-0.0863116	-0.264968	0.875918	-0.0996258	0.338153	-0.0832258	-0.533694	0.335362	0	0
		NFRKB	Nuclear factor related to kappa-B-binding protein	INO80	NFRKB	0	0	0	0	1.10987	-1.17555	-1.75288	1.75288	0.509116	-0.545602	0	0	0	0	0	0	0.261587	-0.0815463	0	0	0.619199	-1.08872	0	0	-0.777738	0.591608	0	0	0	0	0	0	-0.232494	0.147932	-0.255855	-0.265353	0.229222	-0.134744	0.224345	-0.224345	-0.494233	0.455827	0	0
		INO80E	INO80 complex subunit E	INO80	INO80E	0	0	0	0	1.22117	-1.36615	0	0	0.495633	-0.790452	0	0	0	0	0	0	0.243341	-0.0169496	0	0	0.643266	-1.2281	0	0	-0.791413	0.359736	0	0	0	0	0	0	-0.285227	0.268265	-0.0849731	-0.111786	0.347729	0.0106791	0.222118	0.0706456	-0.407893	0.407893	0	0
		INO80C	INO80 complex subunit C	INO80	INO80C	0	0	0	0	1.12547	-1.07671	0	0	0.630782	-0.434981	0	0	0	0	0	0	0.115965	0.167235	0	0	0.680461	-1.05896	0	0	-0.69128	0.692883	0	0	0	0	0	0	-0.296145	0.201954	-0.240635	-0.254028	0.117893	-0.119496	0.0359073	-0.0586701	-0.453256	0.477293	0	0
		INO80B	INO80 complex subunit B	INO80	INO80B	0	0	0	0	0.951994	-1.00861	0	0	0.412571	-0.483014	0	0	0	0	0.478582	-0.478582	0.155481	-0.131079	0	0	0.664199	-0.945806	0	0	-0.706333	0.681931	0	0	0	0	0	0	-0.331451	0.157929	-0.15706	-0.20937	0.244117	-0.158152	0.147938	-0.225885	-0.432704	0.39904	0	0
		ACTR5	Actin-related protein 5	INO80	ACTR5	0	0	0	0	1.02391	-1.2084	0	0	0.295125	-0.422483	0	0	0	0	0	0	0.325108	0.000954633	0	0	0.721361	-1.0392	0	0	-0.830851	0.632392	0	0	0	0	0	0	-0.146831	0.177109	-0.0968046	-0.211783	0.301592	-0.186506	0.126932	-0.105645	-0.461156	0.480956	0	0
		INO80	DNA helicase INO80	INO80	INO80	0	0	0	0	0.91793	-1.29436	0	0	0.440479	-0.582586	0	0	0	0	0.614312	-0.614312	0.0606943	-0.145423	0	0	0.46618	-1.02687	0	0	-0.824186	0.43557	0	0	0	0	0.171708	-0.171708	-0.278727	0.0690056	-0.257131	-0.316188	0.335253	-0.126143	0.146913	-0.148137	-0.533069	0.362913	0	0
		ZNF710	Zinc finger protein 710		ZNF710	0	0	0	0	1.10745	-1.10745	0	0	0	0	0	0	0	0	0	0	0	0	0	0	0.918383	-0.196827	0	0	-0.567058	0.567058	0	0	0	0	0	0	0.326096	0.627973	-0.516592	0.485585	0.874592	-0.50696	0.990083	-0.990083	-0.594577	0.594577	0	0
		CHD8	Chromodomain-helicase-DNA-binding protein 8		CHD8	0	0	0	0	0.992174	-0.992174	0	0	0	0	0	0	0	0	0	0	0	0	0	0	0	0	0	0	0	0	0	0	0	0	0	0	0	0	0	0	-1.09689	1.09689	0	0	0	0	0	0
		BBX	HMG box transcription factor BBX		BBX	0.281212	-0.278791	0.0463194	0.0496812	0.0572804	-0.032465	-0.468836	-0.793797	0.0872566	0.0543354	0.295304	-0.404639	0.0360475	-0.16703	0.0160986	1.80603	0.0951076	0.0620881	0.295714	-0.163808	0.392656	-0.256485	-0.513809	0.0237204	-0.164333	0.27128	0.00931017	0.0414614	0.0750839	0.0979745	-0.307373	0.0251656	0.194067	-0.168159	0.457298	-0.226225	0.426422	-0.362613	0.55377	-0.640632	0.249338	-0.0163488	-0.472932	0.0888472
		AFF1	AF4/FMR2 family member 1		AFF1	-0.288338	0.288338	-0.231096	0.231096	0	0	0.083108	-0.083108	-0.2531	0.2531	0	0	-0.379013	0.379013	-0.0979862	0.0979862	-0.167856	0.167856	-0.278853	0.278853	0	0	0	0	0	0	0	0	0	0	0.539446	-0.539446	0	0	0.165859	-0.165859	0.600955	-0.707382	0.529242	-0.529242	0	0	0	0
		BAZ2B	Bromodomain adjacent to zinc finger domain protein 2B		BAZ2B	0	0	0	0	0.518631	-0.52114	-0.0580082	0.0580082	0.294626	-0.0278368	-0.44286	0.44286	0	0	-0.497491	0.497491	-0.0193794	0.0193794	0	0	0.267266	0.206282	0	0	0.178525	0.794503	0	0	0	0	0	0	-0.318341	0.167996	-0.231573	0.152707	1.86202	-1.52525	3.34164	-2.95075	0.00889065	0.258756	0	0
		BRD7	Bromodomain-containing protein 7	PBAF	BRD7	0.891064	-0.891064	-0.2441	-0.184977	-0.2789	0.2789	-0.317666	0.00904647	-0.0130078	0.0984849	0	0	0	0	0	0	-0.215323	0.32102	0	0	0.0870345	-0.0870345	0	0	-0.498149	0.498149	0	0	0	0	-0.764043	0.764043	-0.498156	0.498156	-0.0118887	-0.265062	3.21806	-3.15328	5.84375	-5.91689	-0.141533	0.412628	0.450786	-0.450786
		SMARCD1	SWI/SNF-related matrix-associated actin-dependent regulator of chromatin subfamily D member 1	BAF/EBAFA/B/GBAF/PBAF	SMARCD1	0	0	0	0	0	0	0	0	0	0	0	0	0	0	0	0	-0.0319255	0.0319255	0	0	0.586631	-0.586631	0	0	0	0	0	0	0	0	0	0	-1.20411	1.20411	0	0	1.3808	0.0191171	3.88922	-3.63848	0.137511	-0.137511	0	0
		PHF10	PHD finger protein 10	PBAF	PHF10	0	0	0.376202	-0.376202	-0.508544	-1.51651	0	0	0.0711756	-0.0711756	0	0	0	0	0	0	0	0	0	0	0	0	0	0	-1.33638	-1.5541	0	0	0	0	0	0	0	0	0	0	1.87596	-2.66082	8.84358	-4.61811	0	0	0	0
		SMARCB1	SWI/SNF-related matrix-associated actin-dependent regulator of chromatin subfamily B member 1	BAF/EBAFA/B/N-CoR1/PBAF	SMARCB1	0	0	0	0	0.248312	-0.233743	0.105449	0.0707776	-0.0775551	-0.243785	0.351225	-0.351225	0.380884	0.199784	-0.40754	0.40754	-0.254989	0.130231	0	0	0.123933	-0.0363525	-0.00975711	0.00975711	-0.22212	-0.0741896	0	0	0.0767866	0.195527	0	0	0	0	-0.118977	0.118977	1.94592	-2.70144	4.67039	-4.61246	0.117308	-0.117308	0.0187486	-0.0187486
		BCL7C	B-cell CLL/lymphoma 7 protein family member C	GBAF	BCL7C	0	0	0	0	0.265402	-0.277657	0	0	0.0474983	-0.0474983	0	0	0	0	0	0	0.51956	-0.51956	0	0	0.661195	-0.213323	0	0	0.0841517	-0.0874622	0	0	0	0	0	0	-0.204798	0.204798	-0.838332	-0.063199	2.74109	-2.55582	6.26446	-5.4195	0.300792	-0.110847	0	0
		PBRM1	Protein polybromo-1	PBAF	PBRM1	-0.199137	-0.412603	-0.401127	-0.326604	0.308077	-0.0723193	0.682368	-0.543459	0.230521	0.430254	-0.260391	0.110046	0.386717	-0.386717	0.454893	-0.44643	0.0675851	0.0248875	-0.34371	0.34371	-0.309682	0.100607	0.193946	-0.193946	-0.294362	0.526297	-1.48302	-0.606669	-0.610134	0.610134	-1.48199	0.129152	0.183439	-0.383863	0.0627055	-0.0436391	3.69202	-3.42116	6.13117	-6.17624	-0.606434	0.254467	0.140526	-0.140526
		ARID2	AT-rich interactive domain-containing protein 2	PBAF	ARID2	0	0	0	0	-0.259077	0.259077	-0.199115	0.199115	-0.167268	0.167268	0	0	-0.268159	0.268159	0	0	0.415361	0.134369	0.012252	-0.012252	0.235664	0.0913722	0	0	-0.466071	0.466071	0	0	0	0	-0.314149	0.314149	-0.0876149	0.24943	0.0923105	0.426275	3.101	-3.67708	5.97843	-6.367	0.354529	0.146703	0	0
		SMARCA4	Transcription activator BRG1	BAF/EBAFA/B/GBAF/N-CoR1/PBAF	SMARCA4 (1)	0.368949	0.125631	-2.79647	2.79647	0.366832	-0.230793	0	0	0.137685	0.0269395	1.47279	-1.21148	0	0	0.607042	-1.18985	0.209966	-0.254969	-0.0192612	-1.19283	0.295569	-0.15529	1.50403	-1.23283	-0.17015	0.103045	-0.354052	0.354052	0	0	-0.145736	0.145736	-0.097043	0.0262658	-0.156878	0.219004	2.52785	-2.4206	5.33454	-5.31446	-0.143898	0.170577	0	0
		SMARCC1	SWI/SNF complex subunit SMARCC1	BAF/EBAFA/B/GBAF/N-CoR1/PBAF	SMARCC1	0.3741	-0.628265	0.312602	-0.312602	0.410591	-0.236794	0.477284	-0.102031	0.185951	0.00236168	0.368363	-0.368363	-0.293351	0.293351	0.243635	-0.188975	0.0174201	-0.10108	0.26376	-0.538728	0.274833	-0.0164792	-0.0274631	-0.405031	-0.13825	0.249662	0.123538	0.595052	-0.393741	0.393741	-0.442056	0.202711	0.000735492	0.226488	-0.116385	0.421486	2.72213	-2.6685	5.43999	-5.43666	-0.149732	0.37189	0.601675	-0.601675
		BCL7B	B-cell CLL/lymphoma 7 protein family member B	GBAF	BCL7B	0	0	0	0	0	0	0	0	0	0	0	0	0	0	0	0	-0.188199	0.188199	0	0	0	0	0.386502	-0.386502	0	0	0	0	0	0	0	0	0	0	0	0	1.95863	-2.76906	3.73581	-4.30516	0	0	0	0
		BCL7A	B-cell CLL/lymphoma 7 protein family member A	GBAF	BCL7A	0	0	0	0	0.214886	-0.214886	0	0	0	0	0	0	0	0	0	0	0	0	0	0	0	0	0	0	0	0	0	0	0	0	0	0	0	0	0	0	0	0	5.87989	-3.84689	0	0	0	0
		SMARCA4		BAF/EBAFA/B/N-CoR1/PBAF	SMARCA4 (2)	0	0	0	0	0	0	0	0	0	0	0	0	0	0	0	0	0	0	0	0	0	0	0	0	0	0	0	0	0	0	0	0	0	0	0	0	0	0	4.27051	-3.81572	0	0	0	0
		SMARCC2	SWI/SNF complex subunit SMARCC2	BAF/EBAFA/B/N-CoR1/PBAF	SMARCC2 (2)	0	0	0	0	0	0	0	0	0	0	0	0	0	0	0	0	0	0	0	0	0	0	0	0	-0.838945	0.838945	0	0	0	0	0	0	0	0	0	0	1.94392	-2.17755	5.36849	-4.98252	0	0	0	0
		KPNA2	Importin subunit alpha-1	CSE1L-RAN-KPNA2/Importin	KPNA2	0.0464685	-0.0905733	0.0107576	-0.0160683	0.11192	0.00673349	-0.0305851	0.0305851	0.0872839	0.0404214	0.0317517	-0.0319757	-0.144955	0.306758	-0.0762138	-0.032204	-0.0227818	-0.0122414	0.0646784	-0.0896087	0.0514764	-0.037752	0.0130738	0.248823	0.170187	-0.0141698	0.0302271	-0.0383903	-0.0340882	0.21976	-0.275528	0.274412	0.0741488	0.00679098	-0.00727602	0.0512422	0.466818	-0.327977	2.28178	-2.15369	-0.0425077	0.0710425	0.14232	-0.159438
		SMARCE1	SWI/SNF-related matrix-associated actin-dependent regulator of chromatin subfamily E member 1	BAF/EBAFA/B/PBAF	SMARCE1	-0.0374514	0.0374514	0.708218	-0.708218	0.294468	-0.376955	0	0	0.223318	0.155837	0.717093	-0.58298	-0.454536	0.454536	-0.0090221	-0.0860155	-0.0145628	-0.0839198	3.01955	-0.339598	0.497146	-0.0235929	0.528557	-0.528557	-0.278303	0.15984	0.269183	-0.269183	0.189613	-0.189613	-0.304106	0.304106	-0.0908074	0.0604661	-0.13436	0.455747	2.75361	-2.75361	5.47053	-5.70808	-0.235961	0.359553	0.1481	-0.1481
		SMARCC2		BAF/EBAFA/B/N-CoR1/PBAF	SMARCC2 (1)	-1.66174	1.66174	0	0	0.707732	0.078483	0	0	0.0701576	-0.596726	0	0	0	0	0	0	0.122348	0.00362366	-0.0571992	0.547821	0.463678	-0.336178	0	0	0.262888	0.302662	0	0	0	0	0	0	0.116492	-0.24539	-0.334033	0.5152	2.85032	-2.671	5.48706	-5.78663	-0.219196	0.364733	0	0
		SMARCD2	SWI/SNF-related matrix-associated actin-dependent regulator of chromatin subfamily D member 2	BAF/EBAFA/B/PBAF	SMARCD2	0	0	0	0	0	0	0	0	0	0	0	0	0	0	0	0	0	0	0	0	0	0	0	0	-0.693556	0.693556	0	0	0	0	0	0	0	0	0	0	2.08514	-2.08514	3.47139	-3.43715	0	0	0	0
		REST	RE1-silencing transcription factor		REST	-0.287251	0.0711583	-0.12188	0.102853	0.0320048	-0.0173679	-0.527954	0.632438	-0.00495286	-0.100368	-0.0619615	0.0383727	0.0315108	-0.00893417	-0.344553	0.470972	-0.0459902	0.0202997	-0.292357	0.200828	-0.030658	0.0354678	-0.900789	1.04883	-0.0415813	-0.025622	0.0402996	-0.194599	-0.170939	-0.069506	-0.987716	1.26682	-0.0874915	-0.00136894	0.0392943	-0.0895539	0.243737	-0.311082	1.37634	-1.32602	-0.0154615	-0.0745464	0.590952	-0.414163
		SMARCA2	Probable global transcription activator SNF2L2	BAF/GBAF	SMARCA2	0	0	0	0	0	0	0	0	-0.574927	-0.556439	0	0	-0.300754	0.300754	0	0	-0.11337	0.11337	0	0	0	0	0	0	-0.146142	0.146142	0	0	0	0	-3.93859	3.93859	0	0	0.308571	-0.308571	2.0053	-2.03757	4.97296	-4.16572	-0.0462751	0.0462751	0.913362	-0.913362
		ARID1A	AT-rich interactive domain-containing protein 1A	BAF/PBAF	ARID1A	0	0	-0.0526215	0.0526215	0.781747	-0.265865	0	0	0.680708	-0.680708	1.63246	-1.63246	0.0972197	-0.0972197	0	0	0.227658	0.531821	-0.0535003	0.0535003	0.289261	-0.314297	0	0	0.196778	0.402165	0	0	0.768706	-0.768706	0	0	0.0359821	0.153692	-0.765732	0.367563	1.06899	-1.51916	3.80527	-2.86537	-0.645796	0.843855	0	0
		DPF2	Zinc finger protein ubi-d4		DPF2	-1.48857	1.48857	-0.900624	0.900624	-0.398037	-0.444145	0	0	-0.264977	-0.903192	0	0	0.0639311	-0.0639311	0	0	0.179811	-0.406671	-1.64537	1.75621	0.172175	-0.299953	0	0	0.192773	-0.0782713	0	0	-0.192737	0.192737	-1.69641	1.69641	-0.0586522	-0.0341232	-0.548259	0.767285	1.6479	-1.62952	3.65878	-3.29093	-0.323518	0.670329	-0.337443	0.337443
		SS18	Protein SSXT	GBAF	SS18	0	0	-0.397648	0.397648	0	0	0	0	-0.166377	0.166377	2.36414	-2.36414	-0.285781	0.285781	0	0	-0.0664585	0.0664585	-0.270592	0.270592	0.259344	-0.259344	0.476485	-1.12414	-0.146707	-0.296701	0	0	0	0	0	0	0.17586	-0.17586	-1.16696	1.16696	1.25271	-1.33966	2.82029	-2.20864	0	0	-0.429686	0.429686
		BAZ2A	Bromodomain adjacent to zinc finger domain protein 2A	NoRC	BAZ2A	-0.106825	-0.574704	0.484181	-0.691562	0.57594	-0.0463098	-0.248317	-0.672149	0.439983	-0.0369931	-1.73459	0.972309	-1.87518	0.323732	-1.4622	0.726781	-0.447441	0.0686089	-1.42472	-0.0413517	-0.437849	0.762125	-2.08162	1.26311	-0.70701	1.20265	0.336638	-0.924568	-0.509192	-0.83653	-0.699067	0.162541	-0.0535648	0.629868	-0.377367	0.886331	2.69569	-2.11928	2.60331	-2.28443	-0.281345	0.68074	0.798424	-0.758294
		EP400	E1A-binding protein p400	NuA4	EP400 (1)	0.550468	-0.0498742	0.59717	-0.59717	0.28411	-0.516996	0.223728	-0.223728	0.0844788	-0.127612	0.176623	-0.176623	0	0	0.417544	0.235861	0.203176	0.0545892	-0.130435	0.130435	0.345135	-0.619303	0	0	-0.187815	0.0603474	0.201161	-0.201161	0	0	-0.0842251	0.585635	0.0185188	-0.122135	0.187469	-0.322408	1.46038	-1.3342	1.57593	-1.46861	-0.0749553	0.0893595	0	0
		MBTD1	MBT domain-containing protein 1	NuA4	MBTD1	0	0	0	0	0.648517	-0.258324	0	0	0.416507	-0.0259193	0	0	0	0	0	0	0.203559	-0.00371811	0	0	0.397536	-0.452763	0	0	-0.293766	0.0810392	0	0	0	0	0	0	0.209255	-0.209705	0.128409	-0.30619	1.44778	-1.38146	1.62356	-1.74796	0.0914701	-0.100436	0	0
		EPC1	Enhancer of polycomb homolog 1	NuA4/Piccolo NuA4	EPC1	0	0	0	0	0.424973	-0.438457	0	0	0.225987	-0.100154	0	0	0	0	0	0	0.217695	0.0928666	0	0	0.35513	-0.548212	0	0	-0.111922	0.147198	0	0	0	0	0.582179	-0.582179	0.0428984	-0.0865501	0.216714	-0.284952	1.4194	-1.30394	1.66728	-1.43364	-0.0808373	0.0808373	0	0
		JAZF1	Juxtaposed with another zinc finger protein 1		JAZF1	0	0	0	0	0.146573	-0.520211	0	0	0.105302	0.00204438	0	0	0	0	0	0	0.308278	-0.274659	0	0	0.463419	-0.439274	0	0	-0.272677	0.102159	0	0	0	0	0	0	0.156121	-0.0881867	0.109899	-0.194086	1.23174	-1.75216	1.30839	-1.49623	0.0304884	0.0476653	0	0
		BRD8		NuA4	BRD8 (2)	0	0	0	0	0.331856	-0.93623	0	0	-0.407921	0.407921	0	0	0	0	0	0	0.0172554	-0.197833	0	0	0.210789	-0.600542	0	0	-0.607808	0.248776	0	0	0	0	0	0	-0.119564	-0.188913	0.124081	-0.323252	1.49165	-0.798028	1.99246	-1.69914	-0.111034	0.110684	0	0
		KAT5	Histone acetyltransferase KAT5	NuA4/Piccolo NuA4	KAT5	0	0	-2.61226	2.61226	0.168272	-0.0841078	0	0	-0.161754	0.503966	0	0	0	0	0	0	0.315539	-0.171196	0	0	0.250072	-0.425822	0	0	-0.0306764	0.204191	0	0	0	0	0	0	0.242393	-0.016383	-0.0936372	-0.153635	1.08764	-1.35397	1.19472	-1.35815	-0.148715	0.00873212	0	0
		ATXN7L3	Ataxin-7-like protein 3	SAGA/TFTC	ATXN7L3	0	0	0	0	-0.121473	-0.256987	0	0	0.10232	-0.10232	0	0	0	0	0	0	0.279705	0.370926	0	0	0.469812	-0.17277	0	0	-0.321125	0.115506	0	0	0	0	0	0	-0.202043	-0.224105	0.111309	0.0362836	-0.0429443	-0.179665	0.329997	-0.010197	0.119677	-0.118532	0	0
		SUPT3H	Transcription initiation protein SPT3 homolog	PCAF/SAGA/TFTC	SUPT3H	0	0	0	0	0.355109	-0.24186	0	0	0.00801499	-0.215039	0	0	0	0	0	0	0.0632442	0.0237671	0	0	0.459234	0.131273	0	0	-0.0921938	0.244916	0	0	0	0	0	0	0.342493	0.200097	0.181243	0.0151169	0.106102	-0.0869394	0.0565712	0.0259129	0.205265	-0.105561	0	0
		TADA2B	Transcriptional adapter 2-beta	SAGA/TFTC	TADA2B	0	0	0	0	-0.0209084	-0.256376	0	0	-0.195252	-0.131467	0	0	0	0	0	0	0.0287736	-0.0101379	0	0	0.109285	0.0450652	0	0	-0.183014	-0.0032254	0	0	0	0	0	0	0.00650466	0.0195726	0.2071	0.0198418	0.216455	0.150228	0.119533	-0.172798	0.121091	-0.0890711	0	0
		TAF6L	TAF6-like RNA polymerase II p300/CBP-associated factor-associated factor 65 kDa subunit 6L	PCAF/SAGA/TFTC	TAF6L	0	0	0	0	0.14965	-0.291546	0	0	0.0400004	0.0304278	0	0	0	0	0	0	0.0192328	0.2176	0	0	0.0798842	-0.103518	0	0	-0.159998	0.267161	0	0	0	0	0	0	0.0435223	-0.0482308	0.0553471	-0.265503	0.214986	-0.0681729	0.369935	-0.398955	-0.00755146	-0.224111	0	0
		ATXN7L2	Ataxin-7-like protein 2		ATXN7L2	0	0	0	0	-0.593135	-0.433618	0	0	-0.280769	-1.21228	0	0	0	0	0	0	-0.0403703	-0.312267	0	0	0.368366	0.0791603	0	0	-0.7639	-0.567266	0	0	0	0	0	0	-0.0743165	-0.00252265	0.15373	-0.07833	0.109369	-0.145931	0.29242	-0.0364213	0.169988	-0.0525122	0	0
		ATXN7	Ataxin-7	SAGA/TFTC	ATXN7	0	0	0	0	0.0479587	-0.209014	0	0	-0.259169	-0.129687	0	0	0	0	0	0	-0.0475293	-0.0538132	0	0	0.303845	-0.40714	0	0	-0.317484	0.261756	0	0	0	0	0	0	-0.120314	0.0764994	-0.0169339	-0.168748	-0.0801366	0.757895	0.271109	-0.0784053	0.155164	-0.0888902	0	0
		EP400		NuA4	EP400 (2)	0	0	0	0	0	0	0	0	0	0	0	0	0	0	0	0	0	0	0	0	0	0	0	0	0	0	0	0	0	0	0	0	0	0	0	0	0	0	0	0	0	0	0	0
		SUPT7L	STAGA complex 65 subunit gamma	SAGA/TFTC	SUPT7L	0	0	0	0	0.342563	0.278235	0	0	0.259351	0.0334618	0	0	0	0	0	0	-0.14381	-0.287249	0	0	0.367269	-0.339388	0	0	-0.0488739	0.345206	0	0	0	0	0	0	-0.0526823	0.0255745	-0.046309	-0.122117	0.0582887	0.185977	0.345027	-0.347288	0.089578	-0.0186992	0	0
		MORC3	MORC family CW-type zinc finger protein 3		MORC3	0	0	0	0	0	0	0	0	0	0	0	0	-6.03264	6.03264	0	0	0	0	0	0	0	0	0	0	0.916399	-0.916399	0	0	0	0	0	0	0	0	0	0	0.587462	-0.587462	0.238391	-0.238391	0	0	0	0
		MTBP	Mdm2-binding protein		MTBP	-0.0868413	-0.133517	-0.243781	-0.267796	0	0	0.0193992	-0.040651	0.45085	0.911776	-0.158007	-0.72586	0.328637	-0.587084	-0.129434	0.054098	0.255204	-0.0348128	0.0984483	-0.122032	-0.0545109	0.246387	0.0609757	0.021468	0.402166	-0.402166	0.314294	0.545744	0.265957	-0.0528503	-0.171865	0.327546	-0.195588	0.146553	0.0786159	-0.109972	0.0902398	-0.34568	-0.0668412	0.0668412	0.064446	0.141639	0.0862177	-0.331046
		KAT8	Histone acetyltransferase KAT8	MLL1/2/MSL/NSL	KAT8	0.184318	-0.0473148	0.134149	-0.118013	0.223609	-0.324357	0.187425	0.0795381	-0.277081	-0.0642042	0.136317	0.0541427	-0.38265	0.231199	0.00531088	0.129295	-0.0502778	-0.0334489	0.0205911	-0.00724667	0.020707	-0.449205	-0.184714	0.329639	-0.129177	0.0653865	0.0266767	-0.165932	-0.0159725	0.237595	-0.179464	0.299866	-0.11065	-0.044897	0.0569832	0.0299774	0.14297	-0.172901	0.166613	-0.0734767	-0.157521	-0.0141611	0.23484	-0.358638
		DNTTIP1	Deoxynucleotidyltransferase terminal-interacting protein 1	HDAC-ELMSAN1-DNTTIP1	DNTTIP1	-0.0232958	-0.0845667	0.146729	-0.19218	0.343684	-0.483693	-0.0930799	0.171314	0.190492	-0.166215	0.0168218	-0.0456308	-0.321666	0.199125	-0.131219	0.112491	-0.0653728	-0.191601	-0.139532	0.0490339	0.124766	-0.338303	-0.540397	0.643557	-0.295179	0.166594	0.204032	-0.185014	-0.093858	0.103556	-0.578625	0.622714	-0.149079	-0.0413456	-0.159401	-0.117459	0.0106203	0.151679	0.00535125	-0.0351863	-0.115861	-0.0995449	0.521654	-0.477782
		ELMSAN1	ELM2 and SANT domain-containing protein 1	HDAC-ELMSAN1-DNTTIP1	ELMSAN1	0.0177161	-0.0342884	0.103297	-0.184712	0.384189	-0.454434	-0.015205	0.145474	0.192509	-0.113423	-0.0314063	-0.0193114	-0.406998	0.283998	-0.120867	0.143017	-0.0695689	-0.143431	-0.119814	0.0205321	0.121379	-0.294999	-0.623141	0.626282	-0.21155	0.201314	0.0524506	-0.24551	-0.0261344	0.106076	-0.645067	0.617243	-0.10845	0.0597426	-0.0960577	-0.0291817	0.0265224	0.165516	-0.0236277	-0.0452252	-0.0674044	-0.0398854	0.531847	-0.590203
		TPX2	Targeting protein for Xklp2		TPX2	0.0893492	-0.224258	-0.0920087	-0.110964	0.0300378	0.0461056	-0.100231	0.055587	0.0289698	0.0882678	-0.105107	0.0868715	-0.811794	0.577736	-0.102604	0.0985411	0.156579	-0.0732095	-0.195231	-0.0301717	0.0138843	-0.0568491	-0.576036	0.696556	0.108142	-0.011972	0.138078	-0.210012	-0.229814	0.229814	-0.861212	0.698039	-0.0339184	0.00817369	-0.064073	0.0709741	0.068916	0.0580033	-0.0157099	-0.136545	0.00150518	-0.0422187	0.858778	-1.15126
		MSL3	Male-specific lethal 3 homolog	MSL	MSL3	0.12236	0.0218665	0.158489	-0.158489	0.0882625	-0.336404	0.0559949	-0.118269	0.0863605	0.278483	0.227459	0.0966274	-0.423154	0.317972	0.115086	0.00978205	-0.0907371	-0.0342419	-0.0210363	-0.0728265	0.025221	-0.162488	-0.0932203	0.339568	-0.25807	0.178653	0.197629	0.0386047	0.0124376	0.088093	-0.129172	0.409221	-0.266804	0.0971889	-0.12316	0.0400889	-0.296158	0.169224	-0.0762697	-0.0410241	-0.0160205	0.0139187	0.570517	-0.220447
		MSL1	Male-specific lethal 1 homolog	MSL	MSL1	0.0734483	-0.116394	0.025186	-0.12095	0.158808	-0.328102	0.0417552	-0.0195202	-0.033083	0.0068794	0.00472763	-0.0952727	-0.266556	0.229708	-0.0690089	-0.0024306	-0.00284309	-0.0616383	-0.0808793	-0.0521958	0.163495	-0.110709	-0.177006	0.288711	-0.044848	0.144347	0.0093513	-0.260486	-0.0957415	0.208815	-0.352773	0.332128	-0.142316	0.0564125	-0.0584306	0.0575908	-0.121705	0.121705	-0.0407283	-0.0208286	-0.0872043	-0.0248008	0.170515	-0.194162
		MSL2	E3 ubiquitin-protein ligase MSL2	MSL	MSL2	0.0228265	-0.178327	-0.106866	-0.1294	0.105702	-0.265532	-0.339868	-0.171718	0.0789607	-0.0052375	-0.0989552	0.0721422	-0.554726	0.0316547	-0.0601903	0.143544	0.0151733	-0.0302718	-0.125113	-0.132366	0.189017	-0.184237	-0.149808	0.210851	-0.0593069	0.175548	0.03316	-0.156048	-0.0836301	0.0728546	-0.382044	0.208224	-0.0730661	0.267095	-0.210846	0.212957	-0.187288	0.401958	-0.102712	0.118381	0.0123978	0.0779119	0.281221	-0.189806
		SMARCA5	SWI/SNF-related matrix-associated actin-dependent regulator of chromatin subfamily A member 5	ACF/B-WICH/CHRAC/NoRC/RSF/WICH	SMARCA5	0.213469	-0.303122	0.267595	-0.419004	0.21679	-0.205373	0.0591059	-0.168291	0.0776562	0.0906614	0.299522	-0.411887	-0.12216	-0.0518172	0.0590035	-0.138382	0.112498	-0.00363604	0.12712	-0.258146	0.094435	-0.094435	-0.181022	0.175358	-0.101132	0.270971	0.264223	-0.37878	-0.146242	0.0177045	-0.323535	0.228502	-0.0791924	0.21729	-0.766128	0.773163	-0.309787	0.493062	-0.209488	0.149855	-0.645525	0.727147	-0.621494	0.481592
		BAZ1A	Bromodomain adjacent to zinc finger domain protein 1A	ACF/CHRAC	BAZ1A	0.643197	-0.617191	0.885895	-0.942364	0.453929	-0.589882	0.488248	-0.299836	0.000175369	0.0803289	0.559488	-0.708743	-0.497558	0.365543	0.401595	-0.236043	0.0891572	0.00570397	0.386368	-0.404825	0.156902	-0.453504	-0.408481	0.558506	-0.397618	0.432267	0.859925	-0.861824	-0.000709871	0.0842636	-0.404421	0.467921	-0.0851399	0.0851399	-0.176172	0.0189827	-0.130743	0.226266	-0.0932198	-0.1101	-0.141878	0.0832386	0.601734	-0.604627
		CHRAC1	Chromatin accessibility complex protein 1	CHRAC	CHRAC1	0.778499	-0.827049	1.1191	-1.04839	0.560733	-0.765761	0.548359	-0.493534	0.0324091	-0.0324091	0.811276	-0.862917	-0.653988	0.402134	0.413364	-0.254898	-0.00209342	0.0505722	0.451241	-0.559097	0.202845	-0.538824	-0.335868	0.542055	-0.46685	0.38047	1.23326	-1.13168	0.0195625	0.092859	-0.473922	0.493389	-0.151091	-0.0964296	-0.207461	-0.0341422	-0.148023	0.210684	-0.0825647	-0.0950366	-0.157545	0.0721829	0.784514	-0.567893
		POLE3	DNA polymerase epsilon subunit 3	Base Excision Repair Complex/CHRAC	POLE3	0.745235	-0.777802	1.07436	-1.17673	0.556041	-0.751132	0.462139	-0.506186	0.126416	0.228805	0.816562	-0.943968	-0.583421	0.519273	0.393699	-0.40756	-0.0145798	-0.0698446	0.462775	-0.532668	0.134761	-0.475567	-0.334851	0.51174	-0.468056	0.487966	1.22602	-1.22848	-0.0279536	0.145207	-0.500208	0.417847	-0.0960235	0.0770599	-0.21235	0.0557082	-0.19908	0.315938	-0.105455	-0.0152498	-0.155567	0.112524	0.874269	-0.805943
		TEFM	Transcription elongation factor, mitochondrial		TEFM	0	0	0	0	-0.0346222	0.120225	0	0	0.0799356	-0.116588	0.771778	-0.771778	0	0	0	0	-0.736381	0.704212	0	0	0.24179	-0.303542	0.69832	-0.69832	-0.292291	0.048569	0	0	0	0	-0.898844	0.898844	-0.164746	0.452004	0.107496	-0.191143	0.0416195	0.0449507	-0.0484969	-0.0824519	-0.10566	0.0917307	1.22381	-1.22381
		KIF18B	Kinesin-like protein KIF18B		KIF18B	-0.233013	-0.285677	-1.21078	1.21078	0	0	-0.435793	-0.287281	0.468969	0.395181	-0.201112	-0.302717	-0.931396	0.931396	0	0	0	0	0.0327962	-0.266672	0.334008	-0.334008	0.725676	-0.725676	0.157822	0.351744	-0.318361	-0.619761	1.27829	-1.27829	-1.01367	1.01367	0.012913	0.0683129	0	0	0.207731	0.0478559	0.555853	-0.555853	0	0	-0.393664	-0.875374
					A0A0C4DGP5	-0.028622	-0.448316	-0.0379854	-0.51197	0.190503	0.199846	0.0803649	-0.373672	0.334627	0.653012	-0.288465	-0.36473	0.0260712	0.474712	0.0532412	-0.384137	0.318834	-0.225633	0.0715499	-0.284936	0.390467	0.430973	-0.496385	-0.122158	-0.385734	0.385734	-0.246699	-0.45658	-0.0567305	-0.204702	-0.369223	0.40386	0.116302	0.394476	0.193802	-0.193802	0	0	0.756739	-0.756739	0.195312	-0.195312	0.0564709	-0.615995
					A0A0C4DGP2	0.0396699	-0.106514	0.0055955	-0.132236	-0.192763	0.229738	0.0125897	-0.0411743	0.0283872	0.123992	0.0301366	-0.0198409	-0.250222	0.268543	-0.0697404	0.0278341	0.034823	0.106715	-0.0317753	-0.0423465	-0.110914	0.0416148	-0.20465	0.186425	0.032846	0.12807	0.0374369	-0.202656	-0.0856884	0.127425	-0.305807	0.36253	-0.133221	0.169075	-0.143357	0.143357	0.054844	-0.000964679	-0.0426452	-0.198929	-0.0597493	-0.0308128	0.488039	-0.555888
		DLGAP5	Disks large-associated protein 5		DLGAP5	0.0950177	-0.274089	-0.0371379	-0.124437	-0.0933688	0.169602	-0.00204778	-0.072036	-0.0114489	0.142245	-0.132213	-0.0778888	-0.576663	0.216609	-0.0182517	-0.138793	-0.0883505	-0.0765825	-0.141926	-0.212057	-0.158319	0.171826	-0.115004	0.0185803	0.0371642	0.0240249	-0.0502183	-0.267373	-0.200286	0.0756587	-0.372342	0.157885	-0.0442693	0.0639232	-0.0609127	0.115075	0.014049	0.105278	0.00250137	-0.1729	0.0214053	0.0365735	0.337429	-0.608997
		HMGN5	High mobility group nucleosome-binding domain-containing protein 5		HMGN5	0.122216	-0.0913773	0.0568022	-0.135263	-0.111655	0.193851	0.126097	-0.24248	0.0190967	-0.249912	0	0	-0.726168	0.726168	0.309449	0.0246857	-0.0263045	0.0476164	-0.054738	-0.107231	-0.0720426	0.148593	-0.678266	0.678266	0.0532692	-0.0325456	0	0	-0.403746	0.403746	-0.141924	0.765114	0.0837846	0.0750587	-0.066634	0.0265557	0.0237408	0.495248	-0.055463	-0.0227917	-0.122479	0.122479	0	0
		BRCA2	Breast cancer type 2 susceptibility protein	BRCC	BRCA2	-0.00921697	0.419451	-0.0905829	0.403751	0.155439	-0.0883058	-0.56414	0.56414	0.0268704	0.107554	-0.520263	0.520263	-0.261878	-0.0296968	-0.0715547	-0.208776	0	0	0.165158	-0.165158	0.0952132	0.243135	-0.216838	-0.292774	0.031779	-0.031779	-0.546387	0.546387	0.0547409	-0.230573	-1.06152	-0.1605	0.0341214	-0.0569176	0.257147	0.237782	0.652335	-0.0197659	0.164791	-0.283828	-0.331909	0.113008	0.373822	-0.373822
		MYH9	Myosin-9		MYH9	0	0	-0.29119	0.29119	-0.0598611	-0.0253756	0.830802	0.0630692	-0.417726	-0.317544	0.358372	-0.358372	0	0	0.368355	-0.368355	0.19834	0.102924	0	0	-0.00713673	-0.20405	-0.356089	0.356089	-0.267653	-0.206942	0.444294	-0.444294	0	0	-0.581444	0.581444	-0.0286647	0.33627	-0.325139	0.0720833	-0.0240918	-0.0945627	-0.0468168	0.115081	0.0415832	-0.271262	0.707441	-0.707441
		TOE1	Target of EGR1 protein 1		TOE1	0	0	-0.193137	0.193137	0	0	0.227522	-0.227522	0	0	0	0	-0.00639792	-0.163837	0.209309	-0.209309	0.115989	-0.108171	0.260956	-0.260956	0	0	-0.360467	0.360467	-0.439374	0.439374	0	0	0	0	0.197466	-0.197466	0	0	0	0	0	0	0	0	0	0	1.22083	-1.22083
		NDUFS1	NADH-ubiquinone oxidoreductase 75 kDa subunit, mitochondrial	Mitochondrial respiratory chain complex I	NDUFS1	0	0	0	0	-0.0488051	-0.186062	0	0	0.0711968	0.319628	0	0	0	0	0	0	0	0	0	0	0	0	1.49602	4.59936	-0.0458877	0.189589	0	0	0	0	0	0	-0.511172	-0.202726	-1.21548	1.21548	-0.178689	0.178689	0.806142	-0.806142	-0.116218	0.116218	1.41185	-1.41185
		CXXC5	CXXC-type zinc finger protein 5		CXXC5	0.569222	-0.569222	0.303176	3.77564	-0.0245713	-0.0233335	2.54278	2.98173	-0.0496296	-0.0811711	3.30951	4.63557	-0.228445	0.322507	1.63226	-1.63226	-0.147266	-0.137122	2.17322	1.70491	-0.0768843	0.0955986	2.58758	4.11527	0.0278358	-0.150949	2.0398	3.85558	-0.0414386	0.0539509	2.29458	1.84042	0.0488018	-0.0285253	0.0190854	-0.0210078	-0.0510333	0.0569042	0.0759036	-0.101986	-0.0501512	0.000337261	0.828005	-0.752339
		NUP50	Nuclear pore complex protein Nup50	Nuclear pore complex	NUP50	-0.0255831	-0.0907561	-0.0691977	-0.175462	0.0614796	-0.399671	-0.12299	-0.116301	0.0970189	-0.0415299	-0.0560328	0.156095	-0.214386	0.357999	-0.176554	-0.132007	-0.0781924	-0.0807717	0.0842793	0.0285351	-0.0197475	0.105007	0.114835	0.221629	0.0746752	-0.0383266	0.0343448	0.0346338	-0.0996375	0.439612	-0.385671	0.120531	-0.0747761	0.0558559	-0.0321442	0.0438845	0.00319991	0.0138654	-0.00870332	-0.328549	-0.0132849	-0.0566937	0.11013	-0.3437
		CDCA2	Cell division cycle-associated protein 2		CDCA2	0.00209363	-0.0320247	-0.0269309	-0.0434784	-0.0235178	0.0172911	-0.108325	0.0439882	0.0921472	0.0163112	0.0195762	0.0521817	-0.120126	0.150875	-0.092559	-0.0121096	-0.0689736	-0.0253028	0.0185487	-0.0549343	-0.119103	0.0649776	-0.0930021	0.221383	0.0860581	-0.0697889	0.0517853	-0.00142318	-0.085737	0.132208	-0.277167	0.232312	-0.0798733	0.0482546	-0.0556488	0.0197857	0.0427373	-0.0427373	0.146106	-0.216041	-0.0111531	-0.0380163	0.181514	-0.292594
		KPNB1	Importin subunit beta-1	Importin	KPNB1	0.115206	0.0342032	0.0430578	0.0681471	-0.0654723	0.0714319	-0.00253448	0.0765002	-0.00192276	-0.0610704	0.14027	0.264735	-0.196697	0.34173	-0.163191	-0.101139	-0.0485569	-0.000760168	0.102255	0.0364275	-0.0800445	0.0910151	0.232314	0.559029	0.0858058	-0.0913473	0.0662669	0.0685143	-0.0861375	0.303195	-0.258661	0.203934	-0.0180645	-0.0355678	-0.0459769	-0.0606829	0.00317394	-0.105369	0.143503	-0.247433	-0.0234719	-0.064361	0.217927	-0.201483
		ARL6IP4	ADP-ribosylation factor-like protein 6-interacting protein 4		ARL6IP4	0.100731	-0.100731	0.20421	-0.010431	-0.60291	0.110025	0.239098	-0.239098	-0.845312	0.020465	0.130025	-0.113502	-0.346493	0.346493	0.354395	-0.354395	-0.0847199	0.29498	0.283897	-0.283897	-0.0788933	0.00692032	0.017697	0.791282	-0.185969	-0.137732	0.124089	-0.0180733	0.176116	-0.176116	0.146516	-0.146516	-0.0126223	-0.180517	-0.0942084	0.0534828	-0.448329	-0.256678	-0.161362	-0.0388502	0.321968	-0.321968	0.493277	-0.493277
		PRDX3	Thioredoxin-dependent peroxide reductase, mitochondrial		PRDX3	-0.0107582	0.0107582	0.0252574	-0.0252574	0.436368	-0.436368	0.337979	-0.337979	-0.168238	0.168238	0.454288	-0.23452	-0.554756	0.554756	0.410792	0.231978	0	0	0.638347	0.0846357	0	0	-1.39383	1.39383	0	0	0.0786652	-0.0786652	-0.0726999	0.0726999	0.42864	-0.645018	0	0	0	0	0	0	0	0	-0.872202	0.872202	0.832168	0.128781
		POLR1A	DNA-directed RNA polymerase I subunit RPA1;DNA-directed RNA polymerase	RNA Pol I	POLR1A	-0.200013	0.145589	-0.0100502	0.195807	-0.898017	0.234313	0.119309	0.107154	-0.282163	-0.078848	0.386459	-0.592777	0.250071	-0.250071	0.0739975	-0.0755595	-0.0947063	0.0103025	-0.214755	0.238557	0.181023	0.607887	-0.257475	2.70431	-0.0793627	-0.221496	-0.160175	-0.388605	-0.0836121	0.0836121	-0.284565	0.3954	0.164265	-0.116411	0.00620996	-0.180651	-0.120854	0.120854	0.0212247	0.372154	0.0933216	0.442924	-0.279162	0.279162
		L3MBTL1	Lethal(3)malignant brain tumor-like protein 1	L3MBTL1	L3MBTL1	0	0	0	0	0	0	0	0	0.287053	-0.287053	0	0	0	0	0	0	0	0	0	0	0	0	0	0	0	0	0	0	0	0	0	0	0	0	0	0	0	0	0	0	0	0	0	0
		RRBP1	Ribosome-binding protein 1		RRBP1	0	0	0	0	0.0295973	-0.15987	0	0	-0.146913	0.00120866	0	0	0	0	0	0	-0.0429368	0.02056	0	0	0.130383	-0.0454588	0	0	-0.331626	0.148371	0	0	0	0	0	0	-0.0778195	-0.066447	-0.22385	0.214016	-0.27472	0.347222	-0.435614	0.452367	-0.0328399	0.133373	0	0
		YLPM1		ZAP3	YLPM1 (2)	0	0	0.235064	-0.235064	0	0	0	0	0	0	0.0114019	-0.0114019	-0.0488658	0.0488658	0	0	-0.171283	0.0378064	0	0	0.379167	0.12842	0	0	0	0	0	0	-0.115328	0.115328	0	0	0	0	0	0	0	0	0	0	0.289195	-0.289195	0	0
		SUMO2	Small ubiquitin-related modifier 2	SUMO2	SUMO2	0	0	0	0	0.24104	0.236842	0	0	0.00206798	-0.0212704	0	0	0	0	0	0	0.152717	-0.180896	0	0	-0.0887482	0.12995	0	0	-0.0455956	-0.0571809	0	0	0	0	0	0	0.0142136	-0.131815	-0.0196191	0.151952	0.0283202	-0.0231439	0.144921	-0.187712	-0.0542765	0.116214	0	0
		SFPQ	Splicing factor, proline- and glutamine-rich		SFPQ	-0.798856	0.0423102	0	0	0.0975589	-0.112337	0.5095	-0.5095	0.0755117	-0.0868928	0	0	0	0	0.408123	0.135804	0.0204495	-0.0204495	-0.0474216	0.0474216	0.0836216	-0.208725	0	0	0.303414	-0.122654	0	0	0	0	0.198724	-0.198724	0.26765	-0.102779	0.0813592	-0.0588141	0.103929	-0.103055	0.0368933	0.138657	0.172027	0.101224	-0.115323	0.581517
		RPS9	40S ribosomal protein S9	40S Ribosomal subunit	RPS9	-0.00828785	0.00828785	-0.264651	0.243514	0	0	0	0	0	0	0.107158	0.639228	-0.0379249	-0.130081	-0.401154	0.401154	-0.229259	0.0397881	0.102105	0.0925105	0	0	-0.199782	-0.0946735	0	0	-0.401386	0.401386	0.217452	0.532977	0.215333	-0.215333	-0.347388	0.347388	-0.505998	-0.149565	0	0	0	0	-0.0773184	0.0773184	0.332172	-0.332172
		KAT14		ATAC	KAT14 (2)	0	0	0	0	0.432837	0.285946	0	0	0.463851	0.397848	0	0	0	0	0	0	0.407084	0.495832	0	0	0.187425	-0.235821	0	0	-0.17269	-0.0145295	0	0	0	0	0	0	0.356343	-0.0189591	0.29793	-0.29793	0.119626	-0.119626	1.17666	-0.95905	0.447471	-0.000889078	0	0
		FXR2	Fragile X mental retardation syndrome-related protein 2		FXR2	0.620636	-0.620636	0	0	0.372709	0.102704	0.604543	-0.604543	0.0446807	-0.0749004	-0.384359	0.384359	1.39054	-1.39054	0	0	0.112646	0.190091	-0.640977	0.640977	0.0140937	0.00120581	-0.326213	0.326213	0.0775754	0.0966598	0	0	-0.423586	0.423586	0	0	-1.14606	-1.10219	-0.15601	-0.0980943	0.0681697	-0.140771	0.142305	-0.129927	-0.958621	-0.0271078	0.213873	-0.875665
		RRP12	RRP12-like protein		RRP12	0.0876173	0.16992	-0.00941124	0.14894	0.0508673	-0.102071	-0.0312835	0.0312835	-0.0898246	0.0380541	-0.186165	-0.227566	0.41545	-0.0731332	0.103308	0.195564	-0.00762958	0.0441573	0.152575	0.0439401	-0.0886388	0.0993006	0.06288	0.169912	0.100141	0.0968747	-0.248819	-0.488789	0.214237	0.107489	0.160628	-0.06917	-0.253373	0.0722951	-0.0600381	-0.127656	-0.0967668	-0.180984	-0.445251	0.310539	0.021476	0.0554947	-0.277168	-0.0243316
		EXOSC5	Exosome complex component RRP46	RNA exosome	EXOSC5	0.123377	-0.123377	0.0178767	0.115264	0	0	-0.428095	0.428095	0.411224	0.136636	0.303996	-0.303996	1.0935	-1.0935	-1.08479	1.08479	-0.0424873	0.0182441	0.0501325	-0.0501325	-0.16853	0.16853	0	0	0.494414	-0.494414	0.74482	-0.74482	-0.241548	0.241548	-0.272949	0.127293	-0.220322	0.358061	-0.11717	0.0116731	-0.186451	0.186451	0	0	0.0868605	-0.256873	0.275311	0.525886
		POLDIP3	Polymerase delta-interacting protein 3		POLDIP3	0.0716999	-0.0699552	0.0718232	-0.243373	0.193129	-0.130879	0.00586664	-0.131234	-0.13401	-0.0159133	0.0339167	-0.0929023	-0.151436	0.129943	-0.0366032	0.089426	-0.263954	-0.264524	-0.0642545	0.0107765	-0.294878	0.294878	-0.181865	0.18012	0.111764	-0.0655889	-0.0261004	-0.123299	0.0606267	-0.0019383	-0.153657	0.179265	-0.190424	-0.193201	0.207225	0.338662	0	0	-0.742515	0.288484	1.81197	-0.28637	0.10597	-0.318308
		FAM133A	Protein FAM133A		FAM133A	-0.0517314	0.0517314	0.0646766	-0.0646766	0	0	0.0789223	-0.0789223	-0.399743	0.399743	0.907136	-0.907136	0	0	0.102085	-0.102085	-0.238884	0.238884	-0.30186	0.30186	1.75825	3.57127	0	0	0.445132	-0.445132	-0.4004	0.4004	-0.0760703	0.0760703	0.127922	-0.127922	0	0	0	0	0	0	0	0	2.3894	-2.3894	0.0556937	-0.0556937
		TOGARAM2	Protein FAM179A		TOGARAM2	0	0	0	0	0	0	0	0	0	0	0	0	0	0	0	0	0	0	0	0	-0.132722	0.132722	0	0	0	0	0	0	0	0	0	0	0	0	0	0	0	0	0	0	0	0	0	0
		NUP35	Nucleoporin NUP53	Nuclear pore complex	NUP35	0	0	0	0	0	0	0	0	0	0	0	0	0	0	0	0	0.308315	0.190865	0	0	-0.548816	0.548816	0	0	-0.0139914	-0.644197	0	0	0	0	0	0	0	0	0	0	-0.172738	-0.121154	-0.362798	0.362798	-0.0568655	0.0568655	0	0
		APOBEC3B;APOBEC3D	DNA dC->dU-editing enzyme APOBEC-3B;DNA dC->dU-editing enzyme APOBEC-3D		APOBEC3B/APOBEC3D	0	0	-0.837821	0.837821	0.354078	0.122371	0	0	-0.28128	0.28128	-0.223632	0.214025	-0.455106	0.455106	0	0	0.296973	0.329829	-0.153694	0.153694	0.0304467	0.771994	-0.112503	0.127052	-0.148193	0.148193	-0.11429	0.11429	0.944538	-0.944538	-0.061213	0.061213	0.458263	-0.458263	-0.400923	0.400923	0	0	-0.0713642	0.0713642	0	0	-0.400366	0.0448804
		NGDN	Neuroguidin		NGDN	-0.120953	0.088805	-0.814995	0.814995	0.0762886	0.341231	-0.34458	0.34458	0.0189004	-0.578967	-0.329818	-0.294115	-0.165679	0.165679	-0.835707	0.835707	0.0474536	-0.102951	-0.426355	0.426355	-0.097716	-0.201243	-0.427368	0.427368	0.648971	0.0319363	-0.374429	0.0386275	1.80119	-1.80119	0	0	0.0357064	-0.189011	-0.0547353	-0.0201106	0.211413	-0.205594	0.00143694	0.307296	-0.0438265	-0.0888425	-1.89832	-0.605281
		PPP1R26	Protein phosphatase 1 regulatory subunit 26		PPP1R26	0	0	0	0	0	0	0	0	0	0	0.819169	0.0131721	0.669178	-0.669178	0	0	0	0	0	0	0	0	0	0	0	0	0	0	0.526111	-0.526111	0	0	0	0	0	0	0	0	0	0	0	0	-0.182042	-0.186047
		NCOR2	Nuclear receptor corepressor 2	N-CoR2	NCOR2	0.282887	-0.0641043	-0.513926	-0.462293	-0.0521235	0.189221	-0.325636	0.230475	-0.152772	0.0633482	-0.164257	0.184996	-0.226871	-0.604721	0.109939	-0.495962	0.0292194	0.106741	0.906891	-0.595305	0.0838423	-0.0764105	-0.243074	0.391771	-0.0359324	0.301263	0.0411717	-1.08814	-0.443083	-2.28778	-0.0265584	-0.346756	-0.040644	0.0101261	0.0304651	-0.104323	0.0545719	-0.0810286	0.17159	-0.0988087	-0.0746931	0.00281002	0.318956	0.256161
		SETD5	SET domain-containing protein 5		SETD5	0.241319	-0.00633549	-0.104267	0.100675	-1.01944	0.400086	-0.295417	0.165577	-0.389472	0.389472	0.0651901	-0.23056	-0.16647	-0.129025	0.105538	-0.105538	0.0925616	-0.0115855	0.347073	-0.188602	0.10715	0.712658	-0.447192	0.111346	0.26073	0.678267	-0.0815047	0.170141	-0.013256	-0.13792	0.222989	0.0682768	-0.206908	-2.00131	-2.06471	2.06471	0	0	-0.11005	0.11005	-2.63894	-0.74195	-0.0804656	0.0280324
		SMARCD3	SWI/SNF-related matrix-associated actin-dependent regulator of chromatin subfamily D member 3	BAF/PBAF	SMARCD3	0	0	0	0	0	0	0	0	0	0	0	0	0	0	0	0	0	0	0	0	0	0	0	0	0	0	0	0	0	0	0	0	0	0	0	0	0	0	0.717398	-0.717398	0	0	0	0
		KAT6A	Histone acetyltransferase KAT6A	MOZ/MORF	KAT6A	0	0	0	0	0	0	0	0	0	0	0	0	0	0	0	0	0	0	0	0	0	0	0	0	0	0	0	0	0	0	0	0	0	0	0	0	0	0	0.752237	-0.752237	0	0	-0.101079	-0.0855785
		MLLT1	Protein ENL	EBAFA/B	MLLT1	-0.266187	0.266187	0.11986	-0.11986	0.173097	-0.297746	0.0576719	-0.0576719	0.34458	-0.302684	-1.0596	1.0596	0.126499	-0.140729	0.180901	-0.180901	-0.150417	-0.0695292	0.177876	-0.177876	-0.194819	0.00157419	0	0	0.24635	-0.203405	0	0	0.517613	-0.38363	0.000560298	0.776654	0.146837	-0.112218	0.10795	-0.290421	1.60992	-1.69439	1.17074	-1.08832	0.292138	0.145739	1.19506	-0.98213
		AFF4	AF4/FMR2 family member 4		AFF4	-0.0450564	0.0450564	-0.0574156	0.0574156	0.0233708	-0.0233708	0.104684	-0.104684	0.832481	-0.266345	0	0	0	0	0.0305771	-0.0305771	0.164251	-0.0878286	-0.054884	0.054884	-0.184684	-0.0307039	0	0	0	0	0	0	0	0	0.0629628	-0.0629628	-0.165614	0.165614	-0.173755	0.173755	0.631881	-0.262618	0.437815	-0.518504	-0.183152	0.183152	0	0
		KAT14	Cysteine-rich protein 2-binding protein	ATAC	KAT14 (1)	0	0	0	0	0.0915477	-0.297185	0	0	0.0317598	-0.00821701	0	0	0	0	0	0	0.0302273	0.058546	0	0	0.0650578	-0.142747	0	0	-0.13826	0.107904	0	0	0	0	0	0	0.0619103	0.0232043	0.140055	-0.132516	0.926856	-0.869317	0.615126	-0.614224	0.0357262	-0.020509	0	0
		DR1	Protein Dr1	ATAC	DR1	0	0	0	0	0.182388	-0.242491	0	0	-0.00222001	-0.0667959	0	0	0	0	0	0	0.0883699	0.0781286	0	0	-0.0473379	-0.170354	-1.52499	1.52499	-0.144774	0.0134479	0	0	0	0	0	0	-0.0213501	-0.00231799	0.145269	-0.12043	0.923114	-0.884388	0.575561	-0.525355	0.0273938	-0.0329849	0	0
		MBIP	MAP3K12-binding inhibitory protein 1	ATAC	MBIP	0	0	0	0	0.175847	-0.270462	0	0	0.0304855	-0.0764271	0	0	0	0	-0.634603	0.634603	0.0557984	-0.0375634	0	0	0.0861628	-0.142821	0	0	-0.205314	0.0649295	0	0	0	0	0	0	0.0158181	0.0538001	0.0830863	-0.0883216	0.968434	-0.860945	0.654688	-0.542378	0.00805334	-0.00156281	0	0
		ZZZ3	ZZ-type zinc finger-containing protein 3	ATAC	ZZZ3	-0.603743	0.603743	-0.669396	-0.232834	0.205278	-0.245151	-0.854918	1.64991	0.0477933	-0.00859792	0.258263	-0.258263	-1.18396	-0.113962	-1.34748	0.817057	0.0694716	0.0316265	-1.52543	1.93618	0.106587	-0.122576	-1.08092	1.81064	-0.121262	0.0980706	0.0988665	-0.0988665	-0.647639	-0.744276	-1.47807	1.71104	0.0308664	0.0686583	0.0823293	-0.0828026	0.930406	-0.840026	0.632695	-0.506592	0.0651619	0.016019	1.83157	-1.6425
		YEATS2	YEATS domain-containing protein 2	ATAC	YEATS2	-0.749523	0.211755	-0.949909	0.949909	0.210307	-0.241912	-0.748722	1.89641	0.0223156	-0.0567904	-0.405253	0.366511	-0.460597	0.460597	-0.862512	0.63621	0.0999454	0.0523759	-0.435408	1.67643	0.0779402	-0.165423	-0.870087	1.61846	-0.119143	0.133855	0.0805798	-0.0805798	-0.345737	0.599091	-1.56225	1.56729	0.0155649	0.0270538	0.121044	-0.0993178	0.917382	-0.839507	0.594511	-0.556442	0.0766654	0.00736644	2.02878	-1.27081
		SGF29	SAGA-associated factor 29 homolog	ATAC/SAGA	SGF29	-0.251686	0.456889	0.140172	0.0495358	0.211989	-0.22364	-0.183341	0.993587	0.0209728	-0.0567949	-0.034536	0.0849733	-0.104094	0.0116378	-0.0164369	0.267228	0.0399425	0.038833	-0.0613959	0.694618	0.222959	-0.192784	-0.509808	1.06983	-0.143809	0.0952193	0.00356339	-0.0216083	0.130132	-0.168702	-0.499726	1.192	-0.0197012	-0.0629852	0.0725639	-0.122448	0.612434	-0.608939	0.49058	-0.383101	-0.0151037	-0.0853238	0.763914	-0.533634
		TADA3	Transcriptional adapter 3	ATAC/PCAF/SAGA/TFTC	TADA3	0.108086	0.12933	-0.282609	-0.16333	0.165053	-0.225506	-0.0767502	0.525503	0.042046	0.00367728	0.062277	-0.156826	0.417552	-0.19581	-0.216922	0.434298	0.13587	0.0101758	-0.147734	0.570662	0.121766	-0.217639	-0.811239	1.07663	-0.228898	0.0869242	-0.00699183	-0.22799	0.00796494	-0.121918	-0.3685	0.9402	-0.00862011	0.10253	0.015465	-0.182362	0.648809	-0.594255	0.509332	-0.464544	0.0677475	0.0196216	1.15999	-0.814097
		KAT2A	Histone acetyltransferase KAT2A	ATAC/SAGA/TFTC	KAT2A	0	0	0	0	0.167517	-0.261352	0	0	0.0090396	-0.0814706	-0.444382	0.444382	0	0	-0.324509	0.324509	0.118098	0.0499902	0	0	0.151535	-0.267387	-0.364291	1.21918	-0.170876	0.125626	-0.25608	-0.0626377	0	0	-1.04079	1.04079	-0.0783919	0.0783919	0.128182	-0.183915	0.669007	-0.527031	0.492679	-0.445729	0.0531212	0.063494	0.658729	-0.658729
		HCFC1	Host cell factor 1;HCF N-terminal chain 1;HCF N-terminal chain 2;HCF N-terminal chain 3;HCF N-terminal chain 4;HCF N-terminal chain 5;HCF N-terminal chain 6;HCF C-terminal chain 1;HCF C-terminal chain 2;HCF C-terminal chain 3;HCF C-terminal chain 4;HCF C-terminal chain 5;HCF C-terminal chain 6	MLL1/2/NSL/SET1A/B	HCFC1 (2)	0	0	0	0	0.010084	-0.197195	0	0	0.00962165	-0.00554344	0	0	0.666129	-0.666129	-0.341499	0.39793	0.0990102	-0.0799687	0.114629	0.25671	0.111068	-0.310915	-0.791013	0.791013	-0.162228	-0.0227616	-0.733599	0.733599	0.22317	0.269835	-0.292108	0.905787	-0.115886	-0.059276	-0.0380265	-0.198201	0.0388562	-0.033917	0.714833	-0.714833	-0.180203	-0.0246777	0.0254321	-0.0254321
		HDAC3	Histone deacetylase 3	N-CoR1/N-CoR2	HDAC3	0.18832	-0.0951383	0.00954067	-0.00954067	-0.252563	0.0674005	-0.327292	0.327292	-0.182139	0.141991	0.22011	-0.231289	0.0533568	-0.693642	0.367747	-0.207332	-0.0345341	0.0134253	0.279319	-0.212411	0.0646291	-0.0230133	-0.130515	-0.969957	-0.103947	0.206305	-0.0320831	0.0320831	-0.0522303	-0.115044	0.150957	0.159929	-0.0682521	-0.088058	0.152209	-0.297641	0.130036	0.00624014	0.196924	-0.0435684	-0.0484866	0.0335913	0.177622	0.128315
		TBL1XR1	F-box-like/WD repeat-containing protein TBL1XR1	N-CoR1	TBL1XR1	0.171025	-0.0426135	-0.185948	0.235216	-0.210645	0.023073	-0.172695	0.249856	-0.0863748	0.0837529	0.0229178	-0.141448	-0.247526	-0.306089	0.209852	0.126526	-0.00299337	-0.0728608	0.132156	-0.119245	0.138164	-0.345649	-0.44712	0.0265735	-0.177369	0.13417	0.0658883	-0.45988	-0.170092	-0.0632716	0.131686	-0.131686	0.0067461	0.349249	0.0957494	-0.18159	0.103111	0.0523725	0.138147	-0.143901	-0.0257243	0.201034	0.135111	-0.0205445
		NCOR1	Nuclear receptor corepressor 1	N-CoR1/N-CoR2	NCOR1	0.1108	0.0131496	-0.107089	0.0103224	-0.0218441	0.0218441	-0.108147	0.130118	-0.0474804	0.0564947	0.244105	-0.241097	-0.0741225	-0.0997207	0.149905	-0.235138	-0.027771	0.0111396	0.269689	-0.135655	0.177888	-0.0669368	-0.261387	0.122628	-0.0921133	0.106264	0.0574448	-0.321845	-0.0555736	-0.14794	-0.00383225	-0.07341	-0.0325704	0.0323749	0.0656757	-0.0912779	0.114798	-0.0467937	0.144771	-0.0684879	0.0145142	-0.0557431	0.12365	-0.0324126
		GPS2	G protein pathway suppressor 2	N-CoR1	GPS2	0.229483	-0.233726	-0.124941	0.164731	-0.0527732	0.0957848	-0.0528684	0.157938	-0.0709456	-0.137088	0.245213	-0.238471	-0.0928399	0.0845714	0.209405	0.0189673	0.0259431	-0.111188	0.260972	-0.195693	0.15886	-0.172797	-0.215252	0.079872	-0.194202	0.0290158	0.0721919	-0.314041	0.0714046	-0.0714046	-0.0891804	-0.34148	0.0333586	0.0412531	0.137176	-0.0868013	0.250504	0.0837789	0.138531	-0.0488889	0.214645	0.118986	0.373738	0.288652
		ANKRD11	Ankyrin repeat domain-containing protein 11		ANKRD11	0.080582	-0.226309	-0.0558024	0.153129	-0.329897	0.244907	-0.012521	0.165961	-0.0257419	0.29765	0.15853	0.0111374	-0.0487359	-0.0100433	0.203606	-0.198961	-0.0511804	-0.0809173	0.0228919	-0.190095	0.0612579	-0.00345694	-0.158783	0.207949	-0.102216	0.102216	0.164519	-0.154399	-0.0170555	-0.0956423	0.190295	-0.0999031	0.0346675	0.0632139	0.0965073	-0.0556925	0.138356	-0.0322504	0.00326686	0.0864961	0.100251	-0.12626	0.05659	-0.15893
		ZFX;ZFY	Zinc finger X-chromosomal protein;Zinc finger Y-chromosomal protein		ZFX/ZFY	-0.887287	0.850298	-0.716487	0.746093	0.128817	-0.128817	-0.965171	1.2837	0.0426431	-0.0585414	-0.826362	0.627287	-0.175178	0.0742388	-0.890239	0.948804	0.0764548	0.0182869	-0.797709	0.815206	0.047941	-0.144686	-1.15119	1.50607	-0.0104916	-0.04238	-0.44576	0.446993	0.0104652	-0.0193454	-1.2506	1.45928	0.00617066	0.0575301	0.0810621	-0.122295	0.286767	-0.160369	0.189739	-0.140829	0.0446468	-0.0279751	0.355567	-0.38707
		ATAD5	ATPase family AAA domain-containing protein 5		ATAD5	0.099959	-0.0961557	0.115454	-0.116516	0.249918	-0.306273	-0.0201323	0.0116509	0.0129324	-0.0599459	0.0682165	-0.119644	-0.036397	0.026228	0.00941662	0.0306515	0.0636196	0.016776	-0.0472254	-0.0169201	0.134043	-0.0124928	-0.340285	0.414182	-0.28564	0.333139	0.0885658	-0.143945	-0.00602517	0.00453596	-0.257905	0.243254	0.0573628	0.121425	-0.0784422	0.0998634	0.861229	-0.861229	0.240853	-0.245665	0.0422509	0.0913722	0.00865579	-0.0680819
		MXD4	Max dimerization protein 4		MXD4	0	0	0	0	0.431045	-0.266633	0	0	-0.130853	0.156459	0	0	0	0	0	0	0.227721	-0.050205	0	0	0.350494	-0.402848	0.757641	-0.757641	-0.158039	0.147635	0	0	0	0	0	0	0.232268	-0.0887564	0.392193	-0.0772896	-0.00635669	-0.48429	0.0503146	-0.261858	0.136191	0.107495	0	0
		NSD3	Histone-lysine N-methyltransferase NSD3		NSD3 (1)	1.55195	-2.25784	0.930838	-0.930838	0.585129	-0.662064	0.669531	-0.663214	0.239328	-0.139966	2.08065	-2.60546	0.329039	-0.329039	2.18862	-2.86597	0.197212	-0.338865	2.24483	-2.96669	0.60743	-0.5098	2.06114	-2.55403	0.0675491	-0.111072	1.45545	-1.86441	-0.186934	0.186934	0.927581	-1.28957	0.0319704	0.0371667	-0.0909157	0.107403	1.42334	-1.14909	0.351187	-0.349248	-0.237665	0.185451	-0.339677	-0.442431
		KDM1B	Lysine-specific histone demethylase 1B	PR-DUB	KDM1B	2.10444	-2.10444	0.643265	-0.643265	0.61354	-0.644938	0	0	0.294489	-0.0533678	2.14703	-2.64819	0	0	1.75625	-2.89214	0.18302	-0.258305	2.46139	-2.99497	0.436272	-0.484884	2.41976	-2.67288	-0.0757743	0.0918963	-2.35354	-2.88954	0	0	0.96193	0.276954	-0.0207995	0.0925337	-0.169681	0.024623	1.17191	-1.01269	0.296515	-0.214406	-0.223751	0.319368	0	0
		TICRR	Treslin		TICRR	0.0296745	-0.134207	-0.0348738	-0.0907929	-0.0854057	0.102673	-0.0942808	0.001496	0.179521	0.106313	-0.0319232	-0.073925	-0.0492241	0.0492241	-0.0457843	-0.15358	-0.0014275	-0.236918	0.0322638	-0.044403	0.386593	0.124184	-0.149697	0.0683952	0.182415	0.0713368	0.0958864	-0.0503229	-0.0873921	0.0183267	-0.236391	0.177029	0.25968	0.140084	0.123456	0.279326	0.0180361	0.00873388	-0.00283457	-0.0347075	0.0785424	0.25106	0.118936	-0.1966
		BRD4	Bromodomain-containing protein 4		BRD4	-0.0384419	0.0384419	0.129062	-0.129062	0.712589	-0.289239	0.211263	-0.211263	0.202838	-0.124632	0.199902	-0.488408	-0.413227	0.413227	0.220443	-0.220443	0.21833	-0.0508917	0.0276079	-0.0276079	0.487446	-0.41806	-0.241404	-0.407511	-0.15759	-0.071535	-0.510484	-0.430668	0.149741	-0.259525	0.183403	-0.183403	0.0830982	0.0661098	0.0442005	0.131839	2.38814	-1.89528	0.680988	-0.543139	-0.236938	0.412675	0	0
		BRD3	Bromodomain-containing protein 3		BRD3	-0.0775733	0.0775733	0.0455273	-0.0455273	0.444499	0.0562842	0.113445	-0.113445	-0.0994118	0.0722348	0	0	0	0	0.155449	-0.155449	0	0	-0.00719159	0.00719159	-0.157145	-0.0853341	0	0	-0.0646924	-0.139847	0	0	0	0	0.078221	-0.078221	-0.915728	0.182323	0.125698	-0.125698	2.44558	-1.69488	0.76501	-0.76501	-0.987731	0.987731	0	0
		NSD2	Histone-lysine N-methyltransferase NSD2		NSD2	0.131662	-0.3507	0.331615	-0.420689	0.414226	-0.291399	0.198515	-0.164768	0.110102	-0.202861	0.36244	-0.074808	-0.798545	0.0461347	0.139018	-0.128041	-0.180845	-0.159686	0.247862	-0.296523	0.183736	-0.183385	-0.0292194	0.222054	0.186742	-0.0749746	0.322376	-0.626491	0.23204	-0.0740517	-0.49105	0.496813	-0.049639	0.165754	-0.268174	0.0339147	0.869087	-0.549705	0.0710919	-0.337872	-0.00705799	0.0122075	0.64296	-0.749938
		CCNT1	Cyclin-T1	P-TEFb	CCNT1	0.137562	-0.137562	0.258012	-0.258012	0.122379	-0.34868	0.370092	-0.370092	-0.108139	-0.149394	0	0	0	0	0.520529	-0.520529	0.259385	-0.174699	0.294871	-0.294871	0.224066	-0.138744	0	0	-0.134101	-0.000741755	0	0	0	0	0.383769	-0.383769	0.187504	0.0442051	0.308936	0.0399022	0.263091	-0.263091	-0.123284	-0.0492248	0.408583	0.368881	0	0
		BRD2	Bromodomain-containing protein 2		BRD2	-0.194505	0.194505	-0.081668	0.081668	0.598308	-0.100628	-0.00912312	0.00912312	0.732858	-0.0362925	0	0	0	0	0.0680178	-0.0680178	0.0904376	2.79103	0.040933	-0.040933	-0.138594	-0.588604	0	0	0.371477	-0.155125	0	0	0	0	0.000880994	-0.000880994	-0.94078	0.94078	0.423544	-0.423544	1.81607	-0.938785	1.11295	-0.642099	0.00465936	-0.00465936	0	0
		CDK9	Cyclin-dependent kinase 9	P-TEFb	CDK9	0.141222	-0.141222	0.127307	-0.127307	0	0	0.402642	-0.402642	0	0	0	0	0	0	0.229513	-0.229513	0.122774	-0.122774	0.375378	-0.375378	0	0	0	0	0	0	0	0	0	0	0.589646	-0.589646	0	0	0	0	0	0	0.866829	-0.866829	0	0	0	0
		PWWP2B	PWWP domain-containing protein 2B		PWWP2B	-0.744441	0.744441	0	0	0	0	0	0	0	0	-1.50288	1.50288	0	0	0	0	0	0	0	0	0	0	0	0	0	0	-0.325365	0.325365	0.00703802	-0.00703802	0	0	0	0	0	0	0	0	0	0	0	0	0	0
		BRD9	Bromodomain-containing protein 9	GBAF	BRD9	0	0	0	0	0	0	0	0	0	0	0	0	0	0	0	0	0	0	0	0	0	0	0	0	0	0	0	0	0	0	0	0	0	0	-0.0918607	0.0918607	1.3789	-1.3789	0	0	0	0	0	0
		BICRAL	GLTSCR1-like protein	GBAF	BICRAL	0	0	0	0	0	0	0	0	0	0	0	0	0	0	0	0	0	0	0	0	0	0	0	0	0	0	0	0	0	0	0	0	0	0	0	0	0	0	0	0	0	0	0	0
		BICRA	Glioma tumor suppressor candidate region gene 1 protein	GBAF	BICRA	0	0	0	0	0	0	0	0	0	0	0	0	0	0	0	0	0	0	0	0	0	0	0	0	0	0	0	0	0	0	0	0	0	0	0	0	0	0	0	0	0	0	0	0
		SCML2	Sex comb on midleg-like protein 2	PRC1	SCML2	0.235575	-0.235575	-0.581749	0.581749	0.784343	-0.735517	0	0	-0.0784573	-0.00084052	0	0	0	0	0	0	0.312112	-0.344215	-0.194076	0.194076	0.47391	-0.580987	0.233671	0.784839	0.618048	-0.617641	0	0	0	0	-0.0627451	0.0627451	0.326208	-0.259646	0.579173	-0.428335	0.798982	-0.775009	0.745498	-0.866892	0.14016	-0.0954079	0	0
		JADE3	Protein Jade-3	HBO1	JADE3	-1.91429	2.08623	0	0	-0.281854	-0.139961	-1.16156	2.26561	0.0996597	-0.369684	-1.67872	1.67872	0.0963366	-0.137958	-1.29305	1.98788	-0.112243	0.152124	-2.71483	2.71483	-0.773466	0.925114	-1.17115	1.17115	-0.345919	0.397879	0	0	-0.651695	0.651695	-2.56042	2.56042	0.319852	0.947681	0.192706	0.113926	-0.760385	0.760385	-0.910703	1.30227	0.137015	-0.137015	-0.758524	0.537842
		TOX4	TOX high mobility group box family member 4	PTW/PP1	TOX4	-0.279667	0.294477	0.22486	0.180453	-0.149611	0.0281037	-0.00477771	-0.00903676	-0.138888	-0.0287132	-0.115453	0.331995	-0.283892	0.15366	-0.218365	0.358783	-0.135907	-0.29943	-0.158341	0.161961	0.0785375	-0.0109457	-0.0810079	0.576439	-0.184578	-0.0343872	0.0333324	0.0583431	-0.0104227	-0.093458	-0.537923	0.578807	0.0151637	0.0265701	0.0823985	-0.0417997	0.0476173	-0.215711	-0.0107753	0.134511	0.19162	-0.208443	-0.00167844	-0.500345
		DIDO1	Death-inducer obliterator 1		DIDO1	-0.424075	0.417145	-0.539805	0.587349	-0.0224354	0.0286489	-0.70906	0.774857	0.0148944	0.0660641	-0.760402	0.760402	-0.567709	0.374947	-0.785121	0.869815	-0.0315605	-0.0235855	-0.944122	0.792498	0.0137539	-0.0255138	-1.62161	1.63739	-0.238183	0.15692	-0.299855	0.34086	-0.156797	0.0796667	-1.5316	1.47594	-0.0905902	0.12283	-0.103724	0.0759651	-0.167738	0.181436	-0.296986	0.171739	0.0299472	0.0354647	0.645407	-0.650037
		PPP1R10	Serine/threonine-protein phosphatase 1 regulatory subunit 10	PTW/PP1	PPP1R10	-0.131024	0.108112	0.0605672	-0.0605672	0.140497	0.275922	-0.12759	0.287099	0.00539151	0.135091	-0.2508	-0.178296	0.586992	-0.586992	-0.334722	0.217284	0.0539383	0.0264976	-0.0376698	0.0351677	0.242902	-0.00610101	-0.484675	0.365301	-0.0925803	0.0914584	-0.162793	0.00764055	0.0687736	-0.268589	-0.45969	0.509414	0.149433	-0.0657782	-0.0680637	-0.154418	-0.00156319	-0.0941677	0.00820374	-0.0257864	0.292501	-0.000863661	-0.0171762	-0.52628
		TNRC18	Trinucleotide repeat-containing gene 18 protein		TNRC18	-0.530427	0.530427	0	0	-0.134515	-0.631656	0	0	-0.178392	-0.480741	0.307578	-0.307578	0.445033	-0.445033	0	0	0.0392701	0.0738496	0.298633	-0.298633	0.67418	-0.382797	0.479836	-0.479836	-0.37226	-0.259405	0.30973	-0.30973	0.257202	-0.331024	-0.257817	0.257817	0.402741	-0.192491	0.568122	-0.454246	0.893656	-0.813166	0.606575	-1.05395	0.269873	-0.286145	0.294808	-0.294808
		EMSY	Protein EMSY	EMSY	EMSY	0.374885	-0.374885	0.308462	1.27786	0.383477	-0.427312	-0.198355	0.381718	0.111569	-0.191027	-0.321747	0.156856	0.645968	-0.0713352	-0.221882	0.0358722	0.171893	-0.044903	0.621872	-0.419215	0.473263	-0.521584	0.61561	-0.177516	0.284865	-0.461546	0.236155	-0.236155	0.443043	-0.443043	0.02812	0.130688	0.360635	-0.297625	0.591088	-0.539217	0.776518	-0.58663	0.651862	-0.426968	0.0325802	-0.116484	0	0
		SIN3B	Paired amphipathic helix protein Sin3b	EMSY/SIN3A/B	SIN3B	-0.185843	0.185843	0.290609	-0.290609	0.47274	-0.635225	0.314589	-0.314589	0.0829837	-0.0997521	-0.788302	-0.128984	0.90785	-0.90785	0	0	0.227975	-0.0705749	0.592899	-0.792846	0.457817	-0.682996	0.547164	-0.101786	0.154119	-0.311422	0.202248	-0.119597	0.343988	-0.343988	0.222663	0.112838	0.324424	-0.407229	0.584859	-0.817535	0.755991	-0.755991	0.861722	-0.819436	0.00706158	-0.161736	0.73685	-0.294377
		TAF8	Transcription initiation factor TFIID subunit 8	SAGA/TFIID	TAF8	0	0	0	0	0	0	0	0	-0.09247	0.09247	0	0	0	0	0	0	0.535353	-0.0257867	0	0	0.649096	-0.97479	0	0	0.242742	-0.242742	0	0	0	0	0	0	-0.269447	0.165912	0.0416754	-0.0416754	0	0	0.904504	-0.904504	-0.00782674	0.487222	0	0
		TAF6	Transcription initiation factor TFIID subunit 6	TFIID/TFTC	TAF6	0	0	0	0	-0.529781	-0.23582	0	0	-0.339378	0.0344103	0	0	0	0	0	0	-0.224365	-0.186911	0	0	0.135389	0.201157	0	0	-0.0563198	0.0351212	0	0	0	0	0	0	-0.0125312	0.250445	0.280356	-0.160437	0.276763	-0.0448595	0.248157	0.251905	-0.0857724	0.0278622	0	0
		PHF8			PHF8 (2)	0	0	0	0	0.277233	-0.277233	0	0	0	0	0	0	0	0	0	0	0.23009	0.0562668	0	0	0	0	0	0	-0.236807	0.236807	0	0	0	0	0	0	0	0	-0.104767	0.104767	0	0	0.537654	-0.537654	0.347392	-0.347392	0	0
		SPINDOC	Uncharacterized protein C11orf84		SPINDOC	0	0	0	0	0	0	0	0	0	0	0	0	0	0	0	0	0	0	0	0	0	0	0	0	0	0	0	0	0	0	0	0	0	0	0	0	0	0	0	0	0	0	0	0
		SPIN1	Spindlin-1		SPIN1	0	0	0	0	0	0	0	0	0	0	0	0	0	0	2.08571	-2.08571	0	0	0	0	0	0	0	0	0	0	0	0	0	0	0	0	0	0	0	0	0	0	0	0	0	0	0	0
		TBPL2;TBP	TATA box-binding protein-like protein 2;TATA-box-binding protein	TFIID	TBP/TBPL2	0	0	0	0	0	0	0	0	0	0	0	0	0	0	0	0	0	0	0	0	0	0	0	0	0	0	0	0	0	0	0	0	0	0	0	0	0	0	0	0	0	0	0	0
		TAF13	Transcription initiation factor TFIID subunit 13	TFIID	TAF13	0	0	0	0	0	0	0	0	0	0	0	0	0	0	0	0	0	0	0	0	0	0	0	0	0	0	0	0	0	0	0	0	1.56247	-1.56247	0	0	0	0	0	0	0	0	0	0
		TAF7	Transcription initiation factor TFIID subunit 7	TFIID/TFTC	TAF7	0	0	0	0	0.190032	-0.237078	0	0	-0.0722718	-0.0961004	0.193536	0.104516	-0.5622	0.5622	0.317917	-0.317917	-0.223446	0.312573	-0.282374	0.282374	0.102302	-0.0748992	-0.633016	0.633016	0.0263593	0.496581	0	0	0	0	-0.423119	0.468489	-0.14909	0.121687	0.0826003	0.20518	0.154444	0.833747	-0.0923549	0.405489	0.311484	0.325627	0.498414	-0.498414
		ENY2	Transcription and mRNA export factor ENY2	SAGA/TFTC/TREX-2	ENY2	0.0976286	0.0825946	0.149117	0.00404515	-0.0060045	-0.106669	0.27928	-0.074545	0.0386527	-0.0746362	-0.160416	-0.271105	-0.072469	-0.233844	0.185938	-0.109519	0.14844	0.000421845	0.175621	-0.0904474	-0.0107572	-0.17477	0.128833	-0.162854	-0.177565	-0.0808711	0.0630998	0.155383	0.114021	-0.312085	0.246129	-0.176053	-0.0340583	-0.0384219	-0.0529697	-0.172359	0.143184	0.0210196	-0.0188667	0.0202439	0.153407	-0.0829363	-0.0965311	0.274803
		SUPT20H	Transcription factor SPT20 homolog	SAGA	SUPT20H	0.0970097	0.278528	0.311047	0.0266248	0.406824	-0.262778	0.253643	0.400747	0.110828	-0.170513	0.219986	-0.219986	0.115453	0.0335326	-0.907728	-0.846216	0.172339	0.00131609	0.282073	0.330275	0.170954	-0.258531	0	0	-0.320332	0.164659	0.243569	-0.666773	0.350803	-0.134031	0.236345	0.640501	-0.0403937	0.108026	0.0428288	-0.165487	0.146128	-0.0925028	0.197559	-0.183104	0.0805566	-0.104108	0	0
		BPTF	Nucleosome-remodeling factor subunit BPTF	NuRF	BPTF (1)	0.202827	-0.217866	0.100145	-0.11341	0.0525673	0.120451	0.345808	-0.345808	0.0958556	0.093862	0.108551	-0.304734	0.0213399	-0.288307	0.332739	-0.174627	0.242466	0.109587	0.435758	-0.355879	0.0858987	-0.0154973	0.674132	-0.646183	0.106584	0.0991949	0.0960856	-0.412517	0.2779	-0.437639	0.523668	-0.284097	0.0112085	0.136848	-0.644558	0.639398	0.0431136	0.235707	-0.227361	0.267883	-0.650686	0.871298	-0.964689	0.70427
		C17orf49	Chromatin complexes subunit BAP18		C17orf49	0.270546	-0.943604	-0.0287295	-0.266864	0.134237	0.0815533	0.401981	-0.413049	0.211719	0.0516887	0.0514452	-0.905757	0.211009	-0.211009	0.0725715	-0.371186	-0.128674	-0.154223	0.465016	-0.59928	0.162492	-0.198342	0.79579	-0.778711	-0.0204503	0.376749	0.124094	-0.707606	0.190544	-0.430192	0.428993	-0.496208	-0.115751	0.193619	-0.608876	0.640339	0.120098	-0.00766443	0.0533681	0.02632	-0.624238	0.48335	-1.69721	0.26457
		HMGXB4	HMG domain-containing protein 4		HMGXB4	-0.294601	-0.0935902	0.0862212	-0.0862212	-0.0727596	0.036322	0.0287566	-0.0287566	0.168307	0.253299	0.128545	-0.597887	0.142305	-0.142305	0.395113	-0.715693	0.0770608	-0.0721	0.210137	-0.312193	0.20523	-0.378143	0.557407	-1.1233	-0.138738	0.227102	-0.0253599	-0.717767	0.331266	-0.43033	0.586206	-0.453924	-0.229625	0.25854	-0.594375	0.33265	0.304389	0.0637729	0.0218391	-0.116936	-0.449428	0.471772	-0.171942	0.593249
		TAF1	Transcription initiation factor TFIID subunit 1	TFIID	TAF1	0.928894	0.683839	-0.0084621	0.0084621	0.747647	0.138474	-0.0371516	-0.0104717	-0.013511	0.013511	1.02592	-1.02592	0.512102	-0.512102	0.0213897	0.32607	-0.136789	0.00488793	-0.730748	0.730748	0.408937	-0.490897	1.28763	0.288785	-0.376968	0.449406	0.260922	-0.260922	-0.77221	0.77221	0.705952	1.12438	0.00549999	-0.0721955	-0.0577699	-0.144918	0.261937	-0.672625	0.230023	-0.00630807	0.0804277	0.500565	0.376574	-0.376574
		TAF3	Transcription initiation factor TFIID subunit 3	TFIID	TAF3	0	0	0	0	0	0	0	0	0	0	0	0	0	0	0	0	-0.558946	-0.464402	0	0	0.193662	-0.91019	0	0	-1.08231	-0.68484	0	0	0	0	0	0	-0.231984	0.231984	-0.780999	-0.720766	0.470155	-0.470155	0	0	0.0339567	-0.0339567	0	0
		TAF5	Transcription initiation factor TFIID subunit 5	TFIID/TFTC	TAF5	0.0732064	-0.0732064	0.386593	-0.373804	0.265785	-0.14981	0.0257178	-0.0257178	0.0647333	0.094605	0.371395	-0.00289845	0.44308	-0.44308	0.344474	-0.344474	0.0118651	-0.0786862	0	0	0.371387	-0.552431	-0.547582	0.547582	-0.0918026	0.350311	-0.0394963	-0.235509	0.697612	0.329401	-0.0849704	0.0849704	0.00426479	0.0657373	0.156911	0.133558	0.427783	-0.175454	0.360003	-0.112088	0.146144	0.149223	-0.151237	0.151237
		TAF2	Transcription initiation factor TFIID subunit 2	SAGA/TFIID/TFTC	TAF2 (1)	-0.461586	0.461586	0	0	-0.10939	-0.531946	0	0	0.0902346	0.649385	0	0	0	0	0	0	-0.0455635	0.0725072	0	0	0.563054	-0.563054	0	0	0.269289	-0.269289	0	0	-0.164889	0.164889	0	0	-0.465378	-0.29873	-0.0980956	-0.30709	0.120633	-0.120633	-0.188598	0.188598	-0.541982	0.541982	0	0
		TAF9B	Transcription initiation factor TFIID subunit 9B	TFIID/TFTC	TAF9B	0	0	0	0	0.304022	-0.20251	0	0	0.227251	0.151059	0	0	0	0	0	0	0.230318	0.141545	0	0	0.0905975	-0.13269	0	0	-0.330436	0.230986	0	0	0	0	0	0	0.0524836	0.00246782	0.141321	-0.136939	-0.135738	-0.0605978	0.512854	-0.418214	0.000119988	0.0601075	0	0
		TAF9	Transcription initiation factor TFIID subunit 9	PCAF/SAGA/TFIID/TFTC	TAF9	0	0	0	0	0.176231	-0.182379	0	0	0.044606	-0.00429597	0	0	0	0	-0.551766	0.551766	0.145529	0.0126967	0	0	0.305359	0.000763694	0	0	-0.167166	0.137203	0	0	0	0	0	0	0.149474	0.233567	0.0863851	0.0704538	0.1407	-0.138764	0.244251	-0.330506	0.191573	0.000505787	0	0
		TAF12	Transcription initiation factor TFIID subunit 12	PCAF/SAGA/TFIID/TFTC	TAF12	0	0	0	0	0.134833	-0.300466	0	0	-0.065025	-0.00401368	0	0	0	0	0	0	-0.0363205	-0.306184	0	0	0.274714	-0.220607	0	0	-0.266093	0.215405	0	0	0	0	0	0	0.184016	0.0784613	0.324312	0.0164263	-0.556284	-0.276021	0.126282	-0.30132	-0.00827083	0.0903978	0.135234	-0.135234
		TAF10	Transcription initiation factor TFIID subunit 10	PCAF/SAGA/TFIID/TFTC	TAF10	0.366132	-0.366132	0.549382	-0.549382	0.270655	-0.184453	0	0	-0.0151642	-0.100762	0.178519	-0.4417	-0.338281	0.338281	0.127684	-0.127684	0.0162082	-0.138561	0.248278	0.236407	0.256095	-0.355487	-0.0627998	0.0627998	-0.509199	0.17895	0.313938	-0.313938	0.187545	-0.187545	0.0100694	0.329462	0.0271876	0.0558563	-0.0416819	-0.154143	0.238971	-0.0288609	0.206584	-0.163892	0.0655059	-0.00968159	-0.26215	0.26215
		TAF4	Transcription initiation factor TFIID subunit 4	TFIID/TFTC	TAF4	0	0	0	0	0.0989466	-0.115714	0	0	0.107828	0.01273	0	0	0	0	0	0	-0.13201	-0.0817073	0	0	0.30139	-0.782241	0	0	-0.198534	0.338577	0	0	0	0	0	0	0.0573456	0.0564863	0.0371156	-0.183451	0.117766	-0.102765	-0.413962	0.0158359	-0.0168383	-0.025212	0	0
		KDM5A	Lysine-specific demethylase 5A	EMSY	KDM5A	0.177574	-0.11803	0.296278	-0.0232239	0.280151	-0.476707	0.309516	0.0637655	0.0168209	-0.0218247	0.126118	-0.0541904	-0.10232	0.23479	-0.107348	0.109824	0.173856	-0.0396345	0.49425	-0.203685	0.487849	-0.382428	0.308094	-0.0710153	-0.0869055	-0.272667	-0.0169896	0.0869628	-0.392358	0.0663106	0.0136393	0.396865	0.0782335	-0.281269	0.106588	-0.317874	0.246357	-0.280751	0.286965	-0.322739	-0.132765	0.0813626	0.00824914	0.0700949
		PHF8	Histone lysine demethylase PHF8		PHF8 (1)	0.56783	-0.56783	0.666821	-0.13336	0.260222	-0.208397	-0.372015	0.500344	0.19353	0.109748	-0.381013	-0.309304	0	0	0.121884	-0.136313	0.20079	-0.0440173	0.443407	-0.443407	0.23222	-0.246955	0.68524	-0.68524	0.0889082	-0.101213	-0.121299	-0.0569868	0.0560423	-0.14689	-0.313571	0.313571	0.0843642	-0.00296272	0.323165	-0.0516395	0.186714	-0.232405	0.352256	-0.445403	0.0839834	-0.0853771	0.292739	-0.0911831
		CHD6	Chromodomain-helicase-DNA-binding protein 6		CHD6	0.0696222	-0.329576	0.164011	-0.420667	0.363111	-0.369005	-0.0896437	-0.182812	0.334898	-0.0135378	-0.0380815	-0.238404	-0.346775	-0.469035	-0.00687372	-0.277128	0.0275986	-0.0325215	0.183456	-0.51716	0.404888	-0.315363	-0.279858	-0.0348037	-0.032558	0.218138	0.13748	-0.505713	0.0433197	-0.0373322	-0.225431	-0.0383832	-0.0301098	0.117829	0.660719	-0.374005	0.613736	-0.392186	1.07575	-1.06017	0.627273	-0.599049	0.413285	-0.60182
		BPTF		NuRF	BPTF (2)	0	0	0	0	0	0	0	0	0	0	0	0	0	0	0	0	0	0	0	0	0	0	0	0	0	0	0	0	0	0	0	0	0	0	0	0	0	0	0	0	0	0	0	0
		GATAD1	GATA zinc finger domain-containing protein 1	EMSY	GATAD1	0.423577	0.28178	0.454583	0.130151	0.158706	-0.434542	0.251366	0.0457938	-0.0772043	-0.172057	0.301525	0.297844	-0.119808	0.268485	-0.0973653	0.722636	0.221021	-0.00274052	0.567783	-0.278541	0.624978	-0.630649	0.448182	-0.0490741	0.373249	-0.527664	0.0857885	0.311459	0.788605	0.0193193	0.177479	0.414891	0.530244	-0.281481	0.485772	-0.551031	0.2114	-0.809157	0.679109	-0.880478	0.136506	0.118019	-1.04517	-0.388258
		PHF12	PHD finger protein 12	EMSY	PHF12	-0.268213	0.0587233	0.332911	1.07611	0.406861	-0.437008	1.43519	0.443974	0.0585791	-0.00470712	0.220257	-0.220257	-0.0585284	0.0585284	0.295561	0.306355	0.368777	0.0228588	0.573392	-0.39788	0.505705	-0.623294	0.536347	-0.21569	0.399083	-0.464995	0.450276	0.205643	1.02244	-1.02244	0.228889	0.346328	0.180189	-0.520261	0.486229	-0.638147	0.629839	-0.437514	0.511778	-0.532037	-0.0354305	-0.00361128	0.863597	-0.453794
		SIN3A	Paired amphipathic helix protein Sin3a	N-CoR2/SIN3A/B	SIN3A	0.467281	-0.467281	-0.122944	0.122944	0.196715	-0.247744	-0.187653	0.187653	-0.361748	0.549098	-0.679333	0.216459	0.303626	-0.303626	-0.702267	0.506043	0.372004	-0.215187	-0.210254	0.473122	0.62287	-0.779796	-0.790053	1.12741	-0.453122	0.574807	0.35773	-0.35773	0.351816	-0.895718	-0.276243	0.716849	0.401937	-0.490694	0.877647	-0.957189	0.946287	-0.929165	1.32041	-1.13877	0.321722	-0.33626	0.927357	-0.68853
		SAP30	Histone deacetylase complex subunit SAP30	N-CoR2/SIN3A/B	SAP30	-0.587015	0.35078	-0.390624	0.390624	0.228012	-0.250367	0	0	-0.428135	0.471521	-0.334041	-0.0377024	0.973353	-0.973353	-0.415956	0.943137	0.297465	-0.215036	0.0727966	0.323568	0.564791	-0.787015	-0.707695	1.15151	-0.473648	0.617202	-0.244038	0.118773	0.547343	-0.824596	-0.23091	0.877652	0.378727	-0.546754	0.833691	-0.849529	0.97123	-0.89065	1.24568	-1.14297	0.381618	-0.325249	0.961712	-0.667302
		SINHCAF	Protein FAM60A	SIN3A/B	SINHCAF	-0.277085	0.710876	-0.326955	0.326955	0.0892965	-0.132232	-0.103159	0.253471	-0.296629	0.447314	-0.683866	-0.270719	0.463382	-0.457027	-0.274095	-0.112264	0.250813	-0.0906678	0.241404	0.0887671	0.565115	-0.645694	-0.549512	0.310226	-0.579926	0.540112	-0.122176	-0.192832	0.502223	-0.182945	-0.316827	0.0859359	0.311484	-0.470297	0.783256	-0.824196	0.722296	-0.728651	1.19029	-1.07842	0.214212	-0.265956	0.483924	-0.0732587
		SAP130			SAP130 (1)	-1.26606	1.26606	0	0	0.210647	-0.227874	1.21119	-1.21119	-0.263097	0.522128	-0.193674	0.193674	-0.668101	0.668101	0	0	0.250519	-0.189463	1.49899	1.09125	0.526472	-0.747817	-1.11483	1.17887	-0.495941	0.567198	2.05142	1.0725	0	0	-0.199295	1.90203	0.329047	-0.458312	0.869722	-0.913188	0.99177	-0.895928	1.37121	-1.2017	0.322914	-0.306858	0.0681704	-1.25642
		RPL23	60S ribosomal protein L23	60S Ribosomal subunit	RPL23	-0.0769377	-0.0265708	-0.0442598	-0.0313016	0.0843032	-0.0618582	-0.0588755	-0.00715911	0.0289487	0.117674	-0.0310954	-0.0265485	0.124462	-0.132508	-0.0945696	0.059286	-0.118165	0.0257361	-0.0470102	-0.0124073	0.00197348	-0.176776	-0.02349	0.0153114	0.058294	0.0366237	-0.00294417	-0.0181534	0.100253	-0.0545798	-0.0176949	0.0131327	0.0109305	-0.184474	-0.0321242	-0.0491962	0.166801	-0.254895	0.0242628	0.168116	-0.118928	-0.124843	-0.0751441	0.0226639
		TAF11	Transcription initiation factor TFIID subunit 11	TFIID	TAF11	0	0	0	0	0	0	0	0	0	0	0	0	0	0	0	0	0	0	0	0	0	0	0	0	0	0	0	0	0	0	0	0	0	0	0	0	0	0	0	0	0	0	0	0
		TAF4B	Transcription initiation factor TFIID subunit 4B	TFIID	TAF4B	0	0	0	0	0	0	0	0	0	0	0	0	0	0	0	0	0	0	0	0	0	0	0	0	0	0	0	0	0	0	0	0	0	0	0	0	0	0	0	0	0	0	0	0
		TBL2	Transducin beta-like protein 2		TBL2	0	0	-2.08911	2.08911	-0.0464343	-0.147711	-1.0213	1.0213	-0.0482416	-0.0578851	0	0	0	0	0	0	-0.171501	-0.113698	0	0	0.0643783	-0.125083	0	0	-0.086263	0.176008	-1.68773	1.68773	0	0	0	0	-0.103867	0.107467	-0.15534	0.08091	-0.0975807	0.189997	-0.226974	0.130136	-0.052871	-0.0866809	0.469424	-0.469424
		RYBP	RING1 and YY1-binding protein	ncPRC1/ncPRC1.1/ncPRC1.3/5/ncPRC1.6	RYBP	0	0	-2.12124	2.26928	0.141041	-0.043717	-1.62493	1.62493	0.203547	0.268544	0	0	0.0861996	0.143653	0	0	0.187711	0.0323967	0	0	0.216875	0.00475144	-1.93908	1.93908	-0.0484644	-0.0135357	-1.93751	1.93751	-0.146718	-0.0897492	0	0	0.0336418	0.158066	0.0159016	0.0216262	0.0115313	-0.029601	0.196248	-0.0219694	0.0908496	0.0435881	0.179991	-0.179991
		BRPF3	Bromodomain and PHD finger-containing protein 3	HBO1/MOZ/MORF	BRPF3	-0.056997	0.056997	-0.169718	0.169718	0.25357	-0.25357	0.0793414	-0.0793414	-0.976443	0.976443	4.02511	-4.02511	0	0	0.100915	-0.100915	-0.863227	0.863227	0.378907	0.69538	-0.192507	0.192507	-5.87512	5.87512	0.28941	-0.28941	-0.766128	0.766128	-0.167158	0.167158	0	0	0.149843	0.13601	2.10668	-1.53217	2.64777	-2.22221	1.03052	-1.55004	2.52571	-1.99262	1.93158	-1.59662
		WDR5	WD repeat-containing protein 5	ATAC/MLL1/2/MLL3/4/NSL/SET1A/B/ncPRC1.3/5/ncPRC1.6	WDR5	-1.07946	0.932031	-1.62432	1.25151	0.15131	-0.222719	-1.50309	1.60249	0.0657223	-0.0150645	-1.21828	1.02186	0.0150617	-0.00960874	-1.38304	1.28609	-0.365648	0.46615	-1.16037	0.865564	0.206385	-0.192483	-2.37141	2.49885	-0.458391	0.458391	-0.994364	0.784583	0.052414	-0.176817	-1.75061	1.67178	-0.0322542	0.0604912	0.12053	-0.10113	0.278329	-0.206394	0.121239	-0.146918	0.250714	-0.200136	-0.427014	0.383761
		HSPD1	60 kDa heat shock protein, mitochondrial		HSPD1	-0.561562	0.693162	-0.483585	0.67376	-0.0243158	0.013295	-0.391724	0.948543	-0.013385	-0.0152818	-0.726779	0.554506	-0.0844644	0.0675898	-0.464474	0.992434	-0.0562584	0.211773	-0.361604	0.770152	-0.10363	0.144239	-1.37456	1.15899	0.0439336	0.0387742	-0.797899	0.0663517	0.223198	0.0601296	-0.574624	1.16939	0.0138993	0.0748981	0.107532	-0.0604092	0.0799364	-0.0799364	0.142888	-0.182454	0.0470489	0.0321823	0.177913	-0.069624
		TADA2A	Transcriptional adapter 2-alpha	ATAC/PCAF	TADA2A	0.0842518	-0.0842518	0	0	0.152188	-0.213103	-3.77942	3.77942	-0.0595031	-0.0569398	-0.33543	0.0212934	0	0	-0.151775	0.00367787	-0.00454548	0.130793	-0.0433557	0.113021	0.0479713	-0.0110073	-0.111691	0.111691	-0.0244109	0.0710045	-0.0997395	0.419146	0.0185282	-0.0185282	-4.43983	-0.30259	0.0261664	-0.0305867	0.082926	-0.0848557	0.798629	-0.810193	0.599672	-0.575493	0.0594799	-0.134762	-0.177331	0.177331
		MORF4L2	Mortality factor 4-like protein 2	EMSY/NuA4	MORF4L2	-2.39394	-0.194435	0	0	0.426776	-0.444691	0	0	0.0111119	-0.153736	-1.88777	0.0851735	0	0	-2.13953	-0.0497516	0.18591	0.104378	0.40833	-0.40833	0.231788	-0.271476	-0.312025	0.312025	-0.111054	0.040544	0.363741	-0.363741	-0.899067	0.899067	-1.04058	1.04058	-0.0378463	0.238871	0.177979	0.251497	1.09372	-0.742013	0.981878	-0.715367	0.0750907	0.167702	0	0
		ING3	Inhibitor of growth protein 3	NuA4/Piccolo NuA4	ING3	0	0	0	0	0.405257	-0.403982	0	0	0.428582	0.00646843	0	0	0	0	0	0	0.284605	0.122245	0	0	0.411445	-0.841304	0	0	-0.092077	0.0843763	0	0	0	0	0	0	0.115554	-0.20548	0.245085	-0.273626	1.4843	-1.3809	1.54007	-1.56518	0.0500314	-0.0171993	0	0
		MRGBP	MRG/MORF4L-binding protein	NuA4	MRGBP	0	0	0	0	0.414809	-0.354124	0	0	0.0297625	-0.0893015	0	0	0	0	0	0	0.41683	-0.0144155	0	0	0.349645	-0.547846	0	0	-0.160046	-0.0408341	0	0	0	0	0	0	0.0913616	-0.0776043	0.206408	-0.325667	1.27442	-1.40943	1.63376	-1.48228	-0.0923989	0.0786416	0	0
		EPC2	Enhancer of polycomb homolog 2	NuA4	EPC2	0	0	-0.158416	0.158416	0.302587	-0.336809	0	0	0.0769642	-0.0319081	-0.474445	0.474445	0.193332	-0.193332	0	0	0.296931	0.0456174	0	0	0.365598	-0.467608	0	0	-0.217482	-0.0100574	-0.253781	0.253781	0	0	0	0	0.0562518	-0.0517805	0.204947	-0.212984	1.38471	-1.20292	1.46182	-1.24607	0.0575762	-0.000236979	0	0
		BRD8	Bromodomain-containing protein 8	NuA4	BRD8 (1)	-2.04608	2.04608	-0.155968	0.155968	0.335927	-0.442204	-1.64757	1.64757	0.269849	-0.113154	0	0	0	0	0	0	0.329902	-0.023063	0	0	0.383635	-0.694098	0	0	-0.271122	-0.0515077	0	0	0	0	0	0	0.00949655	-0.158244	0.266858	-0.376451	1.42825	-1.36249	1.69559	-1.43344	-0.0795531	-0.0256082	0.498113	-0.498113
		TRRAP	Transformation/transcription domain-associated protein	NuA4/PCAF/SAGA/TFTC	TRRAP	0	0	0	0	0.298518	-0.399919	0	0	0.0554247	0.000299706	0.454331	-0.454331	0	0	0.167779	-0.167779	0.19897	0.0585408	0	0	0.320887	-0.475839	-0.0438145	0.0438145	-0.131348	0.115361	-0.466583	0.466583	-0.109415	0.109415	0	0	0.0639555	-0.0480843	0.126938	-0.178892	1.06522	-0.887694	1.14356	-1.02455	-0.05594	0.0886466	0	0
		MORF4L1	Mortality factor 4-like protein 1	EMSY/NuA4	MORF4L1	0.0662254	-0.354001	0.231796	0.203084	0.384336	-0.354435	-0.437824	0.437824	0.138477	-0.182146	0.0938018	-0.09263	0	0	0.0605662	-0.189662	0.237746	-0.191551	0.786697	-0.673566	0.677287	-0.735951	0.126202	-0.34301	0.345327	-0.46525	0.202347	-0.356613	-0.222581	0.222581	0.236565	0.134636	0.484512	-0.47633	0.614137	-0.699115	1.23779	-1.23779	1.13893	-1.27219	0.0108282	-0.0416431	0.411719	-0.793067
		ING4	Inhibitor of growth protein 4	HBO1	ING4	-1.0723	0.753648	-1.07358	1.17427	-0.0445876	0.173402	-0.830056	1.02534	-0.0640954	0.0865669	-1.06266	1.18392	0	0	-0.922293	1.33542	0.416024	0.12364	-1.62899	1.7897	-0.626586	0.84004	-1.28408	1.51709	-0.469	0.434087	-1.76157	1.78501	-0.420614	0.420614	-1.76629	1.78479	-1.25748	0.484244	-1.0356	1.0356	0.372593	-0.187719	-0.230336	0.230336	-0.458418	0.424639	-0.65423	0.733109
		KAT7	Histone acetyltransferase KAT7	HBO1	KAT7 (1)	-0.31439	0.27426	-0.408779	0.296785	0.0472996	0.207433	-0.094429	0.303413	0.000397884	0.0329865	-0.305512	0.338419	-0.112177	-0.0424368	-0.4495	0.450231	-0.0499441	0.0580123	-0.66829	0.856359	-0.555335	0.552956	-0.480385	0.800118	-0.322569	0.493382	-0.50631	0.770363	-0.54696	0.531831	-0.740509	1.04171	-0.487175	0.496282	-0.138323	0.30537	0.495615	-0.472938	-0.0191796	0.0718316	0.00595645	-0.295259	-0.268465	0.134748
		MEAF6	Chromatin modification-related protein MEAF6	HBO1/MOZ/MORF/NuA4	MEAF6	-0.799351	0.793324	-0.92235	0.856754	0.198625	-0.116625	-0.844392	0.649312	0.181502	-0.0361629	-0.873616	1.0239	-0.0900583	-0.089857	-0.847173	0.847173	0.0362909	0.158345	-1.17004	1.28825	-0.126823	0.105745	-1.19589	1.03116	-0.112315	0.267861	-0.233891	1.66733	-0.698084	0.387746	-1.2317	1.56946	-0.263584	0.296596	0.0911867	-0.0859966	0.860751	-0.833547	0.813035	-0.811392	0.0922747	-0.0489058	0.0265662	0.266344
		ING5	Inhibitor of growth protein 5	HBO1/MOZ/MORF	ING5	-0.462667	0.74473	-0.599523	0.744836	-0.0512967	0.183431	-0.70095	0.624236	0.0730468	0.11999	-0.717287	0.757601	0.0862321	-0.0521005	-0.666475	0.748989	-0.100734	-0.221601	-0.918668	1.18252	-0.436087	0.506073	-0.875392	0.991704	-0.174605	0.160108	-1.23256	1.16694	-0.557193	0.406179	-0.930621	1.25114	-0.315498	0.25937	0.352897	-0.181181	1.10682	-1.10351	0.944539	-0.95753	0.501858	-0.210381	0.136296	-0.214222
		BRPF1	Peregrin	MOZ/MORF	BRPF1	-0.399905	-0.159426	-0.908053	0.908053	-0.0532795	-0.021216	-0.695681	0.962123	-0.252018	-0.0180906	-0.19883	0.19883	0.256307	0.0846604	-0.636081	1.34056	0.348355	0.110821	-0.748693	1.84672	-0.171346	0.619315	-0.759186	0.947586	-0.0410915	-0.00098006	-0.240594	0.542812	-0.264313	0.388262	-1.09564	1.09564	0.387893	0.306737	0.502286	-0.190168	1.16264	-1.37398	1.3349	-1.40511	0.592038	-0.608278	0.717994	-0.433004
		ACTL6A	Actin-like protein 6A	BAF/EBAFA/B/GBAF/INO80/NuA4/PBAF/SRCAP	ACTL6A	-0.419083	0.64617	-0.609029	0.780951	-0.14554	0.0786311	-0.377384	0.69961	-0.0529005	-0.0253633	-0.437544	0.793384	0.1029	0.213887	-0.377526	0.6942	-0.0161196	0.0438044	-0.597072	0.650813	-0.100352	0.0236713	-0.493404	0.807234	-0.074846	-0.0200254	-0.416041	0.738122	0.127064	0.210534	-0.545552	0.840035	-0.0557524	0.0605002	-0.00701368	0.00162596	0.721603	-0.841365	1.53127	-1.54311	0.0276664	0.00328002	1.31092	-1.12094
		ACTB	Actin, cytoplasmic 1;Actin, cytoplasmic 1, N-terminally processed	BAF/EBAFA/B/GBAF/NuA4/PBAF	ACTB	-0.269435	0.390084	-0.328142	0.493404	-0.0439328	0.0198038	-0.191411	0.469054	-0.00324239	-0.0698626	-0.237952	0.352426	0.141697	-0.0423362	-0.163869	0.38776	-0.0132547	0.0742243	-0.177244	0.420531	0.050328	-0.0691329	-0.235992	0.489092	-0.114664	0.00853554	-0.142337	0.378941	0.104097	0.0975458	-0.271056	0.561543	-0.293764	0.0528383	-0.00469498	-0.0345748	0.767784	-0.813317	1.65892	-1.68761	0.00517027	-0.0159788	1.03973	-0.882058
		ACTA1;ACTC1;ACTG2;ACTA2	Actin, alpha skeletal muscle;Actin, alpha cardiac muscle 1;Actin, gamma-enteric smooth muscle;Actin, aortic smooth muscle		ACT[A1,A2,C1,G2]	-0.446022	0.396344	0.0445012	0.37563	-0.075171	0.0263081	-0.261914	0.461098	0.00748033	-0.0575684	-0.204768	0.35842	-0.573461	0.573461	-0.0814619	0.42546	-0.011885	0.051623	-0.490692	0.490692	0.0400475	-0.200949	-0.400511	0.415243	-0.0218686	0.00343883	0.374862	0.469021	0.167928	0.0668786	-0.184172	0.440036	-0.284317	-0.0407926	-0.0966123	-0.086241	0.864067	-0.82063	1.59635	-1.53503	0.0190363	-0.0943756	0.940808	-0.868473
		ACTG1	Actin, cytoplasmic 2;Actin, cytoplasmic 2, N-terminally processed		ACTG1	-0.856823	-0.340683	-0.672288	-0.225696	0.0830528	-0.0218906	-0.628347	0.307395	0.0998515	0.0144719	-0.265278	0.260489	-0.25701	-0.606128	-1.28692	0.145657	0.0441112	0.142674	-0.147504	0.147504	0.0571838	-0.0587133	-0.227593	0.524423	-0.0793533	0.0652756	-0.355362	0.227404	-0.679256	-0.187416	-0.678632	0.130514	-0.446573	0.0892873	0.0695202	0.0454899	0.801433	-0.801433	1.61681	-1.52839	0.0567222	0.0403976	1.05355	-0.746599
		PHF2	Lysine-specific demethylase PHF2		PHF2	-0.320392	0.116864	0	0	-0.260673	-0.303812	0	0	-0.106182	-0.546922	2.35817	-2.35817	0	0	0.403991	-0.403991	0.216049	-0.223509	0	0	-0.333303	-0.574549	1.02441	-1.32634	-0.634479	-0.38428	0.0645399	-0.0645399	0	0	0	0	0.413592	-0.453636	0.152429	-0.479517	2.09638	-2.08892	1.68834	-3.69649	0.048966	-0.048966	1.14799	-1.14799
		ZNHIT1	Zinc finger HIT domain-containing protein 1	SRCAP	ZNHIT1	-0.556483	0.83634	-0.627607	0.73711	-0.368786	0.227352	-0.473362	0.886227	-0.152314	0.0560614	-0.576791	0.966462	0.116242	0.327908	-0.547139	0.757198	-0.0921523	0.0676389	-0.779692	1.11305	-0.241464	0.308676	-0.595605	0.869369	-0.0366101	-0.0828198	-0.631462	0.934055	0.251497	0.41553	-0.443078	0.732818	-0.114249	0.035158	-0.0338446	-0.015458	0.520433	-0.612016	0.57072	-0.715392	-0.0350767	-0.0507191	1.55969	-1.08362
		ACTR6	Actin-related protein 6	SRCAP	ACTR6	-0.548782	0.699637	-0.658473	0.850172	-0.257441	0.296835	-0.468839	0.726794	-0.0995169	0.0227637	-0.55873	0.82367	-0.108363	0.178564	-0.521606	0.798829	-0.0665341	0.0897116	-0.787084	0.820946	-0.25589	0.269259	-0.579844	0.846996	0.0421454	-0.140799	-0.556504	0.742666	0.112848	0.121675	-0.64775	0.873405	-0.117147	0.0370275	-0.0457614	0.00912196	0.488726	-0.684428	0.640179	-0.721408	0.0120793	-0.0956757	1.22507	-1.26057
		SRCAP	Helicase SRCAP	N-CoR1/SRCAP	SRCAP	-0.542418	0.599621	-0.724396	0.78857	-0.255832	0.266723	-0.473594	0.700587	-0.122384	0.0490369	-0.668425	0.868437	-0.0893651	0.189961	-0.505095	0.747956	-0.101938	0.101938	-0.802127	0.756698	-0.232841	0.339863	-0.677308	0.89641	0.0636695	-0.0718385	-0.494235	0.662716	0.0305044	0.149135	-0.700443	0.775392	-0.0520608	0.0736281	0.0277661	0.0699718	0.518936	-0.570435	0.603226	-0.721452	0.0569527	-0.0661586	1.28251	-1.19526
		VPS72	Vacuolar protein sorting-associated protein 72 homolog	NuA4/SRCAP	VPS72	-0.520114	0.448611	-0.714479	0.629257	-0.213492	0.0807895	-0.457505	0.605568	-0.0473026	0.0372437	-0.609807	0.73968	-0.0122079	0.0318389	-0.42451	0.643236	-0.16731	0.00315932	-0.709386	0.60541	-0.191807	0.0482255	-0.570703	0.810158	-0.0862173	-0.0985799	-0.219784	0.592606	0.0548358	-0.0030311	-0.738241	0.625564	0.00056941	-0.0642039	0.151103	-0.0348814	0.632184	-0.590307	0.730532	-0.807557	0.0370156	0.0162083	1.44206	-1.22834
		RUVBL2	RuvB-like 2	INO80/NuA4/SRCAP	RUVBL2	-0.427839	0.659248	-0.583609	0.815145	-0.0929969	0.0165184	-0.393629	0.716702	-0.0153823	-0.0186906	-0.497744	0.830858	-0.0193798	0.211234	-0.422795	0.762612	-0.00616727	0.0814217	-0.634308	0.760314	-0.0129001	-0.0461881	-0.580955	0.860828	-0.0848798	0.0108301	-0.454583	0.724221	0.13043	0.216642	-0.546177	0.815193	-0.060916	0.0462169	-0.0114702	-0.0227951	0.64673	-0.706892	0.774235	-0.773938	-0.004441	-0.00234879	1.27323	-1.09204
		RUVBL1	RuvB-like 1	INO80/NuA4/SRCAP	RUVBL1	-0.496052	0.615081	-0.613808	0.762778	-0.0910435	0.0419436	-0.428662	0.6948	-0.047423	-0.0422574	-0.566668	0.806022	0.00660084	0.169153	-0.442032	0.713695	-0.0487653	0.0741279	-0.716864	0.73706	0.0032322	-0.0593442	-0.625594	0.87102	-0.118362	0.0159923	-0.487041	0.677788	0.0369144	0.152056	-0.573179	0.818073	-0.0757488	0.0425196	-0.004751	-0.037584	0.654122	-0.719552	0.742031	-0.756361	-0.0162237	0.0164532	1.27166	-1.1165
		DMAP1	DNA methyltransferase 1-associated protein 1	NuA4/SRCAP	DMAP1	-0.480237	0.69396	-0.644174	0.877974	-0.174328	0.155752	-0.461055	0.738284	-0.0920004	-0.0170336	-0.555969	0.870521	-0.104124	0.209565	-0.452593	0.685753	-0.0465892	0.0985106	-0.738429	0.827095	-0.12699	0.0922061	-0.692577	0.982914	0.0266763	-0.0459856	-0.471456	0.75732	0.0774592	0.204011	-0.634465	0.853197	-0.0610173	0.0255328	0.0547706	-0.0244	0.891095	-0.919906	0.97047	-1.02019	-0.00211832	-0.108024	1.48189	-1.26181
		YEATS4	YEATS domain-containing protein 4	NuA4/SRCAP	YEATS4	-0.589575	0.614289	-0.619768	0.742577	-0.138692	0.132636	-0.50041	0.70329	-0.044047	0.014543	-0.613187	0.871844	-0.0824664	0.146513	-0.477848	0.773002	-0.0471463	0.0459951	-0.72322	0.764447	-0.121231	0.0371714	-0.667333	0.86328	0.0171035	-0.0879155	-0.512381	0.758675	0.05043	0.111488	-0.545941	0.687644	-0.0560755	0.0025643	0.0348579	-0.119813	0.831259	-0.940296	0.978131	-0.975144	-0.0262641	-0.0964218	1.38613	-1.25534
		SP110			SP110	-0.870125	0.675713	-1.06703	0.678095	-0.0736715	0.30947	-0.861212	0.613089	0.177554	0.132489	-0.828283	0.644763	-0.0842741	-0.197016	-0.888355	0.550376	0.114736	0.109047	-1.06711	0.59748	-0.0392621	0.0506279	-0.87314	0.606752	0.202087	-0.0965726	-0.967447	0.558245	-0.0967524	-0.0827643	-0.808665	0.535531	-0.134803	0.189153	-0.0312534	0.21179	0.333695	-0.167524	0.443234	-0.480958	-0.041134	0.00109251	-0.357866	-0.0340847
		RAD52	DNA repair protein RAD52 homolog		RAD52	-1.14704	1.14704	0	0	-0.0928175	0.0928175	0	0	0.293844	-0.0955258	-0.416354	0.416354	-0.297145	0.297145	-0.498105	0.498105	-0.392228	0.392228	-0.57926	0.57926	0.0613133	-0.0613133	0	0	0.1417	-0.662467	-0.204258	0.204258	-0.558881	0.558881	-2.56683	2.56683	0	0	0.950307	-0.373295	-0.0767032	0.0767032	0	0	0.504826	0.401572	1.04189	-1.04189
		NAIF1	Nuclear apoptosis-inducing factor 1		NAIF1	-1.66268	1.91015	-1.34825	1.13332	-0.158451	0.223099	-2.19952	2.66699	-0.0438738	0.0897825	2.97172	1.2521	-0.105523	-0.228281	-1.75262	1.62789	0.00136636	-0.342651	-1.85238	2.17956	0.00999728	0.189966	-2.76134	2.88352	-0.0798043	0.0132555	-1.36288	0.941166	-0.0587781	-0.342755	-2.57554	2.4814	0.0951729	-0.0951729	0.0886438	0.114321	0.000834951	0.00707622	0.0990331	0.0764574	0.109578	-0.0388458	0.372051	-0.448124
		CREM			CREM (1)	-0.903549	0.808248	-0.343805	0.218086	0.124296	0.00468857	-1.52111	1.12752	0.00875611	0.0393413	-0.907195	0.777358	-0.265698	0.390807	-1.10268	1.2463	-0.173368	0.0126024	-0.533239	0.805411	0.146804	-0.121771	-1.82718	1.48751	0.291996	0.105094	-0.496273	0.483385	0.287117	-0.00262502	-1.70849	1.49156	0.241526	-0.0691859	0.201112	0.00956859	0.0651814	-0.0230864	0.171348	-0.226161	0.161239	0.17545	0.271041	-0.0279248
		ATF1	Cyclic AMP-dependent transcription factor ATF-1		ATF1	-1.13045	1.09245	-0.708863	0.650124	0.150672	-0.263763	-1.69409	1.88356	-0.00636938	-0.0172484	-0.990451	0.985094	-0.185744	0.0579747	-1.21345	1.21515	0.00382857	-0.00471378	-1.05428	1.07284	0.141039	-0.229603	-2.14844	2.28628	0.0387566	0.0584193	-0.779821	0.69865	0.00595437	-0.0774357	-2.11749	2.1382	0.0170113	-0.0175187	0.0280167	-0.124158	0.015548	0.0334435	0.0750926	-0.0750926	-0.041833	0.0732936	0.378112	-0.349802
		CREB1	Cyclic AMP-responsive element-binding protein 1		CREB1	-1.29889	0.933712	-0.821157	0.709278	0.129392	-0.195027	-2.24381	2.14628	-0.0337597	-0.129149	-1.16792	1.16792	-0.168884	0.185736	-1.35625	1.18852	-0.030022	0.0570536	-1.22125	0.907333	-0.0699411	-0.211802	-2.42964	2.34203	0.00646785	0.00865832	-0.750309	0.719187	0.0475515	-0.0863573	-2.46745	2.09585	0.0174236	-0.122614	-0.0527636	-0.151893	0.0467838	-0.0368027	0.202268	-0.190097	-0.047292	-0.0937153	0.260491	-0.337408
		APTX	Aprataxin		APTX (1)	-0.502021	0.484081	-0.399148	0.368239	-0.0177803	0.0335911	-0.798854	0.787646	-0.0726536	-0.0433543	-0.435386	0.50346	-0.0811471	0.0736537	-0.637989	0.634796	-0.0758468	-0.0237388	-0.463862	0.475875	0.0225871	0.116786	-0.892841	1.07363	0.0578333	-0.0217409	-0.258571	0.338658	-0.0439282	-0.0386789	-1.07444	1.08214	0.0350123	-0.0158608	0.0656774	-0.0197312	-0.086588	0.0197005	0.0715588	-0.0991619	0.103699	-0.0722605	0.259718	-0.354654
		APTX			APTX (2)	-0.596988	0.447554	-0.523759	0.364026	-0.0146087	0.0791346	-1.27864	0.923514	-0.0622708	0.139354	-0.316767	0.488055	0.047147	-0.0295112	-0.672712	0.661067	0.117586	0.0260921	-0.511865	0.465639	0.0254992	0.346436	-0.997676	0.973336	0.08818	0.00966715	-0.239796	0.239796	0.080664	-0.0438754	-1.13709	1.07388	-0.0461302	0.09087	0.00588946	0.100016	0.0281488	0.177076	0.167207	-0.0220767	-0.00714411	-0.0218468	0.234842	-0.392991
		SDCBP	Syntenin-1		SDCBP	-0.467419	-0.166333	-1.14146	1.31948	-0.00205097	0.00205097	-1.46539	1.46539	0.0633076	0.0170761	-0.427384	-0.509455	0.367315	0.266648	-1.33895	2.15008	0.185215	0.0911972	-0.888662	0.888662	-0.103684	-0.0307846	-1.50902	0.940657	-0.00237219	0.0525662	-0.268566	1.4707	0.132443	0.223584	-1.23806	1.78104	0.142146	0.00450803	0.054822	-0.084813	-0.426489	0.0422515	0.113019	-0.27531	0.0588524	-0.24009	0.393905	-0.281324
		TIGD5	Tigger transposable element-derived protein 5		TIGD5	-2.78897	2.18009	-2.94582	0.327024	0.139549	0.297503	-4.01686	1.94717	0.260352	0.0459868	-2.9372	2.70829	-0.0643322	0.294116	-3.19042	1.48173	0.0896496	-0.114626	-3.87805	1.81349	0.0850302	0.169638	-3.01929	3.6633	0.0990373	0.210967	-0.186002	3.07731	-0.227676	0.0322174	-3.69905	1.50253	-0.128243	0.123746	0.056081	-0.0270874	-0.209309	0.11888	-0.0384582	-0.279308	0.0744084	0.124579	1.16706	-0.71366
		ZMYND11	Zinc finger MYND domain-containing protein 11		ZMYND11	-2.01503	1.36123	-1.86332	1.86804	0.345259	-0.37588	-2.02225	1.68994	-0.232751	0.106832	-1.72452	1.72452	0.231468	0.0547899	-1.83176	1.98122	0.247895	0.427353	-1.94714	1.11567	-0.0980063	0.0980063	-1.99559	1.75353	0	0	1.61826	1.82016	0.208488	0.129996	-1.7175	2.1872	-0.0615929	0.0615929	0.490779	-0.490779	-0.818867	-0.242164	0.0889004	-0.0889004	-0.154369	-0.317687	0.0104094	0.254672
		TREX1	Three-prime repair exonuclease 1		TREX1	-1.17756	1.0651	-1.21607	1.02772	-0.0768441	0.057192	-1.47146	1.53316	-0.0668116	-0.0464915	-1.08812	1.12479	-0.134734	0.208681	-1.30531	1.16194	-0.00548314	0.107555	-1.19364	0.988174	-0.0506302	0.146324	-1.36747	1.5618	0.0585477	-0.0924299	-0.856998	0.956314	-0.0610507	0.0823465	-1.79437	1.66709	0.0677384	-0.0475773	0.0900313	-0.00128124	-0.0850182	0.0368161	0.0650669	-0.0650669	0.198582	-0.0806495	0.506208	-0.468771
		TCF7L2			TCF7L2	-2.13656	1.37128	-2.07426	1.67654	0.0712193	-0.0157942	-2.44736	1.66163	0.0466184	-0.0856797	-1.47387	1.84524	-0.131118	0.131118	-2.17807	1.63363	0.0492578	-0.057301	-1.62216	1.41634	0.0857503	0.0860551	-2.04271	2.25252	0.0996412	-0.0449813	0.374001	1.39818	0.00442083	-0.0558667	-2.32614	2.15014	0.0088262	0.032679	-0.0279692	0.0355443	-0.0510102	0.0419286	0.0573908	-0.0851658	-0.083437	0.0754214	0.22136	-0.31624
		KDM2A	Lysine-specific demethylase 2A		KDM2A	-4.415	4.67895	-4.87861	4.51629	-0.0996266	0.107357	-4.53148	4.52268	-0.0018354	0.02268	-4.36633	4.03414	-0.0273612	-0.244444	-3.95858	4.05787	0.0861833	-0.028039	-4.1325	4.09636	-0.0100935	-0.0140326	-4.1367	3.9297	0.184089	-0.183369	-0.454984	4.67934	-0.149532	0.0693728	-4.51135	4.61473	-0.0453705	0.0174678	-0.0392643	0.0433778	0.0975473	-0.0840207	0.111908	-0.281965	-0.0163983	-0.0235839	0.631988	-0.691763
		KDM2B	Lysine-specific demethylase 2B	ncPRC1.1	KDM2B	-2.24307	2.23822	-2.36143	2.2789	0.00948454	-0.00948454	-2.44329	2.43159	-0.00650386	-0.00787756	-2.29716	2.33373	0.040353	0.0307586	-2.18735	2.28442	-0.0253403	-0.0216082	-1.77751	1.68844	0.0370084	0.00395068	-1.97174	1.95634	0.0824705	-0.0558352	-2.101	1.94107	0.14938	-0.0542058	-1.94947	1.91006	0.0793607	-0.029704	0.119626	-0.11357	0.0988723	-0.11608	0.183529	-0.203497	0.037135	0.00205791	0.158052	-0.160277
		BCOR	BCL-6 corepressor	ncPRC1.1	BCOR	-2.02701	2.00182	-2.00135	1.92821	0.0294486	-0.0617263	-2.05281	2.08856	0.0299624	-0.0315447	-1.93577	1.93126	0.0464556	0.10247	-1.94906	1.93492	0.0125589	-0.0365005	-1.46008	1.31674	0.0301562	-0.0366464	-1.65564	1.67481	0.107734	-0.136123	-1.61523	1.50787	0.24021	-0.109901	-1.54081	1.56992	0.0194992	-0.0279623	0.0632001	-0.093973	0.100593	-0.125172	0.250014	-0.22534	-0.0156728	0.00821706	0.215541	-0.227521
		PCGF1	Polycomb group RING finger protein 1	ncPRC1.1	PCGF1	-2.45892	2.458	-2.26011	2.36364	-0.0874596	0.0405431	-2.25892	2.5606	-0.0412069	-0.154954	-2.13962	2.42827	-0.00310448	0.144737	-2.33235	2.43651	-0.0615257	-0.0298684	-1.5679	1.69354	-0.017129	0.0207135	-1.70812	1.91126	0.0979499	-0.138303	-1.67608	1.90998	0.271262	0.00036453	-1.74727	1.74727	-0.0250705	-0.155761	0.050755	-0.273673	0.0329419	-0.267813	0.283553	-0.325074	-0.0676369	-0.214937	0.231336	-0.0851382
		YAF2	YY1-associated factor 2	ncPRC1/ncPRC1.1/ncPRC1.3/5/ncPRC1.6	YAF2	-2.12099	1.74803	-1.94273	1.74519	0.0890711	0.112717	-2.0794	1.85054	0.0643251	0.140855	-2.04297	1.83707	-0.173635	-0.0266526	-2.03469	1.96769	0.190625	-0.0234037	-2.09116	1.80719	0.199303	0.12249	-2.16844	2.02842	-0.0265006	-0.0948987	-1.82848	1.56267	-0.0202977	-0.00225654	-2.20134	1.94623	0.160793	0.221124	0.113089	0.119383	0.0393418	0.0151279	0.487631	-0.111259	0.189363	0.237672	0.140492	-0.255393
		L3MBTL3	Lethal(3)malignant brain tumor-like protein 3		L3MBTL3	-3.54886	3.29466	-3.22376	3.17815	-0.0201359	-0.0422735	-3.58194	3.54495	-0.105973	-0.0658001	-3.22207	3.76713	-0.124898	0.113342	-3.53241	3.53041	0.0545892	0.0403088	-3.77949	3.51203	-0.0701152	0.0419125	-3.35131	4.06867	0.095252	-0.0914926	-3.37727	2.87812	-0.0248926	0.023829	-3.31314	3.69187	0.00637715	0.00274238	0.0244474	-0.0178818	-0.0730025	0.0946429	-0.00173196	-0.0516594	-0.00518832	0.0262976	0.496984	-0.442776
		SAMD1	Atherin		SAMD1	-2.2298	2.51363	-2.23715	2.29456	-0.0168989	-0.0204131	-2.43964	2.72552	-0.0570052	-0.0789175	-2.28063	2.64198	-0.158083	0.125565	-2.44092	2.67872	0.0245222	0.0522782	-2.40778	2.63174	-0.070795	0.064885	-2.72628	3.1258	0.10931	-0.0600258	-2.22938	2.13324	-0.0503258	0.100279	-2.94518	3.0926	0.0226399	-0.0345576	-0.00137313	-0.0129181	-0.0389796	0.100161	0.0711384	-0.0892431	-0.0255261	-0.0143835	0.452158	-0.454581
		HLTF	Helicase-like transcription factor		HLTF	-2.03049	1.74459	-2.25355	2.01262	-0.000240785	0.00156503	-2.5191	2.40805	-0.0182222	-0.0320538	-1.95268	2.02716	-0.205714	0.0941757	-1.9274	1.86294	-0.0432584	-0.01428	-2.02967	1.78636	-0.0675018	0.10126	-2.23899	2.39962	0.0486121	-0.0320626	-1.80515	1.58685	-0.11881	0.11881	-2.49297	2.38658	0.0319272	-0.0270535	0.0320939	0.0309917	-0.0825866	0.0788914	0.0545983	-0.0598372	-0.0105839	-0.00673242	0.511141	-0.439679
		KMT2A	Histone-lysine N-methyltransferase 2A;MLL cleavage product N320;MLL cleavage product C180	MLL1/2	KMT2A	-2.19777	2.10947	-2.21154	2.13113	0.0764653	-0.103105	-2.23673	2.18629	0.00688358	-0.0481455	-2.15626	2.16501	-0.0779374	0.0779374	-2.29319	2.22139	0.0114508	0.0450811	-2.53809	2.3141	-0.0125293	0.0200956	-2.65802	2.49013	-0.0703873	-0.00688772	-2.17942	2.11044	-0.0274718	0.107581	-2.71442	2.42866	-0.0243737	0.0423927	-0.0227575	-0.012376	-0.128707	0.140283	-0.0494642	-0.0184445	-0.0436256	-0.0143052	0.0878512	-0.113457
		BCORL1		ncPRC1.1	BCORL1 (1)	-1.7555	1.67529	-1.69875	1.8008	-0.0128699	0.222199	-1.71697	1.79091	-0.0938036	0.163455	-1.92216	1.84559	0.0173238	-0.00956838	-1.6044	1.71236	0.0746999	0.0187397	-1.27101	1.14001	0.0147693	0.0889299	-1.29308	1.17132	0.233288	-0.146123	-0.930226	1.38056	0.0796008	-0.0857842	-1.42619	1.31411	0.0587249	-0.0587249	0.161897	-0.00751895	0.244149	-0.142951	0.186941	-0.328572	0.049508	-0.0646543	-0.0447493	-0.0712248
		SKP1	S-phase kinase-associated protein 1	SCF/ncPRC1.1	SKP1	-0.815603	0.705505	-0.97943	0.769589	-0.00670137	0.0444372	-0.855475	0.803023	0.0764787	0.0198371	-0.875982	0.766007	0.126999	0.00273715	-0.739088	0.712429	0.229952	-0.0210619	-0.746914	0.621207	-0.012605	-0.0373071	-0.621899	0.585194	0.141899	-0.12955	-0.683872	0.639274	-0.075689	0.0152718	-1.02606	0.924093	-0.0399243	0.0166068	0.0245009	-0.00998134	0.128625	0.00807775	0.0652947	-0.163188	0.0823528	0.0093701	0.25608	-0.361114
		BCORL1	BCL-6 corepressor-like protein 1	ncPRC1.1	BCORL1 (2)	-1.89547	1.84904	-1.54982	1.54982	-0.132978	0.324866	-1.37412	0.0597303	0.0872453	0.662743	0	0	0.0316854	-0.0471743	-1.4209	1.71707	-0.140157	0.140157	-0.931537	0.931537	-0.405696	-0.172834	-1.73315	-0.585284	-0.0687303	-1.09052	-2.20969	2.20969	0.154154	-0.154154	-1.06421	1.06421	0.362871	-0.362871	0.212159	-0.285433	0.137285	-0.274331	0	0	0.177066	-0.135496	-0.457219	0.457219
		TFE3	Transcription factor E3		TFE3	-0.59151	0.59151	-0.470499	0.470499	0.737252	-0.831316	0	0	0.0609428	-0.0242516	0	0	-0.0292266	-0.409117	-2.41698	2.33096	0.448156	-0.0718993	-2.14587	2.14587	0.568483	-0.519394	-3.68272	4.01946	-0.301017	0.327045	-1.94265	1.94265	0.797928	-0.664882	-4.12073	4.12073	0.240533	-0.140808	0.197995	-0.251685	-0.271279	0.510253	0.0874753	0.0997784	0.0020472	0.0272075	2.55993	-2.55993
		HIF1A	Hypoxia-inducible factor 1-alpha	HIF1 heterodimer	HIF1A	0	0	0	0	0.547645	-0.610531	-3.0254	3.0254	0.0975808	0.0544689	0	0	-0.746873	0.501994	-2.36506	2.36506	0.227254	0.0384731	-2.90808	2.90808	0.189081	-0.714294	-3.99028	3.99028	-0.124276	0.218252	0	0	0.3072	-0.146184	-3.53012	3.53012	-0.130518	-0.11703	-0.0156968	-0.537922	-0.13297	0.19807	0.346961	0.112137	0.0407878	0.0699263	1.2464	-1.2464
		TIMM8A	Mitochondrial import inner membrane translocase subunit Tim8 A		TIMM8A	0	0	0	0	0.339316	-0.505653	-1.19421	1.19421	-0.180358	-0.000442094	0	0	0.292001	-0.483723	-3.13917	3.13917	0.202379	-0.193003	-2.38951	2.38951	0.278788	-0.278788	-2.21918	2.21918	-0.0272013	0.191485	1.16156	-1.16156	0.428678	-0.428678	-2.99853	2.99853	0.0750103	-0.110484	0.0673836	-0.237508	-0.158586	0.459866	0.0449129	0.135066	0.0649489	-0.106605	0	0
		PRDM11			PRDM11	-1.34305	1.01863	-0.870796	1.14716	0.126003	-0.279456	-0.784081	1.9755	0.00190204	-0.284639	-1.07263	1.00431	-0.579197	0.645902	-1.87891	1.75657	0.183942	-0.0480906	-1.31165	2.07931	-0.150909	-0.144972	-1.1928	2.11091	-0.220963	-0.0704123	-1.00389	1.72747	-0.186046	-0.199864	-2.01712	2.11351	-0.119012	-0.0441966	-0.118998	-0.144609	-0.173186	0.109157	0.0294164	0.125442	-0.161117	-0.076815	0.475436	-0.33828
		BANP	Protein BANP		BANP (1)	-1.57412	2.11376	-0.763777	0.763777	0.425454	-0.819219	-3.54566	3.54566	0.130062	-0.307077	-0.786585	0.445729	-0.304609	0.304609	-1.6606	2.17703	0.151583	0.0165448	-1.19198	2.55588	0.207232	-0.802987	-1.49926	3.34003	-0.328974	-0.0233313	-0.379319	0.221762	0.466946	-0.186395	-3.00404	3.26696	-0.348232	0.0213307	-0.22319	-0.496596	-0.00647193	0.18229	0.287904	-0.0487332	-0.304177	0.350602	1.4044	-0.955655
		ELOB	Transcription elongation factor B polypeptide 2	VCB/VHL SCF-like	ELOB	-0.290055	0.290055	-0.443921	0.444314	0.327885	-0.357492	-0.386429	1.10012	0.0315524	-0.00790245	-0.214705	0.326882	0.289706	-0.0307704	-0.317452	0.603105	0.212177	-0.0384475	-1.15958	0.963126	0.0947045	-0.549123	-0.45529	1.2893	-0.0257394	0.062289	-0.029382	0.0289891	0.530198	-0.169893	-1.47583	1.47583	0.0261491	-0.143501	0.139062	-0.320447	0.152041	-0.107173	0.251706	-0.22534	0.0778659	0.0120793	-0.00351033	-0.247688
		USF1	Upstream stimulatory factor 1	USF1-USF2	USF1	-2.61419	4.40249	-1.81221	4.33859	0.133871	-0.32729	-2.68761	4.43119	-0.122306	-0.0570483	-2.00614	3.76801	0.314361	-0.333896	-2.58289	3.16582	0.040469	-0.166951	-2.20849	3.81138	0.100451	-0.175672	-3.37529	2.99536	-0.0682218	-0.0979859	-3.30318	3.48707	0.814848	-0.577838	-3.074	3.2025	0.0576289	-0.132366	-0.0134131	-0.164104	-0.283313	0.326057	-0.0296968	0.0474896	0.00502116	-0.0579742	1.76186	-1.31924
		ARNT	Aryl hydrocarbon receptor nuclear translocator	HIF1 heterodimer	ARNT	-1.33355	1.82509	0.586802	2.00534	0.53945	-0.613782	-1.23973	2.9763	-0.0111532	-0.00324898	-1.14984	1.52985	-0.244662	0.244662	-1.70001	2.35654	0.217929	-0.0705243	-1.59789	1.57857	0.266154	-0.582166	-2.17901	2.63771	-0.105878	0.122191	0.0934705	1.73525	0.315957	-0.218455	-1.2442	0.224698	-0.0580111	-0.101849	0.0446298	-0.455188	-0.127462	0.274583	0.171958	0.0656799	-0.000325696	-0.0112327	0.866199	-0.96194
		TIMM13	Mitochondrial import inner membrane translocase subunit Tim13		TIMM13	-1.95877	1.11416	-2.02842	0.948857	0.38872	-0.37536	-1.45766	1.11536	-0.052711	0.151829	-1.80269	1.09795	-0.399295	-0.163158	-2.4276	1.71758	0.282174	-0.154972	-1.83466	1.13131	0.294973	-0.108222	-2.49557	2.40883	-0.0516799	0.146874	0.928759	1.17994	0.380966	-0.448757	-2.25527	2.25527	0.145001	-0.0373304	0.145387	-0.130813	-0.363317	0.477485	0.0411352	0.22087	0.0835142	0.0531698	0.408817	-0.829925
		ARNTL	Aryl hydrocarbon receptor nuclear translocator-like protein 1	CLOCK-BMAL1	ARNTL	-1.9568	2.2624	-1.69941	1.45336	0.427674	-0.340998	0.276291	2.57977	0.284788	-0.347185	-1.77541	1.96929	-0.075282	-0.216054	-2.18813	2.18965	-0.0744178	-0.0869241	-2.28785	2.59242	0.0993689	0.0136612	-2.60842	3.58868	0.093776	0.227207	1.0963	1.15818	0.38401	-0.385531	-2.58255	2.58255	0.162443	-0.0339605	0.00770579	-0.139921	-0.249368	0.287545	-0.0595622	-0.00348428	0.143392	-0.00479775	0.993879	-0.669623
		MYC	Myc proto-oncogene protein	Myc-Max	MYC	-1.25175	1.92805	-0.738228	0.803589	0.32418	-0.424677	-1.33592	1.45392	-0.0426085	-0.150851	-0.938389	0.914165	0.370836	-0.480767	-1.60252	1.67936	0.186085	-0.132094	-1.11708	1.49643	0.0853392	-0.0576192	-2.51717	2.33339	-0.119448	0.00132402	-0.39664	0.743546	0.507275	-0.492421	-2.00931	2.16435	-0.0380463	-0.0379323	0.0732895	-0.149782	-0.0591479	0.33888	0.0660937	0.0369537	0.0145209	-0.0406347	0.378605	-0.378605
		MAX	Protein max	Mad-Max/Myc-Max/ncPRC1.6	MAX (1)	-1.56063	1.47732	-0.943975	0.906765	0.352852	-0.306899	-1.46618	1.9208	0.0387318	-0.0434831	-1.3492	0.964813	0.320681	-0.635739	-1.69818	1.78419	0.1708	-0.0798438	-1.3777	1.45607	0.21682	-0.203507	-2.91919	2.62886	-0.128898	0.0766777	-0.923138	0.84587	0.439243	-0.747605	-2.17065	2.21644	0.106813	-0.01182	0.144759	-0.184747	0.0813377	0.0873369	0.230756	-0.0792823	0.0725914	0.0220676	0.388859	-0.427678
		MXI1			MXI1 (1)	-1.69446	1.41425	-1.24271	0.944939	0.204658	-0.223963	-1.63984	1.91889	0.0152238	0.0177872	-1.47989	1.21909	0.195466	-0.573942	-2.0117	1.86439	0.131769	-0.0244974	-1.51807	1.56412	0.127846	-0.142206	-3.10392	3.05575	-0.155865	0.0635277	-0.851267	0.812537	0.538743	-0.668947	-2.05698	2.41173	0.100566	-0.0802064	0.12827	-0.226982	0.0339857	0.057149	0.222389	-0.130213	0.0345298	-0.0344032	0.561842	-0.426736
		ZNF276	Zinc finger protein 276		ZNF276	-0.564856	0.779492	-0.550337	0.651052	0.278846	-0.178951	-0.752584	0.905225	0.017826	0.0171525	-0.461099	1.05753	-0.445621	0.233359	-0.735169	0.715556	0.206541	-0.0848988	-0.643401	0.538221	-0.0529597	-0.011692	-0.905367	1.28663	-0.0727181	0.014874	0.0605952	0.449345	0.212161	0.0134676	-0.885513	1.27566	-0.0912924	0.124601	0.1629	0.143019	0.148302	-0.109074	0.345165	-0.356068	0.0558467	0.0305671	0.632719	-0.222641
		KMT2B	Histone-lysine N-methyltransferase 2B	MLL1/2	KMT2B	-1.36114	1.23793	-1.10707	1.19553	-0.0146664	-0.0803183	-1.30666	1.78539	-0.035228	-0.0929159	-1.16851	1.61135	0.0432415	8.35192e-05	-1.49154	1.72871	0.0578197	-4.60973e-05	-1.05888	1.25888	-0.00701313	0.00701313	-2.36382	2.43314	0.0180459	-0.150411	-0.664253	1.12465	0.0940166	0.0740977	-2.09753	2.27707	0.00589573	-0.0251476	0.0272319	-0.0165928	-0.105371	0.0962493	-0.0155131	-0.12579	-0.0586378	-0.0214941	0.399708	-0.369918
		MEN1	Menin	MLL1/2/Menin-JUND	MEN1	-1.3434	1.3678	-1.40637	1.32364	0.0277668	-0.0743929	-1.76993	1.67707	-0.0123109	-0.0549927	-1.33144	1.28777	-0.130882	0.0517814	-1.48465	1.68107	0.0373524	0.0307694	-1.43601	1.38276	0.00840623	-0.0994885	-2.06361	2.2368	0.0555601	-0.144414	-1.00169	1.08836	0.071787	0.139913	-2.25303	2.35843	-0.0423925	0.00112161	-0.0125789	-0.00771639	-0.120087	0.0731916	-0.0600919	-0.112021	-0.0087881	-0.0129144	0.360693	-0.297539
		ASH2L	Set1/Ash2 histone methyltransferase complex subunit ASH2	MLL1/2/MLL3/4/SET1A/B	ASH2L	-1.9979	1.97516	-1.90218	1.8878	0.0725545	-0.185158	-1.82827	2.19729	0.043821	-0.0609073	-1.963	1.88388	-0.0416209	0.0450424	-1.98171	2.11615	0.072564	-0.0163734	-2.1571	2.11502	0.0550367	-0.115973	-2.62985	2.63241	-0.0987848	-0.004248	-1.5809	1.74735	0.0112911	0.0289761	-2.46647	2.53495	-0.0358065	0.00437899	-0.0379997	-0.0568553	0.0966237	-0.151854	-0.0332785	-0.038787	-0.101309	-0.0203434	0.000127578	-0.0557889
		DPY30	Protein dpy-30 homolog	MLL1/2/MLL3/4/SET1A/B	DPY30	-1.46448	1.53678	-1.38834	1.73965	0.113023	-0.138198	-1.40497	1.7591	0.00807131	-0.0866724	-1.6566	1.32561	-0.0480797	-0.0338275	-1.53591	1.72724	0.0786337	0.0371017	-1.66243	1.60327	-0.00108436	-0.139115	-1.97121	1.7639	-0.144601	0.0489621	-1.48959	1.3443	0.0456812	0.015967	-2.06756	1.90719	-0.0336189	0.0211465	-0.0173999	0.0262694	0.245069	-0.0563375	-0.0580302	0.0580302	-0.0440194	0.13155	-0.102331	-0.00269204
		RBBP5	Retinoblastoma-binding protein 5	MLL1/2/MLL3/4/SET1A/B	RBBP5	-1.96903	1.97635	-2.09557	1.84735	0.0919662	-0.0812871	-1.96229	1.81597	-0.00588898	-0.0862206	-2.03607	1.91638	-0.134471	0.0632506	-2.07218	2.01519	-0.00212529	0.0361666	-2.25297	2.16618	0.0400306	-0.123322	-0.0362484	2.47846	-0.119068	0.0471944	1.17419	2.12683	0.0317345	0.00269486	-2.60303	2.47745	-0.04384	-0.0163119	-0.0684622	-0.104478	0.130225	-0.0949674	-0.0405375	-0.0089594	-0.109158	0.0112742	0.0392163	-0.0041254
		HCFC2	Host cell factor 2	MLL1/2	HCFC2	-2.17295	1.95768	-1.61721	2.07969	0.0302967	-0.145958	-2.25419	2.25419	0.0327625	-0.0878655	-1.525	2.39692	0.102583	0.0933535	-1.26789	1.32603	-0.00935142	0.113774	-1.20051	2.13011	0.0348144	-0.0238883	-1.52207	2.19099	-0.0157748	-0.0683727	1.486	1.78163	-0.0160848	0.0200215	-2.11727	1.60084	-0.0146303	-0.0383691	-0.00686755	-0.0612288	-0.14238	0.0710876	-0.0233485	-0.083448	-0.067547	-0.0639225	0.311228	-0.198621
		FLYWCH1	FLYWCH-type zinc finger-containing protein 1		FLYWCH1	-0.953173	0.529046	-0.685484	0.4076	0.155282	-0.202915	-1.00133	0.455197	0.164111	-0.160796	-0.879197	0.535777	-0.30755	0.131196	-1.11734	0.985074	0.00865105	0.0663933	-0.877715	0.627473	0.0382663	-0.0728747	-1.16576	0.906	-0.0553772	-0.0181201	-0.527351	0.30994	-0.0580363	0.0938849	-1.44486	1.00044	-0.08706	0.0779472	-0.138211	0.104573	-0.169803	0.341268	-0.165746	0.12403	-0.19104	0.179334	0.46618	-0.715549
		DDB2	DNA damage-binding protein 2	CRL4-DDB2	DDB2	-0.45863	0.675119	-0.575482	0.309873	-0.0163913	0.137743	-0.620924	0.667838	-0.098043	0.063933	-0.262089	0.53194	-0.756536	0.737531	-0.580539	0.96717	-0.0454618	0.0499357	-0.625545	0.773005	-0.0137672	0.0275341	-0.786266	1.10758	0.0415326	0.138511	0.0366507	-0.0469253	-0.123942	0.487776	-1.47044	1.45146	0.0466916	0.0615122	-0.0356491	-0.00381887	0.12253	0.22931	-0.0724394	-0.0278131	-0.156966	0.0975973	0.962834	-1.08578
		DDB1	DNA damage-binding protein 1	CRL4-DDB2	DDB1	-0.446141	0.397249	-0.433803	0.276298	-0.0733809	0.0733809	-0.426756	0.491432	-0.188428	0.0132433	-0.232841	0.196161	-0.557957	0.407112	-0.489191	0.561394	0.0432114	-0.0256671	-0.510317	0.369998	-0.0580872	-0.0160402	-0.597682	0.623848	0.0233734	0.039505	-0.0178288	-0.107279	-0.231552	0.270916	-1.12126	0.933287	-0.100733	0.0728074	-0.0435901	0.00769515	-0.00822689	0.0898599	0.0808804	-0.157625	-0.0387856	0.0592951	0.737704	-0.741713
		RPA2	Replication protein A 32 kDa subunit	RPA	RPA2	-1.09649	1.04798	0.190415	-0.24071	0.136935	-0.0963587	-0.080977	0.0311188	0.0724892	-0.0593017	-1.04102	0.99292	-0.660959	0.544466	-1.3219	1.36686	-0.140914	-0.255896	-1.21296	1.09419	-0.055538	0.132677	-0.827349	0.858937	0.0211152	-0.0146108	-0.623498	0.621349	-0.413742	0.351279	-2.17204	2.09983	-0.0135436	0.000813285	0.00159888	0.066315	-0.0515732	0.0939285	-0.0454804	0.0465889	-0.110473	0.0699602	1.0892	-1.15226
		RPA3	Replication protein A 14 kDa subunit	RPA	RPA3	-1.12278	1.04137	0.057907	-0.25521	0.170561	-0.138457	-0.0982955	-0.0820962	0.0672602	-0.0593999	-1.04782	0.956345	-0.652216	0.589072	-1.50895	1.40533	-0.123376	-0.267325	-1.24524	1.04339	-0.0210894	0.148745	-0.822546	0.851272	0.0220084	-0.0194969	-0.729733	0.577001	-0.433989	0.310138	-2.29002	2.18109	-0.00724043	0.0282647	-0.0625085	0.0714041	-0.0597279	0.0919111	-0.0327894	0.0738758	-0.0814249	0.093032	1.01224	-1.23996
		RPA1	Replication protein A 70 kDa DNA-binding subunit;Replication protein A 70 kDa DNA-binding subunit, N-terminally processed	RPA	RPA1	-1.16075	1.03805	0.0415612	-0.329053	0.160471	-0.0869701	-0.213749	-0.0673972	0.0708696	-0.0708696	-1.06461	0.999474	-0.707734	0.609652	-1.5357	1.44457	-0.0853301	-0.247861	-1.34783	1.08142	-0.0586878	0.164116	-0.850536	0.833861	0.0777194	0.0150859	-0.723194	0.724837	-0.450359	0.308853	-2.34436	2.14936	0.00405249	0.0407142	-0.0442179	0.0830088	-0.059561	0.12207	-0.0386592	0.0525097	-0.0993469	0.119362	1.07637	-1.25617
		ZNF346	Zinc finger protein 346		ZNF346	-0.10758	0.169244	0.255108	-0.0955735	0.13776	-0.233677	-0.538967	0.665484	-0.150847	-0.213339	-0.0662514	0.240064	-0.171961	0.171961	-0.338693	0.379027	-0.237223	-0.50935	-0.245453	0.239126	0.141376	0.0286852	-0.688119	0.88379	-0.0930201	0.114108	0.155471	0.291053	-0.0511875	0.0535798	-1.16721	1.15135	0.0197734	0.0179826	0.081634	0.0260586	-0.332229	0.14008	-0.0807215	-0.144178	0.10574	0.00469105	0.390152	-0.384211
		LIG3	DNA ligase 3		LIG3 (1)	-0.183439	0.183439	0.0372324	-0.0912486	0.134993	-0.110662	-0.498387	0.529388	-0.0471536	-0.067	-0.0863395	0.153222	-0.131046	0.161254	-0.334518	0.329382	-0.011679	-0.0369357	-0.203864	0.194723	0.0672333	0.00984646	-0.709311	0.899267	0.000314162	0.0181487	0.0674366	-0.0545414	-0.0119186	0.0286512	-0.945954	0.946873	0.0215432	-0.0196097	0.0328928	-0.0403529	-0.119293	0.0822868	0.00246934	-0.0846564	0.0625833	-0.0341655	0.405073	-0.447485
		XRCC1	DNA repair protein XRCC1	Base Excision Repair Complex	XRCC1 (1)	-0.164837	0.202204	0.0358454	-0.0633351	0.124407	-0.129869	-0.507757	0.533676	-0.0139755	-0.0693838	-0.0503086	0.166713	-0.112113	0.15775	-0.335707	0.359649	0.0122163	-0.0607198	-0.212732	0.194085	0.0623112	0.00685924	-0.697629	0.877586	0.00303829	0.0164276	0.0570139	-0.0440926	0.0290579	0.0478137	-0.956275	0.944102	0.0299582	-0.0360008	0.0188697	-0.00677498	-0.125132	0.0777535	-0.00378485	-0.0573048	0.0673763	-0.0623914	0.371654	-0.425155
		XRCC1		Base Excision Repair Complex	XRCC1 (2)	-0.163466	0.396341	-0.0304556	-0.00225229	0.255946	0.0893996	-0.612716	0.592502	-0.0940057	-0.00140045	0.000524813	0.220883	-0.256685	0.129204	-0.343366	0.385538	-0.0148977	-0.10991	-0.295441	0.363875	0.0829644	0.0503629	-0.648073	0.931204	0.108727	0.139939	0.122554	-0.0710579	-0.0350824	0.176372	-1.06487	1.03086	0.0209876	0.113447	0.0228875	-0.035796	0.291204	0.0546839	-0.0431511	-0.0986785	0.0632124	-0.0578128	0.426585	-0.504264
		POLB	DNA polymerase beta	Base Excision Repair Complex	POLB	-0.147099	0.169435	-0.0915855	0.0737542	-0.0786531	-0.00211634	-0.295507	0.352287	-0.108031	-0.0364254	-0.0860805	0.195723	-0.0285032	0.110604	-0.265003	0.269815	-0.0351044	-0.00441797	-0.0893057	0.169832	-0.0446756	0.0939905	-0.313345	0.546611	0.0757558	-0.102938	-0.00298288	0.0914269	-0.0333175	0.0794103	-0.53767	0.623674	0.0301204	-0.0505571	0.0458551	-0.0381822	-0.0528251	0.0156707	0.0540836	-0.154377	0.0424362	-0.0575217	0.201525	-0.194183
		PARP1	Poly [ADP-ribose] polymerase 1		PARP1	-0.333025	0.405905	-0.336072	0.346013	-0.0891701	-0.0292694	-0.523655	0.607021	-0.101783	-0.0555681	-0.391307	0.551265	-0.178846	0.288821	-0.462014	0.587994	-0.0408453	0.0134837	-0.455204	0.454653	-0.0819417	0.0610413	-0.644073	0.912465	0.0509343	-0.095396	-0.184622	0.377995	-0.0592075	0.166543	-0.894186	0.932775	0.00398899	-0.0323359	-0.0408665	-0.0312847	-0.0654558	0.0352947	0.00597181	-0.0750895	-0.0388398	-0.00643613	0.679038	-0.540786
		DROSHA	Ribonuclease 3		DROSHA	-0.464134	0.1047	-0.305923	-0.224837	1.19153	-0.173377	-0.759241	0.200708	-0.158239	-0.582058	-0.161371	0.13685	0.0230986	-0.0230986	0.0469125	0.166903	-0.257123	-0.0170929	-0.262239	0.288723	-0.134262	0.259864	-0.725789	0.862644	0.173142	-0.173142	-0.0138634	0.192085	0.0350075	-0.0264406	-0.737123	0.84962	0	0	0.173511	-0.118613	0	0	0.0462353	0.00189393	0	0	0.187234	-0.432653
		ZFHX3	Zinc finger homeobox protein 3		ZFHX3	-0.852884	1.43049	0.101836	-0.101836	0.426504	-0.173208	-1.20326	1.20326	0.397964	-0.182077	-0.729406	0.729406	-0.935345	0.935345	-0.66841	0.505782	-0.368869	-0.540767	-0.345059	0.265564	0.717915	-0.0175275	0.642477	0.92946	-0.23898	0.328662	0.38422	-0.38422	-0.189895	0.0865851	-0.856202	0.856202	0.0321185	0.300587	0.0205636	0.317939	0.316052	0.141318	-0.0941545	-0.180656	-0.0309337	0.354913	0	0
		JAKMIP3	Janus kinase and microtubule-interacting protein 3		JAKMIP3	-0.563879	0.563879	-0.39293	0.225474	0.638301	0.214982	-0.401266	0.494115	-0.203967	-0.268715	-0.100249	0.364132	-0.321319	0.381513	-0.305841	0.590569	-0.208695	-0.100112	0	0	0.086616	0.400961	-0.684239	0.770474	0.758805	1.26442	-0.107409	0.230019	-0.280777	-0.00951694	-0.485579	0.485579	-0.115155	0.0853863	0.229221	-0.171708	-0.113111	-0.236488	-0.189398	-0.0819601	-0.130167	0.329123	0.667746	-0.667746
		UHRF2	E3 ubiquitin-protein ligase UHRF2		UHRF2	-0.127888	0.349174	-0.584936	0.456503	0.159232	0.0316146	-0.352044	0.464604	0.178864	-0.178864	-0.365019	0.365019	-0.146539	0.146539	-0.56374	0.557318	1.37038	-0.330813	-0.275096	0.401629	0.285701	-1.76504	-0.862469	0.68646	2.00813	-0.840629	0.0386293	-0.373028	0.0652902	0.0423831	-0.782096	0.714987	0.275844	0.153794	-0.158899	0.124214	-2.01018	0.0303892	0.405049	-0.0271367	0.258679	0.338539	0.427299	-0.376315
		URB2	Unhealthy ribosome biogenesis protein 2 homolog		URB2	0	0	-0.166411	0.0203082	0.532782	-0.532782	0	0	-1.04672	1.04672	-0.303347	0.303347	0	0	-0.334343	0.334343	-0.0732922	0.145072	-0.560968	0.560968	0.480835	-0.480835	-0.817184	0.817184	0	0	0	0	0	0	-0.782305	0.782305	0.449435	0.190067	-0.12729	0.12729	-0.632327	-0.304786	0	0	0.343025	-0.0527438	-0.27495	-0.20802
		SLC25A11	Mitochondrial 2-oxoglutarate/malate carrier protein		SLC25A11	0	0	0	0	0	0	0	0	0	0	0	0	0	0	0	0	-0.201032	0.201032	0	0	0.315051	-0.315051	0	0	0.319592	-0.319592	0.170565	-0.170565	-0.859602	0.859602	0	0	-0.164685	-0.0249168	0.0759357	0.00181795	0	0	0	0	-0.144195	0.0664412	0	0
		WDR33	pre-mRNA 3 end processing protein WDR33		WDR33	0.377744	0.180818	0	0	-0.0941289	0.107949	0.22538	-0.22538	-0.107314	0.0956845	0.549258	-0.430237	0	0	-0.167561	-0.0666181	0.0704237	0.0695187	-0.822595	0.822595	-0.0294621	-0.146946	0	0	0.183804	-0.228863	-0.597829	0.597829	-0.660402	0.660402	0	0	-0.0075915	-0.226045	0.0340236	-0.063818	0.123669	0.0451528	-0.290393	0.155288	0.108986	-0.0973565	0.815503	-0.815503
		C18orf21	UPF0711 protein C18orf21		C18orf21	0.0691403	-0.223808	0.684721	0.0496228	-0.12103	-0.0484834	-0.0652119	0.106815	-1.41461	1.41461	-0.173108	-0.474091	-0.0327051	0.0327051	0.341585	-0.0201418	-0.012364	-0.0373278	0.0839319	-0.466	0.015148	-0.227222	-0.0629943	-0.5437	-0.211407	-0.0522918	-0.0292381	0.060571	0.19844	-0.239562	-0.128212	-0.162506	0.048293	-0.173524	0.137937	-0.177442	-0.335506	0.335506	-0.135824	-0.169309	-0.173979	-0.284678	0.165564	-0.144213
		CUL1	Cullin-1	SCF	CUL1	0.211309	-0.282373	0.0335937	-0.167152	0.0773708	0.136194	0.185045	-0.221266	-0.100441	0.100441	0.0304387	-0.379352	0.364596	0.0595933	0.143047	-0.265553	0.195573	-0.00459686	0.196348	-0.347348	0.266367	-0.225454	0.209667	-0.17053	0.238055	-0.0445531	0.0464034	-0.482997	-0.0485321	-0.126569	-0.34816	-0.000282378	0.000281526	0.255504	0.012431	-0.125448	-0.12331	0.189572	0.179606	-0.3299	0.425681	0.0759697	-0.0592274	-0.248042
		FBXL6	F-box/LRR-repeat protein 6	SCF	FBXL6	0.422693	-0.269521	0.408329	-0.230178	-0.0609158	-0.0275397	0.618579	-0.364608	0.000417343	0.0217949	0.263187	-0.268031	0.0844151	0.10969	0.481934	-0.394603	0.277774	-0.310741	0.628035	-0.549161	0.289256	-0.424929	0.842817	-0.640974	0.373364	-0.358756	0.391298	-0.383398	0.130747	0.0806166	-0.243059	0.246031	-0.283341	0.272431	-0.10005	-0.422502	-0.0191101	0.0521792	0.051582	-0.288295	0.340743	-0.340743	0.0426622	0.024761
		TOP2B	DNA topoisomerase 2		TOP2B (1)	1.24312	-1.16393	1.27954	-1.16829	-0.0452863	0.108287	1.76831	-1.55219	0.0857342	0.0277166	1.56382	-1.46395	0.687828	-0.720733	1.30418	-1.13231	0.124603	-0.0346519	1.09887	-1.20113	-0.154757	0.0177068	1.75979	-1.5352	0.129668	-0.162064	1.45985	-1.31029	0.863034	-0.69476	1.07715	-0.98778	-0.169245	0.137367	-0.11299	0.10796	0.552296	-0.716078	0.546244	-0.8047	0.0280542	-0.0416021	0.0625839	0.0738654
		TOP2B	DNA topoisomerase 2-beta		TOP2B (2)	1.24499	-1.21883	1.23969	-1.29746	0.00594381	0.08849	1.64275	-1.54677	0.0310893	-0.0223963	1.48365	-1.4057	0.627351	-0.794884	1.34962	-1.23902	0.196462	-0.0870219	1.18576	-1.23888	-0.0447331	0.0045447	1.79603	-1.59883	0.174609	-0.137987	1.61281	-1.38361	0.814583	-0.723203	1.11007	-1.07904	-0.0791285	0.121918	-0.0167471	0.0849697	0.619916	-0.694043	0.633184	-0.765014	0.0431527	-0.0219324	0.0497683	-0.0943945
		TADA1	Transcriptional adapter 1	SAGA	TADA1	0	0	0	0	0	0	0	0	1.59194	-1.59194	0	0	0	0	0	0	0.240804	-0.240804	0	0	0	0	0	0	0	0	0	0	0	0	0	0	0	0	0	0	0	0	1.158	-1.158	0	0	0	0
		ZSCAN30	Zinc finger and SCAN domain-containing protein 30		ZSCAN30	0	0	0	0	-0.314633	0.314633	0	0	0.542205	-0.542205	0	0	0	0	0	0	-0.51674	0.51674	0	0	0	0	0	0	0	0	0	0	0	0	0	0	0	0	0	0	0	0	0	0	-0.206601	0.206601	0	0
		ZHX3	Zinc fingers and homeoboxes protein 3		ZHX3	0	0	0	0	0	0	0	0	0	0	0	0	0	0	0	0	0	0	0	0	-0.668797	0.668797	0	0	0	0	0	0	0	0	0	0	0	0	0	0	0	0	0	0	0	0	0	0
		ZNF318	Zinc finger protein 318		ZNF318	0.358507	-0.358507	0.14979	-0.12419	0.0118593	0.0934883	0.58972	-0.182365	0.150967	0.0437412	0.248904	-0.248904	-0.0269117	-0.118801	0.13193	-0.13193	-0.253669	0.0686269	0.0370559	-0.162674	0.172122	-0.033587	0.0519178	-0.191806	-0.125473	0.125473	0.987846	-0.646548	-0.191361	-0.275952	-0.106311	-0.216946	0.037614	-0.094981	0.103557	-0.0286927	0.0907005	-0.300906	-0.201752	-0.120477	0.10283	-0.246035	0.0955174	0.382509
		NOP14	Nucleolar protein 14		NOP14	0.200291	-0.200291	-0.0165383	0.28946	-0.00042173	0.545861	-0.194263	0.271231	-0.149002	0.149002	-0.242263	0.306199	-0.366728	-0.0625988	-0.123039	-0.064836	-0.0640677	0.0640677	0.192667	0.0454352	0.0830895	-0.0830895	-0.124569	-0.151659	-0.033175	-0.787063	-0.102089	0.139219	0.05313	0.0714531	0.0471102	0.257463	0.104425	-0.171971	-0.158655	-0.0742998	0.438275	0.0885244	1.01142	-1.01142	-0.0535788	-0.0388513	-0.214288	0.00889396
		SIRT6	NAD-dependent protein deacetylase sirtuin-6		SIRT6	0	0	0	0	0	0	0	0	0	0	0	0	0	0	0	0	-0.570643	0.570643	0	0	0	0	0	0	0	0	0	0	0	0	0	0	-0.273537	0.273537	0	0	0.174052	-0.174052	0	0	0	0	0	0
		MED26	Mediator of RNA polymerase II transcription subunit 26	Mediator	MED26	0	0	0	0	0.426803	-0.426803	0	0	-0.0256494	-0.137727	0	0	0	0	0	0	0.646947	-0.646947	0	0	0	0	0	0	0	0	0	0	0	0	0	0	0	0	0	0	0	0	0	0	0	0	0	0
		KPNA4	Importin subunit alpha-3	Importin	KPNA4	0.94093	-0.478913	0.0861691	-0.0861691	0.025946	-0.201835	-0.476281	-0.0702596	0.157926	-0.157926	0.213636	-0.234026	0.18554	-0.18554	0.280463	0.150996	0.284088	-0.284088	-1.8798	-0.382055	0.189655	0.183958	0.534362	-0.323677	0	0	-0.000281814	-0.65485	0.0554286	-0.0554286	0.113276	-0.178753	-0.198723	0.21032	-0.191388	0.24527	-0.106899	0.232726	-0.836648	-0.398503	-0.0197287	0.297831	-0.222393	-0.232084
		RNF168	E3 ubiquitin-protein ligase RNF168		RNF168	-0.0562392	0.0562392	0	0	0.429572	-0.418128	-0.193939	0.193939	0.239013	0.0723739	0	0	0	0	0.67095	-0.67095	0.24577	-0.337995	0	0	0.179444	-0.0867463	0	0	-0.016953	0.0228176	0	0	0	0	0.389638	-0.389638	0.032865	0.292887	-0.106015	0.326678	-0.200807	0.212035	-0.198524	0.160973	-0.138404	0.0444017	0	0
		ZNF593	Zinc finger protein 593		ZNF593	0.378903	0.122005	0	0	-0.655572	0.655572	0	0	0.0288009	-0.0288009	-0.356733	0.356733	0	0	0.393631	-0.393631	0.376163	-0.376163	-0.99504	0.225482	0.0959226	-0.13714	-0.0306264	0.0306264	0.0547133	-0.0270149	0	0	0	0	2.27585	-2.27585	0.098418	-0.0899819	-0.309576	0.33448	-0.1239	0.1239	0.16354	-0.308936	-0.111772	-0.0604919	0	0
		PEG3;ZIM2	Paternally-expressed gene 3 protein		PEG3/ZIM2	0	0	0.095193	-0.095193	-0.0858746	0.0858746	0	0	0	0	0.218656	-0.218656	0	0	0	0	0.0844071	-0.0844071	-0.438245	0.438245	-0.991307	0.0363415	-0.0787216	0.0787216	0	0	-0.0131845	0.0131845	-0.0176035	0.0176035	0	0	0.203371	0.0819554	-0.852663	0.852663	-0.0246016	3.02477	0	0	-0.0972357	0.0972357	0	0
		ZNF787	Zinc finger protein 787		ZNF787	0	0	0	0	0.994278	-0.0554395	2.27306	-2.27306	0	0	4.12395	-4.12395	0	0	0	0	0.00416545	-0.00416545	-4.53127	4.53127	0.66399	-0.156923	0	0	-0.0744108	0.0744108	0	0	3.64778	-3.64778	0	0	0.079486	0.467102	-0.0113754	0.0113754	0	0	0	0	-0.0496863	0.0496863	0	0
		AURKA	Aurora kinase A		AURKA	0	0	0	0	0.469216	-0.0107322	0	0	0.00190224	0.165811	0	0	0	0	0	0	0.205027	0.0996591	-1.14081	1.14081	0.0508409	-0.427059	0	0	-0.0564382	-0.0577004	0	0	0	0	0	0	0.00159512	-0.00815664	0.00201141	-0.0395873	-0.0378098	-0.0562226	0.0598329	-0.179971	0.00968206	-0.151315	0	0
		RPP38	Ribonuclease P protein subunit p38		RPP38	0.025631	-0.713697	0.0476691	-0.245656	-0.281541	0.218711	0.246617	-0.207481	-0.179275	0.0555338	0.0273458	-0.181043	0.432335	-0.432335	0.135045	-0.33297	0.0660765	0.299224	0.101766	4.50881	0.209191	-0.0358985	-0.0335716	-0.0641169	-0.319346	0.0422349	-0.0847344	0.065357	0.316946	-0.086612	0.0137419	-0.0137419	-0.0946207	-0.16036	0.00433471	-0.300348	0.0975194	-0.129323	0.0601516	-0.0432654	-0.0206428	0.00831364	-0.140146	-0.456965
		CISD3	CDGSH iron-sulfur domain-containing protein 3, mitochondrial		CISD3	0	0	-0.380407	0.380407	0.554038	-0.554038	-0.135218	0.135218	-0.452866	-0.0174091	0	0	0	0	0.0638588	-0.0638588	0.195953	-0.583619	-0.403691	0.403691	0	0	0.312138	-0.312138	1.10727	0.219266	0	0	0	0	-0.368778	0.368778	0.0662865	-0.0662865	0.708608	-0.708608	0	0	0	0	0	0	0	0
		SET	Protein SET		SET	0.0294824	-0.0294824	-0.0870322	0.0870322	0	0	-0.11982	0.11982	0	0	0	0	0	0	0.179364	-0.179364	0	0	-0.217951	0.217951	0	0	0	0	0	0	0	0	0	0	-0.096877	0.096877	0	0	0	0	0	0	0	0	0	0	0	0
		EXOSC2	Exosome complex component RRP4	RNA exosome	EXOSC2 (2)	-0.80815	0.80815	-0.56579	0.56579	0.0152574	0.302569	-0.247649	0.247649	0.24266	-0.0385069	0	0	0	0	0	0	1.20661	-1.20661	-0.570108	0.570108	0.0244979	-0.0598858	0	0	0.157666	0.0509316	0	0	0.57735	-0.57735	-0.697061	0.697061	-0.0759874	-0.0252677	-0.0124554	0.0689795	0.0994957	-0.313339	-0.242082	0.406216	0.0970289	-0.117724	0	0
		CCNL2	Cyclin-L2	Cyclin L2-CDK11B	CCNL2	-0.389935	0.389935	-0.397957	0.397957	0	0	-0.00793703	0.00793703	0	0	0	0	0	0	-0.416764	0.416764	0	0	-0.375391	0.375391	0	0	0	0	0	0	0	0	0	0	-0.45399	0.45399	0	0	0	0	0	0	0	0	0	0	0	0
		UTP4	Cirhin		UTP4	-0.130256	0.659594	-0.739682	0.892582	0.134597	0.0111609	-0.0859438	0.0859438	-0.0508081	0.086249	0	0	0	0	-1.77866	0.659542	0.0673906	-0.106631	-1.16217	1.16217	0.0276364	-0.0469137	0	0	-0.0462173	-0.0117851	0	0	-0.318927	-1.77549	-0.960605	0.960605	-0.0297812	0.0681428	-0.0655874	0.225336	-0.0510367	0.147063	-0.133507	-0.0806905	-0.111922	0.0395717	0.0898627	-0.0898627
		EXOSC9	Exosome complex component RRP45	RNA exosome	EXOSC9	0.113201	-0.113201	0	0	0.0353554	-0.0353554	0	0	-0.860641	0.860641	0	0	0	0	0	0	-0.151378	0.0658156	0	0	0.1253	-0.1253	0	0	0.0586925	0.285228	0	0	0	0	0	0	0.160734	-0.160734	0.12399	-0.12399	0.386417	-0.386417	0	0	0.00505431	-0.00505431	0	0
					A0A0C4DFX4	0	0	0	0	0	0	0	0	0	0	0	0	0	0	0	0	0	0	0	0	-0.747454	0.747454	0	0	-0.375585	0.375585	0	0	0	0	0	0	0	0	0	0	0	0	-0.331114	0.331114	0	0	1.22623	-1.22623
		TEAD4;TEAD3	Transcriptional enhancer factor TEF-3;Transcriptional enhancer factor TEF-5		TEAD3/TEAD4	0	0	0	0	0	0	0	0	0	0	0	0	0	0	0	0	-0.0110609	0.0110609	0	0	-0.179482	0.168242	0	0	0	0	0	0	0	0	0	0	-0.00492919	0.0261341	0.0760939	0.178388	0	0	0.208527	-0.208527	-0.0407381	-0.0847018	0	0
		RNPC3	RNA-binding protein 40		RNPC3	0	0	0	0	0	0	0.123511	-0.123511	0	0	-0.151556	0.151556	0	0	0	0	-0.216346	0.0973299	-0.404273	0.404273	-0.449096	0.449096	-0.647199	-0.01235	-0.0872696	0.0872696	-0.190887	-0.00796969	-1.15484	0.0869131	-0.014811	0.014811	-0.593987	0.0695656	0	0	0.375374	-0.384426	0.204156	-0.204156	0.126318	-0.293748	0.043277	0.33308
		TIA1;TIAL1	Nucleolysin TIAR		TIA1/TIAL1	0	0	0	0	0	0	0	0	0	0	0	0	0	0	0	0	0.191168	-0.191168	0	0	0	0	0	0	0	0	0	0	0	0	0	0	0	0	0	0	0	0	0	0	0	0	-1.24312	0.0796866
		NOSTRIN	Nostrin		NOSTRIN	0	0	0	0	-0.154904	0.389904	0	0	-0.059125	0.059125	2.21284	-2.21284	0	0	0	0	-0.0835961	0.15136	0	0	-0.278488	0.415768	0	0	-0.304555	0.0255169	0	0	-0.348709	0.348709	0	0	0.0482014	0.183073	0.265077	-1.19626	0.109065	-0.443634	0.100539	0.244784	-0.00636722	-0.2169	-9.78456	9.78456
		MLLT3	Protein AF-9		MLLT3	0	0	0	0	0	0	0	0	0	0	0	0	0	0	0.547636	-0.547636	0	0	0	0	0	0	0	0	-1.76617	1.76617	0	0	0	0	0.450974	-0.450974	0.58677	-0.58677	-0.81251	-0.967385	1.19322	-1.19322	0	0	1.25356	-1.25356	0	0
		MLLT6	Protein AF-17		MLLT6	0	0	0.311681	-0.311681	0	0	0	0	0	0	0	0	0	0	0.295475	-0.295475	0	0	0	0	0	0	0	0	0	0	0	0	0	0	0	0	0	0	0	0	-0.29028	0.29028	0	0	0	0	0	0
		DOT1L	Histone-lysine N-methyltransferase, H3 lysine-79 specific		DOT1L	0	0	0	0	0	0	1.20502	-1.20502	0	0	0	0	0	0	0	0	0	0	0	0	0	0	0	0	0	0	0	0	0	0	0	0	0	0	0	0	0	0	0	0	0	0	0	0
		MLLT10	Protein AF-10		MLLT10	0	0	0	0	0	0	0	0	0	0	0	0	0	0	0	0	0	0	0	0	0	0	0	0	0	0	0	0	0	0	0	0	0	0	0	0	-0.407962	0.407962	0	0	1.21592	-1.21592	0	0
		G2E3	G2/M phase-specific E3 ubiquitin-protein ligase		G2E3	0	0	0.332624	-0.332624	-0.248525	0.271866	0.197025	-0.291729	-0.230515	0.150503	0	0	0	0	0.874853	-0.874853	0.0246766	-0.0259942	0	0	-1.38256	1.40722	0	0	-0.584713	1.26596	0	0	0	0	0	0	-1.13569	0.696937	-1.26909	1.48691	-0.929028	0.929028	-1.48227	0.756688	0.0385647	-0.0362456	0	0
		MXD1	Max dimerization protein 1	Mad-Max	MXD1	0	0	0	0	0.288153	-0.248423	0	0	-0.38338	0.38338	0	0	0	0	0	0	0	0	0	0	-0.812154	0.812154	0	0	-0.493229	0.437217	0	0	0	0	0	0	0.376716	-0.376716	0.553751	0.0454768	0	0	0	0	0.31705	-0.31705	0	0
		ARID4A	AT-rich interactive domain-containing protein 4A	SIN3A/B	ARID4A	0	0	0	0	-0.239882	-0.0532745	0	0	-0.789526	0.81105	0	0	0	0	0	0	0.52007	-0.354766	0	0	0.964313	-1.07357	0	0	-0.475237	0.523173	0	0	0	0	0	0	0.814632	-0.899276	1.35163	-1.2243	1.18222	-1.21817	1.69723	-1.57691	0.365786	-0.417275	0	0
		SAP30L	Histone deacetylase complex subunit SAP30L	SIN3A/B	SAP30L	0	0	0	0	0.411328	-0.0556691	0	0	0.0697195	1.00187	0	0	0	0	0	0	0.504594	0.096843	0	0	0.721633	-0.553637	-1.14822	0.131127	-0.449139	0.970117	0	0	0	0	0	0	0.670463	-0.133388	1.1691	-0.554481	0.776901	-0.95178	1.24309	-1.25798	0.50229	-0.0748974	0	0
		SAP130	Histone deacetylase complex subunit SAP130		SAP130 (2)	0	0	0	0	0	0	0	0	-0.666959	0.666959	0	0	0	0	0	0	0	0	0	0	0.706925	-0.706925	0	0	-0.444786	0.444786	0	0	0	0	0	0	0.102275	-0.33701	0.925518	-0.925518	1.43779	-0.457653	2.29769	-0.212854	1.53941	-1.53941	0	0
		CXXC1	CXXC-type zinc finger protein 1	SET1A/B	CXXC1	0	0	0	0	0.100596	-0.121156	0	0	-0.154652	0.256019	0	0	0	0	0	0	0.303424	0.0254422	0	0	-0.0807126	-0.43492	0	0	-0.465248	-0.124328	0	0	0	0	0	0	-0.160083	-0.0786507	0.413953	-0.139568	0.531395	-0.551653	0.471266	-0.351199	-0.166498	-0.092005	-0.0456798	0.0456798
		ARID4B	AT-rich interactive domain-containing protein 4B	SIN3A/B	ARID4B	0	0	0	0	-0.220638	0.19849	0	0	-0.616166	0.785838	0	0	0	0	0	0	0.333823	-0.165145	0	0	0.632841	-0.650187	0.0582783	-0.0582783	-0.880527	0.738262	0.397739	-0.397739	0	0	0	0	0.440336	-0.504406	0.960934	-0.914976	0.962049	-1.06638	1.31967	-1.18225	0.381758	-0.395861	0.969341	-0.969341
		ING1	Inhibitor of growth protein 1	SIN3A/B	ING1	0	0	0	0	0.08578	-0.182383	0	0	-0.489263	0.539637	0	0	0	0	0	0	0.254476	-0.238101	0	0	0.658494	-0.821401	0	0	-0.583889	0.217363	0	0	0	0	0	0	0.296198	-0.854487	0.921913	-1.1563	1.20602	-0.918482	1.33002	-1.26806	0.176609	-0.442925	0	0
		ING2	Inhibitor of growth protein 2	SIN3A/B	ING2	0	0	0	0	0.220361	-0.323232	0	0	-0.265105	0.595405	0.498537	-0.498537	0	0	0	0	0.422058	-0.0955878	0	0	0.611525	-0.764517	-1.21542	1.21542	-0.383924	0.550297	0	0	0	0	0	0	0.362955	-0.40621	0.865888	-0.868424	0.929466	-0.977432	1.30914	-1.20059	0.394655	-0.322347	0	0
		SUDS3	Sin3 histone deacetylase corepressor complex component SDS3	SIN3A/B	SUDS3	0.274678	-0.274678	0	0	0.149472	-0.19091	0	0	-0.364496	0.748853	0	0	0	0	0	0	0.171074	-0.171074	0	0	0.589099	-0.70369	0.0173085	-0.0173085	-0.394334	0.697326	0	0	0	0	-0.20348	0.20348	0.604368	-0.353205	0.980727	-0.829078	1.02967	-0.987316	1.35937	-1.15958	0.435084	-0.223546	0.551034	-0.943525
		BRMS1	Breast cancer metastasis-suppressor 1	SIN3A/B	BRMS1	0	0	0	0	0.211497	-0.034965	0	0	-0.275207	0.486228	0	0	0	0	0	0	0.309013	-0.215911	0	0	0.643119	-0.848443	0	0	-0.584305	0.584305	0	0	0	0	0	0	0.311838	-0.53171	0.883932	-0.917649	1.12712	-0.928021	1.36762	-1.25647	0.30023	-0.50367	0	0
		BRMS1L	Breast cancer metastasis-suppressor 1-like protein	SIN3A/B	BRMS1L	-0.0414393	0.0414393	0	0	0.141626	-0.00699477	0	0	-0.36707	0.423924	0.106315	-0.0127677	0	0	0	0	0.310013	-0.23646	0	0	0.600407	-1.01757	-0.347298	0.642858	-0.604252	0.318785	0.0566455	-0.0921339	0	0	0	0	0.404007	-0.525161	0.954538	-0.925142	1.02748	-1.02165	1.2789	-1.17239	0.18086	-0.36635	0.659435	-0.500684
		PHF13	PHD finger protein 13		PHF13	0	0	0	0	-0.521026	0.521026	0	0	0	0	0	0	0	0	0	0	0	0	0	0	0	0	0	0	0	0	0	0	0	0	0	0	0	0	2.20477	-2.20477	2.21021	-2.21021	0	0	0	0	0	0
		ZNF451	Zinc finger protein 451		ZNF451	0	0	0	0	-0.1615	0.1615	0	0	-0.205606	-0.0468123	0	0	0	0	0	0	0.0842135	-0.303625	0	0	-0.317951	-0.110813	0	0	0.0267019	-0.430033	-1.45167	1.45167	0	0	0	0	0.237794	-0.167173	0.141149	-0.0831485	0.788363	-0.56909	0.675957	-0.71254	0.370579	-0.0348039	0	0
		SETD1A	Histone-lysine N-methyltransferase SETD1A	SET1A/B	SETD1A	-0.202551	0.202551	0	0	-0.602581	-0.289797	0	0	0	0	0	0	0	0	0	0	0.0342915	-0.0342915	0	0	0.477382	-0.543049	0	0	0.030378	-0.030378	0	0	0	0	0	0	-0.762963	0.762963	-0.644713	-0.19942	0.589792	-0.291356	0.585606	-0.585606	0.0980746	0.560617	0	0
		WDR82	WD repeat-containing protein 82	PTW/PP1/SET1A/B	WDR82	0	0	0	0	0.110082	0.332269	0.137676	-0.137676	0.168754	-0.168754	0	0	0	0	0	0	0.0644742	0.000735662	0	0	0	0	0	0	-0.0249002	0.0249002	0	0	0.0878019	-0.0878019	0	0	0.512316	0.14968	-0.706626	0.706626	0.222735	-0.338977	-0.0154166	-0.108268	0	0	0	0
		CHD1	Chromodomain-helicase-DNA-binding protein 1		CHD1	-0.0113	-0.0905086	0.0922959	-0.012012	-0.0389385	0.0034074	0.332967	-0.694748	-0.114489	-0.144933	0.290732	-0.236548	1.27378	-1.27378	0.187692	-0.337529	0.167561	-0.013383	0.0783802	-0.0113831	-0.227053	0.00545681	2.02345	-1.72491	-0.282948	-0.0909748	0.295966	-0.313947	1.37502	-1.23091	0.79402	-1.81568	0.124305	-0.0595755	0.299372	-0.232507	2.21389	-2.20286	2.20775	-2.15977	0.551916	-0.232993	0.436941	-0.19803
		BRD1	Bromodomain-containing protein 1	HBO1/MOZ/MORF	BRD1	0.0146115	-0.286469	-0.00552987	-0.0237814	0.0317484	-0.0317484	0.0480779	-0.294241	0.781442	-0.781442	0.0675707	-0.130754	0.0553279	-0.0969725	0.0646418	0.068173	0.989763	0.584497	-0.239183	0.129861	-0.429307	0.429307	0.198796	0.124454	0	0	0.206772	-0.00594026	-0.13929	-0.121156	-0.325847	0.182732	0.0218605	-0.0218605	1.05455	-1.05455	1.82849	-1.87608	1.0833	-0.827642	0.637074	-0.0953758	0.326219	0.0871564
		ELL2	RNA polymerase II elongation factor ELL2		ELL2	0.114029	-0.114029	0.208878	-0.208878	-0.374507	0.374507	0.100792	0.0973824	-0.126297	0.126297	0	0	-0.228624	0.228624	0.686308	-0.686308	-0.0236312	0.364423	0.368805	-0.368805	0	0	0	0	0.13177	-0.13177	0	0	-0.0496997	-1.13853	0.480708	-0.480708	0.284745	-0.247902	0.361116	-0.361116	0.606017	-0.35119	-0.0422055	-0.0101565	-0.420579	0.420579	0	0
		CHD9	Chromodomain-helicase-DNA-binding protein 9		CHD9	0.0263605	0.428779	0.133641	-0.133641	0.323595	-0.237955	0.276838	-0.276838	0.593145	-0.0290983	0	0	1.84897	-1.84897	0.0369745	-0.756075	0.830846	0.553201	0.0359516	-0.14782	0.627154	-0.159992	-0.0704511	0.371144	-0.023281	0.0575214	-0.229546	0.0902145	0	0	0.0688426	-0.608738	-0.154412	-0.14652	0.114515	-0.114515	0.592586	-0.592586	0.47794	-0.47794	-0.278639	-0.133064	0.0519305	-0.0519305
		NIFK	MKI67 FHA domain-interacting nucleolar phosphoprotein		NIFK	0.0679046	0.0604588	-0.0838152	-0.1005	0.123123	-0.190501	-0.148363	-0.0714122	-0.19997	0.212622	0.0520715	0.0511981	0.0149408	-0.163928	0.0729707	0.00336154	-0.149126	0.790348	0.0147708	-0.263686	-0.3127	0.143872	0.270848	-0.0197394	-0.0187088	0.0187088	0.00415575	0.123297	0.0241895	-0.0945227	0.0473995	-0.0980814	0.0887403	-0.0337595	-0.0713387	-0.153025	0.108829	-0.147968	-0.123795	0.0895373	-0.102946	-0.0837171	-0.206794	0.236839
		AP2A1	AP-2 complex subunit alpha-1		AP2A1	-0.441746	0.441746	0	0	-0.019426	-0.0208728	-0.233091	0.233091	-0.214817	0.229381	0.342109	-0.342109	-0.106238	0.409629	0.171135	-0.171135	-0.13693	-0.0497648	0	0	-0.0941569	0.386049	-0.125887	-0.241294	0.178878	-0.178878	0.0472514	-0.0472514	0	0	0.454292	0.802668	0.206496	-0.206496	-0.0896342	0.0896342	0.306394	-0.306394	0.581624	-0.581624	-0.190329	-0.166323	0.243567	0.0830257
		RRP1	Ribosomal RNA processing protein 1 homolog A		RRP1	-0.127812	0.127812	0.0836471	0.0332625	0.0347563	-0.0030486	0.162417	-0.132613	-0.0769745	-0.0707799	0.158071	-0.158071	0.124021	-0.063364	0.0718116	-0.118855	-0.0244622	-0.0159078	0.0202102	-0.0176082	-0.127192	0.00313918	0	0	-0.131994	-0.0627282	0.0711531	0.0731853	0.186643	-0.134872	-0.102739	0.312821	-0.11119	0.112225	0.00864472	-0.111761	0.0146233	0.0112714	-0.0512607	-0.0122226	0.110571	-0.205886	0.322242	1.66092
		SUPT5H	Transcription elongation factor SPT5	DSIF complex	SUPT5H	-0.202551	0.202551	-0.176509	0.176509	0.406718	-0.0126601	0.109755	-0.109755	0.0151662	-0.0104025	1.64736	-1.64736	0.146804	-0.146804	0.14739	-0.717871	-0.254462	-0.231194	-0.173234	0.173234	-0.131363	-0.23463	0.0327511	-0.226247	0.0416367	-0.0464004	1.44531	-1.44531	0	0	0.26693	-0.26693	-0.0151085	-0.0669491	0.348233	0.365655	0.62079	-0.181773	-0.163017	0.163017	0.0631129	0.191579	-0.219882	-0.0207471
		POLR2J;POLR2J3;POLR2J2	DNA-directed RNA polymerase II subunit RPB11-a;DNA-directed RNA polymerase II subunit RPB11-b2;DNA-directed RNA polymerase II subunit RPB11-b1	RNA Pol II	POLR2J/POLR2J[2,3]	-0.0890409	-0.0780562	0.0736608	-0.0249365	0.329452	-0.231422	-0.0994201	0.0393465	0.285709	-0.285709	0.0826841	0.0159168	0.547864	-0.214951	-0.310779	0.0969363	0.228185	-0.0528991	-0.105407	-0.0710553	0.146373	-0.0628043	-0.150803	0.172391	0.130274	-0.130274	0.0850952	-0.100543	-0.11464	0.00982332	0.0113192	-0.0381363	-0.0134612	0.0794091	-0.0296014	-0.079916	-0.07474	-0.0502023	0.238133	-0.540323	-0.269998	0.218297	0.0344124	0.0881572
		POLR2H	DNA-directed RNA polymerases I, II, and III subunit RPABC3	RNA Pol I/RNA Pol II/RNA Pol III	POLR2H	0	0	-0.0584594	0.11457	0.249521	-0.0487924	0.00848999	0.317708	0.0914668	-0.0914668	-0.0285479	-0.15876	0	0	-0.0463018	0.102683	-0.0822675	-0.123134	0.189001	-0.189001	0.000666956	-0.0639358	-0.156572	-0.0445844	0.178989	0.148673	0.0082236	-0.192987	0	0	-0.166851	0.0648456	-0.0664096	0.0664096	0.0840785	-0.0914878	0.141504	0.00524577	-0.00528136	0.164876	-0.0196548	-0.0659848	-0.0955916	-0.0832142
		POLR2L	DNA-directed RNA polymerases I, II, and III subunit RPABC5	RNA Pol I/RNA Pol II/RNA Pol III	POLR2L	-0.0829614	-0.00784609	0.018595	-0.0728216	0.281736	-0.0813616	0.0205561	-0.0157681	0.170107	-0.0585039	0.112503	-0.0989624	0.00853433	-0.144372	-0.057522	0.0172148	-0.0897817	-0.0164355	-0.0232176	-0.151049	0.0807296	-0.129763	-0.119597	0.0578727	-0.0253449	0.0607434	0.023808	-0.0915343	0.0274807	-0.150463	-0.0686954	0.0695639	-0.0104296	-0.0413977	0.0144339	0.0405201	0.149433	-0.00896667	-0.0711995	0.220169	-0.0166606	-0.032956	-0.098477	-0.105679
		POLR2E	DNA-directed RNA polymerases I, II, and III subunit RPABC1	RNA Pol I/RNA Pol II/RNA Pol III	POLR2E	-0.0762514	-0.0371443	-0.040342	-0.0558355	0.151763	0.10095	-0.0419281	0.0049758	0.110532	0.143114	0.079354	-0.0831425	-0.0864803	-0.00212498	-0.0624529	0.0610568	-0.00750734	-0.0576655	-0.00974447	-0.112698	0.0113787	-0.0525053	0.0468667	0.0894774	-0.00715257	0.0920601	0.0295465	-0.0393064	-0.0297991	-0.0156567	-0.169806	0.022932	-0.0545921	0.0149806	0.0320598	-0.0228926	0.135023	-0.0809255	0.0450198	0.136612	0.00138576	0.00399642	0.100158	-0.00792138
		POLR2A	DNA-directed RNA polymerase II subunit RPB1	RNA Pol II	POLR2A	-0.11366	-0.000645194	-0.0452418	0.031763	-0.153445	-0.155147	-0.0467125	-0.00143112	0.0764263	-0.0285611	0.0472863	0.00450214	0.00281511	-0.0126133	-0.104002	0.0369757	0.0177003	0.0277489	0.0169234	0.0269542	-0.0287266	-0.128627	-0.0582838	0.0606545	-0.0571624	-0.156613	0.00839433	-0.011187	-0.0287833	0.0287833	-0.038358	0.0936822	0.0495451	-0.0404595	0.0811337	-0.0212172	0.0594122	0.0730753	-0.0317394	0.0944073	0.0412589	0.0974019	0.00362488	-0.0183548
		POLR2B	DNA-directed RNA polymerase;DNA-directed RNA polymerase II subunit RPB2	RNA Pol II	POLR2B	-0.160508	-0.00274418	-0.101275	0.00888484	0.085483	0.0451274	-0.125811	-0.0136471	0.129795	-0.0244412	-0.00699114	0.0432494	-0.00562016	-0.0192347	-0.153546	0.0660286	0.0514112	0.0372806	-0.0129463	-0.0542054	0.0600574	-0.0159759	-0.105276	0.0919294	-0.00842899	0.0236128	-0.00401142	-0.0146391	-0.0859166	-0.0533194	-0.165536	0.122555	-0.0685396	0.0172193	0.0335656	0.0284856	0.0542777	-0.00396528	-0.0228475	0.0244081	0.0656707	0.0133114	0.0261812	-0.0717006
		POLR2D	DNA-directed RNA polymerase II subunit RPB4	RNA Pol II	POLR2D	-0.128596	0.00826513	0.00161195	-0.0226803	-0.0819363	-0.0338694	-0.119467	-0.00358407	0.00358688	-0.115854	0.0163575	-0.0357341	-0.0331328	0.0483586	-0.131407	0.0313652	-0.063984	0.0452355	-0.0482921	-0.0493423	0.0897526	0.039046	-0.0956694	0.0956694	0.0994204	-0.0622801	0.0435423	-0.0736741	-0.0690879	-0.0372058	-0.0598768	0.0641569	-0.0766885	0.218596	-0.00356226	0.0762057	0.0992738	-0.026023	-0.0330298	0.0376895	0.0892975	0.0374977	0.0475005	-0.0647811
		POLR2I	DNA-directed RNA polymerase II subunit RPB9	RNA Pol II	POLR2I	-0.0627193	0.0506206	0.0171277	-0.088325	0.127645	0.119734	-0.0397593	0.0158794	0.179306	0.0152413	0.0232372	-0.0113898	0.0423233	0.0498476	-0.230398	0.100293	0.0241083	0.084397	-0.0217579	0.0212801	0.0490709	0.133492	-0.0984807	0.0733868	0.0879678	0.189645	0.0125054	-0.141254	0.0551643	0.0195499	-0.112629	0.0926961	0.0525226	0.019422	0.241306	-0.00332462	0.00828751	-0.160136	-0.145758	0.0439664	0.159095	0.120688	0.00119085	-0.103757
		POLR2C	DNA-directed RNA polymerase II subunit RPB3	RNA Pol II	POLR2C	-0.102704	0.0987025	0.132084	0.0721394	-0.0437792	0.050913	-0.0541561	0.0123449	0.101572	-0.223156	0.0255755	0.00636837	0.261647	0.034117	-0.0988587	0.0130164	0.00936651	-0.012081	-0.0685728	-0.00736961	0.0478235	0.20244	0.0483787	0.0947382	0.299965	0.0317591	0.057504	-0.0222722	-0.0362084	0.0480523	-0.0264907	0.0442873	-0.00927795	0.0595342	0.0447935	-0.203945	0.0756559	0.0115975	0.0970508	0.14479	0.0615494	-0.212966	0.0246577	-0.0764699
		RECQL5	ATP-dependent DNA helicase Q5		RECQL5	0.0162413	-0.156154	0.197905	-0.22739	-0.0293995	0.158046	-0.0158415	-0.193502	0.222612	0.055315	0.199319	-0.136945	-0.0687635	0.0980743	-0.118867	-0.0334722	-0.0709627	-0.136042	0.0761085	-0.142301	-0.0218914	0.200308	-0.0275466	-0.127499	0.15369	0.146536	-0.0517067	-0.252985	-0.0475055	-0.059138	-0.0805372	0.00246699	-0.126707	0.0705868	0.118719	0.0794143	0.0687005	0.0575955	-0.229369	0.0169621	0.0815373	0.0848935	0.127139	-0.15842
		SUPT4H1	Transcription elongation factor SPT4	DSIF complex	SUPT4H1	-0.503605	0.503605	-0.394777	0.394777	-0.128717	0.111945	0.0136454	-0.0136454	-0.167483	-0.018037	0	0	0	0	-0.0135407	0.0135407	-0.50341	0.50341	-0.262078	0.262078	0.947368	-0.947368	0	0	0.00583361	-0.0796683	0	0	0	0	0.12994	-0.12994	-0.624813	0.624813	-0.198705	0.435353	0	0	0	0	0.271652	0.401438	0	0
		POLR2K	DNA-directed RNA polymerases I, II, and III subunit RPABC4	RNA Pol I/RNA Pol II/RNA Pol III	POLR2K	-0.01219	0.00963249	0.116769	-0.154721	0.0451308	-0.114128	0.0760646	-0.134214	0.171107	-0.0389751	0.0907061	-0.00828036	0.0324389	0.132504	0.0234337	-0.031677	0.0153203	0.0219683	0.24224	-0.24224	-0.0178448	-0.187411	0.216277	-0.072844	0.00331936	-0.0935709	0.0281017	-0.0294538	0.0271231	0.0189697	-0.0283762	-0.178795	-0.294784	-0.254396	0.281462	0.135289	0.181303	-0.190998	0.109819	-0.109819	-0.0904489	0.194058	0.0259752	-0.00576706
		POLR2F	DNA-directed RNA polymerases I, II, and III subunit RPABC2	RNA Pol I/RNA Pol II/RNA Pol III	POLR2F	0.188785	-0.318046	-0.279903	-0.0848874	-0.211938	0.0335349	-0.00870264	-0.0801505	0.147435	-0.0176259	-0.0781453	-0.0742028	-0.231788	-0.00617968	-0.203506	0.0437737	-0.228196	-0.321042	0.0467441	0.00347972	0.269983	0.183026	-0.0833135	0.227683	-0.544999	0.250094	-0.0146961	-0.0466385	0.0317802	-0.0283801	-0.0922578	0.196559	0.227106	0.157318	-0.107927	0.10717	0.125916	-0.0855641	-0.158348	0.0507887	-0.0142499	0.400752	-0.0447373	0.0110192
		MED30	Mediator of RNA polymerase II transcription subunit 30	Mediator	MED30	0	0	0	0	-0.12604	0.12604	0	0	0	0	0	0	0	0	0	0	0.220862	-0.000256499	0	0	1.02775	1.66621	0	0	0	0	0	0	0	0	0	0	0	0	-0.441986	0.441986	0	0	0	0	0.0174064	-0.0174064	0	0
		MED22	Mediator of RNA polymerase II transcription subunit 22	Mediator	MED22	-0.124334	0.124334	-0.145934	0.145934	0.302227	0.271404	0.213594	0.230912	-0.354749	0.354749	-0.389202	0.389202	0.32476	-0.32476	0.300267	0.0679128	0.207451	1.03997	0.409413	0.146074	0.0101403	-1.92148	-0.669993	0.669993	0.0708785	-0.0708785	0.353537	-0.0993854	-0.332271	0.0799501	0.130625	0.219573	-0.974608	0.120389	-0.0352557	-0.276142	-0.134666	-0.121409	-0.219504	-0.146677	-0.0948921	0.0948921	-0.54913	0.54913
		INIP	SOSS complex subunit C	SOSS1-2	INIP	0	0	0	0	0.0358007	-0.0553402	0	0	0.149678	0.303672	0	0	0	0	0	0	0	0	0	0	0.43088	-0.43088	0	0	-0.0692534	-0.0796591	0	0	0	0	0	0	-0.108154	0.108154	-0.0439488	-0.245501	-0.0796532	0.0312973	-0.212006	0.212006	0.019782	-0.00855535	0	0
		MAU2	MAU2 chromatid cohesion factor homolog	Cohesin loading complex	MAU2	0	0	0	0	0.259628	0.0572826	0	0	-0.412788	-0.188567	0	0	0	0	0	0	0.938313	-1.12416	0	0	1.36366	-1.42944	0	0	1.2249	-1.19306	0	0	0	0	0	0	-0.0597369	0.0929928	-0.0657574	0.0519993	0.399459	-0.0928326	0.159769	0.235191	0.0380567	-0.0396139	0	0
		NIPBL	Nipped-B-like protein	Cohesin loading complex	NIPBL	0	0	0	0	0.1431	-0.305053	0	0	-0.0169251	-0.0834227	0	0	1.38898	-1.38898	0	0	1.20555	-1.54232	2.71443	-2.71443	1.46482	-1.63736	0.820002	-0.751865	1.13678	-1.40612	0	0	0	0	-0.369571	0.369571	-0.081677	0.0442729	-0.142495	-0.0194565	0.327503	-0.246149	0.108819	-0.0763298	-0.174245	0.114843	0.244002	-0.244002
		INTS3	Integrator complex subunit 3	Integrator/SOSS1-2	INTS3	0.360066	-0.360066	0	0	0.198203	-0.304276	0	0	0.186259	-0.168139	0	0	0	0	0.224553	0.0653309	0.0448466	-0.20543	0	0	0.176938	-0.183476	-0.311329	0.311329	-0.154558	-0.0549347	0	0	0	0	0.444369	-0.444369	-0.306618	0.0768526	0.0716654	-0.00290332	-0.0177712	0.0690197	-0.0194625	-0.0485018	0.0331639	0.0493647	0	0
		HADHB	Trifunctional enzyme subunit beta, mitochondrial;3-ketoacyl-CoA thiolase	HADHA/B	HADHB	-0.159555	0.121529	-0.110753	0.0292948	0.402628	-0.27523	-0.11285	-0.178415	0.189959	-0.0684654	-0.169383	0.249573	-0.105851	0.0543798	-0.0402895	0.14763	0.037038	-0.00790618	-0.224777	0.124113	0.205211	-0.283903	0.399993	-0.0867421	-0.250634	0.193838	-0.0265327	-0.0599491	0.174595	0.0762585	0.141866	0.0586528	-0.0482863	-0.0263024	-0.0689901	0.19151	-0.0337973	0.0516755	-0.12866	0.0443527	-0.0713585	0.108507	-0.126701	0.0285663
		HADHA	Trifunctional enzyme subunit alpha, mitochondrial;Long-chain enoyl-CoA hydratase;Long chain 3-hydroxyacyl-CoA dehydrogenase	HADHA/B	HADHA	-0.11405	0.0205997	-0.2359	0.162604	0.327288	-0.331651	-0.0825764	0.0828583	0.0684353	0.0722955	-0.063735	0.326891	0.238318	0.117433	-0.274482	0.0897089	-0.0448044	0.0189071	-0.29148	0.0947467	0.208873	-0.266723	0.107841	0.19446	-0.239613	0.271796	-0.102743	0.194057	0.0629132	0.122033	-0.0127735	0.0024487	-0.109393	0.0348292	0.0334034	0.100309	-0.102519	0.0678458	-0.146836	0.00929818	-0.0745066	0.183298	-0.0600583	0.0290498
		RNF169	E3 ubiquitin-protein ligase RNF169		RNF169	0	0	0	0	0.231935	-0.26178	0	0	0.0500411	0.0407676	0	0	0	0	0	0	0.0774595	-0.0528445	0	0	0.195023	-0.263892	0	0	-0.0433125	0.0676202	0	0	0	0	0	0	0.0191452	-0.0192538	0.0131661	-0.0333604	-0.0678284	0.0334684	0.0676148	0.0068955	-0.284967	-0.024247	0	0
		PPP2CA;PPP2CB	Serine/threonine-protein phosphatase 2A catalytic subunit alpha isoform;Serine/threonine-protein phosphatase 2A catalytic subunit beta isoform		PPP2CA/PPP2CB	0	0	0	0	-0.357069	-0.631631	0	0	0.418927	-0.586615	0	0	0	0	0	0	0	0	0	0	0.171643	-0.639978	0	0	-0.062985	0.0361244	0	0	0	0	0	0	-0.477928	-0.0104898	-0.52181	-0.357028	0.178265	-0.151404	-0.806178	0.160358	-0.609135	-0.0816204	0	0
		INTS7	Integrator complex subunit 7	Integrator	INTS7	0	0	0	0	0.341562	-0.532006	0	0	0.286803	0.205135	0	0	0	0	0	0	-0.0274108	-0.190498	0	0	0.0751274	-0.159485	0	0	0.160894	0.116272	0	0	0	0	0	0	-0.103163	0.0813191	-0.189496	-0.0568264	0.0866998	0.196048	-0.191992	0.200035	-0.23861	0.154663	0	0
		INTS9	Integrator complex subunit 9	Integrator	INTS9	0	0	0	0	0.553355	-0.484487	0	0	0.277711	-0.147257	0	0	0	0	0	0	0.186658	-0.239546	0	0	0.0597988	-0.401277	0	0	-0.0427365	0.0841842	0	0	0	0	0	0	-0.274095	0.149052	-0.156439	-0.0501109	0.0282627	0.183247	-0.110416	0.0370708	-0.378503	0.335207	0	0
		PPP2R1A	Serine/threonine-protein phosphatase 2A 65 kDa regulatory subunit A alpha isoform		PPP2R1A	0	0	0	0	0.49363	-0.652236	0	0	0.239425	-0.222	0	0	0	0	0	0	0.0542703	-0.650511	0	0	0.181447	-0.296399	0	0	-0.100967	-0.0763969	0	0	0	0	0	0	-0.264855	0.0905347	-0.141075	0.125052	-0.204015	0.261389	-0.262431	0.0538393	-0.223038	0.342244	0	0
		INTS14	von Willebrand factor A domain-containing protein 9	Integrator	INTS14	1.14597	-1.14597	0	0	0.579429	-0.630564	0	0	0.195728	-0.280165	0	0	0	0	0	0	0.0640157	-0.234482	0	0	0.158444	-0.453486	0	0	-0.181745	0.172019	0	0	0	0	0	0	-0.133458	0.217721	-0.215605	0.0188178	0.153625	0.00184026	-0.085779	0.0912641	-0.290987	0.32007	0	0
		INTS10	Integrator complex subunit 10	Integrator	INTS10	0	0	0	0	0.592962	-0.684299	0	0	0.311923	-0.28571	0	0	0	0	0	0	0.122483	-0.137577	0	0	0.137291	-0.508112	0	0	-0.225142	0.096436	0	0	0	0	0	0	-0.248094	0.136233	-0.267107	0.058207	0.11014	0.138983	-0.703927	0.403875	-0.435581	0.199974	0	0
		INTS4	Integrator complex subunit 4	Integrator	INTS4	0	0	0	0	0.426623	-0.438044	0	0	0.0705882	-0.229921	0	0	0	0	0	0	0.0298149	-0.268135	0	0	-0.0451013	0.0131488	0	0	-0.0885753	0.185317	0	0	0	0	0	0	-0.108125	0.207365	-0.172119	0.192247	-0.0607133	0.0528423	-0.176154	-0.016964	-0.583532	-0.098975	0	0
		INTS5	Integrator complex subunit 5	Integrator	INTS5	0	0	0.571074	-0.571074	0.254817	-0.473918	0	0	0.115069	-0.148944	0.370037	-0.370037	0	0	0	0	0.205854	0.0486364	0	0	0.0914108	-0.31905	0	0	-0.246648	0.0188789	0.0333786	-0.0333786	0.333252	-0.333252	0	0	-0.0352502	0.120671	-0.110094	-0.0327173	0.0324804	0.117888	-0.136856	0.0383845	-0.248448	0.142888	-0.539722	0.539722
		INTS2	Integrator complex subunit 2	Integrator	INTS2	0	0	0	0	0.284664	-0.520003	0	0	0.356649	-0.150103	0	0	0	0	0	0	0.0540981	-0.0507079	0	0	0.114986	-0.369456	0	0	-0.385433	0.0624869	0	0	0	0	0	0	-0.273317	-0.0608161	-0.292896	-0.136679	-0.149208	0.713634	-0.458851	0.45546	-0.320927	0.296787	0	0
		ZNF740	Zinc finger protein 740		ZNF740	0	0	0	0	-0.0486582	-0.122914	0	0	-0.283621	-0.0647687	0	0	0	0	0	0	-0.1341	-0.14315	0	0	0.293397	-0.528867	0	0	-0.264427	0.0704836	0	0	0	0	0	0	-0.000559045	0.0170045	-0.103759	0.00924164	0.873985	-0.0918328	0.374949	-0.210607	-0.203734	0.0371753	0	0
		MED11	Mediator of RNA polymerase II transcription subunit 11	Mediator	MED11	0	0	0	0	-0.06841	-0.213279	0	0	-0.122365	0.122365	0	0	0	0	0	0	0.459532	0.0643367	0	0	0.109773	-0.985705	0	0	-0.31131	-0.0400654	0	0	0	0	0	0	0.0702118	-0.0562083	-0.217907	-0.0600566	0.38688	0.299138	0.751059	-0.939457	-0.00118094	0.147217	0	0
		MED21	Mediator of RNA polymerase II transcription subunit 21	Mediator	MED21	0	0	0	0	-0.944001	-0.219399	0	0	-0.572504	-0.40745	0	0	0	0	0	0	0.0607729	-0.295516	0	0	0.503771	-0.504627	0	0	-0.127991	0.0635955	0	0	0	0	0	0	0.20085	0.146889	0.220985	-0.220985	0.202484	-0.0783702	0.371019	-0.128862	0.101032	0.33979	0	0
		MED29	Mediator of RNA polymerase II transcription subunit 29	Mediator	MED29	0	0	0	0	0.13624	-0.225367	0	0	0.273104	-0.129018	0	0	0	0	0	0	0.0997609	-0.271288	0	0	0.457414	-0.069642	0	0	-0.267073	0.0106141	0	0	0	0	0	0	0.22956	0.613234	0.274994	0.470478	0.337461	-0.24311	0.393538	-0.147805	0.378548	0.677659	0	0
		MED9	Mediator of RNA polymerase II transcription subunit 9	Mediator	MED9	0	0	0	0	0.389384	-0.129612	0	0	-0.201978	0.107656	0	0	0	0	0	0	0.148512	-0.39308	0	0	0.229073	-0.443755	0	0	0.0605417	0.221279	0	0	0	0	0	0	-0.0993566	-0.044142	-0.0199329	-0.220718	0.197346	-0.172234	0.436051	-0.427954	0.0967193	0.0357166	0	0
		MED17	Mediator of RNA polymerase II transcription subunit 17	Mediator	MED17	0	0	0	0	0.15342	-0.195754	0	0	0.0752364	-0.00090113	0	0	0	0	0	0	0.0687871	-0.111943	0	0	0.257169	-0.311608	0	0	-0.208632	-0.017542	0	0	0	0	0	0	-0.0423032	0.0148872	0.0381477	-0.191733	0.341396	-0.159051	0.315751	-0.0809592	0.0150238	0.053659	0	0
		MED6	Mediator of RNA polymerase II transcription subunit 6	Mediator	MED6	0	0	0	0	0.227388	-0.202685	0	0	0.110506	-0.117563	0	0	0	0	0	0	-0.0876975	0.034234	0	0	0.224445	-0.721539	0	0	-0.0600283	0.0651234	0	0	0	0	0	0	-0.0799811	-0.0800642	0.0560808	-0.275167	0.408235	-0.300241	0.370782	-0.271403	-0.0165841	-0.0708513	0	0
		MED4	Mediator of RNA polymerase II transcription subunit 4	Mediator	MED4	0	0	0	0	0.383624	0.0386504	0	0	0.0153944	0.0140563	0	0	0	0	0	0	0.139523	0.11337	0	0	0.246085	-0.596625	0	0	-0.465243	0.313697	0	0	0	0	0	0	0.183426	-0.100368	-0.125594	-0.340063	0.064186	-0.0966135	0.365886	0.0163315	-0.403153	-0.0506062	0	0
		MED10	Mediator of RNA polymerase II transcription subunit 10	Mediator	MED10	0	0	0	0	0.152883	-0.01086	0	0	0.306795	0.130054	0	0	0	0	0	0	0.112879	0.0507623	0	0	0.398442	-0.505778	0	0	-0.137734	0.208577	0	0	0	0	0	0	0.0638716	0.0114943	0.109538	-0.17556	0.35576	-0.435572	0.394969	-0.101621	0.214226	0.185327	0	0
		EP300	Histone acetyltransferase p300		EP300	0	0	0	0	0.327982	-0.354059	0	0	0.112671	-0.0371806	0	0	0	0	0	0	0.125514	-0.0168679	0	0	0.304312	-0.521498	0	0	-0.185778	0.0406114	0	0	0	0	0	0	0.00395354	-0.0573098	-0.279015	-0.185544	0.731012	-0.696117	0.899605	-0.562384	-0.2174	0.0589729	0	0
		MED8	Mediator of RNA polymerase II transcription subunit 8	Mediator	MED8	0	0	0	0	-0.156892	-0.408158	0	0	-0.154324	0.315404	0	0	0	0	0	0	0.0455516	-0.0455516	0	0	0.159206	-0.666014	0	0	-0.260151	-0.102705	0	0	0	0	0	0	-0.260458	-0.219764	-0.237488	-0.430693	0.279652	-0.166524	0.33021	-0.30862	-0.396848	-0.192212	0	0
		MED1	Mediator of RNA polymerase II transcription subunit 1	Mediator	MED1	0	0	0	0	-0.358725	-0.241648	0	0	0.321121	-0.208468	0	0	0	0	0	0	0.130362	0.0233084	0	0	0.55815	-0.564753	0	0	-0.491925	-0.329593	0	0	0	0	0	0	0.0975091	-0.0789322	-0.0998002	-0.0421575	0.142512	-0.0326038	0.230372	-0.285412	0.199482	0.492773	0	0
		MED14	Mediator of RNA polymerase II transcription subunit 14	Mediator	MED14	0	0	0	0	0.325841	-0.325841	0	0	0	0	0	0	0	0	0	0	0.238207	-0.18397	0.524866	-0.524866	0.231345	-0.234746	0	0	-0.181706	0.10691	0	0	0	0	0	0	0.0330223	0.0455856	0.145687	-0.145687	0	0	0	0	0	0	0	0
		CREBBP	CREB-binding protein		CREBBP	0	0	0	0	-0.0670617	-0.12152	0	0	0.216865	0.262187	0	0	0	0	0	0	0.555597	0.0911405	0	0	0.344987	-0.43904	0	0	-0.0299127	0.118531	0	0	0	0	0	0	-0.0586126	1.30013	-0.306753	-0.270299	-0.808161	0.808161	1.1338	-1.1338	-0.021808	0.0834348	0	0
		MED15	Mediator of RNA polymerase II transcription subunit 15	Mediator	MED15	0	0	0	0	0.209727	-0.333105	0	0	0.242767	0.0162258	0	0	0	0	0	0	0.0627853	-0.0612415	0	0	0.407877	-0.324021	0	0	-0.408678	0.0932339	0	0	0	0	0	0	-0.0472076	0.0670875	0.0588068	0.0191231	0.231571	-0.283085	0.070926	-0.336425	-0.206283	0.00135116	0	0
		NSUN5	Probable 28S rRNA (cytosine-C(5))-methyltransferase		NSUN5	0	0	0	0	0	0	0	0	0	0	0	0	0	0	0	0	0	0	0	0	-0.923876	0.923876	0	0	-0.516884	0.516884	0	0	0	0	0	0	0.933511	-0.933511	1.15225	0.329949	-0.989686	1.09712	0.918182	-1.63593	0.88605	0.892233	0	0
		MED20	Mediator of RNA polymerase II transcription subunit 20	Mediator	MED20	0	0	0	0	0.254744	-0.254744	0	0	0	0	0	0	0	0	0	0	0.107027	-0.207985	0	0	0.651642	-0.651642	0	0	0	0	0	0	0	0	0	0	0.399546	0.26667	0.169935	-0.169935	0	0	0.508638	-0.508638	0.163076	-0.163076	0	0
		TAF5L	TAF5-like RNA polymerase II p300/CBP-associated factor-associated factor 65 kDa subunit 5L	PCAF/SAGA/TFTC	TAF5L	0	0	0	0	-0.0313708	0.120668	0	0	0.384417	-0.384417	0	0	0	0	0	0	-0.315705	-0.32847	0	0	0	0	0	0	-1.55391	0.527759	0	0	0	0	0	0	-0.158425	0.158425	-0.127621	0.127621	0	0	0	0	0	0	0	0
		PHF3	PHD finger protein 3		PHF3 (1)	0.0248986	0.152839	0.120873	0.0880108	-0.0687758	0.139325	-0.00604736	0.1531	-0.0275287	-0.048962	0.00788699	0.191796	-0.082761	0.337053	0.028153	0.223064	-0.0051503	-0.105739	-0.00224857	0.170727	0.0588089	-0.144756	-0.185776	0.375605	-0.0645536	0.0380114	0.0872797	0.148647	0.0302959	0.203798	-0.195649	0.371179	0.0544237	-0.0719789	0.0731363	-0.0583487	0.243392	-0.366496	0.12059	-0.25823	0.112748	-0.193674	0.23879	-0.173997
		HNRNPU	Heterogeneous nuclear ribonucleoprotein U	C complex spliceosome/IGF2BP1-mRNP	HNRNPU	-0.165098	0.366253	-0.452838	0.698018	-0.124641	-0.0642473	-0.63209	0.908354	-0.22976	-0.113302	-0.329653	0.49284	-0.333933	0.384454	-0.270875	0.611968	-0.114111	-0.130174	-0.499929	0.527598	-0.381985	-0.194328	-0.981654	1.14349	-0.342647	-0.110364	-0.0940895	0.290471	-0.0436183	0.226625	-0.496999	0.696932	-0.213569	-0.313717	-0.253257	-0.183128	-0.106434	-0.0645182	-0.282285	0.139002	-0.268532	-0.235751	0.546271	-0.371536
		HNRNPAB			HNRNPAB	-0.176583	0.281977	-0.16552	0.417973	-0.0915002	-0.0768674	-0.237394	0.343792	-0.0733021	-0.181232	-0.210821	0.263371	-0.0160868	0.062489	-0.222607	0.380194	-0.104205	-0.136377	-0.2972	0.334573	-0.260144	-0.0284229	-0.352522	0.368741	-0.14293	-0.118761	-0.0840626	0.19373	-0.0106395	0.00542034	-0.181331	0.271089	-0.197314	-0.203809	-0.181419	-0.130185	-0.162988	-0.0724664	-0.293654	0.132968	-0.184418	-0.139797	0.0302638	0.0915014
		HNRNPD	Heterogeneous nuclear ribonucleoprotein D0	mCRD-poly(A)-bridging complex	HNRNPD	-0.251643	0.360188	0.0117554	0.32934	0.0279391	-0.0385337	-0.0279997	0.245378	-0.00722216	-0.254173	-0.276675	0.286978	-0.00848133	0.0551602	-0.399331	0.537037	-0.020155	-0.0720436	-0.315087	0.450975	-0.275435	0.0631668	-0.296398	0.292914	-0.125027	-0.0714975	-0.146127	0.269841	0.00770626	0.0219344	-0.295275	0.451314	-0.14738	-0.142407	-0.127129	-0.0769562	-0.152208	0.00461343	-0.313117	0.26491	-0.138444	-0.0622744	0.126898	0.162836
		MED13	Mediator of RNA polymerase II transcription subunit 13	CKM	MED13	0	0	0	0	0.582585	-0.667212	0	0	0.268075	-0.268075	0	0	0	0	0	0	0.109414	-0.12407	0	0	0.440782	-0.204576	0	0	0.214776	-0.115301	0	0	0	0	0	0	-0.00198491	0.329001	0.161509	-0.211623	-1.67738	1.67738	0.529034	-0.683991	-0.221584	0.221584	0	0
		CPSF1	Cleavage and polyadenylation specificity factor subunit 1		CPSF1	0	0	0	0	-0.182831	0.0936322	0	0	-0.0265304	0.0954388	-2.72463	2.72463	0	0	0	0	0.0256246	-0.0479108	0	0	-0.00857145	-0.0244246	0	0	-0.0562232	0.0345248	-0.390451	0.390451	0	0	0	0	0.0632836	-0.0527407	-0.0409417	0.0409417	-0.0570339	-0.142986	-0.1579	0.0812945	0.0802775	-0.142696	0	0
		SSBP1	Single-stranded DNA-binding protein, mitochondrial		SSBP1	0	0	0	0	-0.245118	-0.638457	0	0	-0.23878	-0.136373	-2.03766	2.03766	0	0	0	0	-0.00865597	0.00865597	0	0	0.73255	-0.73255	0	0	0.56348	-0.56348	0	0	0	0	0	0	0.366249	0.413127	-0.478192	0.0598259	0.222119	-0.222119	-0.426129	0.0656635	0.409721	1.09698	0	0
		HOXC11	Homeobox protein Hox-C11		HOXC11	0	0	-0.313187	0.0148054	-0.0058868	-0.0692962	-0.127437	0.12689	-0.27463	0.27463	-0.0816236	0.371729	0.255793	-0.255793	-0.418241	0.431304	-0.26102	0.0563878	0.203308	-0.203308	-0.446556	0.446556	0.158906	0.25813	2.08742	0.0496451	-0.467304	0.34561	-0.599244	0.599244	0.176839	-0.176839	0.0888878	0.22331	-0.543508	0.543508	-0.101898	-0.0714137	0.325586	0.0460091	0.0262184	-0.341042	0.100387	-0.275846
		PABPC1	Polyadenylate-binding protein 1	C complex spliceosome/Spliceosome/mCRD-poly(A)-bridging complex	PABPC1	-0.123689	-0.0324711	0.071535	-0.0289951	-1.14098	-0.597763	0.106815	-0.117621	-1.61042	1.61042	-0.0778555	0.273185	0.330021	-0.11611	-0.0137893	-0.165461	-0.180168	0.0312122	-0.258644	-0.00923669	-0.46231	0.46231	-0.295338	0.0193494	1.35817	-1.35817	0.0560928	-0.0476327	0.00555851	-0.0742474	0.081352	-0.0175616	-0.323922	0.323922	-0.151814	0.151814	0.189428	-0.495067	-0.0725126	0.0725126	0.503634	0.110829	-0.0812053	0.170695
		ABHD12	Monoacylglycerol lipase ABHD12		ABHD12	-0.0564537	0.244528	-0.0164983	0.188436	-0.844155	0.844155	0.0832648	-0.0306172	-3.40035	3.40035	-1.22076	1.22076	0.371793	-0.371793	0.13069	0.176995	0	0	-0.152983	0.416688	0	0	-0.350118	0.350118	3.03065	-3.03065	-0.131536	0.131536	0.0599737	-0.342798	0.264694	-0.266807	0.150386	-0.150386	0.696753	-0.696753	-0.755472	0.755472	-0.774885	0.774885	0.282111	-0.282111	-0.265404	0.265404
		CXorf56	UPF0428 protein CXorf56		CXorf56	-0.0514197	0.0265336	-0.350078	-0.00128623	0.210419	-0.0681637	0.0142643	0.120678	0.0688315	0.300389	0.00468174	0.0844255	-0.0883994	-0.208989	-0.0702599	-0.350898	0.279035	0.501608	0.201206	0.141481	0	0	0.3436	-0.21359	0.0786869	0.0979176	-0.212645	0.0705451	-0.169373	-0.178303	0.136572	-0.442478	0	0	0	0	1.33869	-1.33869	0	0	-0.0445572	0.239072	-0.357845	0.585701
		CCDC9	Coiled-coil domain-containing protein 9		CCDC9	0.0154031	0.0778849	-0.0408202	0.0774	0	0	0.0577321	-0.125374	0	0	-0.123913	-0.0372617	0.291471	-0.149016	-0.121188	0.113964	0	0	-0.0973054	0.336175	0	0	0.176306	-0.131422	0	0	-0.187382	0.271933	0.0609437	-0.159263	0.246957	-0.239733	0	0	0	0	0.591026	-0.591026	0	0	0	0	-0.0839277	0.340116
		CDK12	Cyclin-dependent kinase 12	Spliceosome	CDK12	0.188087	-0.128441	0.147828	-0.147828	-0.143193	0.143193	-0.00658039	0.234944	-0.55413	0.55413	-0.249606	0.249606	0.031061	-0.76873	-0.0168402	0.736628	-0.293178	-0.370588	0.0879805	0.981268	0	0	0.61385	-0.61385	0.332035	-0.332035	-0.0250589	-0.417187	-0.0614802	0.00964386	0.200288	-0.200288	0.201663	-0.201663	0	0	0.322381	-0.322381	0.452031	-0.452031	0	0	-0.352479	0.628827
		SRPK1	SRSF protein kinase 1		SRPK1	-0.11573	0.271898	0.0345645	0.323966	0	0	0.160393	-0.0417471	0	0	-0.231905	0.135628	0.341539	-0.341539	0.0535539	-0.109788	-0.372708	-0.664377	0.11219	-0.0729179	0	0	0.32455	-0.271819	0	0	0.526233	0.108978	0.0383966	-0.13689	0.397656	-0.462439	0	0	0	0	0	0	0	0	0	0	-0.925642	0.927621
		CHD2	Chromodomain-helicase-DNA-binding protein 2		CHD2	0.0946335	-0.0969493	0.125183	0.0941791	0.167325	-0.167325	0.45824	-0.508827	0.208767	-0.208767	0.104906	0.0494122	0.8292	-0.690264	0.0539534	-0.176966	0.000101292	-0.000101292	-0.269555	0.14211	0	0	1.29598	-1.15326	-0.0615861	0.0615861	0.0585604	-0.266511	0.871629	-0.668783	0.735819	-0.909186	0	0	0	0	0.851992	-0.851992	0.080686	-0.080686	0	0	-1.02441	1.00945
		ZCCHC10	Zinc finger CCHC domain-containing protein 10		ZCCHC10	-0.0856559	0.0601826	-0.532437	0.532437	0	0	0.129889	-0.580054	0	0	-0.549556	0.376543	0.621449	-0.387729	-0.364272	-0.220519	-0.338532	0.21021	-0.801749	0.868455	0	0	1.30397	-0.957512	0	0	-0.165866	0.518662	0.31977	-0.359503	1.20786	-0.903731	0	0	0	0	0	0	0	0	0	0	-0.90431	1.01869
		SPTY2D1	Protein SPT2 homolog		SPTY2D1	-0.0364899	0.282056	0.00827295	0.0688626	-0.101695	-0.470802	0.0836593	0.111771	-0.173498	-0.177669	-0.173043	0.053165	0.182704	-0.0595582	0.0104965	0.0483999	-0.0613485	-0.0676802	-0.250189	0.144889	-0.296179	-0.563957	0.0289277	0.0790139	-0.342461	0.118925	-0.0338316	0.24641	0.0923826	0.140874	-0.0210719	-0.0573127	-0.279105	-0.426052	-0.0830559	-0.0238579	0.153051	0.0092551	0.245408	-0.0758846	-0.286409	-0.381033	-0.0504322	0.103761
		WDR43	WD repeat-containing protein 43		WDR43	-0.354056	0.289818	-0.344449	0.156031	0.174301	-0.0249694	-0.254462	0.558431	0.2376	0.00975547	-0.570862	0.346261	0.655366	-0.487502	-0.323375	0.457118	0.066154	-0.374181	-0.374988	0.551393	-0.0533792	-0.137248	-0.368619	0.39543	-0.0256534	-0.0241543	-0.408719	0.883823	0.25032	-0.0910208	-0.348834	0.477083	-0.0949732	-0.0199942	-0.0912876	-0.166741	-0.0520107	0.0955053	-0.100836	-0.0834995	-0.0747956	0.020447	-0.311771	0.326069
		ZWINT	ZW10 interactor		ZWINT	0	0	-0.00155518	0.00155518	0	0	-5.69744	5.69744	0	0	-0.184853	-0.157572	0	0	-3.09066	3.09066	0	0	-3.41741	3.41741	0	0	-0.156117	-0.0744099	0	0	-0.085129	0.0762364	-0.0158889	0.368124	0.549297	-0.0233094	0	0	-0.492641	4.54938	0	0	0	0	0	0	2.30047	-0.00375124
		TONSL	Tonsoku-like protein		TONSL	0.415183	0.316081	-1.97554	2.34786	-1.61556	1.3919	-1.74175	3.28172	-2.08618	2.39403	-0.0360352	0.143473	0.00353512	-0.00353512	-0.0472349	0.134943	-0.0512217	0.11867	-0.956193	1.3329	-0.967274	1.26266	0	0	-1.94535	1.94535	-0.380259	0.380259	-1.02702	1.02702	0	0	-0.530651	0.942234	-1.16266	1.22758	-0.829806	0.943733	-0.51611	0.637029	-0.171506	0.519542	0.0728281	-0.277711
		SYMPK	Symplekin		SYMPK	0	0	-0.542024	0.542024	0.187031	-0.102186	-0.487083	0.487083	0.290256	0.350261	0	0	0	0	0	0	0.244428	0.189574	0	0	-0.0843394	-0.0253353	0	0	0.106277	0.204408	0	0	0	0	0	0	-0.198206	0.35856	-0.0549918	-0.00582503	0.145307	-0.00848428	-0.0701095	0.340533	-0.108708	0.14324	0	0
		TWISTNB	DNA-directed RNA polymerase I subunit RPA43	RNA Pol I	TWISTNB	0	0	0	0	0	0	-0.476125	0.476125	0	0	0	0	0	0	0	0	-0.0954794	0.0954794	0.0220689	-0.0220689	0	0	0	0	0	0	0	0	0	0	0	0	0	0	0	0	0	0	0	0	0	0	0	0
		SRFBP1	Serum response factor-binding protein 1		SRFBP1	-0.871078	0.871078	-1.82229	1.82229	0.170755	0.0130682	-0.574746	0.574746	-0.00271587	0.010774	0	0	0	0	0	0	0	0	0	0	0.141964	-0.141964	0	0	0.152059	-0.152059	0	0	0	0	0	0	0.260084	-0.30671	0.249607	0.0853281	0.193998	-0.193998	-0.599792	0.079675	-0.0208182	0.0714384	0	0
		CREM	cAMP-responsive element modulator		CREM (3)	0	0	-1.64494	1.64494	0.0327574	0.367611	0	0	-0.171651	0.29098	0	0	0.811702	-0.811702	0	0	0.793486	-0.793486	-0.722276	0.722276	0.529559	-0.529559	0	0	0.0760326	0.365975	0	0	0	0	0	0	0.178244	-0.659958	-0.231471	-0.441029	0.774041	-0.774041	-0.0146775	0.0146775	0.359693	-0.359693	0	0
		RCC2	Protein RCC2		RCC2	0.456144	-0.456144	-1.66196	1.66196	-0.381039	-0.0999739	0.685604	-0.685604	-0.397849	0.168685	0	0	0	0	0	0	0.146372	-0.116125	0	0	-0.30692	0.305686	0	0	0.127132	-0.172946	0	0	0	0	0	0	0.0444907	-0.121645	0.13982	0.00767344	0.407877	-0.361264	0.507336	-0.557985	0.0857422	0.180902	0	0
		UIMC1	BRCA1-A complex subunit RAP80	BRCA1-A	UIMC1	0.113337	-0.201048	-2.07091	1.58964	-0.789657	0.829949	4.54784	4.70417	-0.751852	0.741133	0.0522411	-0.0866688	-0.505555	0.00576879	0.0696284	-0.273921	0.0758451	-0.00795347	0.0974625	-0.233603	-0.0211675	0.0481627	-2.08787	2.32319	-0.582463	0.584913	0.0471088	-0.294986	-0.136422	0.0194512	-0.328845	0.149287	-0.049444	0.0192721	-0.0233624	0.0262381	0.125655	-0.139551	0.139947	-0.328734	-0.0994323	-0.0363591	0.577241	-0.632618
		SLF2	Protein FAM178A	SLF1/2-RAD18	SLF2	-0.117436	-0.104562	-2.6569	2.44692	-1.56632	0.49889	-3.14981	3.2428	-0.922444	1.32258	0.043421	-0.0339828	0.0704389	0.0173192	-0.239821	-0.0349214	-0.299924	-0.2111	-0.00335659	-0.089957	-0.19817	0.254021	-3.86018	3.45878	-1.09854	0.00183835	-0.0218194	-0.0256474	-0.0944657	-0.00337635	-0.118696	0.118696	-0.0270683	-0.00721715	0.129888	0.0141875	-0.0160721	0.0632018	0.103842	-0.138601	0.312947	-0.094405	-0.0673719	-0.0239076
		RAD18	E3 ubiquitin-protein ligase RAD18	SLF1/2-RAD18	RAD18	0.00513039	0.00684879	-2.82563	3.75904	-1.92516	1.88367	-2.62255	3.87487	-2.04121	2.03399	0.076204	-0.00434309	0.0170717	0.0524596	-0.0758854	0.0758854	-0.0840849	-0.0514492	-0.00167126	0.0227102	-0.0472321	0.127776	-4.03966	3.98384	-1.93072	2.04602	0.0427022	-0.00678802	0.0458892	0.0811424	-0.0735595	0.145374	0.0742868	0.0326015	0.0275455	0.0291466	-0.178764	-0.0244226	-0.0139885	-0.044228	0.0531754	-0.0383624	0.0447016	-0.0519662
		SLF1	Ankyrin repeat domain-containing protein 32	SLF1/2-RAD18	SLF1	0.107904	0.0631461	-2.44743	3.42641	-2.63616	2.42533	-3.29675	3.599	-2.48695	2.1983	0.191899	0.066591	0.148331	0.166713	-0.067429	0.106641	-0.101043	-0.10324	0.106158	0.0367416	-0.117613	0.196138	-2.91576	4.32541	-2.32529	2.44861	0.147932	0.0195529	0.0357934	0.128333	-0.0476224	0.211074	-0.014968	0.0126635	-0.000324403	-0.0120192	-0.157247	0.101206	0.0270212	-0.0720372	0.00819262	-0.0477725	0.0341253	0.016061
		BARD1	BRCA1-associated RING domain protein 1	BRCA1-A/BRCC	BARD1	0.0842885	-0.319945	-2.66816	2.46898	-1.50059	1.35251	-2.68756	2.5512	-1.41439	1.64431	-0.0193124	-0.163057	-0.355878	0.00697357	-0.145824	-0.167849	0.104382	0.0700124	-0.0339576	-0.300462	-0.0792694	0.0792694	-2.91639	2.6401	-1.6075	1.73446	0.0980034	-0.194524	-0.120157	-0.150489	-0.458455	0.150197	-0.0369442	0.141359	0.0116036	0.119982	0.188253	0.0634511	0.0464358	-0.128169	-0.0161771	-0.0580629	0.0598719	-0.455751
		BRCA1	Breast cancer type 1 susceptibility protein	BRCA1-A/BRCC	BRCA1	0.0102306	-0.190388	-2.61269	1.92711	-1.29797	1.349	-2.59604	2.07345	-1.43518	1.41311	-0.0591069	-0.0949623	-0.315785	0.0166798	-0.0586032	-0.0773467	0.0494262	0.0523235	0.0459114	-0.188521	0.0342823	0.0788567	-2.59388	2.17181	-1.38331	1.28834	0.0033665	-0.322654	-0.107181	-0.0887736	-0.337918	0.134387	0.00175048	0.068837	-0.0014845	0.0808973	0.111521	-0.00497973	0.0090041	-0.167365	-0.0519232	0.0519232	0.284825	-0.430507
		BRCC3	Lys-63-specific deubiquitinase BRCC36	BRCA1-A/BRCC/BRISC	BRCC3	0.318784	-0.213599	-2.17695	2.26093	-1.12567	1.08939	-2.35303	1.69978	-0.945858	1.11106	0.125294	0.0450164	-0.19722	0.19722	0.0170205	-0.10418	-0.0371416	0.0974866	0.142376	-0.167573	-0.0666386	0.0194814	-2.55076	2.58322	-0.898524	0.858261	0.243665	-0.095012	-0.420454	-0.0166122	-0.300363	0.253424	-0.198353	0.113059	-0.0113653	0.0917626	0.101162	-0.181037	-0.0101933	-0.23179	-0.0536019	0.0345433	0.595778	-0.592316
		ABRAXAS1	BRCA1-A complex subunit Abraxas	BRCA1-A	ABRAXAS1	0.0673502	-0.552477	-1.47508	1.47508	-1.10752	1.1816	-1.62365	1.41422	-0.982628	1.1928	-0.0816105	-0.111219	-0.376593	0.229783	0.18845	-0.335057	-0.130115	0.119616	0.0777826	-0.291526	0.0391067	0.0724153	-1.54343	-0.852484	-0.824505	0.853269	0.222308	-0.00645022	-0.149215	-0.0574399	-0.102413	0.167711	0.047758	0.0943656	-0.0485436	0.118715	0.144535	0.0660175	0.204698	-0.311793	0.00182511	-0.102471	0.60407	-0.33894
		SON			SON (2)	-0.102442	0.228225	-0.313842	0.313842	0	0	0.168206	0.0337785	0	0	-0.082683	-0.0948255	0	0	0.3309	-0.382101	0	0	-0.212693	0.212693	0	0	0.124618	-0.187871	0	0	0.0217007	0.28946	0.0784253	-0.0784253	0.299198	-0.299198	1.15044	-1.15044	0.580574	-0.580574	0	0	0	0	0.574379	-0.574379	-0.12864	0.102998
		PGAM1;PGAM2	Phosphoglycerate mutase 1;Phosphoglycerate mutase 2		PGAM1/PGAM2	0	0	0	0	0	0	0	0	0	0	0	0	0	0	0	0	0	0	0	0	0	0	0	0	0	0	0	0	0	0	0	0	0.127911	-0.127911	0	0	0	0	0	0	0	0	0	0
		ZCCHC7	Zinc finger CCHC domain-containing protein 7		ZCCHC7	0.0916911	0.0962407	0.17155	0.0245094	-0.306656	0.237071	0.104604	0.0880943	-0.330251	-0.239414	-0.0571194	0.075963	0.0488338	0.0267804	0.228524	-0.0853338	-0.134516	0.36779	0.014464	0.059282	-0.607033	0.607033	-0.0355962	-0.0684186	-0.224053	0.471149	-0.118777	0.138802	0.260786	-0.0768185	-0.0849086	0.0540395	-0.771153	0.771153	0.400743	-0.400743	0.36075	-0.36075	0	0	-0.254376	0.254376	-0.138429	-0.0348357
		KRI1	Protein KRI1 homolog		KRI1	0.00111951	-0.0259301	0.0216907	-0.126198	-0.0276393	0.0659387	-0.129914	-0.0882038	0.0503342	-0.0503342	0.110823	-0.0539096	0.108163	-0.362277	0.172482	-0.0691881	0.090888	-0.0573343	0.0158513	-0.1367	0	0	0.121096	-0.183231	-0.0611519	0.0611519	0.045593	-0.0637215	0.255502	-0.17935	0.10166	-0.0504477	0	0	0	0	0	0	-0.0606969	0.0606969	0	0	-0.166998	0.0338016
		NCL			NCL (2)	0	0	0	0	0.399977	-0.399977	0	0	0.222201	-0.222201	0	0	0	0	0	0	0	0	0	0	0	0	0	0	0	0	0	0	0	0	0	0	0	0	0	0	0	0	0	0	0	0	0	0
		SREK1	Splicing regulatory glutamine/lysine-rich protein 1		SREK1 (2)	0	0	-0.195472	0.0638822	-0.125626	0.125626	0.136602	-0.136602	0	0	-0.0756575	-0.777202	-0.00627072	0.00627072	0.538153	-0.538153	-0.0157903	0.0846789	0	0	-0.20595	0.20595	0.291224	-0.291224	0	0	-0.13171	0.121313	0.110191	0.0774846	0.0386511	-0.0386511	0	0	0	0	-0.00947587	0.147385	0.0991859	-0.0991859	0	0	-0.367945	0.239352
		ATRX	Transcriptional regulator ATRX	KAP1-ATRX	ATRX	0	0	0.490524	-0.490524	-0.0446824	0.224277	0.0120464	0.541495	-0.280769	0.393553	1.90132	-2.25752	1.45632	-1.464	1.87002	-2.27647	0.715394	-0.70071	1.61932	-0.945796	0.801375	-0.729549	1.90443	-1.75526	0.590645	-0.53362	-0.734864	0.734864	0.323141	-0.323141	-0.166564	0.166564	-0.296604	-0.188908	-0.0607879	-0.495962	0.237133	-0.31696	0.504214	-0.585015	0.0736162	0.0392652	-0.348252	0.224652
		AEBP2	Zinc finger protein AEBP2	PRC2.2	AEBP2	0	0	4.60023	-4.60023	-1.60328	1.60328	0	0	0	0	0	0	0	0	4.82825	-4.82825	4.68229	-4.68229	0	0	5.14647	-5.14647	0	0	0	0	0	0	0	0	0	0	0	0	0	0	0.832772	-0.832772	0.332793	-0.332793	0	0	-4.28391	4.28391
		NOL7	Nucleolar protein 7		NOL7	-0.220394	-0.0265179	0.0737751	-0.195512	-0.196516	-0.09773	-0.0543452	-0.224784	-0.36105	-0.177443	0.136871	-0.138479	0.199489	-0.315181	0.0436766	-0.084823	0.41695	-0.211874	-0.0979517	-0.20524	0.546709	-0.189338	0.0229273	-0.272979	-0.148801	0.000696897	-0.0915967	-0.242223	0.0696766	-0.236005	0.0171315	0.0198292	0.267365	-0.0248577	0.778339	0.0749285	0.306846	-0.113967	-0.0948198	-0.0470867	-0.170548	0.225405	-0.280619	-0.0981573
		RPL23A	60S ribosomal protein L23a	60S Ribosomal subunit	RPL23A	0.131197	-0.171872	0.183994	-0.100855	-0.0193919	-0.0798899	0.127336	-0.389454	-0.396983	-0.213541	0.225338	-0.128511	0.246548	-0.171254	0.372027	0.0722916	-0.323624	-0.182902	0.158269	0.00303483	-0.237068	-0.159989	0.272782	-0.200613	0.0319046	-0.234515	0.257324	0.182294	0.389671	-0.0824431	0.0675645	0.0198602	-0.218872	-0.0762633	-0.37385	0.24065	0.434026	0.207318	0.0410571	0.155151	-0.0510451	-0.3343	-0.278574	0.274669
		SUPT6H	Transcription elongation factor SPT6		SUPT6H	0.00889018	0.0520878	-0.00933642	0.0509981	-0.245425	0.21277	0.0395855	0.028689	-0.026062	-0.0736473	0.0974111	0.0569256	0.08465	0.0666863	-0.0124104	0.0792468	0.0188865	-0.170666	0.0688995	0.044427	-0.0840861	0.23694	0.172935	0.00691508	0.127287	-0.0945244	0.0487435	0.0567653	0.0133367	0.0298014	0.0108853	0.0956654	-0.0323578	0.135122	0.0714104	0.108123	0.123433	-0.364235	0.264348	-0.348548	0.377323	-0.0834824	-0.106985	0.0992347
		IWS1	Protein IWS1 homolog		IWS1	-0.0364504	-0.202805	0.0869154	-0.0869154	-0.159354	0.086678	0.154	-0.450985	0.185669	-0.0740967	0.0973267	-0.279858	-0.00591081	-0.739911	0.171921	-0.23497	0.0373551	-0.208385	0.0460719	-0.52663	0.0317794	0.302986	0.431294	-0.241307	0.161797	-0.176666	-0.190934	0.111181	-0.166998	-0.423832	0.213862	0.00972925	0.316198	-0.157167	0.524349	0.0804962	0.55541	-0.310547	0.647153	-0.290414	0.321914	-0.236669	-0.571729	0.760494
		HDGFL2	Hepatoma-derived growth factor-related protein 2		HDGFL2	0.139335	-0.287267	0.23898	-0.23898	-0.0118968	-0.00215517	0.310792	-0.680988	-0.165323	-0.031584	0.355369	-1.12414	1.55003	-1.19481	0.381415	-1.02737	0.931916	-1.09525	0.305322	-1.45066	0.966237	-0.598948	2.21195	-2.25013	0.725496	-0.30015	0.164231	-0.164231	0.315882	-0.481939	0.35377	-1.38604	0.352957	-0.204605	0.199999	-0.31719	0.82166	-0.594983	0.9489	-0.423914	0.216727	0.179555	-1.34221	1.16938
		NCL	Nucleolin		NCL (1)	0.0196648	-0.216982	0.105483	-0.249678	-0.150338	-0.0517463	0.250053	-0.34353	-0.0598729	-0.0770846	0.484671	-0.526695	0.44985	-0.660078	0.336066	-0.267686	0.183462	0.0371844	0.0433319	-0.136946	-0.405413	0.0980945	0.833814	-0.625927	0.146898	-0.251783	0.209428	-0.2383	0.503316	-0.380023	0.34128	-0.964805	0.000692083	-0.168115	0.0273932	-0.1965	0.692348	-0.552669	0.282421	0.142527	0.126749	0.0494607	-0.10276	0.276011
		NPM1	Nucleophosmin		NPM1	0.0182468	-0.114363	0.0879518	-0.170371	0.00298085	0.0457366	0.114796	-0.0415462	-0.0575195	0.0419927	0.117005	-0.140153	0.095024	-0.163532	0.237667	-0.115096	0.0641702	0.05275	-0.00149786	-0.138378	-0.156448	-0.0550015	0.184522	-0.132874	0.0022552	-0.105822	0.012689	-0.00653045	0.122659	-0.0716932	0.0773067	-0.075878	-0.0239922	-0.146496	-0.115742	-0.107736	0.0435942	-0.224596	0.038431	-0.0147494	-0.00176731	-0.153334	-0.083116	-0.0236317
		NPM3	Nucleoplasmin-3		NPM3	0.020626	-0.243751	-0.0431266	-0.324913	0.0401394	0.0169136	0.0822828	-0.214536	0.105374	0.0935955	0.0868156	-0.227623	0.196222	-0.164273	-0.0119861	-0.326831	0.158966	0.0603631	0.0537639	-0.149747	0.0137367	-0.171445	0.281586	-0.464247	0.0799382	-0.0788037	-0.0704529	-0.119953	-0.0440905	-0.12488	0.0631919	-0.218129	0.0899956	-0.00602959	0.122185	-0.0266946	0.0621016	-0.0640407	0.0328372	-0.00820618	0.235028	-0.0705562	-0.100987	0.000668888
		CLASRP	CLK4-associating serine/arginine rich protein		CLASRP	-0.167846	0.295858	0.156857	-0.156857	-0.0324854	0.206351	0.154098	-0.154098	-0.348799	0.107913	0.45506	-0.45506	0	0	0.180901	-0.180901	-0.265947	0.11178	0.211412	-0.211412	-0.310617	0.067369	0.0250803	-0.0250803	0.00223223	-0.048274	-0.0410145	0.825357	0	0	0.160013	-0.160013	-0.123063	-0.244005	-0.343492	-0.0641448	-0.2589	0.122296	-0.197009	0.197009	0.02066	0.249084	-0.391888	0.713038
		ZC3H18	Zinc finger CCCH domain-containing protein 18		ZC3H18 (2)	0.0506804	0.223973	-0.106087	0.0448831	-0.145812	0.0935666	0.082024	0.17999	-0.325201	-0.253494	0.100902	0.154959	0.2355	-0.0823691	0.0956038	-0.0122634	0.0447784	0.168172	-0.15508	0.15508	-0.16399	0.16399	0.324154	-0.0481233	-0.407625	-0.0022363	-0.208819	-0.0560094	0.406719	-0.406719	0.32791	-0.174161	-0.15245	-0.140433	0.10034	-0.822944	0.308832	-0.313248	-0.135759	0.135759	0.126808	0.0144626	-0.279321	0.534403
		TCOF1			TCOF1 (2)	-0.164938	0.170552	-0.205429	0.0928197	-0.156189	0.0891077	-0.0783135	0.107637	0.0692458	-0.00219046	0.197444	-0.070222	1.01824	-1.35083	-0.106295	0.0533333	0.10336	0.0360385	-0.155228	-0.0345878	0.0200278	-0.162415	0.218773	0.0272096	-0.232779	0.0530999	0.0319103	-0.0177927	0.842778	-0.88932	-0.228099	-0.531312	0.0548193	-0.217546	0.0260259	-0.0877637	0.0543384	-0.21773	0.0200868	0.298458	0.00077357	-0.148657	-0.950173	1.37486
		TCOF1	Treacle protein		TCOF1 (1)	-0.146024	0.17927	-0.00915761	0.00415663	-0.0275108	0.127947	0.00922443	0.0499396	-0.0108547	0.000827555	0.269046	-0.0956146	0.934364	-1.24993	0.0104619	0.296891	0.0305968	-0.0422688	-0.0364237	0.260441	0.0658743	-0.0689173	0.243401	0.0266487	-0.0320339	0.00820437	0.0314877	-0.0529999	0.761821	-0.928278	-0.0636465	-0.580745	0.0148482	-0.128017	0.0219946	-0.0493864	0.0277671	-0.178697	-0.0199319	0.236395	0.0931186	-0.105615	-0.917933	1.25802
		LEO1	RNA polymerase-associated protein LEO1	Paf1C	LEO1	-0.016479	0.0516217	0.0291918	-0.0650373	-0.00257901	0.413046	0.0817067	-0.0525488	-0.0120934	0.152609	0.0574262	-0.170906	0.44979	-0.402212	0.0828317	-0.0303996	-0.0878916	-0.0209858	0.0376902	-0.0569993	-0.0460845	0.214402	0.334773	-0.250425	-0.0578306	0.0360729	-0.0712396	-0.00139558	0.0941955	-0.172109	0.175269	-0.285241	-0.00302119	-0.233354	-0.0507358	0.0154959	0.0120787	-0.271823	-0.00806915	-0.0880546	0.202659	-0.222996	-0.52419	0.52419
		PAF1	RNA polymerase II-associated factor 1 homolog	Paf1C	PAF1	-0.10347	-0.0517669	-0.00612164	0.023557	-0.078126	0.209793	0.058221	-0.0545458	-0.0501331	0.0816342	0.0686903	-0.156707	0.347125	-0.448511	0.150233	-0.0724527	0.0603995	-0.073875	0.0513865	-0.00594516	0.0913922	-0.0123624	0.336765	-0.342906	0.0476485	0.153495	-0.0814313	-0.0715293	0.128577	-0.168181	0.20192	-0.310534	0.0884888	-0.0228408	0.106477	-0.079567	0.207892	-0.190414	-0.0375163	-0.0769388	0.193446	-0.0734727	-0.545418	0.448726
		CDC73	Parafibromin	Paf1C	CDC73	-0.0395635	-0.0611191	0.0248314	0.0405969	-0.138286	0.106408	0.109424	-0.0595133	-0.0094172	0.0137538	0.0865324	-0.163786	0.41777	-0.360659	0.101608	-0.0518238	0.069171	-0.00413808	0.0547331	-0.0423783	-0.0444131	0.053643	0.267802	-0.37232	-0.062195	0.0719069	-0.0782703	0.0647904	0.0711369	-0.167184	0.165421	-0.333188	-0.0130906	-0.0116626	0.0420363	-0.14495	0.152202	-0.0963204	0.078664	-0.00579725	0.179454	-0.0762801	-0.564992	0.474532
		CTR9	RNA polymerase-associated protein CTR9 homolog	Paf1C	CTR9	-0.0706213	0.0212796	-0.0193386	0.146132	-0.0935635	0.175526	0.0546194	0.0530234	0.273446	0.0904357	-0.0981205	-0.0949227	0.470463	-0.343514	0.0257881	0.163662	-0.00738583	0.0410345	-0.016711	0.0132048	0.030731	0.145428	0.335563	-0.353844	0.186411	0.19299	-0.158219	0.0793879	0.176528	-0.0557351	0.104195	-0.28275	0.0469809	-0.0645142	0.0432649	-0.179051	0.181284	-0.170652	-0.0369574	0.0534623	0.301905	0.419093	-0.616141	0.435574
		WDR61	WD repeat-containing protein 61;WD repeat-containing protein 61, N-terminally processed	Paf1C	WDR61	0.00151506	0.527271	0.0128489	0.00786831	-0.384532	0.384532	0.192108	0.0218249	0.216502	-0.216502	-0.153698	-0.169369	0.594453	-0.594453	0.123149	-0.0606171	0.0560907	0.130843	0.130173	-0.130173	-0.080068	0.080068	0.407661	-0.331249	-0.133364	0.133364	-0.120565	0.120611	0.356228	-0.158047	0.195931	-0.228215	-0.333944	0.333944	0.248206	-0.248206	-0.0893627	0.0893627	-0.0749055	0.0749055	0.357357	0.763461	-0.476817	0.541819
		SAP30BP	SAP30-binding protein		SAP30BP	0.152683	-0.491903	0.223828	-0.129612	-0.271772	0.402465	0.427901	-0.181069	0.0218886	0.0328001	-0.0823678	-0.269035	0.616053	-0.481533	0.394381	0.0863108	0.104218	0.0955608	0.16795	-0.303588	-0.226952	0.0294547	0.707425	-0.578603	0.0844173	-0.0225616	-0.12337	-0.648183	0.43566	-0.229047	0.454573	-0.277295	0.0386993	-0.118596	0.129893	0.0226039	0.0770335	-0.288319	-0.0233296	0.0131311	0.0778707	-0.326334	-0.593995	0.793271
		ZC3H18			ZC3H18 (1)	-0.0186154	-0.0524377	0.0308897	0.0725538	-0.0786664	0.227876	0.135434	-0.073406	-0.04168	0.0675032	0.0411739	-0.0636916	0.240344	-0.190246	0.0859787	-0.0908989	0.0321578	-0.0189959	0.11001	-0.0316772	-0.00086655	0.0679328	0.157726	-0.189291	-0.036533	0.0590816	-0.0780429	0.0992984	0.0780872	-0.182728	0.190121	-0.142876	-0.0120504	-0.0241678	0.0524417	0.0640697	0.108605	-0.122968	0.0901145	0.0502642	0.0936182	-0.174359	-0.390575	0.439933
		RPL24	60S ribosomal protein L24	60S Ribosomal subunit	RPL24	0.0519713	-0.172955	0.16745	-0.0138122	-0.165246	0.183798	0.142259	-0.0786323	-0.268733	0.212326	0.0872128	-0.240231	0.365191	-0.342483	0.175008	0.0193011	0.109938	0.082733	0.0937951	-0.0331084	-0.0808067	0.0214207	0.429835	-0.113661	-0.0380741	0.111465	-0.049731	0.238164	0.112797	-0.216136	0.403047	-0.107882	-0.0623524	-0.161472	-0.0783991	0.0783991	0.233043	-0.196459	0.189305	-0.026715	-0.0130021	-0.24498	-0.440797	0.457741
		UBTF	Nucleolar transcription factor 1		UBTF (1)	-0.0267147	0.462016	0.152438	0.0451881	-0.0451766	-0.120279	0.196341	-1.05144	0.0792163	-0.176645	0.0176886	-0.0237899	1.4382	-1.57098	0.134959	0.4895	0.145191	-0.0858706	0.10088	1.05587	-0.422702	0.100385	1.36913	-0.838854	-0.0846975	-0.0333696	0.159216	-0.0861061	1.48445	-1.37192	0.134675	-1.41127	-0.164357	0.111574	-0.235035	0.0834382	0.37133	-0.501739	-0.00711768	-0.0672317	-0.129013	0.117255	-1.47996	1.92527
		UBTF			UBTF (2)	-0.117101	0.117101	0.0321892	-0.0321892	-0.299604	-0.189136	0.0497125	-0.0497125	-0.234822	-0.40159	-0.0445048	-0.260523	1.3947	-0.880923	-0.0227657	1.03207	0.122552	0.160136	0.305765	-0.305765	-0.357867	0.339898	2.07857	-2.07857	-0.216767	-0.13496	0.113264	-0.148203	1.29547	-0.465612	0.00670644	-0.935247	-0.139971	0.21697	0.199906	0.080664	0.112617	-0.569508	0.0363536	0.128059	-0.0185307	0.256605	-1.58561	1.60046
		CDK11B	Cyclin-dependent kinase 11B	Cyclin L2-CDK11B	CDK11B	0.0833593	0.116553	0.120213	0.426028	0.156568	0.16422	0.297816	-0.016262	-0.265505	0.265505	0.135848	-0.0774825	0.565285	0.573973	0.297678	0.670266	-0.0793925	-0.0163462	0.145572	0.183514	-0.292456	0.292456	0.470659	-1.12113	0.273928	-0.273928	0.153376	-0.153376	-0.107237	-0.320707	0.296267	-0.492494	0.180664	-0.341287	0.145199	-0.271992	0.0495058	-0.197114	-0.145498	0.327645	0.378347	-0.387146	-0.709649	0.81612
		NOL9	Polynucleotide 5-hydroxyl-kinase NOL9		NOL9	0.0802877	-0.0205202	-0.0717813	-0.0356148	-0.00405469	0.0585645	0.140327	-0.0627693	0.0223295	0.00506129	0.118938	-0.0504756	0.27332	-0.285357	0.0839227	-0.180688	-0.0925401	-0.078118	0.0459674	-0.00039575	0.0851527	-0.00996713	0.426314	-0.238883	0.0752475	0.0619478	-0.0521461	-0.0348624	0.169227	-0.143386	0.0986701	-0.184277	-0.0103449	-0.205607	-0.183723	-0.154997	-0.0475843	-0.211893	-0.00616634	0.0971277	-0.0520219	0.0578024	-0.310655	0.184766
		WDR18	WD repeat-containing protein 18	5FMC	WDR18	0.011832	-0.0170021	0.0238643	-0.0355724	-0.0844246	0.0360304	0.114931	-0.0988063	-0.0627049	0.00564535	0.107674	-0.106373	0.215091	-0.408774	0.0951976	-0.100855	-0.0205373	-0.0698474	0.0855846	-0.146764	-0.0740351	-0.0832402	0.406482	-0.385466	0.0907593	-0.0263529	0.0268881	-0.0108419	0.159723	-0.229064	0.16668	-0.190643	0.00468234	-0.0612056	-0.0717688	-0.00344637	0.129438	-0.109268	0.0553687	0.137412	-0.0194239	-0.0578074	-0.302549	0.295312
		PELP1	Proline-, glutamic acid- and leucine-rich protein 1	5FMC	PELP1	0.00300704	-0.0989239	0.0392485	-0.0915635	-0.126421	0.12512	0.104892	-0.0932838	0.0493674	0.147495	0.139589	-0.0997683	0.182644	-0.491652	-0.00277335	-0.157471	-0.0592904	-0.0766679	-0.00999793	-0.149675	0.00682576	0.0136773	0.376466	-0.381161	0.0956996	-0.0128864	0.0267692	-0.029693	0.147913	-0.255496	0.15376	-0.280752	0.065991	-0.0129154	-0.117283	0.123357	0.184353	-0.180804	-0.00301701	0.194403	0.0116743	0.0496042	-0.294443	0.299793
		LAS1L	Ribosomal biogenesis protein LAS1L	5FMC	LAS1L	0.0401459	0.0152093	-0.0155556	-0.023579	-0.0390055	0.114562	0.0898371	-0.0409224	0.159891	0.220068	0.0603901	-0.293034	0.283514	-0.459386	0.075124	-0.112892	-0.0415494	-0.0260907	0.0033931	-0.174544	-0.0298646	-0.19424	0.245708	-0.393261	0.0522306	0.124822	-0.0291572	-0.0387603	0.0543139	-0.167235	0.159443	-0.149041	0.0533542	0.10187	0.0541422	0.129322	0.284364	-0.0523032	0.0157069	0.272781	0.0727166	-0.0551036	-0.252304	0.252147
		WDR83	WD repeat domain-containing protein 83	C complex spliceosome	WDR83	-0.20018	-0.115363	0.167509	0.0280389	-0.357453	0.357453	0.218431	-0.335962	-0.105984	0.105984	0.198525	-0.155499	0.12186	-0.12186	0.0550715	-0.0419814	1.43067	-1.43067	0.264097	0.0719515	0	0	-0.543935	-0.226929	-0.377659	0.377659	0.16109	-0.304894	-0.18459	-0.213029	-0.337669	-0.0528123	-0.35144	0.35144	0.00724876	-0.419625	0.471737	0.481844	-0.144325	0.200847	0.0477898	0.0369309	0.140758	0.105543
		TRIM27	Zinc finger protein RFP		TRIM27	-0.125455	0.0487516	-0.0524079	0.0928146	-0.117635	0.218019	-0.13454	0.277639	-0.0800751	0.15576	-0.267583	-0.0877402	-0.146145	0.0257434	-0.0740576	0.0407735	0.0836539	0.00597047	-0.0740754	0.0214651	-0.0482537	0.0508255	-0.289072	-0.0827345	-0.555823	-0.183565	-0.0211377	-0.38639	0.0139987	0.0273237	-0.0103067	0.0597958	-0.0401743	-0.181541	-0.202986	-0.34796	0.11692	0.0918693	-0.177401	0.202197	0.0619041	-0.150461	-0.0612683	-0.0384372
		FMR1	Fragile X mental retardation protein 1		FMR1	-0.00886991	0.00886991	-0.640871	0.640871	0.0799047	0.00254614	0	0	0.0979162	0.178669	-0.00891377	0.00891377	0	0	-0.322063	-0.255932	0.107394	-0.0626063	-0.0499547	0.0499547	-0.148647	0.148647	0	0	-0.231862	0.265544	-0.133116	0.133116	0	0	-0.331642	0.331642	0.0936465	-0.0936465	0	0	0.281293	-0.0736752	-0.136837	-0.0013772	0	0	0.0449225	-0.0449225
		USP42	Ubiquitin carboxyl-terminal hydrolase 42		USP42	-0.00843171	0.0302901	0.0917218	0.191193	-0.153425	0.360634	-0.106532	0.0541359	0.119023	-0.171973	-0.0610473	-0.0534355	0.00975964	0.0120673	0.0614407	0.015171	0.0106856	-0.144172	0.057833	0.0508015	-0.0755993	-0.628422	0.104674	-0.149383	-0.218008	0.248585	-0.0305665	-0.0385821	0.0584222	0.0975809	0.0991598	-0.0991598	-0.282025	-0.138357	0.022713	-0.00966533	-0.0422096	0.432008	0.204665	0.582339	0.244994	-0.562799	-0.114336	0.0439649
		CSTF3	Cleavage stimulation factor subunit 3		CSTF3	0	0	0	0	0.18988	0.608716	0	0	0.261615	-3.56905	0	0	0	0	0	0	-0.235966	-0.0293439	1.87696	-1.87696	-0.0703274	0.100025	0	0	-0.443102	0.443102	0	0	0	0	0	0	0.552679	-0.196626	0.72831	-0.130137	-0.102121	-0.162687	-0.498362	0.273158	1.10012	0.894261	0	0
		RPL19	Ribosomal protein L19;60S ribosomal protein L19	60S Ribosomal subunit	RPL19	-0.191154	0.123616	-0.106517	-0.269901	-0.155305	0.0596249	0.0113807	0.349304	-0.329824	-2.49286	0.108823	-0.0432057	0.168554	-0.52964	-0.482246	-0.192249	0.270538	0.146174	0.0407645	-0.0557244	-0.334659	-0.068356	-0.0240358	-0.207042	0.0433709	-0.471262	0.145047	0.414806	0.124403	-0.0515073	0.502097	-0.0903145	-0.00656921	-0.562076	-0.0101338	-0.297561	0	0	0	0	0.0824755	0.364292	-0.0563442	0.383245
		NKAP	NF-kappa-B-activating protein		NKAP	0.298852	0.317078	0.254376	0.168177	0	0	-0.114108	-0.256732	0.82448	-0.82448	-0.0257406	-0.0782756	0.314533	-0.0459051	0.252843	-0.438692	0.174663	0.311453	0.077873	0.286838	-0.505066	-0.929332	-0.343235	-0.375984	-0.184608	-0.23763	0.182081	-0.166045	-0.0498821	0.0913409	0.423591	-0.0618916	0.113326	-0.113326	0.143821	-0.143821	0.57298	-0.57298	-0.10561	0.10561	-0.651705	0.651705	-0.117461	0.0481966
		SRSF2	Serine/arginine-rich splicing factor 2	Spliceosome	SRSF2	-0.0508553	-0.168343	0.0494739	-0.0212793	-0.0596045	0.122545	0.182535	-0.177495	-0.0547467	0.0251351	-0.114271	-0.220704	-0.101333	-0.255301	0.289432	-0.200487	0.141322	0.387735	0.0684675	0.00847474	0.21728	0.375975	0.084814	-0.543476	0.193605	-0.169431	-0.143845	-0.206595	0.12366	-0.260629	0.238415	-0.448844	0.0682102	0.0263139	0.391342	0.128593	-0.0394611	-0.293288	-0.0325904	-0.278746	-1.52292	1.52292	-0.181551	0.201074
		SREK1IP1	Protein SREK1IP1		SREK1IP1	0.0182391	-0.231075	-0.13391	0.13391	-0.275032	0.275032	0.614644	0.210557	-0.66783	-0.266682	-0.098428	-0.0402274	0.362544	-0.0293892	-0.13537	-0.165923	-0.426485	0.186038	-0.14546	-0.267336	0	0	0.032869	-0.520656	0.0918006	-0.0918006	0.0399403	-0.0399403	0.0739639	0.0447495	0.446441	-0.116128	0.731232	-0.731232	0.480685	-0.480685	0.43263	-0.43263	0	0	-0.629153	0.629153	-0.198808	0.198808
		RPS23	40S ribosomal protein S23	40S Ribosomal subunit	RPS23	0.0608353	-0.0871173	-0.110665	-0.199026	0.156964	0.110776	0.0235308	-0.0848709	-0.094881	-0.157901	0.167305	-0.168571	0.283537	-0.345345	0.143372	-0.0910236	-0.154518	0.00216293	0.0683972	-0.0882482	-0.107321	0.0507295	0.337193	-0.281438	0.00803173	0.0294405	-0.142732	-0.0301023	0.089501	-0.0793361	0.134944	-0.254783	-0.039041	0.0524703	-0.111917	0.111917	0.150185	-0.0554713	0.119908	0.184402	0.0951088	0.157885	-0.249591	0.0793434
		RPS13	40S ribosomal protein S13	40S Ribosomal subunit	RPS13	-0.104498	0.000785744	-0.0570305	-0.114167	0.0360234	0.247637	-0.146112	0.0914779	-0.05633	0.262893	0.0696179	-0.0333991	0.108592	-0.165731	0.0220178	-0.0402752	0.0165826	0.104556	-0.0851068	-0.045683	-0.0731528	-0.0113307	-0.0073494	-0.0870894	0.266015	-0.0918862	0.0198033	0.0754052	0.0541759	-0.0302254	0.105767	0.0813264	0.0670182	-0.0562505	-0.16898	0.142379	0.191908	-0.288502	0.0840865	0.283951	-0.0567762	0.110271	-0.133723	0.026948
		RPS17	40S ribosomal protein S17	40S Ribosomal subunit	RPS17	0.0625356	0.0483848	-0.153161	0.138816	0.158759	0.359181	-0.0442083	0.0847007	-0.0408602	0.488958	-0.0761935	0.0288495	0.0704117	-0.336565	0.00217509	-0.203107	-0.204902	0.107745	0.0345611	-0.0563914	-0.189526	-0.138633	0.0205166	-0.0205166	-0.0308012	0.0222191	0.0560354	0.0820331	-0.067555	-0.144027	0.00240151	-0.180648	-0.15109	0.108025	-0.0380942	-0.0495572	0.33935	-0.196635	-0.0360482	-0.0412462	0.0449833	0.115348	-0.0509042	0.0913898
		PRPF40A	Pre-mRNA-processing factor 40 homolog A	Spliceosome	PRPF40A	-0.0718566	-0.206524	0.164239	0.377663	-0.232746	0.237495	0.333435	0.225118	-0.254341	0.165928	-0.606618	-0.177299	-0.0469051	-0.0437203	0.348887	0.0880096	-0.110521	0.0305609	0.00329369	0.57785	-0.189362	-0.168214	0.222132	-0.432673	0.105484	-0.0753129	-0.336261	0.677661	0.10006	-0.200945	0.325875	-0.0417582	-0.00639693	-0.232045	0.127282	-0.0809049	0.0778206	-0.24499	-0.117141	0.0180724	0.249311	0.0403081	-0.344759	0.300616
[truncated: 984 more rows]
[truncated: 66 more columns]

## Sheet: List of proteins
Gene label	Gene names	Protein names	Complex memberships	Gene names (alternative)	Majority protein IDs	Protein IDs
[truncated: 1,915 more rows]

[truncated: 1 more sheets: Imputation type]
