# Supplementary material for: Decoding chromatin states by proteomic profiling of nucleosome readers
Source: Nature. 2024 Mar 6;627(8004):671–9. doi: 10.1038/s41586-024-07141-5 (PMC10954555; doi:10.1038/s41586-024-07141-5)
Supplement: Supplementary file 6 — Predicted effect of chromatin modification features on protein binding. [file 41586_2024_7141_MOESM6_ESM.xlsx]

## Sheet: H2A.Z
Metadata					Statistics								Average effect per pull-down pair
Gene label	Symbol	Other Names	Name	Complex	Effect	95% CI (+/-)	logFC variance	t statistic (moderated)	P value	P value (adjusted)	Moderated t distribution dof	Moderated t distribution stdev	H36-(self) (H2A.Z)	H37-H26 (H3K4me3-5ac/H4-4ac/H2A.Z)	H45-H43 (H3K4me3-5ac/H4-4ac/K20me2/H2A.Z)
TOP2B (2)	TOP2B	TOPIIB;top2beta	DNA topoisomerase II beta		-2.04495	0.21735	0.0118602	-21.4192	8.63789e-09	4.64719e-06	8.64092	0.0954727	-1.83622	-2.03531	-2.48956
CTDSPL2	CTDSPL2	HSPC058;HSPC129	CTD small phosphatase like 2		-2.79646	0.278671	0.0194963	-22.8454	4.99238e-09	4.64719e-06	8.64092	0.122408	-2.69933	-2.78716	-2.71735
KANSL3	KANSL3	KIAA1310;NSL3;Rcd1	KAT8 regulatory NSL complex subunit 3	NSL	2.08108	0.218283	0.0119621	21.7046	7.71887e-09	4.64719e-06	8.64092	0.0958823	2.05292	1.99557	2.19024
TOP2B (1)	TOP2B	TOPIIB;top2beta	DNA topoisomerase II beta		-2.06832	0.270416	0.0183585	-17.4127	4.98298e-08	2.01063e-05	8.64092	0.118782	-1.87247	-1.95815	-2.59099
ZMYM3	ZMYM3	DXS6673E;MYM;XFIM;ZNF198L2;ZNF261	zinc finger MYM-type containing 3	BHC	0.496272	0.0688195	0.00118904	16.4162	8.15851e-08	2.19464e-05	8.64294	0.0302306	0.508102	0.456124	0.659975
CDCA2	CDCA2	PPP1R81;Repo-Man	cell division cycle associated 2		-0.476002	0.065428	0.00107473	-16.5625	7.59252e-08	2.19464e-05	8.64092	0.0287397	-0.514922	-0.483668	-0.406376
MBD4	MBD4	MED1	methyl-CpG binding domain 4, DNA glycosylase		-1.20816	0.175645	0.00774534	-15.6592	1.21532e-07	2.80218e-05	8.64092	0.0771533	-1.22055	-0.927605	-1.50182
BCOR	BCOR	ANOP2;MAA2;MCOPS2	BCL6 corepressor	ncPRC1.1	-0.511502	0.0781184	0.00153206	-14.9065	1.83476e-07	3.70163e-05	8.64092	0.0343141	-0.574388	-0.505392	-0.384638
FBXL6	FBXL6	FBL6;FBL6A;PP14630	F-box and leucine rich repeat protein 6	SCF	-1.16644	0.184791	0.00857302	-14.3702	2.49023e-07	4.4658e-05	8.64092	0.081171	-1.09997	-1.46012	-0.900584
CENPF	CENPF	CENF;CILD31;PRO1779;STROMS;hcp-1	centromere protein F		-0.545674	0.0887422	0.00197711	-13.9986	3.09663e-07	4.99795e-05	8.64092	0.0389807	-0.477229	-0.672003	-0.568591
PCGF1	PCGF1	2010002K04Rik;NSPC1;RNF3A-2;RNF68	polycomb group ring finger 1	ncPRC1.1	-0.46844	0.0802011	0.00161487	-13.2953	4.71229e-07	6.91422e-05	8.64779	0.0352334	-0.507037	-0.472572	-0.35309
SCML2	SCML2		Scm polycomb group protein like 2	PRC1	-0.958794	0.178166	0.00796933	-12.2512	9.31998e-07	0.000112538	8.64092	0.078261	-0.779769	-1.16366	-1.29958
PWWP2A	PWWP2A	MST101	PWWP domain containing 2A		2.22505	0.415803	0.0434056	12.1824	9.76167e-07	0.000112538	8.64092	0.182645	2.19726	1.35823	2.91664
SP110	SP110	IFI41;IFI75;IPR1;VODI	SP110 nuclear body protein		-1.14867	0.212461	0.011333	-12.3038	8.81721e-07	0.000112538	8.66048	0.0933586	-1.10712	-1.23136	-1.06673
PHF20	PHF20	C20orf104;GLEA2;HCA58;NZF;TDRD20A;TZP	PHD finger protein 20	NSL	1.89362	0.36404	0.0332712	11.842	1.23143e-06	0.000132501	8.64092	0.159907	1.83693	1.61814	3.20894
EHMT2	EHMT2	BAT8;C6orf30;G9A;GAT8;KMT1C;NG36	euchromatic histone lysine methyltransferase 2	CtBP;G9a/GLP	0.399589	0.0795884	0.00159027	11.4299	1.6447e-06	0.000165909	8.64092	0.0349598	0.387705	0.42273	0.351306
RANBP2	RANBP2	ADANE;ANE1;IIAE3;NUP358;TRP1;TRP2	RAN binding protein 2	Nuclear pore complex	-0.24944	0.0506416	0.00064385	-11.2134	1.92194e-06	0.000182472	8.64092	0.0222447	-0.26519	-0.225553	0.0724236
INTS13	INTS13	ASUN;C12orf11;GCT1;Mat89Bb;NET48;SPATA30	integrator complex subunit 13	Integrator	0.31724	0.0671639	0.00113256	10.7491	2.66025e-06	0.000238536	8.66069	0.029513	0.340941	0.283054	0
HCFC1 (1)	HCFC1	CFF;HCF;HCF-1;HCF1;HFC1;MRX3;PPP1R89;VCAF	host cell factor C1	MLL1/2;NSL;SET1A/B	0.886412	0.199597	0.0100022	10.1066	4.37744e-06	0.000371852	8.66069	0.0877062	0.910184	0.672598	1.19833
GTF3C1	GTF3C1	TFIIIC;TFIIIC220;TFIIICalpha	general transcription factor IIIC subunit 1		0.819155	0.188734	0.00894273	9.88091	5.33666e-06	0.000430668	8.64092	0.0829028	0.65711	1.01854	1.31497
MCRS1	MCRS1	ICP22BP;INO80Q;MCRS2;MSP58;P78	microspherule protein 1	INO80;NSL	1.99413	0.498974	0.0625066	9.09822	1.02874e-05	0.000790659	8.64092	0.219178	1.9725	1.38088	3.89257
WIZ (1)	WIZ	ZNF803	WIZ zinc finger		0.440385	0.113239	0.00321936	8.8525	1.27044e-05	0.000932044	8.64722	0.049747	0.389208	0.562157	0.607603
ZNF319	ZNF319	ZFP319	zinc finger protein 319		0.494459	0.131004	0.00430866	8.59261	1.61243e-05	0.00113151	8.64092	0.0575447	0.481265	0.619828	0.169246
MEN1	MEN1	MEAI;SCG2	menin 1	MLL1/2;Menin-JUND	0.564552	0.15119	0.00573873	8.50085	1.7535e-05	0.0011492	8.64092	0.0664113	0.466561	0.555009	0.931617
RANGAP1	RANGAP1	Fug1;RANGAP;SD	Ran GTPase activating protein 1	Nuclear pore complex	-0.252851	0.0679301	0.0011585	-8.47388	1.79751e-05	0.0011492	8.64092	0.0298388	-0.265719	-0.243281	0.0482185
KMT2B	KMT2B	CXXC10;DYT28;HRX2;MLL1B;MLL2;MLL4;TRX2;WBP-7;WBP7	lysine methyltransferase 2B	MLL1/2	0.547504	0.147648	0.00547299	8.44192	1.85125e-05	0.0011492	8.64092	0.0648554	0.496153	0.433733	0.874555
RMI1	RMI1	BLAP75;C9orf76;FAAP75	RecQ mediated genome instability 1	RMI/BLM	0.277651	0.0754246	0.00142822	8.38044	1.95968e-05	0.00117145	8.64092	0.0331308	0.29664	0.244696	0.273607
XPC	XPC	RAD4;XP3;XPCC;p125	XPC complex subunit, DNA damage recognition and repair factor	XPC	-0.347195	0.0952115	0.00227588	-8.30165	2.10901e-05	0.00121569	8.64092	0.0418224	-0.330112	-0.479293	-0.242668
RPA1	RPA1	HSSB;MST075;REPA1;RF-A;RP-A;RPA70	replication protein A1	RPA	0.237143	0.0660173	0.00109417	8.17773	2.36991e-05	0.00129852	8.64092	0.0289986	0.236579	0.211143	0.281367
KDM2B	KDM2B	CXXC2;FBXL10;Fbl10;JHDM1B;PCCX2	lysine demethylase 2B	ncPRC1.1	-0.332448	0.0927676	0.00216054	-8.15846	2.4136e-05	0.00129852	8.64092	0.0407489	-0.389268	-0.399167	-0.140509
GTF3C2	GTF3C2	TFIIIC-BETA;TFIIIC110	general transcription factor IIIC subunit 2		0.84191	0.240387	0.0145075	7.97325	2.8818e-05	0.00140946	8.64092	0.105592	0.724717	1.03029	1.22136
HIST1H2A[B,E]/HIST3H2A	HIST1H2AE;HIST1H2AB;HIST3H2A	H2A.1;H2A.2;H2A/a;H2A/m;H2AFA;H2AFM	histone cluster 1 H2A family member e;histone cluster 1 H2A family member b;histone cluster 3 H2A		-1.34821	0.384063	0.0370318	-7.99165	2.8311e-05	0.00140946	8.64092	0.168702	-0.935464	-1.88525	-1.63666
TOP2A	TOP2A	TOP2;TP2A	DNA topoisomerase II alpha		-0.685398	0.194179	0.00946618	-8.03565	2.71373e-05	0.00140946	8.64092	0.0852946	-0.658393	-0.95991	-0.377256
TOP3A	TOP3A	MGRISCE2;PEOB5;TOP3;ZGRF7	DNA topoisomerase III alpha	RMI/BLM	0.254678	0.0738566	0.00136946	7.85025	3.24777e-05	0.00154173	8.64092	0.0324421	0.22773	0.314928	0.258634
E4F1	E4F1	E4F	E4F transcription factor 1		1.20774	0.357278	0.0320467	7.69571	3.78197e-05	0.00169558	8.64092	0.156937	1.13396	1.38689	1.99045
BLM	BLM	BS;MGRISCE1;RECQ2;RECQL2;RECQL3	BLM RecQ like helicase	RMI/BLM	0.226653	0.0668676	0.00112254	7.71659	3.70446e-05	0.00169558	8.64092	0.0293721	0.1946	0.356642	0.197404
INTS14	INTS14	C15orf44;VWA9	integrator complex subunit 14	Integrator	0.288016	0.0876377	0.00192828	7.47909	4.64357e-05	0.0020256	8.66069	0.0385096	0.309995	0.276285	0
ACTR6	ACTR6	ARP6;CDA12;HSPC281;MSTP136;hARP6;hARPX	actin related protein 6	SRCAP	-1.5128	0.465992	0.0545165	-7.39064	5.14437e-05	0.002185	8.64092	0.204691	-2.05487	-0.686009	-1.27002
ZNHIT1	ZNHIT1	CG1I;ZNFN4A1	zinc finger HIT-type containing 1	SRCAP	-1.49059	0.46159	0.0534912	-7.35163	5.3545e-05	0.00221594	8.64092	0.202757	-2.01927	-0.679306	-1.34951
ACTR5	ACTR5	Arp5;INO80M	actin related protein 5	INO80	1.20326	0.374523	0.035215	7.31411	5.56548e-05	0.00224567	8.64092	0.164512	1.52294	0.951963	0.43872
INO80B	INO80B	HMGA1L4;HMGIYL4;IES2;PAP-1BP;PAPA-1;PAPA1;ZNHIT4;hIes2	INO80 complex subunit B	INO80	1.38013	0.434163	0.0473233	7.23683	6.02956e-05	0.00226655	8.64092	0.190709	1.43422	0.735492	2.02585
NFRKB	NFRKB	INO80G	nuclear factor related to kappaB binding protein	INO80	1.34315	0.422611	0.0448386	7.2354	6.03852e-05	0.00226655	8.64092	0.185635	1.58576	0.875355	1.21134
KMT2D	KMT2D	AAD10;ALR;CAGL114;KABUK1;KMS;MLL2;MLL4;TNRC21	lysine methyltransferase 2D	MLL3/4	0.495711	0.155149	0.00604321	7.27379	5.80255e-05	0.00226655	8.64092	0.0681503	0.411912	0.747658	0.136832
CUX1 (1)	CUX1	CASP;CDP;CDP/Cut;CDP1;COY1;CUTL1;CUX;Clox;Cux/CDP;GDDI;GOLIM6;Nbla10317;p100;p110;p200;p75	cut like homeobox 1		0.881963	0.2838	0.0202207	7.07487	7.14638e-05	0.00250745	8.64092	0.124661	0.727539	1.55755	0
SPEN	SPEN	HIAA0929;MINT;RBM15C;SHARP	spen family transcriptional repressor	Spliceosome	0.517058	0.165525	0.00687857	7.11141	6.87586e-05	0.00250745	8.64092	0.0727082	0.395145	0.441663	0.920897
PRDM2	PRDM2	HUMHOXY1;KMT8;KMT8A;MTB-ZF;RIZ;RIZ1;RIZ2	PR/SET domain 2		-0.301401	0.0970108	0.00236274	-7.07214	7.13868e-05	0.00250745	8.64779	0.0426181	-0.304193	-0.350602	-0.201839
KPNB1	KPNB1	IMB1;IPO1;IPOB;Impnb;NTF97	karyopherin subunit beta 1	Importin	-0.345113	0.112037	0.00315135	-7.01259	7.63479e-05	0.00262182	8.64092	0.0492133	-0.360763	-0.190543	-0.588223
BEND3	BEND3	KIAA1553	BEN domain containing 3		1.90009	0.622922	0.0974177	6.94417	8.21399e-05	0.00265148	8.64092	0.273623	1.73006	3.14555	0
PAXIP1	PAXIP1	CAGF28;CAGF29;PACIP1;PAXIP1L;PTIP;TNRC2	PAX interacting protein 1	MLL3/4	0.473814	0.155247	0.00605088	6.94785	8.1727e-05	0.00265148	8.64287	0.0681959	0.430198	0.646101	0
VPS72	VPS72	CFL1;Swc2;TCFL1;YL-1;YL1	vacuolar protein sorting 72 homolog	NuA4;SRCAP	-0.923731	0.301646	0.0228436	-6.97154	7.97667e-05	0.00265148	8.64092	0.1325	-1.2176	-0.342152	-0.969765
YY1	YY1	DELTA;GADEVS;INO80S;NF-E1;UCRBP;YIN-YANG-1	YY1 transcription factor	INO80	1.06139	0.35035	0.030816	6.89691	8.64222e-05	0.00273501	8.64092	0.153894	1.05717	0.965474	1.3099
ASXL2	ASXL2	ASXH2;SHAPNS	ASXL transcriptional regulator 2	PR-DUB	0.559373	0.186647	0.00874607	6.82278	9.36406e-05	0.0028836	8.64092	0.0819862	0.430809	0.809245	0
UBE2I	UBE2I	C358B7.1;P18;UBC9	ubiquitin conjugating enzyme E2 I	Nuclear pore complex;SUMO1;SUMO2	-0.27852	0.0934117	0.00219074	-6.78543	9.64774e-05	0.0028836	8.66069	0.0410467	-0.312108	-0.229363	0
DEAF1	DEAF1	MRD24;NUDR;SPN;ZMYND5	DEAF1 transcription factor		-0.913557	0.305781	0.0234742	-6.80152	9.58306e-05	0.0028836	8.64092	0.134317	-1.02306	-0.997243	0
ASH2L	ASH2L	ASH2;ASH2L1;ASH2L2;Bre2	ASH2 like, histone lysine methyltransferase complex subunit	MLL1/2;MLL3/4;SET1A/B	0.350325	0.119631	0.00359302	6.66665	0.000111106	0.00326044	8.64092	0.0525489	0.351972	0.173943	0.600886
RUVBL1	RUVBL1	ECP-54;ECP54;INO80H;NMP 238;NMP238;PONTIN;Pontin52;RVB1;TIH1;TIP49;TIP49A	RuvB like AAA ATPase 1	INO80;NuA4;SRCAP	-0.576812	0.201595	0.0102031	-6.51381	0.000131719	0.00379633	8.64092	0.0885523	-0.790521	-0.216224	-0.536496
SRCAP	SRCAP	DOMO1;EAF1;FLHS;SWR1	Snf2 related CREBBP activator protein	N-CoR1;SRCAP	-1.39378	0.490501	0.0604018	-6.46895	0.000138538	0.00392281	8.64092	0.215456	-2.05449	-0.677272	-1.29069
RPA2	RPA2	REPA2;RP-A p32;RP-A p34;RPA32	replication protein A2	RPA	0.238676	0.0845231	0.00179358	6.42856	0.000145012	0.00403533	8.64092	0.0371274	0.21906	0.23125	0.305758
CASZ1	CASZ1	CAS11;CST;SRG;ZNF693;dJ734G22.1	castor zinc finger 1		0.587541	0.210609	0.0111358	6.35101	0.000158387	0.00427319	8.64092	0.0925114	0.537626	1.08625	0
BRMS1L	BRMS1L	BRMS1	BRMS1 like transcriptional repressor	SIN3A/B	-0.297199	0.106683	0.00285744	-6.3398	0.000158855	0.00427319	8.66069	0.0468783	-0.249654	-0.327621	-0.643605
CETN2	CETN2	CALT;CEN2	centrin 2	TREX-2;XPC	-0.322402	0.117748	0.00348077	-6.23342	0.000181314	0.00479175	8.64092	0.0517216	-0.280445	-0.477005	-0.235381
INTS1	INTS1	INT1;NET28	integrator complex subunit 1	Integrator	0.309499	0.113279	0.0032216	6.21999	0.000184156	0.00479175	8.64092	0.0497588	0.245842	0.519475	0
ACT[A1,A2,C1,G2]	ACTA1;ACTC1;ACTG2;ACTA2	ACT;ACTA;ACTA3;ACTC;ACTE;ACTL3;ACTSA;ACTSG;ASD5;ASMA;CFTD;CFTD1;CFTDM;CMD1R;CMH11;LVNC4;MPFD;NEM1;NEM2;NEM3;SHPM;VSCM	actin alpha 1, skeletal muscle;actin alpha cardiac muscle 1;actin gamma 2, smooth muscle;actin alpha 2, smooth muscle		-0.372802	0.136765	0.00469595	-6.20523	0.000187039	0.00479175	8.6442	0.0600787	-0.412946	-0.471799	-0.179287
HSPD1	HSPD1	CPN60;GROEL;HLD4;HSP-60;HSP60;HSP65;HuCHA60;SPG13	heat shock protein family D (Hsp60) member 1		-0.34891	0.128371	0.00413718	-6.18767	0.000191196	0.00482171	8.64092	0.056388	-0.380763	-0.352577	-0.153063
OGT	OGT	HINCUT-1;HRNT1;MRX106;O-GLCNAC;OGT1	O-linked N-acetylglucosamine (GlcNAc) transferase	MLL5-OGT-USP7;NSL	0.591075	0.219509	0.012097	6.13014	0.000204465	0.00507704	8.64092	0.0964211	0.526531	0.902364	0.559993
DIDO1	DIDO1	BYE1;C20orf158;DATF-1;DATF1;DIDO2;DIDO3;DIO-1;DIO1;dJ885L7.8	death inducer-obliterator 1		1.70007	0.634561	0.101092	6.09923	0.000212007	0.00518454	8.64092	0.278736	1.70891	0.539224	2.76916
ZNF367	ZNF367	AFF29;CDC14B;ZFF29	zinc finger protein 367		1.41372	0.529834	0.0704774	6.07441	0.000218285	0.00519978	8.64092	0.232734	1.64978	1.59033	0
RUVBL2	RUVBL2	CGI-46;ECP-51;ECP51;INO80J;REPTIN;RVB2;TAP54-beta;TIH2;TIP48;TIP49B	RuvB like AAA ATPase 2	INO80;NuA4;SRCAP	-0.572543	0.214809	0.0115845	-6.06786	0.000219975	0.00519978	8.64092	0.0943567	-0.802926	-0.195067	-0.529373
H1FX	H1FX	H1.10;H1X	H1 histone family member X		0.518255	0.194727	0.00951968	6.05896	0.000222295	0.00519978	8.64092	0.0855353	0.381919	0.815036	0.52198
KANSL1	KANSL1	CENP-36;KDVS;KIAA1267;MSL1v1;NSL1;hMSL1v1	KAT8 regulatory NSL complex subunit 1	NSL	2.73768	1.03389	0.268362	6.02821	0.000230518	0.00524024	8.64092	0.454145	2.45444	4.98555	3.0913
WDR43	WDR43	NET12;UTP5	WD repeat domain 43		-0.791559	0.298832	0.0224194	-6.03027	0.000229957	0.00524024	8.64092	0.131264	-0.570283	-1.35003	-0.470255
FOXC1	FOXC1	ARA;ASGD3;FKHL7;FREAC-3;FREAC3;IGDA;IHG1;IRID1;RIEG3	forkhead box C1		0.471593	0.178874	0.0080328	6.00206	0.000237772	0.00529547	8.64092	0.078572	0.558534	0.42676	0.000449926
RBPJ	RBPJ	AOS3;CBF1;IGKJRB;IGKJRB1;KBF2;RBP-J;RBPJK;RBPSUH;SUH;csl	recombination signal binding protein for immunoglobulin kappa J region		0.343492	0.131238	0.00432414	5.9571	0.000249353	0.00529547	8.65387	0.057661	0.311472	0.460907	0
ZBTB40	ZBTB40	ZNF923	zinc finger and BTB domain containing 40		0.953637	0.364085	0.0332793	5.96295	0.000249089	0.00529547	8.64092	0.159927	1.15269	0.801043	0
SUPT16H	SUPT16H	CDC68;FACTP140;SPT16;SPT16/CDC68	SPT16 homolog, facilitates chromatin remodeling subunit	FACT	-0.270127	0.102877	0.00265712	-5.97762	0.000244776	0.00529547	8.64092	0.0451897	-0.327305	-0.366164	-0.0811305
RNF40	RNF40	BRE1B;RBP95;STARING	ring finger protein 40		0.438324	0.167029	0.00700414	5.97425	0.000245759	0.00529547	8.64092	0.0733688	0.468045	0.538091	-0.381454
MRE11	MRE11	ATLD;HNGS1;MRE11A;MRE11B	MRE11 homolog, double strand break repair nuclease	MRN	-0.713092	0.274772	0.0189546	-5.90818	0.000265939	0.00551691	8.64092	0.120696	-0.486598	-1.19001	-0.365173
RBBP5	RBBP5	RBQ3;SWD1	RB binding protein 5, histone lysine methyltransferase complex subunit	MLL1/2;MLL3/4;SET1A/B	0.338291	0.131324	0.0043297	5.86444	0.000280289	0.00551691	8.64092	0.057685	0.329781	0.126965	0.584309
RPA3	RPA3	REPA3;RP-A p14	replication protein A3	RPA	0.245745	0.095192	0.00227495	5.87712	0.000276044	0.00551691	8.64092	0.0418138	0.248167	0.222876	0.272359
ZNF839	ZNF839	C14orf131	zinc finger protein 839		1.50089	0.580949	0.0847318	5.88155	0.000274578	0.00551691	8.64092	0.255186	1.84867	1.4637	0
HCFC2	HCFC2	HCF-2;HCF2	host cell factor C2	MLL1/2	0.237226	0.0916743	0.00210992	5.89109	0.000271449	0.00551691	8.64092	0.0402686	0.23442	0.213676	0.283747
YEATS4	YEATS4	4930573H17Rik;B230215M10Rik;GAS41;NUBI-1;YAF9	YEATS domain containing 4	NuA4;SRCAP	-0.887926	0.344458	0.0297881	-5.86842	0.00027895	0.00551691	8.64092	0.151306	-1.30758	-0.29283	-0.718083
INTS2	INTS2	INT2;KIAA1287	integrator complex subunit 2	Integrator	0.324468	0.126584	0.00402297	5.83331	0.000288483	0.00560978	8.66069	0.0556233	0.331948	0.367864	0
ZNF148	ZNF148	BERF-1;BFCOL1;GDACCF;HT-BETA;ZBP-89;ZFP148;pHZ-52	zinc finger protein 148		0.417665	0.163373	0.00670089	5.82007	0.000295716	0.00561512	8.64092	0.071763	0.483556	0.459574	-0.113658
RAD23B	RAD23B	HHR23B;HR23B;P58	RAD23 homolog B, nucleotide excision repair protein	XPC	-0.326541	0.127552	0.00408455	-5.82816	0.000292835	0.00561512	8.64092	0.0560282	-0.361168	-0.34747	-0.239284
TFPT	TFPT	FB1;INO80F;amida	TCF3 fusion partner	INO80	1.38325	0.546616	0.0750127	5.76103	0.000317694	0.0059085	8.64092	0.240105	1.66558	0.718805	1.62665
RMI2	RMI2	BLAP18;C16orf75	RecQ mediated genome instability 2	RMI/BLM	0.237287	0.0938015	0.00220897	5.75898	0.000318488	0.0059085	8.64092	0.041203	0.222892	0.261908	0.240824
NSD1	NSD1	ARA267;KMT3B;SOTOS;SOTOS1;STO	nuclear receptor binding SET domain protein 1		0.491082	0.19673	0.00971654	5.68283	0.00034959	0.00641179	8.64092	0.0864152	0.302623	0.4327	0.849816
MTA1	MTA1		metastasis associated 1	NuRD	1.19972	0.484654	0.0589704	5.63543	0.000370609	0.0066754	8.64092	0.212888	1.14901	0.475847	2.66528
NCOA6	NCOA6	AIB3;ASC2;NRC;PRIP;RAP250;TRBP	nuclear receptor coactivator 6	MLL3/4	0.514591	0.208012	0.0108629	5.63189	0.000372234	0.0066754	8.64092	0.0913709	0.416688	0.654196	1.02457
PRR12	PRR12	KIAA1205	proline rich 12		0.202898	0.0822294	0.00169758	5.6167	0.000378294	0.00668726	8.64722	0.0361241	0.260327	0.074629	0.208816
NOL11	NOL11		nucleolar protein 11		-0.619113	0.251119	0.0158318	-5.61268	0.000381182	0.00668726	8.64092	0.110306	-0.458809	-1.04275	0
SSRP1	SSRP1	FACT;FACT80;T160	structure specific recognition protein 1	FACT	-0.254521	0.103824	0.00270624	-5.58092	0.000396497	0.00688115	8.64092	0.0456055	-0.295979	-0.363868	-0.0730225
SP1	SP1		Sp1 transcription factor		0.347171	0.142454	0.00509473	5.54815	0.000413005	0.00703298	8.64092	0.0625741	0.303291	0.485454	0.297697
RAN	RAN	ARA24;Gsp1;TC4	RAN, member RAS oncogene family	CSE1L-RAN-KPNA2	-0.665753	0.273269	0.0187479	-5.5463	0.000413961	0.00703298	8.64092	0.120036	-0.633223	-0.330242	-1.40884
PAX6	PAX6	AN;AN2;ASGD5;D11S812E;FVH1;MGDA;WAGR	paired box 6		0.392939	0.161765	0.00656961	5.52995	0.000422494	0.00710319	8.64092	0.0710565	0.233011	0.602541	0.503099
BAP1	BAP1	HUCEP-13;UCHL2;hucep-6	BRCA1 associated protein 1	PR-DUB	0.461485	0.191232	0.00918104	5.49387	0.00044202	0.00735484	8.64092	0.0840001	0.416567	0.67404	0
ACTL6A	ACTL6A	ACTL6;ARPN-BETA;Arp4;BAF53A;INO80K	actin like 6A	BAF;EBAFA/B;GBAF;INO80;NuA4;PBAF;SRCAP	-0.674949	0.282852	0.0200858	-5.43241	0.000477568	0.00770795	8.64092	0.124245	-1.06312	-0.397102	-0.360341
RAD50	RAD50	NBSLD;RAD502;hRad50	RAD50 double strand break repair protein	MRN	-0.795182	0.333023	0.0278432	-5.43592	0.000475459	0.00770795	8.64092	0.146283	-0.506005	-1.30513	-0.00380882
RFWD3	RFWD3	FANCW;RNF201	ring finger and WD repeat domain 3		0.260423	0.108974	0.00298148	5.4385	0.000470193	0.00770795	8.66069	0.0478849	0.282843	0.297778	0
DPY30	DPY30	Cps25;HDPY-30;Saf19	dpy-30 histone methyltransferase complex regulatory subunit	MLL1/2;MLL3/4;SET1A/B	0.362725	0.153543	0.00591879	5.37807	0.000511595	0.00817539	8.64092	0.0674451	0.410885	0.0963481	0.540771
DMAP1	DMAP1	DNMAP1;DNMTAP1;EAF2;MEAF2;SWC4	DNA methyltransferase 1 associated protein 1	NuA4;SRCAP	-0.948531	0.402679	0.0407089	-5.36257	0.00052178	0.0082564	8.64092	0.17688	-1.45041	-0.30204	-0.717407
GTF3C4	GTF3C4	KAT12;TF3C-delta;TFIII90;TFIIIC290;TFIIIC90;TFIIICDELTA	general transcription factor IIIC subunit 4		0.559	0.23781	0.0141982	5.35133	0.000529303	0.00829413	8.64092	0.10446	0.493782	0.737425	0
KMT2A	KMT2A	ALL-1;CXXC7;HRX;HTRX1;MLL;MLL1;MLL1A;TRX1;WDSTS	lysine methyltransferase 2A	MLL1/2	0.143599	0.0616571	0.000954413	5.30212	0.000563649	0.00839459	8.64092	0.0270833	0.0971038	0.157642	0.241852
LMNB2	LMNB2	EPM9;LAMB2;LMN2	lamin B2		0.205038	0.0876297	0.00192785	5.32676	0.000546159	0.00839459	8.64092	0.038492	0.155444	0.33023	0
KLF16	KLF16	BTEB4;DRRF;NSLP2	Kruppel like factor 16		0.376104	0.161024	0.00650971	5.31647	0.000551442	0.00839459	8.65012	0.0707432	0.311545	0.56247	0
NFIB	NFIB	CTF;HMGIC/NFIB;MACID;NF-I/B;NF1-B;NFI-B;NFI-RED;NFIB2;NFIB3	nuclear factor I B		0.397934	0.170874	0.0073306	5.29978	0.000561088	0.00839459	8.66069	0.075085	0.399183	0.433541	0
KMT2C	KMT2C	HALR;KLEFS2;MLL3	lysine methyltransferase 2C	MLL3/4	0.596727	0.256443	0.0165102	5.29744	0.000567041	0.00839459	8.64092	0.112644	0.462768	0.842339	2.0779
G2E3	G2E3	KIAA1333;PHF7B	G2/M-phase specific E3 ubiquitin protein ligase		-1.08263	0.465144	0.0543182	-5.29874	0.000566096	0.00839459	8.64092	0.204318	-1.16602	-1.51415	0
BBX	BBX	ARTC1;HBP2;HSPC339;MDS001	BBX high mobility group box domain containing		0.921925	0.396717	0.0395123	5.29048	0.000572122	0.00839459	8.64092	0.174261	0.839459	0.529607	1.80172
ZNF644	ZNF644	BM-005;MYP21;NatF;ZEP-2	zinc finger protein 644		0.338042	0.146014	0.00535255	5.27056	0.00058695	0.00845837	8.64092	0.0641379	0.337642	0.395602	-0.057221
ELF4	ELF4	ELFR;MEF	E74 like ETS transcription factor 4		0.741967	0.320178	0.0257368	5.27561	0.000583148	0.00845837	8.64092	0.140641	0.634571	0.44742	1.65692
RCC1 (1)	RCC1	CHC1;RCC1-I;SNHG3-RCC1	regulator of chromosome condensation 1		-0.74813	0.327917	0.0269959	-5.19391	0.000647999	0.00925549	8.64092	0.14404	-0.665979	-0.325928	-1.51829
CDYL	CDYL	CDYL1	chromodomain Y like		0.398152	0.174991	0.00768783	5.17979	0.000659977	0.00926263	8.64092	0.0768663	0.470673	0.338773	-0.372525
ESCO1	ESCO1	A930014I12Rik;CTF;ECO1;EFO1;ESO1	establishment of sister chromatid cohesion N-acetyltransferase 1		-0.294047	0.129175	0.00418915	-5.18227	0.000657857	0.00926263	8.64092	0.056741	-0.216052	-0.535743	-0.224522
USP7	USP7	HAUSP;TEF1	ubiquitin specific peptidase 7	MLL5-OGT-USP7;ncPRC1.1	-0.617728	0.274763	0.0189534	-5.11822	0.000715098	0.00983941	8.64092	0.120692	-0.490576	-0.702008	-1.40551
KANSL2	KANSL2	C12orf41;NSL2	KAT8 regulatory NSL complex subunit 2	NSL	2.36729	1.05279	0.278262	5.11907	0.000714305	0.00983941	8.64092	0.462446	2.46165	2.17521	1.96716
RAD23A	RAD23A	HHR23A;HR23A	RAD23 homolog A, nucleotide excision repair protein	XPC	-0.351838	0.156745	0.00616847	-5.10823	0.000719362	0.00983941	8.66069	0.0688767	-0.386491	-0.408147	-0.273583
ARID4B	ARID4B	BCAA;BRCAA1;RBBP1L1;RBP1L1;SAP180	AT-rich interaction domain 4B	SIN3A/B	-0.393691	0.176213	0.00779555	-5.08625	0.000745673	0.0101136	8.64092	0.077403	-0.330682	-0.57397	0.42298
UBN2	UBN2		ubinuclein 2		0.204885	0.0918849	0.00211963	5.07629	0.000755482	0.0101612	8.64092	0.0403612	0.248759	0.0922293	0
WDR75	WDR75	NET16;UTP17	WD repeat domain 75		-0.513865	0.231518	0.0134568	-5.05294	0.000779033	0.0103914	8.64092	0.101696	-0.388731	-0.889299	0
NR4A1	NR4A1	GFRP1;HMR;N10;NAK-1;NGFIB;NP10;NUR77;TR3	nuclear receptor subfamily 4 group A member 1		0.68025	0.307347	0.0237152	5.03873	0.000793764	0.0105011	8.64092	0.135004	0.560569	1.18617	0
CDYL2	CDYL2	PCCP1	chromodomain Y like 2		0.419173	0.190041	0.0090674	5.01965	0.000808598	0.0105742	8.65994	0.0835063	0.445007	0.511205	0
ACTB	ACTB	BRWS1;PS1TP5BP1	actin beta	BAF;EBAFA/B;GBAF;NuA4;PBAF	-0.329969	0.149708	0.00562701	-5.01592	0.000812394	0.0105742	8.66069	0.0657843	-0.426057	-0.296085	-0.163276
FLYWCH1	FLYWCH1		FLYWCH-type zinc finger 1		0.504642	0.230735	0.0133659	4.97909	0.000858926	0.0110905	8.64092	0.101352	0.31625	0.998409	0.467867
ZNF24	ZNF24	KOX17;RSG-A;ZNF191;ZSCAN3;Zfp191	zinc finger protein 24		0.426746	0.196013	0.00964586	4.95639	0.000885225	0.0113393	8.64092	0.0861003	0.384397	0.598993	0
ZNF384	ZNF384	CAGH1;CAGH1A;CIZ;ERDA2;NMP4;NP;TNRC1	zinc finger protein 384		0.951451	0.437972	0.0481574	4.94562	0.000898007	0.0113627	8.64092	0.192383	1.27257	0.138748	0
HMGN5	HMGN5	NBP-45;NSBP1	high mobility group nucleosome binding domain 5		-0.833437	0.38385	0.0369908	-4.94301	0.000901129	0.0113627	8.64092	0.168609	-0.820067	-1.75694	0
INO80C	INO80C	C18orf37;IES6;hIes6	INO80 complex subunit C	INO80	1.19609	0.552624	0.0766709	4.92738	0.000920119	0.0115122	8.64092	0.242745	1.55379	0.765914	1.05275
RCOR2	RCOR2		REST corepressor 2		0.396423	0.183837	0.00848485	4.90838	0.000941072	0.0116838	8.64938	0.0807644	0.417572	0.438743	0
KLF13	KLF13	BTEB3;FKLF2;NSLP1;RFLAT-1;RFLAT1	Kruppel like factor 13		0.440997	0.205409	0.0105928	4.88761	0.000970375	0.0119556	8.64092	0.0902274	0.389777	0.739744	0
ZNF276	ZNF276	CENP-Z;CENPZ;ZADT;ZFP276;ZNF477	zinc finger protein 276		0.363599	0.17007	0.00726146	4.86717	0.000997371	0.0121269	8.64092	0.0747044	0.48305	0.0292948	0.477941
NFIC	NFIC	CTF;CTF5;NF-I;NFI	nuclear factor I C		0.538	0.251719	0.0159075	4.86573	0.000999303	0.0121269	8.64092	0.110569	0.437922	0.840059	-0.142212
NUP50	NUP50	NPAP60;NPAP60L	nucleoporin 50	Nuclear pore complex	-0.439057	0.205816	0.0106348	-4.85648	0.00101179	0.0121868	8.64092	0.0904063	-0.366494	-0.345098	-0.504922
KLF4 (1)	KLF4	EZF;GKLF	Kruppel like factor 4		0.605581	0.287	0.0206792	4.80365	0.00108652	0.01299	8.64092	0.126067	0.356662	1.06399	0.744678
INO80D	INO80D		INO80 complex subunit D	INO80	1.60962	0.764425	0.146703	4.79369	0.00110126	0.0130694	8.64092	0.335779	1.71096	1.18254	1.62493
UHRF1	UHRF1	ICBP90;Np95;RNF106;TDRD22;hNP95;hUHRF1;huNp95	ubiquitin like with PHD and ring finger domains 1		-0.262303	0.124825	0.00391178	-4.78389	0.00111598	0.0131474	8.64092	0.0548304	-0.219709	-0.384111	0.640115
EZH2	EZH2	ENX-1;ENX1;EZH2b;KMT6;KMT6A;WVS;WVS2	enhancer of zeste 2 polycomb repressive complex 2 subunit	PRC2.1;PRC2.2	-0.256925	0.122756	0.00378316	-4.76479	0.00114528	0.0131826	8.64092	0.0539214	-0.332234	-0.27367	-0.0428742
EIF4G2	EIF4G2	AAG1;DAP5;NAT1;P97	eukaryotic translation initiation factor 4 gamma 2		-0.540084	0.25779	0.0166842	-4.76925	0.00113717	0.0131826	8.6442	0.113243	-0.55628	-0.903301	-0.0320762
DDX41	DDX41	ABS;MPLPF	DEAD-box helicase 41	C complex spliceosome;Spliceosome	-0.242881	0.115963	0.00337619	-4.76647	0.00113544	0.0131826	8.66069	0.0509562	-0.241065	-0.313756	-0.195788
ZIC1/ZIC2	ZIC2;ZIC1	CRS6;HPE5;ZIC;ZNF201	Zic family member 2;Zic family member 1		0.507054	0.242472	0.0147603	4.76072	0.00115164	0.0131826	8.64092	0.106508	0.351838	0.927781	0.891578
ZFX/ZFY	ZFX;ZFY	ZNF911;ZNF926	zinc finger protein X-linked;zinc finger protein Y-linked		0.201809	0.097142	0.0023691	4.72949	0.00120165	0.0136582	8.64092	0.0426703	0.128869	0.230715	0.367207
PUF60	PUF60	FIR;RoBPI;SIAHBP1;VRJS	poly(U) binding splicing factor 60	Spliceosome	-0.432798	0.209496	0.0110187	-4.70261	0.0012441	0.0140418	8.64722	0.0920335	-0.456523	-0.454043	0
NSD2	NSD2	KMT3F;KMT3G;MMSET;REIIBP;TRX5;WHS;WHSC1	nuclear receptor binding SET domain protein 2		-0.267313	0.130188	0.00425515	-4.67443	0.0012956	0.0143226	8.64092	0.0571862	-0.414222	-0.395073	-0.100099
ZNF691	ZNF691	Zfp691	zinc finger protein 691		0.401894	0.195756	0.009621	4.67218	0.00129175	0.0143226	8.66048	0.0860185	0.525712	0.220019	0
CTCF	CTCF	MRD21	CCCTC-binding factor		0.550924	0.268262	0.0180671	4.67534	0.00129399	0.0143226	8.64092	0.117836	0.568401	0.294855	0.934342
SUMO2	SUMO2	HSMT3;SMT3B;SMT3H2;SUMO3;Smt3A	small ubiquitin like modifier 2	SUMO2	-0.500826	0.245738	0.0151605	-4.63976	0.00135882	0.0148545	8.64092	0.107942	-0.442235	-0.735725	0
MSANTD3	MSANTD3	C9orf30;L8	Myb/SANT DNA binding domain containing 3		0.510693	0.250674	0.0157758	4.638	0.00136212	0.0148545	8.64092	0.110111	0.398872	1.07201	0.336666
ZNF205	ZNF205	RhitH;ZNF210;Zfp13	zinc finger protein 205		0.376323	0.185873	0.00867399	4.60752	0.0014121	0.0152961	8.66069	0.0816757	0.380591	0.572583	0
INTS12	INTS12	INT12;PHF22;SBBI22	integrator complex subunit 12	Integrator	0.317549	0.157298	0.0062118	4.59588	0.00144363	0.0153291	8.64092	0.0690944	0.201978	0.51106	1.05007
CUL1	CUL1		cullin 1	SCF	-0.559469	0.27689	0.0192479	-4.59992	0.00143559	0.0153291	8.64092	0.121626	-0.543529	-0.934154	-0.245461
ACTG1	ACTG1	ACT;ACTG;DFNA20;DFNA26;HEL-176	actin gamma 1		-0.317037	0.156958	0.00618523	-4.59672	0.00143337	0.0153291	8.66069	0.0689702	-0.363953	-0.351489	-0.188753
DYNLL1	DYNLL1	DLC1;DLC8;DNCL1;DNCLC1;LC8;LC8a;PIN;hdlc1	dynein light chain LC8-type 1		0.317592	0.15804	0.00627071	4.57367	0.00148213	0.015635	8.65572	0.0694391	0.453551	0.240872	0.13916
UBQLN4	UBQLN4	A1U;A1Up;C1orf6;CIP75;UBIN	ubiquilin 4		0.381214	0.190342	0.00909597	4.55875	0.00151602	0.0158887	8.64938	0.0836224	0.460925	0.252098	0
CDCA5	CDCA5	SORORIN	cell division cycle associated 5	CDCA5-PDS5-Cohesin	-1.09607	0.549541	0.0758177	-4.54065	0.00155855	0.016229	8.64092	0.24139	-0.333076	-1.52951	-1.84492
NBN	NBN	AT-V1;AT-V2;ATV;NBS;NBS1;P95	nibrin	MRN	-0.629898	0.318899	0.0255315	-4.49674	0.00165694	0.017143	8.64092	0.140079	-0.437522	-1.12666	0.878277
MUS81	MUS81	SLX3	MUS81 structure-specific endonuclease subunit	MUS81-EME1	0.728821	0.370376	0.0344395	4.47979	0.0016967	0.0174425	8.64092	0.162691	0.563941	1.35677	-0.131298
INTS5	INTS5	INT5;KIAA1698	integrator complex subunit 5	Integrator	0.234447	0.119371	0.00357753	4.46961	0.00171133	0.0174816	8.66069	0.0524536	0.226431	0.319151	-0.147732
ACTL8	ACTL8	CT57	actin like 8		-0.279445	0.143083	0.00513977	-4.44622	0.0017785	0.0180534	8.64092	0.0628501	-0.25156	-0.405971	0.345673
SRRM2	SRRM2	300-KD;CWF21;Cwc21;HSPC075;SRL300;SRm300	serine/arginine repetitive matrix 2	C complex spliceosome;Spliceosome	-0.189837	0.0978963	0.00240604	-4.41464	0.00185931	0.0187558	8.64092	0.0430017	-0.0932313	-0.392623	-0.196877
NR2C2	NR2C2	TAK1;TR4	nuclear receptor subfamily 2 group C member 2		0.33391	0.172667	0.00748523	4.40094	0.00188525	0.0188993	8.66048	0.0758725	0.370721	0.334307	0
MRPS23	MRPS23	CGI-138;HSPC329;MRP-S23	mitochondrial ribosomal protein S23		0.427319	0.222596	0.0124401	4.36875	0.00197304	0.0196574	8.66069	0.0978126	0.470378	0.576391	0
ZMYM2	ZMYM2	FIM;MYM;RAMP;SCLL;ZNF198	zinc finger MYM-type containing 2	BHC;LSD-CoREST	0.340008	0.177936	0.00794872	4.35017	0.00203678	0.0200449	8.64092	0.0781597	0.349134	0.345348	0
INTS6	INTS6	DBI-1;DDX26;DDX26A;DICE1;HDB;INT6;Notchl2	integrator complex subunit 6	Integrator	0.238318	0.124695	0.00390361	4.35101	0.00203435	0.0200449	8.64092	0.0547731	0.240711	0.311598	-0.376841
HMGN3 (2)	HMGN3	PNAS-24;PNAS-25;TRIP7	high mobility group nucleosomal binding domain 3		0.234028	0.123227	0.00381242	4.32199	0.0021087	0.0206269	8.66069	0.0541482	0.176847	0.277887	0.316602
SRSF11	SRSF11	NET2;SFRS11;dJ677H15.2;p54	serine and arginine rich splicing factor 11	Spliceosome	-0.293195	0.155616	0.00607969	-4.2891	0.00222054	0.0215901	8.64294	0.0683581	-0.362511	-0.260368	-0.206515
WAC	WAC	BM-016;DESSH;PRO1741;Wwp4	WW domain containing adaptor with coiled-coil		0.307413	0.163485	0.0067103	4.27925	0.00224143	0.0216627	8.66069	0.071838	0.390153	0.137276	0
RCC2	RCC2	TD-60	regulator of chromosome condensation 2		-0.288702	0.154398	0.00598483	-4.25686	0.00232656	0.0223516	8.64092	0.0678204	-0.241158	-0.405942	0
SKP1	SKP1	EMC19;OCP-II;OCP2;SKP1A;TCEB1L;p19A	S-phase kinase associated protein 1	SCF;ncPRC1.1	-0.410214	0.220367	0.0121922	-4.23629	0.00238387	0.0227667	8.66069	0.0968331	-0.328471	-0.712644	-0.172999
SUZ12	SUZ12	CHET9;JJAZ1	SUZ12 polycomb repressive complex 2 subunit	PRC2.1;PRC2.2	-0.200859	0.108189	0.00293857	-4.22659	0.00242983	0.0230691	8.64092	0.0475228	-0.261214	-0.195647	-0.0234103
HMGN2	HMGN2	HMG17	high mobility group nucleosomal binding domain 2		0.2821	0.15382	0.00594014	4.17514	0.00261676	0.0246985	8.64092	0.0675667	0.14404	0.357907	0.48308
NIPBL	NIPBL	CDLS;CDLS1;IDN3;IDN3-B;Scc2	NIPBL cohesin loading factor	Cohesin loading complex	-0.354185	0.194667	0.00951378	-4.14209	0.00274487	0.0257571	8.64092	0.0855088	-0.174625	-0.664467	0
WDR5	WDR5	BIG-3;CFAP89;SWD3	WD repeat domain 5	ATAC;MLL1/2;MLL3/4;NSL;SET1A/B;ncPRC1.3/5;ncPRC1.6	0.199486	0.110462	0.00306333	4.11131	0.00287025	0.0267779	8.64092	0.0485212	0.298779	0.0217449	0.207473
JRK	JRK	JH8;jerky	Jrk helix-turn-helix protein		0.808179	0.450254	0.0508963	4.0863	0.00297664	0.0276109	8.64092	0.197778	0.50763	1.7027	0.965581
GTF2I	GTF2I	BAP135;BTKAP1;DIWS;GTFII-I;IB291;SPIN;TFII-I;WBS;WBSCR6	general transcription factor IIi	BHC	0.463779	0.259096	0.0168535	4.07503	0.00302593	0.0277492	8.64092	0.11381	0.326647	0.981807	-0.569847
MSL1	MSL1	MSL-1	MSL complex subunit 1	MSL	-0.373204	0.208316	0.0108947	-4.07854	0.00301051	0.0277492	8.64092	0.0915043	-0.15051	-0.384705	-0.76088
NUMA1 (1)	NUMA1	NMP-22;NUMA	nuclear mitotic apparatus protein 1		-0.32825	0.183711	0.00847337	-4.06626	0.00305047	0.0278162	8.66048	0.0807254	-0.134694	-0.609461	-0.367948
CDC27	CDC27	ANAPC3;APC3;CDC27Hs;D0S1430E;D17S978E;H-NUC;HNUC;NUC2	cell division cycle 27	APC/C	-0.194999	0.109828	0.00302827	-4.04204	0.00317534	0.0287921	8.64092	0.0482427	-0.135449	-0.256825	-0.721645
KLF5	KLF5	BTEB2;CKLF;IKLF	Kruppel like factor 5		0.360713	0.20396	0.0104438	4.02622	0.00324977	0.0293024	8.64092	0.089591	0.246024	0.617675	0.0830014
BRMS1	BRMS1		BRMS1 transcriptional repressor and anoikis regulator	SIN3A/B	-0.334196	0.189244	0.00899117	-4.02031	0.00327806	0.0293933	8.64092	0.083127	-0.299872	-0.579458	0.210831
MAP7D1	MAP7D1	PARCC1;RPRC1	MAP7 domain containing 1		0.2963	0.168072	0.0070919	4.01321	0.0033098	0.0295139	8.6442	0.0738313	0.25627	0.515104	0.387106
VRK3	VRK3		VRK serine/threonine kinase 3		-0.207038	0.117803	0.00348403	-4.00106	0.00337196	0.029903	8.64092	0.0517458	-0.269584	-0.0945441	0
CUX2	CUX2	CDP2;CUTL2;EIEE67	cut like homeobox 2		0.864456	0.49447	0.0613833	3.98	0.00347803	0.0306751	8.64092	0.2172	0.76656	1.91115	0
LIN54	LIN54	CXCDC1;JC8.6;MIP120;TCX1	lin-54 DREAM MuvB core complex component	B-MYB-MuvB	0.48095	0.276095	0.0191376	3.96571	0.00355201	0.0311573	8.64092	0.121277	0.344909	0.800064	0
INTS9	INTS9	CPSF2L;INT9;RC74	integrator complex subunit 9	Integrator	0.262675	0.152785	0.00586047	3.91398	0.00383419	0.0334507	8.64092	0.067112	0.33412	0.0992984	0
TRMT112	TRMT112	HSPC152;HSPC170;TRM112;TRMT11-2;hTrm112	tRNA methyltransferase subunit 11-2		-0.429784	0.250874	0.0158009	-3.9001	0.00391385	0.0339621	8.64092	0.110198	-0.349748	-0.743823	0
NFIX (1)	NFIX	CTF;MRSHSS;NF-I/X;NF1-X;NF1A;SOTOS2	nuclear factor I X		0.57641	0.337066	0.0285234	3.89312	0.00395463	0.0341324	8.64092	0.148059	0.490887	0.853952	0.423449
NFIA	NFIA	BRMUTD;CTF;NF-I/A;NF1-A;NFI-A;NFI-L	nuclear factor I A		0.520995	0.305213	0.0233878	3.88494	0.00398887	0.0342449	8.6568	0.134106	0.665658	0.752664	0
DDOST	DDOST	AGER1;CDG1R;GATD6;OKSWcl45;OST;OST48;WBP1	dolichyl-diphosphooligosaccharide--protein glycosyltransferase non-catalytic subunit	OST	0.321955	0.18906	0.00897399	3.87546	0.00404254	0.0344509	8.66014	0.0830753	0.262063	0.50673	0
JMJD1C	JMJD1C	KDM3C;TRIP-8;TRIP8	jumonji domain containing 1C		0.391297	0.22982	0.0132601	3.87615	0.00405556	0.0344509	8.64092	0.10095	0.516299	0.125488	1.61648
SLC25A5	SLC25A5	2F1;AAC2;ANT2;T2;T3	solute carrier family 25 member 5		0.271787	0.159781	0.00640944	3.87243	0.00407803	0.0344604	8.64092	0.070185	0.135807	0.548991	0.291972
SKI	SKI	SGS;SKV	SKI proto-oncogene		0.330245	0.194815	0.00952829	3.85918	0.00415923	0.0349635	8.64092	0.0855739	0.197775	0.702515	0
LIN9	LIN9	BARA;BARPsv;Lin-9;TGS;TGS1;TGS2	lin-9 DREAM MuvB core complex component	B-MYB-MuvB	0.422428	0.251004	0.0158173	3.83135	0.0043354	0.0358945	8.64092	0.110256	0.29923	0.804203	0
AAAS	AAAS	AAA;AAASb;ADRACALA;ADRACALIN;ALADIN;GL003	aladin WD repeat nucleoporin	Nuclear pore complex	0.402661	0.239486	0.0143989	3.82772	0.00435894	0.0358945	8.64092	0.105196	0.356476	0.660039	0
INTS10	INTS10	C8orf35;INT10	integrator complex subunit 10	Integrator	0.254451	0.15131	0.00574793	3.82791	0.00435128	0.0358945	8.64779	0.0664725	0.348358	0.0127613	0
CCDC86	CCDC86		coiled-coil domain containing 86		-0.650213	0.385705	0.0373491	-3.83779	0.00429391	0.0358945	8.64092	0.169424	-0.37733	-1.58146	-0.401987
FIZ1	FIZ1	ZNF798	FLT3 interacting zinc finger 1		-0.479199	0.286126	0.0205535	-3.81275	0.00445754	0.0365202	8.64092	0.125683	-0.368786	-1.11329	0
KDM2A	KDM2A	CXXC8;FBL11;FBL7;FBXL11;JHDM1A;LILINA	lysine demethylase 2A		-0.395146	0.236507	0.014043	-3.80359	0.00451906	0.0368372	8.64092	0.103888	-0.310918	-0.845984	-0.00841862
ARID4A	ARID4A	RBBP-1;RBBP1;RBP-1;RBP1	AT-rich interaction domain 4A	SIN3A/B	-0.380639	0.228084	0.0130605	-3.79926	0.00454839	0.0368899	8.64092	0.100188	-0.42067	-0.391793	0.45436
HIRA	HIRA	DGCR1;TUP1;TUPLE1	histone cell cycle regulator	HUCA	0.145439	0.0874025	0.00191794	3.78688	0.00461452	0.0372392	8.66048	0.0384061	0.186447	0.0425134	0
DNMT1 (1)	DNMT1	ADCADN;AIM;CXXC9;DNMT;HSN1E;MCMT;m.HsaI	DNA methyltransferase 1	KAP1-SETDB1-DNMT1-ZNF304	-0.318777	0.192347	0.00928837	-3.77297	0.0047312	0.0378027	8.64092	0.0844897	-0.192741	-0.527456	-1.57349
MAZ (1)	MAZ	PUR1;Pur-1;SAF-1;SAF-2;SAF-3;ZF87;ZNF801;Zif87	MYC associated zinc finger protein		0.422584	0.254974	0.0163215	3.7731	0.00473026	0.0378027	8.64092	0.111999	0.187802	0.753527	0.802927
ZNF281	ZNF281	ZBP-99;ZNP-99	zinc finger protein 281		0.178087	0.107852	0.00292044	3.75773	0.00482094	0.03833	8.66069	0.0473922	0.116512	0.262206	0.249936
TRIM28	TRIM28	KAP1;PPP1R157;RNF96;TF1B;TIF1B	tripartite motif containing 28	KAP1-ATRX;KAP1-HP1;KAP1-SETDB1-DNMT1-ZNF304;N-CoR1	0.334079	0.20275	0.0103203	3.75118	0.00488858	0.0386773	8.64092	0.0890596	0.262925	0.76057	-0.23579
PSIP1 (1)	PSIP1	DFS70;LEDGF;PAIP;PSIP2;p52;p75	PC4 and SFRS1 interacting protein 1		0.308766	0.187838	0.00885803	3.7422	0.0049551	0.0387738	8.64092	0.0825093	0.224427	0.213895	0.934616
TMEM41B	TMEM41B		transmembrane protein 41B		0.525288	0.319763	0.02567	3.73982	0.00497285	0.0387738	8.64092	0.140458	0.411961	1.09614	0
RYBP	RYBP	AAP1;APAP-1;DEDAF;YEAF1	RING1 and YY1 binding protein	ncPRC1;ncPRC1.1;ncPRC1.3/5;ncPRC1.6	-0.309445	0.188247	0.00889664	-3.74228	0.00495448	0.0387738	8.64092	0.0826889	-0.287447	-0.580332	-0.10814
DDX3X (2)	DDX3X	CAP-Rf;DBX;DDX14;DDX3;HLP2;MRX102	DEAD-box helicase 3 X-linked	Spliceosome	0.25796	0.157661	0.00624072	3.7235	0.00507613	0.0393278	8.66069	0.0692789	0.246697	0.28373	0.26169
PPP2CA/PPP2CB	PPP2CA;PPP2CB	NEDLBA;PP2Abeta;PP2Ac;PP2CA;PP2CB;PP2Calpha;RP-C	protein phosphatase 2 catalytic subunit alpha;protein phosphatase 2 catalytic subunit beta		0.343274	0.209851	0.0110558	3.72401	0.00509264	0.0393278	8.64092	0.0921785	0.350752	0.380908	0
RAD21	RAD21	CDLS4;HR21;HRAD21;MCD1;MGS;NXP1;SCC1;hHR21	RAD21 cohesin complex component	CDCA5-PDS5-Cohesin;Cohesin	-0.341977	0.209358	0.0110042	-3.71805	0.00512906	0.0394205	8.65012	0.0919776	-0.41543	-0.28438	0
YAF2	YAF2		YY1 associated factor 2	ncPRC1;ncPRC1.1;ncPRC1.3/5;ncPRC1.6	-0.316905	0.194306	0.00947857	-3.71299	0.005178	0.0396081	8.64092	0.0853504	-0.441138	-0.158503	-0.106742
PPP1CC	PPP1CC	PP-1G;PP1C;PPP1G	protein phosphatase 1 catalytic subunit gamma	PTW/PP1	-0.195397	0.120525	0.00364703	-3.68947	0.00534406	0.0406855	8.66069	0.0529606	-0.182918	-0.270259	-0.174038
ZNF146	ZNF146	OZF	zinc finger protein 146		0.181968	0.112863	0.00319797	3.67035	0.00552043	0.0418308	8.64294	0.0495777	0.11148	0.340186	0.220832
ZFAT	ZFAT	AITD3;ZFAT1;ZNF406	zinc finger and AT-hook domain containing		0.381645	0.237698	0.0141848	3.65522	0.00565067	0.0426177	8.64092	0.104411	0.534464	-0.107455	0
ZIC5	ZIC5		Zic family member 5		0.551902	0.345026	0.0298864	3.64159	0.00576873	0.0429066	8.64092	0.151555	0.358357	1.19668	0
ZNF362	ZNF362	RN;lin-29	zinc finger protein 362		1.09269	0.682428	0.116919	3.6452	0.00573721	0.0429066	8.64092	0.299762	1.63904	0	0
HIST1H1C	HIST1H1C	H1.2;H1C;H1F2;H1s-1	histone cluster 1 H1 family member c		0.272202	0.170056	0.00726026	3.64402	0.00574753	0.0429066	8.64092	0.0746982	0.094022	0.443733	0.495429
SIRT7	SIRT7	SIR2L7	sirtuin 7	B-WICH	0.457502	0.286586	0.0206197	3.63428	0.00583314	0.0430093	8.64092	0.125885	0.224458	0.769143	0.637886
DEK	DEK	D6S231E	DEK proto-oncogene	B-WICH;Splicing-dependent exon junction complex	-0.941222	0.589646	0.0872876	-3.63398	0.00583583	0.0430093	8.64092	0.259006	-1.2098	-1.84679	-0.231451
CHD7	CHD7	CRG;HH5;IS3;KAL5	chromodomain helicase DNA binding protein 7		0.391964	0.2458	0.0151683	3.63031	0.00586839	0.0430526	8.64092	0.10797	0.487533	-0.0707836	0.897741
IFI16	IFI16	IFNGIP1;PYHIN2	interferon gamma inducible protein 16		0.278725	0.175204	0.0077065	3.6217	0.00594567	0.0434223	8.64092	0.0769596	0.126171	0.514747	0.846516
HMGA1	HMGA1	HMG-R;HMGA1A;HMGIY	high mobility group AT-hook 1		0.295601	0.188828	0.00895169	3.56385	0.00649368	0.0472108	8.64092	0.0829443	0.121873	0.397401	0.637997
ARID5B	ARID5B	DESRT;MRF-2;MRF2	AT-rich interaction domain 5B		0.27307	0.174934	0.00768275	3.55371	0.00659514	0.0475825	8.64092	0.0768409	0.1629	0.706894	0.4894
PAGR1	PAGR1	C16orf53;GAS;PA1	PAXIP1 associated glutamate rich protein 1	MLL3/4	0.53178	0.340796	0.0291581	3.55237	0.00660864	0.0475825	8.64092	0.149697	0.478777	0.741238	0
MSH2	MSH2	COCA1;FCC1;HNPCC;HNPCC1;LCFS2;hMSH2	mutS homolog 2	MutSalpha/beta	0.267271	0.1714	0.00737555	3.54994	0.00663325	0.0475825	8.64092	0.075289	0.244383	0.553093	0
MIER1	MIER1	ER1;MI-ER1	MIER1 transcriptional regulator		0.402736	0.259253	0.016874	3.53652	0.00677086	0.0483548	8.64092	0.113879	0.274924	0.951142	0.547779
CBX4	CBX4	NBP16;PC2	chromobox 4	PRC1	0.481341	0.310273	0.0241689	3.53175	0.00682055	0.048495	8.64092	0.13629	0.147223	0.347668	1.06184
ZBTB12	ZBTB12	Bat9;C6orf46;D6S59E;G10;NG35	zinc finger and BTB domain containing 12		0.580579	0.375362	0.0353729	3.52121	0.00693159	0.0490683	8.64092	0.164881	0.476276	1.41207	0
MECP2 (1)	MECP2	AUTSX3;MRX16;MRX79;MRXS13;MRXSL;PPMX;RS;RTS;RTT	methyl-CpG binding protein 2		0.257594	0.167034	0.00700453	3.51085	0.00704266	0.0496369	8.64092	0.0733708	0.0923902	0.539693	0.393743
TBRG1	TBRG1	NIAM;TB-5	transforming growth factor beta regulator 1		1.29391	0.849881	0.181337	3.46597	0.00754552	0.0529499	8.64092	0.373317	1.44359	0.331189	2.23589
ANAPC10	ANAPC10	APC10;DOC1	anaphase promoting complex subunit 10	APC/C	-0.209202	0.138127	0.00478993	-3.44799	0.00775752	0.0542019	8.64092	0.0606735	-0.160053	-0.370268	0.17169
KPNA3	KPNA3	IPOA4;SRP1;SRP1gamma;SRP4;hSRP1	karyopherin subunit alpha 3	Importin	-0.442158	0.292259	0.0214441	-3.44421	0.00780289	0.0542839	8.64092	0.128377	-0.181554	-0.740332	-0.872058
MYBL2	MYBL2	B-MYB;BMYB	MYB proto-oncogene like 2	B-MYB-MuvB	0.443682	0.294282	0.021742	3.43232	0.00794735	0.0546086	8.64092	0.129266	0.263946	0.886996	0
THAP11	THAP11	CTG-B43a;CTG-B45d;HRIHFB2206;RONIN	THAP domain containing 11		0.211552	0.140368	0.00494681	3.42981	0.00795107	0.0546086	8.66069	0.0616802	0.302491	0.0586903	0.195695
RIF1	RIF1		replication timing regulatory factor 1		0.298597	0.197987	0.00984106	3.43344	0.0079336	0.0546086	8.64092	0.0869671	0.135765	0.363715	0.643181
MLLT1	MLLT1	ENL;LTG19;YEATS1	MLLT1 super elongation complex subunit	EBAFA/B	-0.598225	0.397317	0.039632	-3.42774	0.00800378	0.0547377	8.64092	0.174525	-0.244905	-1.28225	-0.408263
BANP (1)	BANP	BEND1;SMAR1;SMARBP1	BTG3 associated nuclear protein		0.515042	0.342668	0.0294793	3.42177	0.00807797	0.055012	8.64092	0.150519	0.262675	0.964051	1.00854
TOX4	TOX4	C14orf92;KIAA0737;LCP1;MIG7	TOX high mobility group box family member 4	PTW/PP1	0.428026	0.289221	0.0210005	3.36915	0.00876342	0.0593125	8.64092	0.127043	0.31576	0.26481	1.24317
SFPQ	SFPQ	POMP100;PPP1R140;PSF	splicing factor proline and glutamine rich		0.10971	0.0741832	0.00138165	3.36563	0.00878295	0.0593125	8.66048	0.0325973	0.0769807	0.148759	0.418094
HIST1H2BM	HIST1H2BM	H2B/e;H2BFE;dJ160A22.3	histone cluster 1 H2B family member m		-0.25281	0.171537	0.00738759	-3.35398	0.00894321	0.0601431	8.66069	0.0753763	-0.301095	-0.298106	-0.110945
ACIN1 (1)	ACIN1	ACINUS;ACN;fSAP152	apoptotic chromatin condensation inducer 1	ASAP;Spliceosome	-0.31075	0.211802	0.0112628	-3.33892	0.00915546	0.061315	8.66048	0.0930691	-0.000902684	-0.60962	-0.378501
POLE3	POLE3	CHARAC17;CHRAC17;CHRAC2;YBL1;p17	DNA polymerase epsilon 3, accessory subunit	Base Excision Repair Complex;CHRAC	-0.833625	0.570889	0.0818226	-3.3243	0.00939594	0.0626655	8.64092	0.250767	-0.251449	-1.93394	-0.666723
UCHL5	UCHL5	CGI-70;INO80R;UCH-L5;UCH37	ubiquitin C-terminal hydrolase L5	INO80	1.66715	1.14573	0.32956	3.31262	0.00956829	0.0631955	8.64092	0.503271	1.59987	0.575458	4.43163
SLC25A6	SLC25A6	AAC3;ANT;ANT 2;ANT 3;ANT3;ANT3Y	solute carrier family 25 member 6		0.275539	0.189606	0.00902554	3.30836	0.00963203	0.0631955	8.64092	0.0832857	0.138478	0.518502	0.292924
MECOM (1)	MECOM	AML1-EVI-1;EVI1;KMT8E;MDS1;MDS1-EVI1;PRDM3;RUSAT2	MDS1 and EVI1 complex locus		0.386643	0.265887	0.0177489	3.31011	0.00959608	0.0631955	8.64722	0.116807	0.208372	0.776993	0.14076
ZNF451	ZNF451	COASTER;dJ417I1.1	zinc finger protein 451		-1.34146	0.922602	0.213698	-3.31012	0.00960565	0.0631955	8.64092	0.40526	-0.674531	-2.8169	0
LIN37	LIN37	F25965;ZK418.4;lin-37	lin-37 DREAM MuvB core complex component	B-MYB-MuvB	0.375513	0.258642	0.0167946	3.30526	0.00967866	0.0632444	8.64092	0.113611	0.258612	0.718817	0
ZFP91	ZFP91	DMS-8;DSM-8;FKSG11;PZF;ZFP-91;ZNF757	ZFP91 zinc finger protein		0.393245	0.274032	0.0188526	3.26695	0.0102748	0.0668691	8.64092	0.120371	0	0	0.574636
TFAP2A (1)	TFAP2A	AP-2;AP-2alpha;AP2TF;BOFS;TFAP2	transcription factor AP-2 alpha	AP-2 dimers	0.239588	0.167358	0.00703172	3.25911	0.0104015	0.0674215	8.64092	0.0735132	0.0692147	0.450749	0.439473
MSL3	MSL3	MSL3L1	MSL complex subunit 3	MSL	-0.432259	0.302573	0.0229843	-3.25233	0.0105124	0.0678683	8.64092	0.132908	-0.215532	-0.281534	-0.936813
CGGBP1	CGGBP1	CGGBP;p20-CGGBP	CGG triplet repeat binding protein 1		0.281917	0.197556	0.00979847	3.2483	0.0105677	0.0679535	8.64779	0.0867891	0.163934	0.428317	0
RBMXL1	RBMXL1	RBM1	RBMX like 1		0.337731	0.237658	0.01418	3.23518	0.0107983	0.0691605	8.64092	0.104393	0.47164	0.460396	0.233447
UTP4	UTP4	CIRH1A;CIRHIN;NAIC;TEX292	UTP4 small subunit processome component		-0.802823	0.565647	0.0803269	-3.23114	0.0108669	0.069325	8.64092	0.248465	-0.567669	-1.01004	-1.74431
RPL35	RPL35	DBA19;L35	ribosomal protein L35	60S Ribosomal subunit	-0.20683	0.146056	0.00535562	-3.22367	0.0109894	0.06983	8.6442	0.0641599	-0.101993	-0.323262	-0.29263
ZFHX3	ZFHX3	ATBF1;ATBT;ZNF927	zinc finger homeobox 3		0.393933	0.27969	0.0196392	3.20647	0.0112953	0.0714928	8.64092	0.122856	0.526164	0.139271	-0.0995504
ANAPC16	ANAPC16	APC16;C10orf104;CENP-27;MSAG;bA570G20.3	anaphase promoting complex subunit 16	APC/C	-0.221517	0.157651	0.00623966	-3.19884	0.0114314	0.0720713	8.64092	0.0692492	-0.155873	-0.270759	-0.443896
RPS19	RPS19	DBA;DBA1;S19;eS19	ribosomal protein S19	40S Ribosomal subunit	-0.205198	0.146421	0.00538239	-3.19045	0.0115829	0.0727425	8.64092	0.0643164	-0.127936	-0.47162	-0.226883
ZNF395	ZNF395	HDBP-2;HDBP2;HDRF-2;PBF;PRF-1;PRF1;Si-1-8-14	zinc finger protein 395		0.36039	0.257711	0.0166738	3.18361	0.0117079	0.0732426	8.64092	0.113201	0.251648	0.71987	0
SPC24	SPC24	SPBC24	SPC24 component of NDC80 kinetochore complex		-0.523527	0.374978	0.0353007	-3.17843	0.0118036	0.0735561	8.64092	0.164712	-0.858619	0	-0.282652
U2AF2	U2AF2	U2AF65	U2 small nuclear RNA auxiliary factor 2	Spliceosome	-0.11239	0.0808647	0.00164175	-3.16294	0.01206	0.074865	8.66069	0.0355334	-0.0664121	-0.131289	-0.166656
BAZ1A	BAZ1A	ACF1;WALp1;WCRF180;hACF1	bromodomain adjacent to zinc finger domain 1A	ACF;CHRAC	-0.801086	0.577402	0.0837004	-3.1585	0.0121794	0.0753165	8.64092	0.253628	-0.181147	-1.94416	-0.654292
RBBP4	RBBP4	NURF55;RBAP48;lin-53	RB binding protein 4, chromatin remodeling factor	B-MYB-MuvB;CAF-1;EMSY;NuRD;NuRF;PRC2.1;PRC2.2;SIN3A/B	0.383667	0.277223	0.0192942	3.1507	0.01233	0.0759563	8.64092	0.121772	0.423777	-0.0457077	0.815881
ZNF668	ZNF668		zinc finger protein 668		0.144264	0.104366	0.00273468	3.14574	0.0123918	0.076047	8.66048	0.0458601	0.114698	0.210792	0
KIF22	KIF22	A-328A3.2;KID;KNSL4;OBP;OBP-1;OBP-2;SEMDJL2	kinesin family member 22		-0.259442	0.187803	0.00885469	-3.14499	0.0124414	0.0760619	8.64092	0.0824937	-0.292615	0.07447	-0.607494
TRIP12 (1)	TRIP12	MRD49;TRIP-12;ULF	thyroid hormone receptor interactor 12		-0.262157	0.189965	0.00905981	-3.14173	0.0125054	0.0761652	8.64092	0.0834437	-0.171479	-0.432782	-0.263303
TAF5L	TAF5L	PAF65B	TATA-box binding protein associated factor 5 like	PCAF;SAGA;TFTC	-0.613742	0.445521	0.0498318	-3.13616	0.0126155	0.0765467	8.64092	0.195698	-0.498656	-1.26533	0
UBP1	UBP1	LBP-1B;LBP-1a;LBP1A;LBP1B	upstream binding protein 1		0.282171	0.205552	0.0106075	3.12516	0.0128362	0.0768895	8.64092	0.0902901	0.131294	0.679859	0
VEZF1	VEZF1	DB1;ZNF161	vascular endothelial zinc finger 1		0.600394	0.437191	0.0479858	3.12641	0.0128109	0.0768895	8.64092	0.192039	0.252132	1.32378	0.796604
CHD6	CHD6	CHD-6;CHD5;RIGB	chromodomain helicase DNA binding protein 6		0.368529	0.26837	0.0180817	3.12621	0.012815	0.0768895	8.64092	0.117884	0.629313	-0.0359259	0.60474
MECP2 (2)	MECP2	AUTSX3;MRX16;MRX79;MRXS13;MRXSL;PPMX;RS;RTS;RTT	methyl-CpG binding protein 2		0.302238	0.220262	0.01218	3.12386	0.0128626	0.0768895	8.64092	0.0967516	0.100398	0.610754	0.356067
CHRAC1	CHRAC1	CHARC1;CHARC15;CHRAC-1;CHRAC-15;CHRAC15;YCL1	chromatin accessibility complex subunit 1	CHRAC	-0.788116	0.57591	0.0832682	-3.11542	0.0130349	0.0776323	8.64092	0.252973	-0.138607	-1.85907	-0.645871
PRDM11	PRDM11	PFM8	PR/SET domain 11		0.231114	0.169093	0.00717828	3.11159	0.0131139	0.0778156	8.64092	0.0742753	0.0959517	0.449425	0.446112
ZNF143	ZNF143	SBF;STAF;pHZ-1	zinc finger protein 143		0.473716	0.348991	0.0305773	3.09019	0.0135647	0.0801955	8.64092	0.153297	0.560806	0.0361878	0
HCFC1 (2)	HCFC1	CFF;HCF;HCF-1;HCF1;HFC1;MRX3;PPP1R89;VCAF	host cell factor C1	MLL1/2;NSL;SET1A/B	1.25911	0.931767	0.217964	3.07635	0.0138646	0.0808853	8.64092	0.409286	0.908025	0.609426	2.83626
PATZ1	PATZ1	MAZR;PATZ;RIAZ;ZBTB19;ZNF278;ZSG;dJ400N23	POZ/BTB and AT hook containing zinc finger 1		0.344263	0.25535	0.0163697	3.06928	0.0140206	0.0808853	8.64092	0.112164	0.267385	0.774671	0.0504357
AURKA	AURKA	AIK;ARK1;AURA;BTAK;PPP1R47;STK15;STK6;STK7	aurora kinase A		-0.225799	0.16733	0.00702936	-3.07206	0.013959	0.0808853	8.64092	0.0735008	-0.160416	-0.422866	0.32012
CIC	CIC	MRD45	capicua transcriptional repressor		0.397882	0.29396	0.0216944	3.08138	0.0137547	0.0808853	8.64092	0.129124	0.303998	0.871311	-0.292082
HMBOX1	HMBOX1	HNF1LA;HOT1;PBHNF	homeobox containing 1		0.787444	0.582876	0.0852948	3.07556	0.013882	0.0808853	8.64092	0.256033	0.536386	2.24895	0
PPP2R1A	PPP2R1A	MRD36;PP2A-Aalpha;PP2AA;PP2AAALPHA;PR65A	protein phosphatase 2 scaffold subunit Aalpha		0.232543	0.172545	0.00747471	3.06706	0.0140321	0.0808853	8.66069	0.0758195	0.328166	0.170064	0
ANAPC7	ANAPC7	APC7	anaphase promoting complex subunit 7	APC/C	-0.253217	0.187459	0.00882235	-3.07515	0.0138909	0.0808853	8.64092	0.0823429	-0.135505	-0.318288	-0.803607
LIN52	LIN52	C14orf46;c14_5549	lin-52 DREAM MuvB core complex component	B-MYB-MuvB	0.370379	0.275222	0.0190168	3.06368	0.0141453	0.0812474	8.64092	0.120893	0.165976	0.778435	0
SCAF8	SCAF8	RBM16	SR-related CTD associated factor 8		0.998743	0.743302	0.138708	3.05893	0.014252	0.0814272	8.64092	0.326501	0.533856	2.42789	0
HADHB	HADHB	ECHB;MSTP029;MTPB;TP-BETA	hydroxyacyl-CoA dehydrogenase trifunctional multienzyme complex subunit beta	HADHA/B	0.211007	0.157097	0.00619593	3.0578	0.0142775	0.0814272	8.64092	0.0690061	0.156913	0.433947	0.0584085
CABIN1	CABIN1	CAIN;KB-318B8.7;PPP3IN	calcineurin binding protein 1	HUCA	0.175982	0.131448	0.00433792	3.04784	0.0145045	0.0821658	8.64092	0.0577398	0.235073	0.0756075	-0.52873
HIST1H1B	HIST1H1B	H1;H1.5;H1B;H1F5;H1s-3	histone cluster 1 H1 family member b		0.275475	0.206214	0.010676	3.04119	0.014658	0.0821658	8.64092	0.0905812	0.0472257	0.475122	0.524518
FKBP11	FKBP11	FKBP19	FKBP prolyl isomerase 11		0.330205	0.247197	0.0153411	3.04104	0.0146616	0.0821658	8.64092	0.108583	0.104231	0.744358	0.331042
KDM6A	KDM6A	KABUK2;UTX;bA386N14.2	lysine demethylase 6A	MLL3/4	0.385923	0.288526	0.0209006	3.04396	0.0145558	0.0821658	8.66048	0.126783	0.398258	0.744955	0
RPLP1	RPLP1	LP1;P1;RPP1	ribosomal protein lateral stalk subunit P1		0.202938	0.151905	0.00579315	3.04139	0.0146533	0.0821658	8.64092	0.0667255	0.229882	0.160225	0.220434
KIF20A	KIF20A	MKLP2;RAB6KIFL	kinesin family member 20A		-0.670409	0.502985	0.0635156	-3.03435	0.0148179	0.0827545	8.64092	0.22094	-0.213772	-1.62597	-0.49488
ZMYM4	ZMYM4	CDIR;MYM;ZNF198L3;ZNF262	zinc finger MYM-type containing 4		0.264583	0.199078	0.00994987	3.02566	0.0150234	0.0836131	8.64092	0.0874466	0.20041	0.39254	0
ZNF219	ZNF219	ZFP219	zinc finger protein 219		0.324406	0.244414	0.0149977	3.02164	0.0151194	0.0838581	8.64092	0.107361	0.430443	0.347017	-0.157368
ESCO2	ESCO2	2410004I17Rik;EFO2;EFO2p;RBS;hEFO2	establishment of sister chromatid cohesion N-acetyltransferase 2		0.256311	0.193889	0.00943836	3.0084	0.0154008	0.0851265	8.66069	0.0851984	0.208243	0.348301	0.276478
RBM5	RBM5	G15;H37;LUCA-15;LUCA15;RMB5	RNA binding motif protein 5		0.140722	0.106731	0.00286004	3.0005	0.0155953	0.0859073	8.66069	0.0468996	0.109346	0.163538	0.168958
SCD	SCD	FADS5;MSTP008;SCD1;SCDOS;hSCD1	stearoyl-CoA desaturase	SNARP	0.423827	0.324457	0.0264292	2.97381	0.0163126	0.0894897	8.64092	0.14252	0.109929	0.653003	1.0882
HIST1H1T	HIST1H1T	H1.6;H1FT;H1t;dJ221C16.2	histone cluster 1 H1 family member t		0.309744	0.237257	0.0141321	2.97212	0.0163566	0.0894897	8.64092	0.104217	0.288344	0.494421	0.235013
HELLS (2)	HELLS	ICF4;LSH;Nbla10143;PASG;SMARCA6	helicase, lymphoid specific		0.298089	0.229483	0.0132213	2.95717	0.0167502	0.0913336	8.64092	0.100802	0.197679	0.592289	0
SF1 (3)	SF1	BBP;D11S636;MBBP;ZCCHC25;ZFM1;ZNF162	splicing factor 1	Spliceosome	-0.431424	0.333144	0.0278635	-2.948	0.0169895	0.0923265	8.6442	0.146345	-0.564221	-0.599498	0.00224405
H1F0	H1F0	H10;H1FV	H1 histone family member 0		0.270175	0.208944	0.0109605	2.94371	0.0171126	0.0926839	8.64092	0.0917802	0.141913	0.382853	0.580611
SMAD4	SMAD4	DPC4;JIP;MADH4;MYHRS	SMAD family member 4	SMAD2-4	0.453204	0.353095	0.0313006	2.92202	0.0177144	0.0956224	8.64092	0.155099	0.222303	1.00244	0
TAF1C	TAF1C	MGC:39976;SL1;TAFI110;TAFI95	TATA-box binding protein associated factor, RNA polymerase I subunit C		-0.453031	0.35322	0.0313228	-2.91987	0.0177752	0.0956304	8.64092	0.155155	-0.307726	-0.503288	-0.693386
CEBPB	CEBPB	C/EBP-beta;IL6DBP;NF-IL6;TCF5	CCAAT enhancer binding protein beta		0.301555	0.235846	0.0139646	2.91084	0.0180331	0.0966958	8.64092	0.103597	0.0614349	0.665111	0.509574
POLR2D	POLR2D	HSRBP4;HSRPB4;RBP4;RPB16	RNA polymerase II subunit D	RNA Pol II	0.126441	0.0990206	0.00246172	2.90594	0.0181317	0.0969027	8.66048	0.0435112	0.160596	0.0501107	0.141648
CHAF1A	CHAF1A	CAF-1;CAF1;CAF1B;CAF1P150;P150	chromatin assembly factor 1 subunit A	CAF-1	0.546526	0.428777	0.0461566	2.90175	0.0182964	0.0974602	8.64092	0.188344	0.283529	1.33265	0
NR2F1	NR2F1	BBOAS;BBSOAS;COUP-TFI;COUPTF1;EAR-3;EAR3;ERBAL3;SVP44;TCFCOUP1;TFCOUP1	nuclear receptor subfamily 2 group F member 1		0.460271	0.361397	0.0327899	2.89941	0.0183649	0.0975031	8.64092	0.158746	0.250751	1.0645	0
MAFF	MAFF	U-MAF;hMafF	MAF bZIP transcription factor F		0.323471	0.254948	0.0163183	2.88844	0.0186891	0.0988993	8.64092	0.111988	0.156896	0.846441	0.257657
RACGAP1	RACGAP1	CYK4;HsCYK-4;ID-GAP;MgcRacGAP	Rac GTPase activating protein 1	Centralspindlin	0.233499	0.184798	0.0085736	2.87654	0.0190477	0.0995696	8.64092	0.0811738	0.081943	0.109637	0.591877
HNRNPM (1)	HNRNPM	CEAR;HNRNPM4;HNRPM;HNRPM4;HTGR1;NAGR1;hnRNP M	heterogeneous nuclear ribonucleoprotein M	C complex spliceosome	0.0745756	0.0590243	0.00087465	2.87627	0.0190511	0.0995696	8.6431	0.0259279	0.086354	0.00931851	0.115648
ORC2	ORC2	ORC2L	origin recognition complex subunit 2	ORC	-0.653436	0.517237	0.067166	-2.87604	0.0190629	0.0995696	8.64092	0.2272	-0.398137	-1.73877	-0.182856
KLF4 (2)	KLF4	EZF;GKLF	Kruppel like factor 4		0.442549	0.35055	0.0308511	2.87403	0.019124	0.0995696	8.64092	0.153982	0.368673	1.03285	0
ACIN1 (3)	ACIN1	ACINUS;ACN;fSAP152	apoptotic chromatin condensation inducer 1	ASAP;Spliceosome	-0.280692	0.222341	0.0124111	-2.87403	0.0191243	0.0995696	8.64092	0.097665	-0.12162	-0.525399	-0.317411
EI24	EI24	EPG4;PIG8;TP53I8	EI24 autophagy associated transmembrane protein		0.283528	0.224905	0.0126989	2.86998	0.0192484	0.0998936	8.64092	0.0987911	0.215968	0.538286	0.0193347
KPNA2	KPNA2	IPOA1;QIP2;RCH1;SRP1-alpha;SRP1alpha	karyopherin subunit alpha 2	CSE1L-RAN-KPNA2;Importin	-0.152694	0.122041	0.00373921	-2.84838	0.0199244	0.10307	8.64092	0.0536073	-0.129084	-0.199037	-0.112569
ZNF512B	ZNF512B	GM632	zinc finger protein 512B		0.33722	0.271461	0.0185006	2.82805	0.020583	0.106095	8.64092	0.119241	0.181533	0.0646184	0.93286
DNAJA2	DNAJA2	CPR3;DJ3;DJA2;DNAJ;DNJ3;HIRIP4;PRO3015;RDJ2	DnaJ heat shock protein family (Hsp40) member A2		0.252127	0.203087	0.0103546	2.8263	0.0206406	0.106095	8.64092	0.0892076	0.164183	0.524501	0.045255
SAP18	SAP18	2HOR0202;SAP18P	Sin3A associated protein 18	ASAP;PSAP;SIN3A/B	-0.223881	0.180506	0.00818001	-2.82362	0.0207295	0.106214	8.64092	0.0792887	0.010549	-0.499574	-0.304336
CKAP2	CKAP2	LB1;TMAP;se20-10	cytoskeleton associated protein 2		-0.189756	0.153245	0.0058958	-2.81896	0.0208845	0.10667	8.64092	0.067314	-0.014814	-0.1512	-0.339906
C7orf50	C7orf50	YCR016W	chromosome 7 open reading frame 50		0.315961	0.255562	0.016397	2.8146	0.0210307	0.107078	8.64092	0.112258	0.0687678	0.695796	0.331235
EPB41	EPB41	4.1R;EL1;HE	erythrocyte membrane protein band 4.1		-0.397573	0.321807	0.0259992	-2.81256	0.0210995	0.10709	8.64092	0.141356	-0.160768	-0.645051	-0.56431
RBM15	RBM15	OTT;OTT1;SPEN	RNA binding motif protein 15	Spliceosome	0.178017	0.144713	0.00525757	2.8005	0.0215111	0.108837	8.64092	0.0635662	0.100657	-0.0354842	0.403049
RLF	RLF	ZN-15L;ZNF292L	rearranged L-myc fusion		0.205779	0.167952	0.00708202	2.7883	0.0218884	0.1104	8.66069	0.0738009	0.143155	0.452728	0
LUC7L2/FMC1-LUC7L2	LUC7L2;FMC1-LUC7L2	C7orf55;C7orf55-LUC7L2;CGI-59;CGI-74;FMC1;LUC7B2	LUC7 like 2, pre-mRNA splicing factor;FMC1-LUC7L2 readthrough		-0.133912	0.110249	0.00305156	-2.76509	0.0227622	0.113741	8.64294	0.0484295	-0.0656418	-0.359257	-0.185888
ELF2 (2)	ELF2	EU32;NERF;NERF-1A;NERF-1B;NERF-1a,b;NERF-2	E74 like ETS transcription factor 2		0.257186	0.211578	0.011239	2.76631	0.0226747	0.113741	8.66069	0.092971	0.38578	0	0
ELMSAN1	ELMSAN1	C14orf117;C14orf43;LSR68;MIDEAS;c14_5541	ELM2 and Myb/SANT domain containing 1	HDAC-ELMSAN1-DNTTIP1	-0.117246	0.0964998	0.00233789	-2.766	0.0227341	0.113741	8.64092	0.0423883	-0.0266555	-0.13849	-0.328239
HSPA5	HSPA5	BIP;GRP78;HEL-S-89n;MIF2	heat shock protein family A (Hsp70) member 5		0.0984373	0.0811887	0.00165486	2.76023	0.0229456	0.114303	8.64092	0.0356628	0.045926	0.129787	0.175392
ANAPC1	ANAPC1	APC1;MCPR;TSG24	anaphase promoting complex subunit 1	APC/C	-0.202034	0.166953	0.00699775	-2.75493	0.0231415	0.114924	8.64092	0.0733354	-0.141099	-0.267435	-0.519163
TMEM214	TMEM214		transmembrane protein 214		0.243061	0.201325	0.0101758	2.74852	0.0233808	0.115402	8.64092	0.0884337	0.1267	0.5291	0
SMC1A	SMC1A	CDLS2;DXS423E;SB1.8;SMC1;SMC1L1;SMC1alpha;SMCB	structural maintenance of chromosomes 1A	Cohesin	-0.129152	0.106964	0.0028725	-2.74784	0.023358	0.115402	8.66048	0.0470015	-0.153084	-0.01889	-0.295374
RBX1	RBX1	BA554C12.1;RNF75;ROC1	ring-box 1	CRL4-DDB2;SCF;VHL SCF-like	-0.208381	0.17335	0.00754428	-2.73662	0.0238314	0.117268	8.64092	0.0761453	-0.146121	-0.127996	-0.501981
ORC1	ORC1	HSORC1;ORC1L;PARC1	origin recognition complex subunit 1	ORC	-0.643587	0.536109	0.0721566	-2.73297	0.0239716	0.11739	8.64092	0.23549	-0.417735	-1.79182	-0.157386
TECR	TECR	GPSN2;MRT14;SC2;TER	trans-2,3-enoyl-CoA reductase		0.292694	0.243884	0.0149326	2.73219	0.0240016	0.11739	8.64092	0.107128	0.0974535	0.787306	0.138543
TFAP2C	TFAP2C	AP2-GAMMA;ERF1;TFAP2G;hAP-2g	transcription factor AP-2 gamma	AP-2 dimers	0.205811	0.171743	0.00740507	2.72817	0.0241572	0.11742	8.64092	0.0754395	0.0276198	0.39558	0.426523
ZBTB7B	ZBTB7B	CKROX;THPOK;ZBTB15;ZFP-67;ZFP67;ZNF857B;c-KROX;hcKROX	zinc finger and BTB domain containing 7B		0.595412	0.49687	0.0619807	2.72807	0.024161	0.11742	8.64092	0.218254	0.297116	1.44226	0
RBM3	RBM3	IS1-RNPL;RNPL	RNA binding motif protein 3		-0.324725	0.271334	0.0184833	-2.72453	0.0242987	0.11742	8.64092	0.119186	-0.344038	-0.415053	0.518808
PPP1R10	PPP1R10	CAT53;FB19;PNUTS;PP1R10;R111;p99	protein phosphatase 1 regulatory subunit 10	PTW/PP1	0.384627	0.321196	0.0259007	2.72616	0.0242353	0.11742	8.64092	0.141088	0.321594	0.141291	1.10206
ATAD3A (2)	ATAD3A	HAYOS	ATPase family AAA domain containing 3A		0.321559	0.269307	0.0182089	2.71729	0.0245328	0.118197	8.66069	0.118338	0.0945305	0.511345	0.585831
ZNF131	ZNF131	ZBTB35;pHZ-10	zinc finger protein 131		0.66592	0.559638	0.0786295	2.70891	0.0249158	0.119685	8.64092	0.245825	1.00311	0.0272137	0
VAPB	VAPB	ALS8;VAMP-B;VAP-B	VAMP associated protein B and C		0.235202	0.198562	0.00989835	2.69666	0.0254114	0.121343	8.64092	0.0872199	0.243504	0.250244	0
POLDIP3	POLDIP3	PDIP3;PDIP46;SKAR	DNA polymerase delta interacting protein 3		0.150242	0.126756	0.00403374	2.69823	0.0253386	0.121343	8.6442	0.0556817	0.00433183	0.139018	0.230429
DNAJC9	DNAJC9	HDJC9;JDD1;SB73	DnaJ heat shock protein family (Hsp40) member C9		0.415941	0.352629	0.031218	2.68531	0.0258791	0.123212	8.64092	0.154895	0.161608	1.23058	0.396369
CBX3	CBX3	HECH;HP1-GAMMA;HP1Hs-gamma	chromobox 3	KAP1-HP1;L3MBTL1	0.16499	0.14048	0.0049545	2.67377	0.0263639	0.124784	8.64092	0.061707	0.182428	0.0751129	0.424476
TET3	TET3	hCG_40738	tet methylcytosine dioxygenase 3		-0.263543	0.224359	0.0126374	-2.67417	0.0263467	0.124784	8.64092	0.0985514	-0.367005	-0.108358	0
HMG20B	HMG20B	BRAF25;BRAF35;HMGX2;HMGXB2;PP7706;SMARCE1r;SOXL;pp8857	high mobility group 20B	BHC;LSD-CoREST	0.180628	0.154013	0.00595503	2.66998	0.0265249	0.125179	8.64092	0.0676513	0.0793936	0.419808	0.299224
RPP38	RPP38		ribonuclease P/MRP subunit p38		-0.347795	0.29688	0.0221275	-2.667	0.0266525	0.125414	8.64092	0.130407	-0.369187	-0.943202	0.343412
RLIM	RLIM	MRX61;NY-REN-43;RNF12;TOKAS	ring finger protein, LIM domain interacting		-0.553104	0.474634	0.0565573	-2.65295	0.0272616	0.127908	8.64092	0.208487	-0.412139	-1.26455	0
POLR2B	POLR2B	POL2RB;RPB2;hRPB140	RNA polymerase II subunit B	RNA Pol II	0.0786221	0.0675857	0.00114683	2.64736	0.0274553	0.128443	8.66069	0.0296984	0.0850668	-0.0155088	0.125767
TFAP4	TFAP4	AP-4;bHLHc41	transcription factor AP-4		0.634119	0.546016	0.074848	2.64391	0.027661	0.129031	8.64092	0.239841	0.184431	1.74634	0.569942
SLX4IP	SLX4IP	C20orf94;bA204H22.1;bA254M13.1;dJ1099D15.3	SLX4 interacting protein		0.182438	0.157464	0.00622518	2.63667	0.0279321	0.12992	8.66069	0.0691926	0.201206	0.228674	0
NKTR	NKTR	p104	natural killer cell triggering receptor		-0.136148	0.118055	0.00349913	-2.62451	0.0284847	0.13211	8.66069	0.0518757	-0.100464	0	-0.178116
ONECUT2	ONECUT2	OC-2;OC2	one cut homeobox 2		0.432807	0.376092	0.0355106	2.61988	0.0287519	0.132588	8.64092	0.165201	0.181067	1.11074	0.517184
MSL2	MSL2	MSL-2;MSL2L1;RNF184	MSL complex subunit 2	MSL	-0.333254	0.289396	0.0210259	-2.62158	0.0286733	0.132588	8.64092	0.127119	-0.127523	-0.22366	-0.951059
THAP4	THAP4	CGI-36;Nb(III);PP238	THAP domain containing 4		0.231493	0.201331	0.0101763	2.61763	0.028856	0.132688	8.64092	0.0884361	0.119852	0.729141	0.736251
WTAP	WTAP	Mum2	WT1 associated protein	Spliceosome;WMM	0.210151	0.183248	0.00843043	2.6108	0.0291754	0.133776	8.64092	0.0804932	0.234189	-0.118351	0.458126
TPX2	TPX2	C20orf1;C20orf2;DIL-2;DIL2;FLS353;GD:C20orf1;HCA519;HCTP4;REPP86;p100	TPX2 microtubule nucleation factor		-0.18834	0.164795	0.00681804	-2.60183	0.0295997	0.135155	8.64092	0.0723876	-0.0548651	-0.505276	-0.0590455
ATF7	ATF7	ATFA	activating transcription factor 7		0.594857	0.520677	0.0680624	2.60091	0.0296437	0.135155	8.64092	0.228711	0.119985	1.73553	0.515182
DNAJC19	DNAJC19	PAM18;TIM14;TIMM14	DnaJ heat shock protein family (Hsp40) member C19		0.27798	0.243549	0.0148917	2.5984	0.0297635	0.135319	8.64092	0.106981	0.126051	0.539667	0.738576
SLC25A4	SLC25A4	AAC1;ANT;ANT 1;ANT1;MTDPS12;MTDPS12A;PEO2;PEO3;PEOA2;T1	solute carrier family 25 member 4		0.297631	0.26117	0.0171244	2.5944	0.0299563	0.135433	8.64092	0.114721	0.169825	0.70206	0
DPF2	DPF2	CSS7;REQ;UBID4;ubi-d4	double PHD fingers 2		-1.89936	1.66564	0.69652	-2.59601	0.0298786	0.135433	8.64092	0.731646	0.607169	-3.17428	0.187701
LRWD1	LRWD1	CENP-33;ORCA	leucine rich repeats and WD repeat domain containing 1		-0.659378	0.579833	0.0844067	-2.58888	0.0302236	0.136259	8.64092	0.254696	-0.424672	-1.70271	-0.098305
USP3	USP3	SIH003;UBP	ubiquitin specific peptidase 3		-0.257226	0.226527	0.0128828	-2.58508	0.030409	0.136334	8.64092	0.0995038	-0.366567	0.0633489	0
CPSF1	CPSF1	CPSF160;HSU37012;P/cl.18	cleavage and polyadenylation specific factor 1		0.0996112	0.0876971	0.0019309	2.58492	0.0303624	0.136334	8.66048	0.0385355	0.142608	0.0378482	0
RREB1	RREB1	FINB;HNT;LZ321;RREB-1;Zep-1	ras responsive element binding protein 1	CtBP	0.115081	0.101956	0.00260972	2.56964	0.0311753	0.139382	8.64092	0.0447849	0.0829904	0.095154	0.412789
SLC7A5	SLC7A5	4F2LC;CD98;D16S469E;E16;LAT1;MPE16	solute carrier family 7 member 5		0.238812	0.212043	0.0112882	2.56364	0.0314585	0.14026	8.64779	0.0931535	0.144138	0.642238	0
CDC23	CDC23	ANAPC8;APC8;CUT23	cell division cycle 23	APC/C	-0.163603	0.146056	0.00535558	-2.55007	0.0321737	0.142691	8.64092	0.064156	-0.126277	-0.291926	0.0227063
RPL7L1	RPL7L1	dJ475N16.4	ribosomal protein L7 like 1	60S Ribosomal subunit	-0.298542	0.266536	0.0178354	-2.54994	0.0321807	0.142691	8.64092	0.117078	-0.326176	-0.58072	0.00660193
RPS23	RPS23	BTDD;MABAS;MCINS;PAMAS;S23;uS12	ribosomal protein S23	40S Ribosomal subunit	-0.270123	0.24148	0.0146398	-2.5466	0.0323543	0.143068	8.64092	0.106072	-0.207693	-0.630702	-0.083562
GTF2IRD1	GTF2IRD1	BEN;CREAM1;GTF3;MUSTRD1;RBAP2;WBS;WBSCR11;WBSCR12;hMusTRD1alpha1	GTF2I repeat domain containing 1		0.410019	0.367022	0.0338185	2.54327	0.0325282	0.1434	8.64092	0.161217	0.0894754	1.0731	1.01073
WDR76	WDR76	CDW14	WD repeat domain 76		-0.125172	0.112112	0.00315554	-2.54177	0.0326072	0.1434	8.64092	0.049246	-0.0987964	-0.174366	-0.0781458
CKAP4	CKAP4	CLIMP-63;ERGIC-63;p63	cytoskeleton associated protein 4		0.203513	0.182656	0.00837603	2.53652	0.0328843	0.144226	8.64092	0.0802331	0.0217163	0.54766	0.313686
ZBTB4	ZBTB4	KAISO-L1;ZNF903	zinc finger and BTB domain containing 4		-0.488951	0.440771	0.048775	-2.52541	0.0334783	0.144641	8.64092	0.193612	-0.599244	-0.922997	0
SEC61B	SEC61B		SEC61 translocon beta subunit		0.265513	0.239417	0.0143907	2.52471	0.0335165	0.144641	8.64092	0.105166	0.0925282	0.677813	0
ZNF768	ZNF768		zinc finger protein 768		0.538163	0.484714	0.058985	2.5276	0.0333605	0.144641	8.64092	0.212914	0.281443	1.62148	0
BUD23	BUD23	HASJ4442;HUSSY-3;MERM1;PP3381;WBMT;WBSCR22	BUD23 rRNA methyltransferase and ribosome maturation factor		-0.433518	0.390603	0.0383037	-2.52669	0.0334094	0.144641	8.64092	0.171575	-0.201267	-0.998653	0
RBMX	RBMX	HNRNPG;HNRPG;MRXS11;RBMXP1;RBMXRT;RNMX;hnRNP-G	RNA binding motif protein X-linked	C complex spliceosome;ZAP3	0.104164	0.0939251	0.00221479	2.52475	0.0335144	0.144641	8.64092	0.0412573	0.121033	-0.0618403	0.191708
KIF23	KIF23	CHO1;KNSL5;MKLP-1;MKLP1	kinesin family member 23	Centralspindlin	0.207244	0.186769	0.00875754	2.52614	0.0334392	0.144641	8.64092	0.0820399	0.0779889	0.0282576	0.498712
ATF2	ATF2	CRE-BP1;CREB-2;CREB2;HB16;TREB7	activating transcription factor 2		0.40543	0.368431	0.0340787	2.50519	0.0345881	0.146908	8.64092	0.161836	0.0260827	1.12885	0.477532
POLR2C	POLR2C	RPB3;RPB31;hRPB33;hsRPB3	RNA polymerase II subunit C	RNA Pol II	0.153192	0.139197	0.00486444	2.50544	0.0345737	0.146908	8.64092	0.0611435	0.0969131	0.284445	0.153646
ANAPC2	ANAPC2	APC2	anaphase promoting complex subunit 2	APC/C	-0.154625	0.14048	0.00495472	-2.50492	0.0345472	0.146908	8.65994	0.0617287	-0.094139	-0.305872	0
RBM6	RBM6	3G2;DEF-3;DEF3;HLC-11;NY-LU-12;g16	RNA binding motif protein 6		0.352438	0.319895	0.0256912	2.50817	0.0344224	0.146908	8.64092	0.140516	0.0359533	0.541854	0.76484
BAZ2B	BAZ2B	WALp4	bromodomain adjacent to zinc finger domain 2B		0.437696	0.397091	0.0395868	2.50936	0.0343561	0.146908	8.64092	0.174425	0.182068	0.451439	0.761435
ZNF629	ZNF629	ZNF;ZNF65	zinc finger protein 629		0.525547	0.476147	0.0569183	2.51276	0.0341683	0.146908	8.64092	0.209151	0.318637	1.75848	-1.36381
INTS4	INTS4	INT4;MST093	integrator complex subunit 4	Integrator	0.217946	0.19852	0.00989417	2.49934	0.0349156	0.147523	8.64092	0.0872015	0.261444	0.0171543	0.307327
HIST1H1[D,E]	HIST1H1E;HIST1H1D	H1.3;H1.4;H1D;H1E;H1F3;H1F4;H1s-2;H1s-4;RMNS;dJ221C16.5	histone cluster 1 H1 family member e;histone cluster 1 H1 family member d		0.22362	0.20362	0.010409	2.50018	0.0348684	0.147523	8.64092	0.0894414	0.0191988	0.417943	0.467062
KDM1A	KDM1A	AOF2;BHC110;CPRF;KDM1;LSD1	lysine demethylase 1A	BHC;CtBP;NuRD;SCL	0.119741	0.109402	0.00300483	2.49173	0.0353469	0.148137	8.64092	0.0480556	0.099755	0.0916954	0.59977
RFXANK	RFXANK	ANKRA1;BLS;F14150_1;RFX-B	regulatory factor X associated ankyrin containing protein		0.157243	0.143754	0.00518837	2.48928	0.0354281	0.148137	8.66069	0.0631683	0.165317	0.246015	0
CBLL1	CBLL1	HAKAI;RNF188	Cbl proto-oncogene like 1	WMM	0.243934	0.222627	0.012443	2.49445	0.0351921	0.148137	8.64092	0.0977906	0.145793	0.354871	0.548925
OXA1L	OXA1L	OXA1	OXA1L mitochondrial inner membrane protein		0.216411	0.197801	0.00982293	2.49004	0.0353969	0.148137	8.65654	0.0869106	0.265188	0.215933	0
LYAR	LYAR	ZC2HC2;ZLYAR	Ly1 antibody reactive		0.106783	0.0977995	0.00240128	2.48568	0.0356931	0.148859	8.64092	0.0429592	0.0800954	0.158784	0.09334
NTHL1	NTHL1	FAP3;NTH1;OCTS3;hNTH1	nth like DNA glycosylase 1		0.192034	0.176124	0.00778767	2.48222	0.0358933	0.149309	8.64092	0.0773638	0.0395163	0.265541	0.628484
FOXL2	FOXL2	BPES;BPES1;PFRK;PINTO;POF3	forkhead box L2		0.586347	0.538428	0.0727822	2.47918	0.0360693	0.149655	8.64092	0.236508	0.279801	1.93574	0
ORC4	ORC4	ORC4L;ORC4P	origin recognition complex subunit 4	ORC	-0.695756	0.640721	0.103064	-2.47212	0.0364827	0.150982	8.64092	0.281442	-1.03448	-1.7431	-0.0207816
ACSL3	ACSL3	ACS3;FACL3;LACS 3;LACS3;PRO2194	acyl-CoA synthetase long chain family member 3		0.288127	0.265711	0.0177252	2.46862	0.0366887	0.151447	8.64092	0.116716	0.156328	0.733236	0
TAF9	TAF9	MGC:5067;STAF31/32;TAF2G;TAFII-31;TAFII-32;TAFII31;TAFII32;TAFIID32	TATA-box binding protein associated factor 9	PCAF;SAGA;TFIID;TFTC	0.244028	0.225601	0.0127777	2.46252	0.0370514	0.152553	8.64092	0.0990969	0.0614033	0.0518455	0.558745
RPL24	RPL24	HEL-S-310;L24	ribosomal protein L24	60S Ribosomal subunit	-0.391617	0.362629	0.0330138	-2.45855	0.0372895	0.153143	8.64092	0.159288	-0.190798	-1.12405	-0.0974058
MAX (2)	MAX	bHLHd4	MYC associated factor X	ncPRC1.6	-0.263179	0.244274	0.0149807	-2.45238	0.0376369	0.153787	8.64938	0.107316	-0.277805	0.0981013	-0.615846
PHF10	PHF10	BAF45A;XAP135	PHD finger protein 10	PBAF	-0.587499	0.54526	0.0746411	-2.45292	0.0376294	0.153787	8.64092	0.23951	0	-0.344928	-0.892867
HOXA11	HOXA11	HOX1;HOX1I;RUSAT1	homeobox A11		0.153665	0.142861	0.00512398	2.44835	0.0378823	0.154239	8.64938	0.0627627	0.101971	0.3402	0.0503553
C16orf87	C16orf87		chromosome 16 open reading frame 87		0.296504	0.275757	0.0190907	2.44785	0.0379386	0.154239	8.64092	0.121128	0.1211	0.906339	0.174464
ANAPC15	ANAPC15	APC15;C11orf51;HSPC020	anaphase promoting complex subunit 15	APC/C	-0.34762	0.324493	0.0264351	-2.43882	0.038495	0.156108	8.64092	0.142536	-0.123873	-0.264	-0.878735
ANAPC13	ANAPC13	APC13;SWM1	anaphase promoting complex subunit 13	APC/C	-0.449974	0.420942	0.0444852	-2.43358	0.0388217	0.156645	8.64092	0.184902	-0.206197	-0.394127	-1.4443
CDC26	CDC26	ANAPC12;APC12;C9orf17	cell division cycle 26	APC/C	-0.288436	0.26975	0.018268	-2.43428	0.0387781	0.156645	8.64092	0.11849	-0.122799	-0.227914	-0.878284
PPAN/PPAN-P2RY11	PPAN-P2RY11;PPAN	BXDC3;P2RY11;P2Y11;PPAN;SSF;SSF-1;SSF1;SSF2;Ssf-1	PPAN-P2RY11 readthrough;peter pan homolog		0.255872	0.240168	0.014481	2.42543	0.0393353	0.158322	8.64092	0.105495	0	0.933254	0.198536
PHB	PHB	HEL-215;HEL-S-54e;PHB1	prohibitin		0.366137	0.344641	0.0298197	2.41856	0.0397733	0.159687	8.64092	0.151386	0.179642	1.07038	0
CASP2	CASP2	CASP-2;ICH1;NEDD-2;NEDD2;PPP1R57	caspase 2		-0.232831	0.220263	0.0121807	-2.40559	0.0405525	0.162009	8.66048	0.0967871	-0.416689	0.0184711	0
CHD2	CHD2	EEOC	chromodomain helicase DNA binding protein 2		-0.977539	0.924612	0.21463	-2.40688	0.0405295	0.162009	8.64092	0.406143	-0.174882	-2.96615	-1.41338
PPHLN1 (3)	PPHLN1	CR;HSPC206;HSPC232	periphilin 1	HUSH	0.236102	0.224014	0.0125991	2.39854	0.0410162	0.163055	8.66069	0.0984358	0.16338	0.295753	0.321897
CEBPG	CEBPG	GPE1BP;IG/EBP-1	CCAAT enhancer binding protein gamma		0.335681	0.318428	0.0254562	2.39991	0.0409876	0.163055	8.64092	0.139872	0.0557786	0.72346	0.64025
SLC25A3	SLC25A3	OK/SW-cl.48;PHC;PTP	solute carrier family 25 member 3		0.253516	0.241307	0.0146187	2.39176	0.0415301	0.164355	8.64092	0.105996	0.147986	0.534499	0.0589058
SRBD1	SRBD1		S1 RNA binding domain 1		-0.183578	0.174866	0.00767684	-2.38999	0.0416489	0.164355	8.64092	0.0768113	-0.0587969	-0.384937	0.270609
ARID1B	ARID1B	6A3-5;BAF250B;BRIGHT;CSS1;DAN15;ELD/OSA1;MRD12;OSA2;P250R	AT-rich interaction domain 1B	BAF;EBAFA/B;PBAF	-1.16622	1.11029	0.309487	-2.39124	0.0415646	0.164355	8.64092	0.487703	0	-1.99625	0
FANCM	FANCM	FAAP250;KIAA1596;POF15;SPGF28	FA complementation group M	Fanconi Anemia	0.213858	0.204006	0.0104486	2.38651	0.0418832	0.164476	8.64092	0.0896113	0.125534	0.439592	0.356121
EYA4	EYA4	CMD1J;DFNA10	EYA transcriptional coactivator and phosphatase 4		0.343953	0.328059	0.0270193	2.38686	0.0418592	0.164476	8.64092	0.144102	0.146445	0.923884	0
RPL15	RPL15	DBA12;EC45;L15;RPL10;RPLY10;RPYL10	ribosomal protein L15	60S Ribosomal subunit	0.188118	0.179605	0.00809856	2.38447	0.042021	0.164616	8.64092	0.0788929	0.221479	0.397094	0.114165
SSR3	SSR3	TRAPG	signal sequence receptor subunit 3		0.264621	0.253013	0.0160717	2.38071	0.0422544	0.16513	8.64779	0.111152	0.157068	0.727844	0
GLIS2	GLIS2	NKL;NPHP7	GLIS family zinc finger 2		0.376527	0.360523	0.0326315	2.37762	0.0424875	0.16564	8.64092	0.158363	0.161552	1.09777	0
ZNF652	ZNF652		zinc finger protein 652		0.196755	0.188558	0.00892639	2.37468	0.0426266	0.165781	8.66069	0.0828555	0.162436	0.503564	0
ZFP64 (1)					0.37679	0.362535	0.0329966	2.36608	0.0432853	0.167536	8.64092	0.159246	0.113836	1.17649	0.554417
TFAP2D	TFAP2D	TFAP2BL1	transcription factor AP-2 delta	AP-2 dimers	0.240634	0.231387	0.0134416	2.36754	0.0431836	0.167536	8.64092	0.101639	0.00787923	0.513643	0.433134
CEBPD	CEBPD	C/EBP-delta;CELF;CRP3;NF-IL6-beta	CCAAT enhancer binding protein delta		0.334317	0.323174	0.0262207	2.35506	0.044061	0.17013	8.64092	0.141957	-0.00643531	0.927595	0.483597
RNF20	RNF20	BRE1;BRE1A;hBRE1	ring finger protein 20		0.624935	0.604502	0.0917416	2.35352	0.044171	0.170148	8.64092	0.265532	0.511024	0.374436	4.27618
HNRNPD	HNRNPD	AUF1;AUF1A;HNRPD;P37;hnRNPD0	heterogeneous nuclear ribonucleoprotein D	mCRD-poly(A)-bridging complex	0.153636	0.148931	0.0055685	2.34849	0.0445305	0.171016	8.64092	0.0654189	0.1026	0.163223	0.224731
RPN1	RPN1	OST1;RBPH1	ribophorin I	OST	0.221663	0.214974	0.0116023	2.34741	0.0446083	0.171016	8.64092	0.0944291	0.0637787	0.574868	0.0928355
ERF	ERF	CHYTS;CRS4;PE-2;PE2	ETS2 repressor factor		0.29619	0.287589	0.0207641	2.34466	0.0448064	0.171369	8.64092	0.126326	0.179815	0.989762	-0.342266
CPSF2	CPSF2	CPSF100	cleavage and polyadenylation specific factor 2		0.165276	0.161023	0.00650949	2.33669	0.0453853	0.173172	8.64092	0.0707307	0.217005	-0.0209209	0.799767
ZC3H13	ZC3H13	KIAA0853;Xio	zinc finger CCCH-type containing 13	WMM	0.254754	0.248717	0.0155303	2.33183	0.0457422	0.173902	8.64092	0.109251	0.429419	-0.00661565	0.243674
MAD2L2	MAD2L2	FANCV;MAD2B;POLZ2;REV7	mitotic arrest deficient 2 like 2		0.194074	0.189532	0.00901887	2.33028	0.045792	0.173902	8.66069	0.0832836	0.291111	0	0
ZNF808/ZNF845	ZNF845;ZNF808		zinc finger protein 845;zinc finger protein 808		0.23078	0.225887	0.0128103	2.32549	0.0461817	0.174555	8.65012	0.0992393	0.194404	0.399124	0
UBTF (2)	UBTF	CONDBA;NOR-90;UBF;UBF-1;UBF1;UBF2	upstream binding transcription factor		-0.693159	0.678236	0.115487	-2.32666	0.0461248	0.174555	8.64092	0.29792	-0.213837	-1.99617	0
JUN	JUN	AP-1;AP1;c-Jun;p39	Jun proto-oncogene, AP-1 transcription factor subunit	AP-1 FOS-JUN	0.466245	0.456924	0.0524153	2.32301	0.0463967	0.174555	8.64092	0.200707	0.0581648	1.44567	0.354414
BRPF1	BRPF1	BR140;IDDDFP	bromodomain and PHD finger containing 1	MOZ/MORF	-0.308971	0.302709	0.023005	-2.32366	0.0463484	0.174555	8.64092	0.132967	-0.24675	-0.369163	-0.240409
CSTF2/CSTF2T	CSTF2;CSTF2T	CstF-64;CstF-64T	cleavage stimulation factor subunit 2;cleavage stimulation factor subunit 2 tau variant		0.15488	0.152117	0.00580931	2.31792	0.046779	0.174772	8.64092	0.0668185	0.271452	-0.0358663	0
NFIL3	NFIL3	E4BP4;IL3BP1;NF-IL3A;NFIL3A	nuclear factor, interleukin 3 regulated		0.380031	0.373207	0.0349679	2.3182	0.0467579	0.174772	8.64092	0.163934	0.101691	1.22682	0.864821
POLR2E	POLR2E	RPABC1;RPB5;XAP4;hRPB25;hsRPB5	RNA polymerase II subunit E	RNA Pol I;RNA Pol II;RNA Pol III	0.118014	0.115834	0.00336855	2.31942	0.0466658	0.174772	8.64092	0.050881	0.0959637	-0.0120881	0.249768
ZSCAN5A	ZSCAN5A	ZNF495;ZSCAN5	zinc finger and SCAN domain containing 5A		0.19453	0.191944	0.00924994	2.3064	0.0475895	0.177014	8.66069	0.0843437	0.17168	0.432805	0
ZC3H11A	ZC3H11A	ZC3HDC11A	zinc finger CCCH-type containing 11A		0.138631	0.136794	0.00469792	2.30713	0.0475987	0.177014	8.64092	0.0600879	0.0798043	0.364551	-0.0572022
TNRC18	TNRC18	CAGL79;TNRC18A	trinucleotide repeat containing 18		-0.276267	0.273569	0.018789	-2.29902	0.0482247	0.17893	8.64092	0.120167	-0.24806	-0.3859	-0.0803517
ZKSCAN8	ZKSCAN8	LD5-1;ZNF192;ZSCAN40	zinc finger with KRAB and SCAN domains 8		0.314251	0.311527	0.0243647	2.29648	0.0484227	0.179253	8.64092	0.13684	0.153093	0.995723	0
ZFR	ZFR	SPG71;ZFR1	zinc finger RNA binding protein		0.0840311	0.0833646	0.00174475	2.29477	0.048556	0.179335	8.64092	0.0366185	-0.00366643	0.184804	0.152795
RPL12	RPL12	L12	ribosomal protein L12	60S Ribosomal subunit	0.102748	0.10203	0.00261363	2.29177	0.0487253	0.17955	8.66048	0.0448336	0.0687604	0.187471	0.129807
ANAPC5	ANAPC5	APC5	anaphase promoting complex subunit 5	APC/C	-0.188947	0.187917	0.00886589	-2.2882	0.0490057	0.179898	8.66069	0.0825742	-0.237111	-0.154811	0
ATP5PO	ATP5PO	ATP5O;ATPO;HMC08D05;OSCP	ATP synthase peripheral stalk subunit OSCP		0.211566	0.210456	0.0111197	2.28857	0.0490429	0.179898	8.64092	0.0924446	0.11843	0.615693	0
DPM1	DPM1	CDGIE;MPDS	dolichyl-phosphate mannosyltransferase subunit 1, catalytic		0.222717	0.22195	0.0123675	2.28444	0.0493705	0.179963	8.64092	0.0974933	0.064101	0.588021	0.770062
JUND	JUND	AP-1	JunD proto-oncogene, AP-1 transcription factor subunit	Menin-JUND	0.44425	0.442708	0.0492045	2.2845	0.0493656	0.179963	8.64092	0.194463	0.0748118	1.48815	0.337161
MYPOP	MYPOP	P42pop	Myb related transcription factor, partner of profilin		0.178155	0.177566	0.00791602	2.28329	0.0493951	0.179963	8.66069	0.0780255	0.0876161	0.405824	0
MAZ (2)	MAZ	PUR1;Pur-1;SAF-1;SAF-2;SAF-3;ZF87;ZNF801;Zif87	MYC associated zinc finger protein		0.281074	0.280631	0.0197717	2.28016	0.0497117	0.180303	8.64092	0.12327	0.0817137	0.7769	0.184617
ALDH3B1	ALDH3B1	ALDH4;ALDH7	aldehyde dehydrogenase 3 family member B1		0.312045	0.311495	0.0243597	2.28059	0.0496776	0.180303	8.64092	0.136827	0.168636	1.09371	0
TMEM201	TMEM201	Ima1;NET5;SAMP1	transmembrane protein 201		0.263448	0.2632	0.0173917	2.27872	0.0498273	0.180317	8.64092	0.115613	0.0798614	0.670848	0.307446
NCOR1	NCOR1	N-CoR;N-CoR1;PPP1R109;TRAC1;hN-CoR	nuclear receptor corepressor 1	N-CoR1;N-CoR2	0.110745	0.110774	0.00308068	2.27598	0.0500478	0.180321	8.64092	0.0486584	0.0689887	0.035993	0.273723
HIRIP3	HIRIP3		HIRA interacting protein 3		-0.580892	0.581411	0.0848665	-2.27454	0.0501637	0.180321	8.64092	0.255389	-0.336028	-1.66624	0.727437
LMNA (2)	LMNA	CDCD1;CDDC;CMD1A;CMT2B1;EMD2;FPL;FPLD;FPLD2;HGPS;IDC;LDP1;LFP;LGMD1B;LMN1;LMNC;LMNL1;MADA;PRO1	lamin A/C		0.527673	0.528045	0.0700023	2.27496	0.0501293	0.180321	8.64092	0.231948	0.118778	0.269632	1.6035
MYBBP1A	MYBBP1A	P160;PAP2;Pol5	MYB binding protein 1a	B-WICH	0.234133	0.235041	0.0138694	2.26777	0.0507133	0.181892	8.64092	0.103244	0.0907081	0.689797	0.101629
IWS1	IWS1		interacts with SUPT6H, CTD assembly factor 1		-0.507227	0.509573	0.0651903	-2.26609	0.0508505	0.18198	8.64092	0.223834	-0.225437	-1.7996	-0.0840236
CWC22	CWC22	EIF4GL;NCM;fSAPb	CWC22 spliceosome associated protein homolog	C complex spliceosome;Spliceosome	-0.279808	0.281485	0.0198921	-2.26301	0.0511032	0.182479	8.64092	0.123644	-0.322623	-0.285231	-0.255808
CCAR1	CCAR1		cell division cycle and apoptosis regulator 1		0.226514	0.228147	0.0130678	2.26027	0.0513291	0.182881	8.64092	0.100215	0.147586	0.43799	-0.075399
PROC	PROC	APC;PC;PROC1;THPH3;THPH4	protein C, inactivator of coagulation factors Va and VIIIa		0.226795	0.229294	0.0132	2.25094	0.0520377	0.184216	8.66069	0.100756	0.432301	-0.113222	0.122547
ZNF687	ZNF687	PDB6	zinc finger protein 687		0.195091	0.197123	0.00975542	2.2531	0.0519242	0.184216	8.64092	0.0865879	0.307297	0.0173257	-0.63963
MAU2	MAU2	KIAA0892;MAU2L;SCC4;mau-2	MAU2 sister chromatid cohesion factor	Cohesin loading complex	-0.328167	0.3318	0.027639	-2.25165	0.052046	0.184216	8.64092	0.145746	-0.130157	-0.833578	0
URB1	URB1	C21orf108;NPA1	URB1 ribosome biogenesis homolog		0.176655	0.178966	0.00804112	2.24683	0.0524221	0.184736	8.64938	0.0786242	0.0739572	0.414058	0.563892
AHNAK	AHNAK	AHNAKRS;PM227	AHNAK nucleoprotein		0.407653	0.412887	0.042799	2.2477	0.0523771	0.184736	8.64092	0.181364	0.225903	0.780723	0.153284
EHMT1	EHMT1	EHMT1-IT1;EUHMTASE1;Eu-HMTase1;FP13812;GLP;GLP1;KLEFS1;KMT1D	euchromatic histone lysine methyltransferase 1	CtBP;G9a/GLP	0.356076	0.360984	0.032715	2.24562	0.0525534	0.184796	8.64092	0.158565	0.412401	0.391694	-1.71821
FOSL1	FOSL1	FRA;FRA1;fra-1	FOS like 1, AP-1 transcription factor subunit		0.423469	0.429706	0.0463568	2.24352	0.0527307	0.185016	8.64092	0.188752	0.00631821	1.31176	0.591791
HOXC10	HOXC10	HOX3I	homeobox C10		0.186995	0.189977	0.0090609	2.24084	0.0529589	0.185413	8.64092	0.0834487	0.132137	0.398064	0
BCL7C	BCL7C		BAF chromatin remodeling complex subunit BCL7C	GBAF	-0.864779	0.879102	0.194021	-2.23948	0.053075	0.185418	8.64092	0.386152	0.790161	-0.784343	-1.73809
UBN1	UBN1	VT;VT4	ubinuclein 1	HUCA	0.10584	0.107743	0.0029144	2.23637	0.053341	0.185544	8.64092	0.047327	0.175503	-0.0936496	0.097816
MAP7	MAP7	E-MAP-115;EMAP115	microtubule associated protein 7		0.192429	0.195772	0.00962217	2.23769	0.0532277	0.185544	8.64092	0.0859945	0.189208	0.251854	0.127202
C19orf53	C19orf53	HSPC023;LYDG10	chromosome 19 open reading frame 53		0.171823	0.17604	0.0077802	2.22204	0.0545842	0.18946	8.64092	0.0773267	0.00945857	0.45568	0.361371
PHF3 (2)	PHF3		PHD finger protein 3		0.329735	0.338625	0.0287879	2.2168	0.055046	0.190653	8.64092	0.148744	-0.010358	0.761962	0.692581
SRSF4	SRSF4	SFRS4;SRP75	serine and arginine rich splicing factor 4	Spliceosome	-0.113514	0.117007	0.00343713	-2.20835	0.0557762	0.192768	8.64722	0.051402	-0.0686031	-0.313183	-0.0786864
ING4	ING4	my036;p29ING4	inhibitor of growth family member 4	HBO1	-0.215894	0.223028	0.012488	-2.20369	0.0562129	0.193863	8.64232	0.0979694	-0.252078	-0.464449	-0.00983515
INO80E	INO80E	CCDC95	INO80 complex subunit E	INO80	0.808574	0.835816	0.175385	2.20237	0.0563371	0.193876	8.64092	0.367139	1.56788	0.614082	-0.824778
SMAD[2,3,9]	SMAD2;SMAD3;SMAD9	HSPC193;HsT17436;JV15-2;JV18;JV18-1;LDS1C;LDS3;MADH2;MADH3;MADH6;MADH9;MADR2;PPH2;SMAD8;SMAD8/9;SMAD8A;SMAD8B;hMAD-2;hSMAD2	SMAD family member 2;SMAD family member 3;SMAD family member 9	SMAD2-4	-0.244559	0.253017	0.0160722	-2.20019	0.0565105	0.194059	8.64779	0.111154	-0.36977	-0.0523453	0
KDM5B	KDM5B	CT31;JARID1B;MRT65;PLU-1;PLU1;PPP1R98;PUT1;RBBP2H1A;RBP2-H1	lysine demethylase 5B		-0.314204	0.326035	0.026687	-2.19396	0.0571033	0.195679	8.64092	0.143214	-0.279681	-0.260437	-0.37278
ZBTB39	ZBTB39	ZNF922	zinc finger and BTB domain containing 39		-0.161003	0.167535	0.00704692	-2.18701	0.0576737	0.197215	8.66069	0.0736178	-0.258684	0.00678837	0
KAT6A	KAT6A	MOZ;MRD32;MYST-3;MYST3;RUNXBP2;ZC2HC6A;ZNF220	lysine acetyltransferase 6A	MOZ/MORF	-0.311036	0.324844	0.0264924	-2.17979	0.0584169	0.197245	8.64092	0.14269	0	-0.50767	-0.444503
BICRA	BICRA	GLTSCR1	BRD4 interacting chromatin remodeling complex associated protein	GBAF	-0.981465	1.02382	0.263161	-2.18238	0.058175	0.197245	8.64092	0.449723	0	-1.76218	-0.689261
C19orf47	C19orf47		chromosome 19 open reading frame 47		0.364115	0.380182	0.0362873	2.18035	0.0583643	0.197245	8.64092	0.166998	0	0	0.746352
MYH9	MYH9	BDPLT6;DFNA17;EPSTS;FTNS;MATINS;MHA;NMHC-II-A;NMMHC-IIA;NMMHCA	myosin heavy chain 9		-0.155169	0.162153	0.00660124	-2.17824	0.058538	0.197245	8.64779	0.0712359	-0.127134	-0.083925	-0.763628
KMT2E	KMT2E	HDCMC04P;MLL5;NKp44L	lysine methyltransferase 2E	MLL5-OGT-USP7	-0.498006	0.518873	0.0675914	-2.18501	0.0579292	0.197245	8.64092	0.227919	0	-1.43197	-0.195466
NCOA5	NCOA5	CIA;bA465L10.6	nuclear receptor coactivator 5	ZAP3	0.147395	0.153928	0.00594848	2.17987	0.0584021	0.197245	8.64294	0.0676165	0.196913	0.000202477	0.147056
MAFK	MAFK	NFE2U;P18	MAF bZIP transcription factor K		0.295656	0.308039	0.0238221	2.18506	0.0579254	0.197245	8.64092	0.135308	0.035224	0.991984	0.324869
RPS18	RPS18	D6S218E;HKE3;KE-3;KE3;S18	ribosomal protein S18	40S Ribosomal subunit	-0.153643	0.161052	0.00651208	-2.17105	0.0591726	0.198968	8.66048	0.0707688	-0.141994	-0.251886	-0.101603
SOAT1	SOAT1	ACACT;ACAT;ACAT-1;ACAT1;SOAT;STAT	sterol O-acyltransferase 1		0.291428	0.306195	0.0235378	2.16678	0.0596498	0.200155	8.64092	0.134498	0.133389	0.751611	0.228616
PPHLN1 (1)	PPHLN1	CR;HSPC206;HSPC232	periphilin 1	HUSH	0.121653	0.127945	0.00410996	2.16383	0.0598625	0.200452	8.66069	0.0562215	0.104501	0.0216846	0.224896
TRIP12 (2)	TRIP12	MRD49;TRIP-12;ULF	thyroid hormone receptor interactor 12		-0.29435	0.310376	0.024185	-2.15902	0.0603967	0.201547	8.64092	0.136335	-0.0998615	-0.661273	-0.400173
TENT4B	TENT4B	PAPD5;TRF4-2;TUT3	terminal nucleotidyltransferase 4B		0.267919	0.282563	0.0200448	2.15858	0.0604392	0.201547	8.64092	0.124118	0	0	0.470524
MED31	MED31	3110004H13Rik;CGI-125;Soh1	mediator complex subunit 31	Mediator	0.371262	0.391831	0.038545	2.15706	0.0605873	0.201625	8.64092	0.172115	0.180701	1.31585	0
BRD2	BRD2	BRD2-IT1;D6S113E;FSH;FSRG1;NAT;O27.1.1;RING3;RNF3	bromodomain containing 2		1.32642	1.40084	0.492659	2.15563	0.0607264	0.201672	8.64092	0.615329	0.908917	3.24574	0.13164
DHX9	DHX9	DDX9;LKP;NDH2;NDHII;RHA	DExH-box helicase 9	IGF2BP1-mRNP;Spliceosome	0.13465	0.142538	0.00510069	2.15059	0.0612187	0.202727	8.64092	0.0626107	0.0537667	0.213508	0.208476
ENY2	ENY2	DC6;Sus1;e(y)2	ENY2 transcription and export complex 2 subunit	SAGA;TFTC;TREX-2	-0.104393	0.110546	0.00306811	-2.1491	0.0612953	0.202727	8.66048	0.0485755	-0.0911004	-0.174263	-0.0877473
FADS1 (2)	FADS1	D5D;FADS6;FADSD5;LLCDL1;TU12	fatty acid desaturase 1		0.291409	0.309083	0.023984	2.14639	0.0616326	0.20301	8.64092	0.135767	0.135663	0.824805	0
RFXAP	RFXAP		regulatory factor X associated protein		0.393792	0.417458	0.0437519	2.14751	0.0615223	0.20301	8.64092	0.183372	0.0338195	1.12594	0
REEP4	REEP4	C8orf20;PP432;Yip2c	receptor accessory protein 4		0.182086	0.193621	0.00941183	2.14095	0.0621726	0.203956	8.64092	0.0850494	0.0875559	0.423663	0
STT3B	STT3B	CDG1X;SIMP;STT3-B	STT3 oligosaccharyltransferase complex catalytic subunit B	OST	0.190725	0.202692	0.0103144	2.14217	0.0620511	0.203956	8.64092	0.0890338	0.059799	0.607012	0
GTF3C5	GTF3C5	TFIIIC63;TFIIICepsilon;TFiiiC2-63	general transcription factor IIIC subunit 5		0.835908	0.89387	0.200595	2.12895	0.0633798	0.207018	8.64092	0.392639	0.135072	0.899327	4.69834
JUNB	JUNB	AP-1	JunB proto-oncogene, AP-1 transcription factor subunit		0.379762	0.406303	0.0414448	2.12786	0.0634905	0.207018	8.64092	0.178472	0.00964692	1.29043	0.308553
FBXO11	FBXO11	FBX11;IDDFBA;PRMT9;UBR6;UG063H01;VIT1	F-box protein 11	SCF	-0.50268	0.537682	0.0725807	-2.12837	0.0634383	0.207018	8.64092	0.236181	-0.0901775	-1.47431	-0.493561
THYN1	THYN1	HSPC144;MDS012;MY105;THY28;THY28KD	thymocyte nuclear protein 1		0.461861	0.494753	0.0614536	2.12522	0.0637593	0.207475	8.64092	0.217324	0	1.11633	0
ORC3	ORC3	LAT;LATHEO;ORC3L	origin recognition complex subunit 3	ORC	-1.65451	1.77671	0.792506	-2.11999	0.0642953	0.208326	8.64092	0.780433	-0.411071	-1.51433	-2.29226
ATAD3A (1)	ATAD3A	HAYOS	ATPase family AAA domain containing 3A		0.296651	0.318725	0.0255037	2.1189	0.0644082	0.208326	8.64092	0.140003	0.0516757	0.549107	0.837405
NCBP2-AS2					0.171085	0.183805	0.00848212	2.11824	0.0644039	0.208326	8.66069	0.0807673	0.11795	0.362895	0
BOD1L1	BOD1L1	BOD1L;FAM44A	biorientation of chromosomes in cell division 1 like 1		-1.45947	1.57063	0.619324	-2.11545	0.0647645	0.20906	8.64092	0.689911	-0.07699	-1.19361	-5.73093
DOCK5	DOCK5		dedicator of cytokinesis 5		0.341559	0.367923	0.0339848	2.11343	0.0649741	0.209318	8.64092	0.161613	0.113793	0.953953	0
HIST1H2AD/H2AFJ	HIST1H2AD;H2AFJ	H2A.3;H2A/g;H2AFG;H2AJ	histone cluster 1 H2A family member d;H2A histone family member J		-0.672406	0.7275	0.132873	-2.10416	0.0659454	0.211683	8.64092	0.31956	-0.471024	-1.07473	-0.672845
HDAC2	HDAC2	HD2;KDAC2;RPD3;YAF1	histone deacetylase 2	BHC;CtBP;EMSY;HDAC-ELMSAN1-DNTTIP1;LSD-CoREST;N-CoR2;NuRD;SIN3A/B;ncPRC1.6	0.100965	0.109273	0.00299779	2.1034	0.0660186	0.211683	8.64294	0.048001	0.154665	-0.0582154	0.194121
SLTM	SLTM	Met	SAFB like transcription modulator		0.0885909	0.0959171	0.00230974	2.10268	0.0661016	0.211683	8.64092	0.0421323	0.102485	-0.0795089	0.184172
RPS6	RPS6	S6	ribosomal protein S6	40S Ribosomal subunit	-0.326995	0.35504	0.0316465	-2.09674	0.0667334	0.213283	8.64092	0.155954	-0.316146	-0.511946	-0.000686062
BPTF (1)	BPTF	FAC1;FALZ;NEDDFL;NURF301	bromodomain PHD finger transcription factor	NuRF	0.363986	0.396737	0.0395163	2.08863	0.0676037	0.215637	8.64092	0.17427	0.705162	-0.130207	0.604792
YBX1	YBX1	BP-8;CBF-A;CSDA2;CSDB;DBPB;EFI-A;MDR-NF1;NSEP-1;NSEP1;YB-1;YB1	Y-box binding protein 1	IGF2BP1-mRNP	-0.61749	0.67351	0.113883	-2.08721	0.0677576	0.215702	8.64092	0.295845	-1.3784	0.0306298	0.256209
NUDT21	NUDT21	CFIM25;CPSF5	nudix hydrolase 21	Spliceosome	0.19872	0.217062	0.0118288	2.08408	0.0680862	0.216321	8.6442	0.0953517	0.188321	0.0998538	0.385441
TFAM	TFAM	MTDPS15;MTTF1;MTTFA;TCF6;TCF6L1;TCF6L2;TCF6L3	transcription factor A, mitochondrial		0.198897	0.217818	0.0119113	2.07881	0.0686736	0.217759	8.64092	0.0956783	-0.0138021	0.598524	0.235187
HLTF	HLTF	HIP116;HIP116A;HLTF1;RNF80;SMARCA3;SNF2L3;ZBU1	helicase like transcription factor		-0.141806	0.15563	0.00608098	-2.07359	0.0691755	0.21892	8.66069	0.0683865	-0.0427531	-0.213469	-0.332141
PREB	PREB	SEC12	prolactin regulatory element binding		0.15807	0.173671	0.00757258	2.07134	0.0694282	0.21929	8.65994	0.0763132	0.123553	0.361736	0
RPL21	RPL21	HYPT12;L21	ribosomal protein L21	60S Ribosomal subunit	0.102981	0.11333	0.00322452	2.06843	0.0697967	0.220023	8.64779	0.0497873	0.0984217	0.189797	0.0412146
LUC7L	LUC7L	LUC7B1;Luc7;SR+89;hLuc7B1	LUC7 like		-0.112242	0.12388	0.00385291	-2.06195	0.0704752	0.221669	8.66069	0.0544349	-0.0591599	-0.239264	-0.125811
TONSL	TONSL	IKBR;NFKBIL2	tonsoku like, DNA repair protein		-0.312123	0.344677	0.029826	-2.06155	0.0705934	0.221669	8.64092	0.151402	-0.119433	-0.981592	-1.39271
SMARCAL1	SMARCAL1	HARP;HHARP	SWI/SNF related, matrix associated, actin dependent regulator of chromatin, subfamily a like 1		0.161402	0.178697	0.00801691	2.05611	0.0711971	0.221873	8.6442	0.0784987	0.220063	-0.0552658	0
SETDB2	SETDB2	C13orf4;CLLD8;CLLL8;KMT1F	SET domain bifurcated histone lysine methyltransferase 2		0.197592	0.218684	0.0120067	2.05624	0.0711205	0.221873	8.66069	0.0960938	0.329687	0.0321973	0
MORC3	MORC3	NXP2;ZCW5;ZCWCC3	MORC family CW-type zinc finger 3		-0.624837	0.69106	0.119895	-2.05841	0.0709486	0.221873	8.64092	0.303554	0	-0.545565	-2.89879
BAZ1B	BAZ1B	WBSCR10;WBSCR9;WSTF	bromodomain adjacent to zinc finger domain 1B	B-WICH;WICH	-0.244326	0.270522	0.0183728	-2.05612	0.0712082	0.221873	8.64092	0.118829	-0.0930887	-0.84697	-0.117426
ATP5PD	ATP5PD	APT5H;ATP5H;ATPQ	ATP synthase peripheral stalk subunit d		0.216926	0.240659	0.0145403	2.05206	0.0716712	0.222602	8.64092	0.105711	0.0481178	0.692818	0
ZBTB20	ZBTB20	DPZF;HOF;ODA-8S;PRIMS;ZNF288	zinc finger and BTB domain containing 20		0.312396	0.346643	0.0301673	2.05165	0.0717181	0.222602	8.64092	0.152266	0.0134452	0.554352	1.13967
SMARCE1	SMARCE1	BAF57;CSS5	SWI/SNF related, matrix associated, actin dependent regulator of chromatin, subfamily e, member 1	BAF;EBAFA/B;PBAF	-0.880332	0.978483	0.240368	-2.04821	0.072113	0.223365	8.64092	0.429806	0.465229	-0.494122	-1.94765
DCLRE1A	DCLRE1A	PSO2;SNM1;SNM1A	DNA cross-link repair 1A		0.167336	0.186228	0.00870715	2.04488	0.072423	0.223365	8.66069	0.0818317	0.251003	0	0
ARNTL	ARNTL	BMAL1;BMAL1c;JAP3;MOP3;PASD3;TIC;bHLHe5	aryl hydrocarbon receptor nuclear translocator like	CLOCK-BMAL1	0.296589	0.330415	0.0274088	2.04351	0.0726558	0.223365	8.64092	0.145137	-0.0176733	0.851816	0.49712
ZBTB24	ZBTB24	BIF1;ICF2;PATZ2;ZNF450	zinc finger and BTB domain containing 24		0.76567	0.852051	0.182264	2.04577	0.072394	0.223365	8.64092	0.37427	0.216926	0	2.73943
RNPC3	RNPC3	IGHD5;RBM40;RNP;SNRNP65	RNA binding region (RNP1, RRM) containing 3		-0.152951	0.170373	0.00728766	-2.04303	0.0726368	0.223365	8.66069	0.0748648	-0.127358	-0.408375	0
NPM3	NPM3	PORMIN;TMEM123	nucleophosmin/nucleoplasmin 3		-0.502073	0.559921	0.078709	-2.04136	0.0729045	0.223559	8.64092	0.24595	-0.0381948	-1.73409	-0.224988
POLR2G	POLR2G	RPB19;RPB7;hRPB19;hsRPB7	RNA polymerase II subunit G		-0.180797	0.201695	0.0102136	-2.03994	0.0729961	0.223559	8.66069	0.0886285	-0.192355	0.0960745	-0.323803
TIMM50	TIMM50	MGCA9;TIM50;TIM50L	translocase of inner mitochondrial membrane 50		0.303522	0.339882	0.0290019	2.03302	0.0738806	0.22584	8.64092	0.149296	0.208101	0.633669	0
SAFB	SAFB	HAP;HET;SAB-B1;SAF-B;SAF-B1;SAFB1	scaffold attachment factor B		0.0814202	0.0914841	0.00210117	2.02613	0.0746968	0.227523	8.64092	0.0401851	0.112207	-0.0653212	0.143779
UBTF (1)	UBTF	CONDBA;NOR-90;UBF;UBF-1;UBF1;UBF2	upstream binding transcription factor		-0.742858	0.834736	0.174932	-2.02599	0.0747132	0.227523	8.64092	0.366664	-0.22613	-2.51393	0.636065
ATXN7	ATXN7	ADCAII;OPCA3;SCA7;SGF73	ataxin 7	SAGA;TFTC	-0.27225	0.306372	0.0235651	-2.02302	0.0750681	0.227565	8.64092	0.134576	-0.094101	-0.3865	-0.694994
MECOM (2)	MECOM	AML1-EVI-1;EVI1;KMT8E;MDS1;MDS1-EVI1;PRDM3;RUSAT2	MDS1 and EVI1 complex locus		0.449033	0.505222	0.0640818	2.02338	0.075025	0.227565	8.64092	0.221923	0.135423	1.58468	0
ABCF2	ABCF2	ABC28;EST133090;HUSSY-18;HUSSY18	ATP binding cassette subfamily F member 2		0.168542	0.18983	0.00904728	2.02054	0.0752911	0.227565	8.66048	0.0834143	0.0754285	0.410949	0
MSH3	MSH3	DUP;FAP4;MRP1	mutS homolog 3	MutSalpha/beta	0.22825	0.256944	0.0165748	2.02233	0.0751503	0.227565	8.64092	0.112865	0.0677058	0.588581	0.350753
GLYR1	GLYR1	BM045;HIBDL;N-PAC;NP60	glyoxylate reductase 1 homolog		0.148358	0.167223	0.00702073	2.019	0.0754748	0.227694	8.66069	0.0734809	0.0595599	0.332009	0.136445
ATF3	ATF3		activating transcription factor 3		0.230871	0.260657	0.0170572	2.01642	0.0758609	0.228006	8.64092	0.114495	0.00165989	0.754988	0.315507
ACIN1 (4)	ACIN1	ACINUS;ACN;fSAP152	apoptotic chromatin condensation inducer 1	ASAP;Spliceosome	-0.244461	0.275985	0.0191223	-2.01654	0.075847	0.228006	8.64092	0.121228	-0.0492717	-0.551244	-0.328059
ATP5F1B	ATP5F1B	ATP5B;ATPMB;ATPSB;HEL-S-271	ATP synthase F1 subunit beta		0.224716	0.254251	0.0162292	2.01211	0.0763838	0.229151	8.64092	0.111682	0.0514659	0.682539	-0.156693
ORC5	ORC5	ORC5L;ORC5P;ORC5T;PPP1R117	origin recognition complex subunit 5	ORC	-0.418877	0.474864	0.0566121	-2.00816	0.0768657	0.229743	8.64092	0.208588	0.0310407	-0.430354	-0.976048
WIZ (2)	WIZ	ZNF803	WIZ zinc finger		0.252951	0.286598	0.0206213	2.0093	0.0767264	0.229743	8.64092	0.12589	0.454284	-0.265098	0
XRCC6	XRCC6	CTC75;CTCBF;G22P1;KU70;ML8;TLAA	X-ray repair cross complementing 6	Ku70:Ku80	-0.0574665	0.0652286	0.00106819	-2.00566	0.0771717	0.230231	8.64092	0.0286522	-0.0791385	-0.0921682	0.014409
EEF1A1/EEF1A2	EEF1A1;EEF1A2	CCS-3;CCS3;EE1A1;EEF-1;EEF1A;EEF1AL;EF-1-alpha-2;EF-Tu;EF1A;EIEE33;GRAF-1EF;HNGC:16303;HS1;LENG7;MRD38;PTI1;STN;STNL;eEF1A-1	eukaryotic translation elongation factor 1 alpha 1;eukaryotic translation elongation factor 1 alpha 2		0.337335	0.383874	0.0369953	2.00057	0.0777988	0.231674	8.64092	0.168619	0.166857	0.301838	2.1215
SMARCD2	SMARCD2	BAF60B;CRACD2;PRO2451;Rsc6p;SGD2	SWI/SNF related, matrix associated, actin dependent regulator of chromatin, subfamily d, member 2	BAF;EBAFA/B;PBAF	-0.455632	0.518936	0.067608	-1.99886	0.0780115	0.231879	8.64092	0.227947	-0.094584	-0.306051	-0.85613
U2AF1/U2AF1L5	U2AF1L5;U2AF1	FP793;RN;RNU2AF1;U2AF35;U2AFBP	U2 small nuclear RNA auxiliary factor 1 like 5;U2 small nuclear RNA auxiliary factor 1	C complex spliceosome;Spliceosome	-0.0792337	0.0904407	0.0020536	-1.99374	0.0785734	0.23312	8.66069	0.0397412	-0.0582068	-0.0299531	-0.151025
ASPH	ASPH	AAH;BAH;CASQ2BP1;FDLAB;HAAH;JCTN;junctin	aspartate beta-hydroxylase		0.191678	0.219184	0.0120612	1.99087	0.079008	0.233894	8.64092	0.0962784	0.0151352	0.619778	0.180474
SNIP1	SNIP1	PML1;PMRED	Smad nuclear interacting protein 1	SNARP	-0.155417	0.177802	0.00793676	-1.98995	0.0791238	0.233894	8.64092	0.0781009	-0.0456119	-0.251391	-0.237147
RPS15	RPS15	RIG;S15	ribosomal protein S15	40S Ribosomal subunit	-0.338304	0.387921	0.0377795	-1.98539	0.0797002	0.235167	8.64092	0.170397	0	-0.835621	-0.309401
PPP2R1B	PPP2R1B	PP2A-Abeta;PR65B	protein phosphatase 2 scaffold subunit Abeta		0.176839	0.202893	0.0103352	1.98351	0.079862	0.235214	8.66069	0.0891546	0.111108	0.506663	0
HADHA	HADHA	ECHA;GBP;HADH;LCEH;LCHAD;MTPA;TP-ALPHA	hydroxyacyl-CoA dehydrogenase trifunctional multienzyme complex subunit alpha	HADHA/B	0.135641	0.155934	0.00610455	1.98029	0.0803478	0.236214	8.64092	0.0684953	0.0983741	0.27959	-0.0499202
LDLR	LDLR	FH;FHC;FHCL1;LDLCQ2	low density lipoprotein receptor		-0.401626	0.462675	0.0537431	-1.97618	0.0808744	0.236913	8.64092	0.203234	-0.168621	-0.41816	-1.42377
NUP133	NUP133	GAMOS8;NPHS18;hNUP133	nucleoporin 133	Nuclear pore complex	-0.341077	0.392929	0.0387613	-1.97614	0.0808791	0.236913	8.64092	0.172597	-0.17745	-0.225692	-1.91279
BARD1	BARD1		BRCA1 associated RING domain 1	BRCA1-A;BRCC	0.164861	0.190512	0.00911202	1.97005	0.0816656	0.238783	8.64092	0.0836838	0.156612	0.0713888	0.428077
NUP85	NUP85	FROUNT;NPHS17;Nup75	nucleoporin 85	Nuclear pore complex	-0.222191	0.257978	0.0167084	-1.96076	0.0828781	0.24189	8.64092	0.113319	-0.155688	-0.550841	0
CAAP1	CAAP1	C9orf82;CAAP	caspase activity and apoptosis inhibitor 1		-0.1831	0.212859	0.0113751	-1.95829	0.0832043	0.242404	8.64092	0.0935	0	-0.506314	-0.164173
NUP214	NUP214	CAIN;CAN;IIAE9	nucleoporin 214	Nuclear pore complex	0.0797104	0.0928595	0.00216491	1.95349	0.0837632	0.243592	8.66069	0.0408041	0.049987	0.127619	0.107876
CLK3	CLK3	PHCLK3;PHCLK3/152	CDC like kinase 3		0.281015	0.32827	0.0270541	1.94885	0.0844583	0.245172	8.64092	0.144195	0	0	0.507183
CBFB	CBFB	PEBP2B	core-binding factor subunit beta		0.240872	0.282487	0.020034	1.94119	0.0854901	0.247722	8.64092	0.124085	0.242003	0.600171	-0.0740864
DDX5	DDX5	G17P1;HLR1;HUMP68;p68	DEAD-box helicase 5	C complex spliceosome;Spliceosome	0.0822503	0.0966011	0.0023428	1.93837	0.0858731	0.248386	8.64092	0.0424328	0.0637439	0.061105	0.136033
INO80	INO80	INO80A;INOC1	INO80 complex ATPase subunit	INO80	0.899168	1.06503	0.284769	1.92203	0.0881224	0.254436	8.64092	0.467822	1.47609	0.965387	-0.473808
ACIN1 (2)	ACIN1	ACINUS;ACN;fSAP152	apoptotic chromatin condensation inducer 1	ASAP;Spliceosome	-0.229362	0.27252	0.0186452	-1.91603	0.0889627	0.25608	8.64092	0.119707	0.0543703	-0.652778	-0.432845
KDM5A	KDM5A	RBBP-2;RBBP2;RBP2	lysine demethylase 5A	EMSY	-0.110269	0.131041	0.00431105	-1.9157	0.0890094	0.25608	8.64092	0.0575607	-0.0549049	-0.195153	-0.089063
NOP56	NOP56	NOL5A;SCA36	NOP56 ribonucleoprotein		0.0753491	0.089725	0.00202114	1.91181	0.089558	0.2572	8.64092	0.0394124	0.015709	0.110551	0.155729
RPL38	RPL38	L38	ribosomal protein L38	60S Ribosomal subunit	0.167317	0.199837	0.0100259	1.90603	0.0903727	0.258176	8.64294	0.087783	0.147819	0.493159	-0.0596168
KHDRBS1	KHDRBS1	Sam68;p62;p68	KH RNA binding domain containing, signal transduction associated 1	ZAP3	0.0661211	0.0789228	0.00156379	1.90718	0.090203	0.258176	8.6442	0.0346696	0.0427599	0.0901723	0.0872143
RPL18	RPL18	DBA18;L18	ribosomal protein L18	60S Ribosomal subunit	0.113236	0.135248	0.00459235	1.90605	0.0903775	0.258176	8.64092	0.0594089	0.0350565	0.1811	0.242266
CKAP5	CKAP5	CHTOG;MSPS;TOG;TOGp;ch-TOG	cytoskeleton associated protein 5		0.149569	0.178837	0.00802947	1.90399	0.0906712	0.258557	8.64092	0.0785557	0.0394055	0.424578	0
HSPB1	HSPB1	CMT2F;HEL-S-102;HMN2B;HS.76067;HSP27;HSP28;Hsp25;SRP27	heat shock protein family B (small) member 1		0.713447	0.854218	0.183193	1.9014	0.0910432	0.25916	8.64092	0.375222	1.45628	0.0271531	0.403315
TUBB8	TUBB8	OOMD;OOMD2;bA631M21.2	tubulin beta 8 class VIII		-0.186457	0.223491	0.0125403	-1.89865	0.0913631	0.259613	8.66048	0.0982054	4.88797e-05	-0.393727	-0.47655
LMNB1	LMNB1	ADLD;LMN;LMN2;LMNB	lamin B1		0.189178	0.227284	0.0129691	1.89488	0.0919849	0.26092	8.64092	0.0998364	0.141389	0.337513	0.115832
GATA2	GATA2	DCML;IMD21;MONOMAC;NFE1B	GATA binding protein 2		0.298955	0.35977	0.0324952	1.89174	0.0924416	0.261756	8.64092	0.158032	-0.0272531	1.12977	0.411374
PHF6	PHF6	BFLS;BORJ;CENP-31	PHD finger protein 6		-0.26328	0.317026	0.0252326	-1.89061	0.0926068	0.261764	8.64092	0.139256	-0.0139027	-0.477396	-0.643131
HIST1H2B[H,L]/HIST2H2BF	HIST1H2BH;HIST2H2BF;HIST1H2BL	H2B/c;H2B/j;H2BFC;H2BFJ;dJ97D16.4	histone cluster 1 H2B family member h;histone cluster 2 H2B family member f;histone cluster 1 H2B family member l		-0.190247	0.229312	0.0132021	-1.88805	0.0929042	0.262146	8.66069	0.100764	-0.272296	-0.123113	-0.0932812
ANKLE2	ANKLE2	KIAA0692;LEMD7;Lem4;MCPH16	ankyrin repeat and LEM domain containing 2		0.224333	0.270635	0.0183882	1.88705	0.0931253	0.262311	8.64164	0.11888	0	0.410255	0.265947
USF2	USF2	FIP;bHLHb12	upstream transcription factor 2, c-fos interacting	USF1-USF2	0.398769	0.481977	0.0583208	1.88355	0.0936448	0.263315	8.64092	0.211712	-0.13747	1.16118	0.455128
ZBTB14	ZBTB14	ZF5;ZFP-161;ZFP-5;ZFP161;ZNF478	zinc finger and BTB domain containing 14		0.41917	0.507516	0.0646651	1.88027	0.0941289	0.264216	8.64092	0.22293	0.0273328	1.37265	0
RBM7	RBM7		RNA binding motif protein 7		0.108475	0.131726	0.00435627	1.87463	0.0949575	0.266079	8.6442	0.0578651	0.137435	0.0366295	0.126578
LBR	LBR	C14SR;DHCR14B;LMN2R;PHA;PHASK;TDRD18	lamin B receptor		0.126553	0.154178	0.0059678	1.86867	0.0958663	0.267696	8.64092	0.0677238	0.0545613	0.345315	0.0879452
SLC27A2	SLC27A2	ACSVL1;FACVL1;FATP2;HsT17226;VLACS;VLCS;hFACVL1	solute carrier family 27 member 2		0.212056	0.258246	0.0167432	1.86938	0.0957586	0.267696	8.64092	0.113437	0.048739	0.761192	0
CHD8	CHD8	AUTS18;HELSNF1	chromodomain helicase DNA binding protein 8		-1.1329	1.38313	0.480283	-1.86471	0.0964658	0.268905	8.64092	0.607551	0	-1.78527	0.632359
TMEM237	TMEM237	ALS2CR4;JBTS14	transmembrane protein 237		0.178108	0.217679	0.0118961	1.86272	0.0967683	0.269283	8.64092	0.0956173	0.0633772	0.509713	0.143664
FOSL2 (1)	FOSL2	FRA2	FOS like 2, AP-1 transcription factor subunit		0.35017	0.428875	0.0461776	1.85879	0.0973688	0.270488	8.64092	0.188387	-0.0494226	1.25597	0.25923
DAB2IP	DAB2IP	AF9Q34;AIP-1;AIP1;DIP1/2	DAB2 interacting protein		-0.381921	0.468698	0.0551514	-1.85507	0.0979389	0.271604	8.64092	0.205879	-0.572882	0	0
HELLS (1)	HELLS	ICF4;LSH;Nbla10143;PASG;SMARCA6	helicase, lymphoid specific		0.129417	0.159011	0.00634811	1.85219	0.0983064	0.272155	8.66069	0.0698724	0.170111	0.109956	0
TEAD3					-0.357961	0.441132	0.0488548	-1.84734	0.0991364	0.273983	8.64092	0.193771	-0.19661	-0.0329431	-1.4375
RFX5	RFX5		regulatory factor X5		0.347151	0.43022	0.0464678	1.837	0.100761	0.277643	8.64092	0.188977	-0.0248929	1.16259	0
ATP5F1A	ATP5F1A	ATP5A;ATP5A1;ATP5AL2;ATPM;COXPD22;HEL-S-123m;MC5DN4;MOM2;OMR;ORM;hATP1	ATP synthase F1 subunit alpha		0.184592	0.228797	0.0131423	1.83672	0.100805	0.277643	8.64092	0.100501	0.0132756	0.550201	0.234611
MKI67	MKI67	KIA;MIB-;MIB-1;PPP1R105	marker of proliferation Ki-67		-0.0829955	0.103093	0.00266824	-1.83277	0.101432	0.278893	8.64092	0.0452842	-0.028145	-0.219751	-0.0683662
HSPA8	HSPA8	HEL-33;HEL-S-72p;HSC54;HSC70;HSC71;HSP71;HSP73;HSPA10;LAP-1;LAP1;NIP71	heat shock protein family A (Hsp70) member 8		0.0710293	0.0885347	0.00196796	1.82577	0.102472	0.279849	8.66069	0.0389037	0.0516175	0.040201	0.150866
BRCA2	BRCA2	BRCC2;BROVCA2;FACD;FAD;FAD1;FANCD;FANCD1;GLM3;PNCA2;XRCC11	BRCA2 DNA repair associated	BRCC	-0.370522	0.461803	0.0535406	-1.82658	0.102422	0.279849	8.64092	0.20285	-0.115798	-1.71085	-0.143408
RPS4X	RPS4X	CCG2;DXS306;RPS4;S4;SCAR;SCR10	ribosomal protein S4 X-linked	40S Ribosomal subunit	-0.141039	0.175716	0.00775162	-1.8273	0.102307	0.279849	8.64092	0.0771845	-0.0926464	-0.27843	-0.128558
RPS20	RPS20	S20;uS10	ribosomal protein S20	40S Ribosomal subunit	-0.231032	0.287902	0.0208094	-1.82687	0.102375	0.279849	8.64092	0.126463	-0.372709	0.0695984	0.148645
KTN1	KTN1	CG1;KNT;MU-RMS-40.19	kinectin 1		0.28865	0.360495	0.0326264	1.82286	0.103021	0.280873	8.64092	0.15835	0.0244028	0.992534	0
SRRM1	SRRM1	160-KD;POP101;SRM160	serine and arginine repetitive matrix 1	C complex spliceosome;Spliceosome;Splicing-dependent exon junction complex	-0.159653	0.200091	0.0100514	-1.81648	0.104056	0.282423	8.64092	0.0878916	-0.338588	-0.187166	0.0563241
CHTOP	CHTOP	C10orf77;C1orf77;FL-SRAG;FOP;SRAG;SRAG-3;SRAG-5;pp7704	chromatin target of PRMT1	CHTOP-methylosome	0.0855577	0.107311	0.0028911	1.81497	0.10429	0.282423	8.6442	0.0471401	0.121183	-0.0508746	0.0886151
HIST2H2BE	HIST2H2BE	GL105;H2B;H2B.1;H2BFQ;H2BGL105;H2BQ	histone cluster 2 H2B family member e		0.404333	0.506918	0.0645128	1.81586	0.104158	0.282423	8.64092	0.222668	0.93454	-0.101158	-0.15059
C17orf49	C17orf49	BAP18;HEPIS	chromosome 17 open reading frame 49		0.365541	0.458191	0.0527064	1.81622	0.104098	0.282423	8.64092	0.201264	0.721977	-0.200909	0.453324
CIZ1	CIZ1	LSFR1;NP94;ZNF356	CDKN1A interacting zinc finger protein 1		-0.336864	0.423942	0.0451214	-1.80896	0.105289	0.283801	8.64092	0.18622	-0.0332817	-1.21698	-0.477868
FBXO28	FBXO28	CENP-30;Fbx28	F-box protein 28	SCF	0.125074	0.157425	0.00622184	1.80873	0.105326	0.283801	8.64092	0.0691502	0.0339354	0.237452	0.212039
BUD31	BUD31	Cwc14;EDG-2;EDG2;G10;YCR063W;fSAP17	BUD31 homolog	Spliceosome	0.170604	0.214515	0.0115532	1.80991	0.105054	0.283801	8.66069	0.0942616	0.205467	0.350906	0.0455907
RUNX1	RUNX1	AML1;AML1-EVI-1;AMLCR1;CBF2alpha;CBFA2;EVI-1;PEBP2aB;PEBP2alpha	RUNX family transcription factor 1		0.21327	0.2686	0.0181127	1.80761	0.105512	0.283829	8.64092	0.117985	0.127572	0.58021	-0.230075
RNPS1	RNPS1	E5.1	RNA binding protein with serine rich domain 1	ASAP;PSAP;Spliceosome;Splicing-dependent exon junction complex	-0.162138	0.204409	0.0104899	-1.80578	0.105814	0.284167	8.64092	0.0897881	0.0755767	-0.522041	-0.270555
SIN3A	SIN3A	WITKOS	SIN3 transcription regulator family member A	N-CoR2;SIN3A/B	-0.163986	0.206945	0.0107517	-1.80399	0.106112	0.284492	8.64092	0.090902	-0.202072	-0.137667	0.0939593
MACO1	MACO1	MACOILIN;TMEM57	macoilin 1		0.21807	0.27542	0.0190441	1.80253	0.106354	0.28467	8.64092	0.12098	0.0622777	0.627804	0
SPINDOC	SPINDOC	C11orf84;SPIN-DOC	spindlin interactor and repressor of chromatin binding		-0.238172	0.301214	0.0227783	-1.8001	0.10676	0.28481	8.64092	0.132311	0	-0.131229	-0.538186
MBD1	MBD1	CXXC3;PCM1;RFT	methyl-CpG binding domain protein 1		0.181291	0.229171	0.0131854	1.80071	0.10663	0.28481	8.64779	0.100678	0.102421	0.508532	0.0585394
RPL18A	RPL18A	L18A	ribosomal protein L18a	60S Ribosomal subunit	0.130002	0.164534	0.00679643	1.79877	0.106981	0.284929	8.64092	0.0722728	0.052058	0.202246	0.0942257
VAPA	VAPA	VAP-33;VAP-A;VAP33;hVAP-33	VAMP associated protein A		0.191789	0.243849	0.0149284	1.79054	0.108367	0.288145	8.64092	0.107113	0.0909584	0.637159	0
KAT2A	KAT2A	GCN5;GCN5L2;PCAF-b;hGCN5	lysine acetyltransferase 2A	ATAC;SAGA;TFTC	-0.401912	0.51149	0.0656819	-1.78885	0.108653	0.288432	8.64092	0.224676	-0.0867002	-0.181155	-1.67585
AHCTF1	AHCTF1	ELYS;MST108;MSTP108;TMBS62	AT-hook containing transcription factor 1	Nuclear pore complex	-0.0823228	0.104919	0.00276362	-1.78627	0.109092	0.288668	8.64092	0.0460864	0.0185912	-0.12958	-0.191657
ACTR8	ACTR8	ARP8;INO80N;hArp8	actin related protein 8	INO80	1.00039	1.27576	0.408612	1.78517	0.109279	0.288668	8.64092	0.560389	1.3825	0.831777	0.334063
ZBTB7A	ZBTB7A	FBI-1;FBI1;LRF;TIP21;ZBTB7;ZNF857A;pokemon	zinc finger and BTB domain containing 7A		0.407653	0.519675	0.0678008	1.78583	0.109168	0.288668	8.64092	0.228271	-0.00288314	1.41167	0.160532
ACD	ACD	PIP1;PTOP;TINT1;TPP1	ACD shelterin complex subunit and telomerase recruitment factor	Shelterin	-0.0982236	0.12548	0.00395292	-1.78206	0.109812	0.289601	8.64092	0.055118	-0.188262	0.0835837	0
ZBTB17	ZBTB17	MIZ-1;ZNF151;ZNF60;pHZ-67	zinc finger and BTB domain containing 17		0.291759	0.373807	0.0350805	1.77688	0.110704	0.291477	8.64092	0.164198	-0.0408431	1.03749	0.620507
PHF12	PHF12	PF1	PHD finger protein 12	EMSY	-0.328431	0.421194	0.0445383	-1.77518	0.110997	0.291773	8.64092	0.185013	0.0306552	-0.24504	-0.868116
UTP14A	UTP14A	NYCO16;SDCCAG16;Utp14;dJ537K23.3	UTP14A small subunit processome component		-0.184993	0.237546	0.0141668	-1.7727	0.111401	0.292123	8.64779	0.104357	-0.34683	-0.280493	0.0717183
TMEM209	TMEM209	NET31	transmembrane protein 209		0.174359	0.223965	0.012593	1.77233	0.111492	0.292123	8.64092	0.0983783	0.0181765	0.443331	0.238022
ALYREF (1)	ALYREF	ALY;ALY/REF;BEF;REF;THOC4	Aly/REF export factor	C complex spliceosome;Spliceosome;Splicing-dependent exon junction complex;TREX	0.129506	0.166725	0.00697898	1.76771	0.112218	0.293267	8.66069	0.0732621	0.0618454	0.255624	0.144471
CDKAL1	CDKAL1		CDK5 regulatory subunit associated protein 1 like 1		0.131593	0.169551	0.00721756	1.76625	0.112474	0.293267	8.66069	0.0745038	0.197389	0	0
CLK1	CLK1	CLK;CLK/STY;STY	CDC like kinase 1		-0.130046	0.167541	0.00704739	-1.76644	0.112441	0.293267	8.66048	0.07362	0.00816436	0	-0.224778
THEM6	THEM6	C8orf55;DSCD75	thioesterase superfamily member 6		0.28814	0.371601	0.0346676	1.76525	0.112729	0.293458	8.64092	0.163229	0.0134449	0.975601	0
ING5	ING5	p28ING5	inhibitor of growth family member 5	HBO1;MOZ/MORF	-0.122488	0.158558	0.00631197	-1.75803	0.113924	0.296092	8.66069	0.0696732	-0.12768	-0.262755	0.00933146
RPRD2	RPRD2	HSPC099;KIAA0460	regulation of nuclear pre-mRNA domain containing 2		0.0860573	0.1118	0.00313801	1.75237	0.115013	0.297486	8.64092	0.0491091	0.0690709	-0.0836447	0.242009
REST	REST	DFNA27;GINGF5;HGF5;NRSF;WT6;XBR	RE1 silencing transcription factor		0.0851735	0.110646	0.00307357	1.75246	0.114996	0.297486	8.64092	0.0486021	0.0519915	-0.0347173	0.312764
DDX3X (1)	DDX3X	CAP-Rf;DBX;DDX14;DDX3;HLP2;MRX102	DEAD-box helicase 3 X-linked	Spliceosome	0.0775406	0.100672	0.00254439	1.75349	0.114813	0.297486	8.64092	0.0442208	0.0540502	0.0313127	0.162032
PAXBP1	PAXBP1	BM020;C21orf66;FSAP105;GCFC;GCFC1	PAX3 and PAX7 binding protein 1	Spliceosome	-0.101532	0.132278	0.00439287	-1.74741	0.115904	0.298747	8.64092	0.0581043	-0.0990138	-0.103685	-0.0997614
CROCC	CROCC	ROLT;TAX1BP2	ciliary rootlet coiled-coil, rootletin		-0.249921	0.326085	0.0266952	-1.74483	0.11637	0.298747	8.64092	0.143235	-0.303481	-0.436911	0.0229523
PRPF4B	PRPF4B	PR4H;PRP4;PRP4H;PRP4K;dJ1013A10.1	pre-mRNA processing factor 4B	C complex spliceosome;Spliceosome	-0.103075	0.13446	0.00453896	-1.74519	0.116306	0.298747	8.64092	0.0590626	0.00893131	-0.305862	-0.154694
E2F6	E2F6	E2F-6	E2F transcription factor 6	ncPRC1.6	0.265151	0.345721	0.030007	1.74601	0.116156	0.298747	8.64092	0.151861	0.0272459	0.964701	0
MSANTD4	MSANTD4	KIAA1826	Myb/SANT DNA binding domain containing 4 with coiled-coils		-0.140869	0.183812	0.00848269	-1.74408	0.116426	0.298747	8.66069	0.08077	-0.140389	-0.348241	0
TRIM29	TRIM29	ATDC	tripartite motif containing 29		0.125998	0.164644	0.00680582	1.74157	0.116882	0.299108	8.66069	0.0723475	0.188089	0.0513572	0
ZMYND8 (2)	ZMYND8	PRKCBP1;PRO2893;RACK7	zinc finger MYND-type containing 8		0.795849	1.04025	0.271672	1.7417	0.116937	0.299108	8.64092	0.456938	0.38883	-0.139934	3.71222
BASP1	BASP1	CAP-23;CAP23;NAP-22;NAP22	brain abundant membrane attached signal protein 1		0.130197	0.170468	0.00729581	1.73812	0.117509	0.299149	8.66069	0.0749066	0.195296	0	0
MTDH	MTDH	3D3;AEG-1;AEG1;LYRIC;LYRIC/3D3	metadherin		0.100425	0.131369	0.0043327	1.74031	0.11719	0.299149	8.64092	0.057705	0.070677	0.263786	-0.467077
UQCRQ	UQCRQ	MC3DN4;QCR8;QP-C;QPC;UQCR7	ubiquinol-cytochrome c reductase complex III subunit VII	Mitochondrial respiratory chain complex III	0.272346	0.356595	0.0319242	1.73871	0.117482	0.299149	8.64092	0.156637	0.0664112	0.911731	0
DNTTIP1	DNTTIP1	C20orf167;Tdif1;dJ447F3.4	deoxynucleotidyltransferase terminal interacting protein 1	HDAC-ELMSAN1-DNTTIP1	-0.0840478	0.110312	0.00305502	-1.73454	0.118245	0.300547	8.64092	0.0484553	0.000752228	-0.0863257	-0.312386
FAAP24	FAAP24	C19orf40	FA core complex associated protein 24	Fanconi Anemia	0.153658	0.201937	0.0102381	1.73166	0.118696	0.301219	8.66069	0.0887347	0.109585	0.345043	0.0332131
SLC27A4	SLC27A4	ACSVL4;FATP4;IPS	solute carrier family 27 member 4		0.240287	0.316136	0.025091	1.73037	0.119015	0.301554	8.64092	0.138865	0.0438817	0.429639	1.58675
CTBP2	CTBP2		C-terminal binding protein 2	CtBP	-0.489126	0.64517	0.104501	-1.72594	0.119834	0.303154	8.64092	0.283396	-0.0473091	-0.404902	-2.30268
HOXD9	HOXD9	HOX4;HOX4C;Hox-4.3;Hox-5.2	homeobox D9		0.139805	0.184554	0.00855131	1.72395	0.120126	0.303416	8.66048	0.0810958	0.0531337	0.35975	0
CPSF3	CPSF3	CPSF-73;CPSF73	cleavage and polyadenylation specific factor 3		0.143662	0.189902	0.00905373	1.72224	0.120524	0.303947	8.64092	0.0834157	0.179593	-0.0341991	0.578617
RTCB	RTCB	C22orf28;DJ149A16.6;FAAP;HSPC117	RNA 2',3'-cyclic phosphate and 5'-OH ligase		0.210796	0.279247	0.0195771	1.71852	0.121222	0.304756	8.64092	0.122661	0.420522	0.0383077	-0.13547
ELL2	ELL2	MRCCAT1	elongation factor for RNA polymerase II 2		-0.582366	0.771245	0.149333	-1.71903	0.121125	0.304756	8.64092	0.338775	-0.0439517	-0.738891	-2.62277
TRIP12 (3)	TRIP12	MRD49;TRIP-12;ULF	thyroid hormone receptor interactor 12		-0.156357	0.207901	0.0108518	-1.71153	0.122463	0.305025	8.66048	0.0913551	-0.13235	-0.242013	-0.118713
CWC15	CWC15	AD002;C11orf5;Cwf15;HSPC148;ORF5	CWC15 spliceosome associated protein homolog	C complex spliceosome;Spliceosome	-0.130067	0.172735	0.00749084	-1.71423	0.122031	0.305025	8.64092	0.0758751	-0.00215671	-0.358218	-0.224158
KAT7 (1)	KAT7	HBO1;HBOA;MYST2;ZC2HC7	lysine acetyltransferase 7	HBO1	-0.155516	0.206699	0.0107262	-1.71284	0.122293	0.305025	8.64092	0.0907939	-0.127973	-0.496172	0.0911037
BABAM2	BABAM2	BRCC4;BRCC45;BRE	BRISC and BRCA1 A complex member 2	BRCA1-A;BRCC;BRISC	0.131657	0.17502	0.00769046	1.7123	0.122367	0.305025	8.64779	0.0768887	0.250293	-0.122642	0.24385
ZMYND11	ZMYND11	BRAM1;BS69;MRD30	zinc finger MYND-type containing 11		0.133362	0.17697	0.00786302	1.71496	0.121813	0.305025	8.66069	0.0777639	0	0	0.197644
PHC2	PHC2	EDR2;HPH2;PH2	polyhomeotic homolog 2	PRC1	0.432381	0.57357	0.082593	1.71617	0.121663	0.305025	8.64092	0.251945	0.276431	-0.178104	1.1503
ILF2	ILF2	NF45;PRO3063	interleukin enhancer binding factor 2	ZAP3	0.0955546	0.127191	0.0040616	1.7097	0.12281	0.305262	8.66069	0.0558898	0.0585336	0.0210962	0.190963
HMG20A	HMG20A	HMGX1;HMGXB1	high mobility group 20A	LSD-CoREST	0.292124	0.389037	0.0379973	1.70945	0.122937	0.305262	8.64092	0.170888	-0.0692047	1.0334	0.383389
RBM42	RBM42		RNA binding motif protein 42		-0.117322	0.156439	0.00614419	-1.70711	0.123356	0.305832	8.64779	0.0687256	-0.00885044	-0.31515	-0.140791
POLR3D	POLR3D	BN51T;RPC4;RPC53;TSBN51	RNA polymerase III subunit D	RNA Pol III	0.296998	0.396547	0.0394784	1.70506	0.123775	0.305932	8.64092	0.174186	0.0349948	0.838501	0
PTRH2	PTRH2	BIT1;CFAP37;CGI-147;IMNEPD;PTH;PTH 2;PTH2	peptidyl-tRNA hydrolase 2		0.222571	0.297056	0.0221538	1.70573	0.123647	0.305932	8.64092	0.130484	-0.00601595	0.665073	0
FIP1L1	FIP1L1	FIP1;Rhe;hFip1	factor interacting with PAPOLA and CPSF1		0.092935	0.124199	0.00387264	1.7035	0.124075	0.306203	8.64092	0.0545554	0.129344	-0.0491698	0.197843
DNAJA1	DNAJA1	DJ-2;DjA1;HDJ2;HSDJ;HSJ-2;HSJ2;HSPF4;NEDD7;hDJ-2	DnaJ heat shock protein family (Hsp40) member A1		0.135803	0.181677	0.00828647	1.70173	0.124414	0.306572	8.64092	0.0798029	0.0232921	0.501091	-0.0994877
BANP (2)	BANP	BEND1;SMAR1;SMARBP1	BTG3 associated nuclear protein		0.59544	0.798636	0.160128	1.69734	0.125261	0.30772	8.64092	0.350807	0.171235	0.0559327	2.90247
ZNF787	ZNF787	TIP20	zinc finger protein 787		-0.121468	0.16289	0.0066616	-1.69703	0.125242	0.30772	8.66069	0.0715769	-0.189287	-0.0929568	0
ZBTB44	ZBTB44	BTBD15;HSPC063;ZNF851	zinc finger and BTB domain containing 44		-0.236516	0.317707	0.0253409	-1.69478	0.125758	0.30847	8.64092	0.139555	-0.144925	-0.955084	0
PDS5A	PDS5A	PIG54;SCC-112;SCC112	PDS5 cohesin associated factor A	CDCA5-PDS5-Cohesin	0.22702	0.30533	0.0234051	1.69268	0.126167	0.308535	8.64092	0.134119	0.0312801	0.769929	-1.39212
RPL6	RPL6	L6;SHUJUN-2;TAXREB107;TXREB1	ribosomal protein L6	60S Ribosomal subunit	0.110618	0.148696	0.005551	1.69359	0.125991	0.308535	8.64092	0.065316	0.0221137	0.279418	0.129949
KLF10	KLF10	EGR-alpha;EGRA;TIEG;TIEG1	Kruppel like factor 10		0.238282	0.32097	0.0258642	1.69008	0.126675	0.309309	8.64092	0.140988	0.195174	0.0389955	0
SLFN5	SLFN5		schlafen family member 5		0.123435	0.166445	0.00695524	1.6883	0.127025	0.309695	8.64092	0.0731123	0.0244586	0.473421	0.121939
NPM1	NPM1	B23;NPM	nucleophosmin 1		-0.582964	0.787886	0.155847	-1.68445	0.12778	0.310121	8.64092	0.346085	-0.0106752	-2.33125	0.0465454
VHL	VHL	HRCA1;RCA1;VHL1;pVHL	von Hippel-Lindau tumor suppressor	VCB;VHL SCF-like	0.280011	0.378289	0.0359268	1.68512	0.127649	0.310121	8.64092	0.166167	0.00463988	0.886755	0
RBM14/RBM14-RBM4	RBM14-RBM4;RBM14	COAA;COAZ;PSP2;RBM14;SIP;SYTIP1;TMEM137	RBM14-RBM4 readthrough;RNA binding motif protein 14		0.0691564	0.093381	0.00218921	1.68599	0.127478	0.310121	8.64092	0.0410183	0.0880777	-0.0428725	0.133324
KAT8	KAT8	MOF;MYST1;ZC2HC8;hMOF	lysine acetyltransferase 8	MLL1/2;MSL;NSL	0.195245	0.264026	0.017501	1.6835	0.127968	0.310121	8.64092	0.115975	0.470223	0.0945111	-0.197944
CDK11B	CDK11B	CDC2L1;CDK11;CDK11-p110;CDK11-p46;CDK11-p58;CLK-1;PITSLREA;PK58;p58;p58CDC2L1;p58CLK-1	cyclin dependent kinase 11B	Cyclin L2-CDK11B	-0.406717	0.551678	0.0764084	-1.67837	0.128986	0.311651	8.64092	0.242329	-0.196683	-1.49149	0.25799
PHF8 (1)	PHF8	JHDM1F;KDM7B;MRXSSD;ZNF422	PHD finger protein 8		0.233006	0.315917	0.0250566	1.67888	0.128855	0.311651	8.64779	0.138786	0.450936	-0.0377449	0.0678993
RRP7A	RRP7A	BK126B4.3;CGI-96;Rrp7	ribosomal RNA processing 7 homolog A		0.168099	0.228195	0.0130732	1.67703	0.129253	0.31183	8.64092	0.100236	-0.112502	0.306839	0.241255
INTS7	INTS7	C1orf73;INT7	integrator complex subunit 7	Integrator	0.193491	0.263336	0.0174096	1.67275	0.130107	0.312956	8.64092	0.115672	0.328817	0.0711495	0
FADS1 (1)	FADS1	D5D;FADS6;FADSD5;LLCDL1;TU12	fatty acid desaturase 1		0.21176	0.288146	0.0208447	1.67306	0.130046	0.312956	8.64092	0.12657	0.0363019	0.804083	0
A0A0C4DGP2					0.162207	0.220995	0.0122614	1.67086	0.130473	0.313369	8.6442	0.0970797	0.278608	-0.181271	0.265798
KDM1B	KDM1B	AOF1;C6orf193;LSD2	lysine demethylase 1B	PR-DUB	0.335735	0.458015	0.052666	1.66877	0.130908	0.313945	8.64092	0.201187	0.221663	0.247967	0.538109
HIF1A	HIF1A	HIF-1-alpha;HIF-1A;HIF-1alpha;HIF1;HIF1-ALPHA;MOP1;PASD8;bHLHe78	hypoxia inducible factor 1 subunit alpha	HIF1 heterodimer	0.323374	0.441968	0.0490402	1.66569	0.13153	0.314969	8.64092	0.194138	-0.0957994	1.00813	1.02895
IMMT	IMMT	HMP;MICOS60;MINOS2;Mic60;P87;P87/89;P89;PIG4;PIG52	inner membrane mitochondrial protein	MICOS	0.117676	0.16114	0.00651922	1.66191	0.132219	0.315804	8.66069	0.0708078	0.121278	0.169309	0
NDUFA5	NDUFA5	B13;CI-13KD-B;CI-13kB;NUFM;UQOR13	NADH:ubiquinone oxidoreductase subunit A5	Mitochondrial respiratory chain complex I	-0.259894	0.355986	0.0318154	-1.66205	0.13227	0.315804	8.64092	0.15637	0.0230795	-0.852189	0
ZC3H18 (2)	ZC3H18	NHN1	zinc finger CCCH-type containing 18		-0.317213	0.435097	0.0475272	-1.65976	0.132736	0.31645	8.64092	0.19112	0.0143696	-1.13898	0
EED	EED	COGIS;HEED;WAIT1	embryonic ectoderm development	PRC2.1;PRC2.2	-0.219646	0.301779	0.0228638	-1.65697	0.133308	0.316876	8.64092	0.132559	-0.424406	-0.307195	0.084768
SNRPG	SNRPG	SMG;Sm-G	small nuclear ribonucleoprotein polypeptide G	C complex spliceosome;Spliceosome	-0.177034	0.243225	0.014852	-1.65703	0.133296	0.316876	8.64092	0.106838	-0.12646	-0.25882	-0.0467051
JAKMIP3	JAKMIP3	C10orf14;C10orf39;Jamip3;NECC2;bA140A10.5	Janus kinase and microtubule interacting protein 3		0.159118	0.219019	0.0120435	1.65335	0.133973	0.31799	8.65994	0.0962396	-0.0422537	0.30364	0.460377
SUPT20H	SUPT20H	C13;C13orf19;FAM48A;FP757;P38IP;SPT20	SPT20 homolog, SAGA complex component	SAGA	-0.13763	0.189934	0.00905715	-1.64905	0.134859	0.319389	8.66069	0.0834601	-0.119938	-0.222352	-0.0521633
ARL6IP4	ARL6IP4	SFRS20;SR-25;SRp25;SRrp37	ADP ribosylation factor like GTPase 6 interacting protein 4		-0.192419	0.265656	0.0177178	-1.64896	0.134959	0.319389	8.64092	0.116691	-0.391005	-0.383222	0.18222
RPL5	RPL5	L5;MSTP030;PPP1R135;uL18	ribosomal protein L5	60S Ribosomal subunit	0.0915757	0.12662	0.00402526	1.64589	0.135516	0.32024	8.66048	0.0556389	0.0614036	0.0280806	0.151708
SKIL	SKIL	SNO;SnoA;SnoI;SnoN	SKI like proto-oncogene		0.28788	0.398356	0.0398395	1.64521	0.135738	0.320295	8.64092	0.174981	0.131028	1.10488	0
SCAF11	SCAF11	CASP11;SFRS2IP;SIP1;SRRP129;SRSF2IP	SR-related CTD associated factor 11		-0.0897965	0.124683	0.00390288	-1.63958	0.136916	0.322602	8.64092	0.054768	0.0155149	-0.1354	-0.21844
CEBPA	CEBPA	C/EBP-alpha;CEBP	CCAAT enhancer binding protein alpha		0.234635	0.326745	0.0268032	1.6348	0.137923	0.322751	8.64092	0.143525	-0.0618313	0.831402	0.483611
HDGFL2	HDGFL2	HDGF-2;HDGF2;HDGFRP2;HRP-2;HRP2	HDGF like 2		-0.696394	0.970784	0.2366	-1.6331	0.138283	0.322751	8.64092	0.426424	-0.10708	-3.13382	0.439735
SPTY2D1	SPTY2D1	Spt2	SPT2 chromatin protein domain containing 1		-0.253748	0.353317	0.0313401	-1.635	0.13788	0.322751	8.64092	0.155197	0.13368	-1.0743	-0.369371
NSA2	NSA2	CDK105;HCL-G1;HCLG1;HUSSY-29;HUSSY29;TINP1	NSA2 ribosome biogenesis factor		-0.256186	0.356962	0.0319901	-1.63386	0.138123	0.322751	8.64092	0.156798	-0.507975	-0.378643	0.120755
HIVEP1	HIVEP1	CIRIP;CRYBP1;GAAP;MBP-1;PRDII-BF1;Schnurri-1;ZAS1;ZNF40;ZNF40A	human immunodeficiency virus type I enhancer binding protein 1		0.609458	0.84762	0.180374	1.6369	0.13748	0.322751	8.64092	0.372324	-0.096757	0.374504	1.90402
SFMBT1	SFMBT1	RU1;SFMBT;hSFMBT	Scm like with four mbt domains 1	SCL	-0.121038	0.168257	0.00710745	-1.63768	0.137315	0.322751	8.64092	0.073908	-0.0310327	-0.367878	0
ARNT	ARNT	HIF-1-beta;HIF-1beta;HIF1-beta;HIF1B;HIF1BETA;TANGO;bHLHe2	aryl hydrocarbon receptor nuclear translocator	HIF1 heterodimer	0.272613	0.380132	0.0362777	1.63265	0.138379	0.322751	8.64092	0.166976	-0.0760909	0.863221	0.8797
RPS7	RPS7	DBA8;S7;eS7	ribosomal protein S7	40S Ribosomal subunit	0.156656	0.218606	0.0119976	1.63142	0.138641	0.322895	8.64092	0.0960244	0.0610459	0.370693	0.132887
TRAM1	TRAM1	PNAS8;TRAM;TRAMP	translocation associated membrane protein 1		0.275086	0.384744	0.0371633	1.62771	0.139431	0.324266	8.64092	0.169002	0.177422	0.823951	-0.634822
NDUFS8	NDUFS8	CI-23k;CI23KD;MC1DN2;TYKY	NADH:ubiquinone oxidoreductase core subunit S8	Mitochondrial respiratory chain complex I	0.278415	0.389627	0.0381126	1.62676	0.139633	0.32427	8.64092	0.171147	0.00796711	1.07187	0
RPL10A	RPL10A	CSA19;Csa-19;L10A;NEDD6	ribosomal protein L10a	60S Ribosomal subunit	0.0709962	0.0997264	0.00249694	1.62012	0.140979	0.326767	8.66069	0.0438215	0.054865	0.0953362	0.0954638
STOM	STOM	BND7;EPB7;EPB72	stomatin		0.108788	0.15287	0.00586726	1.6195	0.141113	0.326767	8.66069	0.067174	0.0510611	0.271183	0
AKAP8	AKAP8	AKAP 95;AKAP-8;AKAP-95;AKAP95	A-kinase anchoring protein 8		0.0926094	0.130317	0.00426354	1.61784	0.141553	0.327315	8.64092	0.0572426	0.0370919	-0.0191757	0.238678
ZBED4	ZBED4		zinc finger BED-type containing 4		0.15732	0.221877	0.0123594	1.61418	0.142346	0.327428	8.64092	0.0974614	0.019889	0.643573	0
NKAP	NKAP		NFKB activating protein		0.253813	0.357635	0.0321107	1.61568	0.142021	0.327428	8.64092	0.157094	0	0.0935632	0.45957
SLX4	SLX4	BTBD12;FANCP;MUS312	SLX4 structure-specific endonuclease subunit	SLX4-TERF2	0.2178	0.307233	0.0236977	1.61388	0.142413	0.327428	8.64092	0.134954	0.0927582	0.67168	0
ESYT2	ESYT2	CHR2SYT;E-Syt2;FAM62B	extended synaptotagmin 2		-0.255407	0.359971	0.0325316	-1.61527	0.142109	0.327428	8.64092	0.15812	-0.514796	0.423713	0
HMGN3 (1)	HMGN3	PNAS-24;PNAS-25;TRIP7	high mobility group nucleosomal binding domain 3		0.098089	0.13848	0.00481447	1.61237	0.142716	0.327658	8.64722	0.0608353	0.0425716	0.175867	0.162512
TIMM8A	TIMM8A	DDP;DDP1;DFN1;MTS;TIM8	translocase of inner mitochondrial membrane 8A		0.386049	0.545535	0.0747163	1.61102	0.143036	0.327927	8.64092	0.23963	-0.317578	1.00579	0.824465
ELMO1/ELMO2	ELMO2;ELMO1	CED-12;CED12;Ced-12A;ELMO-1;ELMO-2;VMPI	engulfment and cell motility 2;engulfment and cell motility 1		0.12135	0.171889	0.00741795	1.60662	0.143921	0.329486	8.66069	0.075531	0.108742	0.2645	0
PUM1	PUM1	HSPUM;PUMH;PUMH1;PUML1;SCA47	pumilio RNA binding family member 1		-0.173576	0.246177	0.0152147	-1.60518	0.144318	0.329928	8.64092	0.108135	-0.0149393	-0.556469	-0.4395
DHX36	DHX36	DDX36;G4R1;MLEL1;RHAU	DEAH-box helicase 36		0.198854	0.283252	0.0201427	1.59824	0.145854	0.332961	8.64092	0.124421	0.0295192	0.377989	0.385345
HNRNPH1	HNRNPH1	HNRPH;HNRPH1;hnRNPH	heterogeneous nuclear ribonucleoprotein H1	C complex spliceosome	0.0466944	0.0665414	0.00111166	1.59697	0.146057	0.332961	8.66048	0.0292393	0.0246322	0.0120135	0.11819
FAM207A	FAM207A	C21orf70;PRED56	family with sequence similarity 207 member A		0.109625	0.156552	0.00615328	1.59357	0.146815	0.334217	8.66069	0.0687918	0.0224292	0.214968	0.247849
EMSY	EMSY	C11orf30;GL002	EMSY transcriptional repressor, BRCA2 interacting	EMSY	0.0927685	0.132721	0.0044223	1.59126	0.147414	0.335106	8.64092	0.0582986	0.0804894	-0.0436408	0.246111
POLR1B	POLR1B	RPA135;RPA2;Rpo1-2	RNA polymerase I subunit B	RNA Pol I	-0.192069	0.275796	0.0190961	-1.58544	0.148727	0.337617	8.64092	0.121145	-0.120098	-0.774582	0.150544
TAF11	TAF11	MGC:15243;PRO2134;TAF2I;TAFII28	TATA-box binding protein associated factor 11	TFIID	0.74198	1.0669	0.285768	1.58326	0.149222	0.338264	8.64092	0.468642	0	3.12059	-0.0175521
SENP1	SENP1	SuPr-2	SUMO specific peptidase 1		0.199568	0.288021	0.0208265	1.57742	0.150552	0.3408	8.64092	0.126515	0.178096	-0.0954409	0.708433
SAP30BP	SAP30BP	HCNGP;HTRG;HTRP	SAP30 binding protein		-0.375782	0.543313	0.0741088	-1.57459	0.151202	0.341793	8.64092	0.238654	0.0489799	-1.48938	-0.437835
CLASRP	CLASRP	CLASP;SFRS16;SWAP2	CLK4 associating serine/arginine rich protein		-0.124036	0.179941	0.00812923	-1.5687	0.152481	0.344201	8.66069	0.0790693	-0.0683014	-0.155597	-0.26473
RPL8	RPL8	L8	ribosomal protein L8	60S Ribosomal subunit	0.087451	0.127011	0.00404998	1.56749	0.152841	0.344472	8.64092	0.0557905	0.0549564	0.187228	0.0714331
HIST1H2BD	HIST1H2BD	H2B.1B;H2B/a;H2B/b;H2B/g;H2B/h;H2B/k;H2B/l;H2BFA;H2BFB;H2BFG;H2BFH;H2BFK;H2BFL;HIRIP2;HIST1H2BC;HIST1H2BE;HIST1H2BF;HIST1H2BG;HIST1H2BI;dJ221C16.6	histone cluster 1 H2B family member d		-0.126803	0.184232	0.00852157	-1.56634	0.153028	0.344472	8.66069	0.0809549	-0.236098	-0.0736413	0.0386248
CORO7-PAM16/PAM16	CORO7-PAM16;PAM16	CGI-136;CORO7;Coronin-7;Crn7;MAGMAS;SMDMDM;TIM16;TIMM16	CORO7-PAM16 readthrough;presequence translocase associated motor 16		0.184714	0.269381	0.0182182	1.56104	0.154344	0.346952	8.64092	0.118328	0.029497	0.600762	0
WDR33	WDR33	NET14;WDC146	WD repeat domain 33		0.167014	0.243889	0.0149333	1.55898	0.154826	0.347462	8.64092	0.10713	0.264602	0.0756076	-0.0685263
QSER1	QSER1		glutamine and serine rich 1		0.107103	0.156465	0.00614632	1.55806	0.155002	0.347462	8.65117	0.0687415	0.189068	-0.18517	0.164693
NOL7	NOL7	C6orf90;PQBP3;RARG-1;dJ223E5.2	nucleolar protein 7		-0.208104	0.304245	0.023239	-1.55718	0.15525	0.347536	8.64092	0.133642	-0.0615418	-0.755918	0.0316727
RRP9	RRP9	RNU3IP2;U3-55K	ribosomal RNA processing 9, U3 small nucleolar RNA binding protein		0.121096	0.177299	0.00789228	1.55433	0.15584	0.347892	8.66069	0.0779085	0.152859	0.10235	0.119904
ELOB	ELOB	SIII;TCEB2	elongin B	VCB;VHL SCF-like	-0.170147	0.249106	0.015579	-1.55496	0.155773	0.347892	8.64092	0.109422	-0.313057	0.0459096	0.0333294
FXR2	FXR2	FMR1L2;FXR2P	FMR1 autosomal homolog 2		0.316325	0.464149	0.054086	1.55152	0.156587	0.349019	8.64092	0.203881	0.308338	-0.05103	1.08361
RBM22	RBM22	Cwc2;ZC3H16;fSAP47	RNA binding motif protein 22	C complex spliceosome;Spliceosome	0.0994238	0.145998	0.00535133	1.55034	0.156867	0.349019	8.64092	0.0641305	0.164336	-0.142082	0.108344
UQCRH	UQCRH	QCR6;UQCR8	ubiquinol-cytochrome c reductase hinge protein	Mitochondrial respiratory chain complex III	0.174061	0.255686	0.0164129	1.5498	0.156994	0.349019	8.64092	0.112312	0.00268373	0.574418	0
HOXA13	HOXA13	HOX1;HOX1J	homeobox A13		0.176755	0.26019	0.0169961	1.54654	0.15777	0.350263	8.64092	0.11429	0.245284	0.0198278	0.209318
GTF3C3	GTF3C3	TFIIIC102;TFIIICgamma;TFiiiC2-102	general transcription factor IIIC subunit 3		0.368055	0.543907	0.0742711	1.54053	0.159212	0.352979	8.64092	0.238915	0.278914	0.137972	1.77496
MATR3	MATR3	ALS21;MPD2;VCPDM	matrin 3		0.0418126	0.0619282	0.000962825	1.53709	0.160041	0.353843	8.64092	0.0272024	-0.0058312	0.0464848	0.130669
MBD2	MBD2	DMTase;NY-CO-41	methyl-CpG binding domain protein 2	NuRD	0.196931	0.291594	0.0213465	1.53751	0.15994	0.353843	8.64092	0.128085	0.409977	-0.327528	0
SMARCA2	SMARCA2	BAF190;BRM;NCBRS;SNF2;SNF2L2;SNF2LA;SWI2;Sth1p;hBRM;hSNF2a	SWI/SNF related, matrix associated, actin dependent regulator of chromatin, subfamily a, member 2	BAF;GBAF	-2.57961	3.83331	3.68908	-1.53201	0.161274	0.356083	8.64092	1.68381	0.358298	-5.92629	-0.246356
PPP1CB	PPP1CB	HEL-S-80p;NSLH2;PP-1B;PP1B;PP1beta;PPP1CD	protein phosphatase 1 catalytic subunit beta	PTW/PP1	-0.124651	0.185475	0.00863653	-1.53	0.161763	0.356674	8.64092	0.0814711	-0.118901	-0.108317	-0.144094
CLIP2	CLIP2	CLIP;CLIP-115;CYLN2;WBSCR3;WBSCR4;WSCR3;WSCR4	CAP-Gly domain containing linker protein 2		0.151754	0.22603	0.0128269	1.52791	0.162194	0.357137	8.66048	0.0993213	0.0474613	0.436218	0
MAP7D3	MAP7D3	MDP3	MAP7 domain containing 3		0.184553	0.275386	0.0190394	1.52567	0.162823	0.358034	8.64092	0.120965	0.062706	1.03767	0.0941282
RPL39	RPL39	L39;RPL39P42;RPL39_23_1806	ribosomal protein L39	60S Ribosomal subunit	-0.454104	0.680168	0.116146	-1.51992	0.164241	0.36017	8.64092	0.298769	-0.758201	-0.459251	0.0739013
ZNF609	ZNF609		zinc finger protein 609		0.116119	0.173925	0.0075944	1.51993	0.164238	0.36017	8.64092	0.0763978	0.0397763	0.36364	-0.603949
NSD3 (1)	NSD3	KMT3F;KMT3G;WHISTLE;WHSC1L1;pp14328	nuclear receptor binding SET domain protein 3		2.19062	3.28599	2.71083	1.51768	0.164795	0.360894	8.64092	1.4434	0.165758	0.117871	6.4995
TMPO (1)	TMPO	CMD1T;LAP2;LEMD4;PRO0868;TP	thymopoietin		0.100574	0.151082	0.00573055	1.51549	0.165341	0.361109	8.64092	0.0663639	0.0264405	0.226102	0.593343
CHAMP1	CHAMP1	C13orf8;CAMP;CHAMP;MRD40;ZNF828	chromosome alignment maintaining phosphoprotein 1		0.152671	0.229272	0.0131969	1.51596	0.165223	0.361109	8.64092	0.100709	0.180029	0.219486	-1.64881
PHF3 (1)	PHF3		PHD finger protein 3		0.169992	0.255844	0.0164331	1.51264	0.166051	0.361682	8.64092	0.112381	-0.00482573	-0.0956253	0.421987
CCDC47	CCDC47	GK001;MSTP041;THNS	coiled-coil domain containing 47		0.24434	0.367683	0.0339404	1.51287	0.165992	0.361682	8.64092	0.161508	0.0664993	0.838949	0
CPT1A	CPT1A	CPT1;CPT1-L;L-CPT1	carnitine palmitoyltransferase 1A		0.205497	0.3099	0.0241109	1.50961	0.166809	0.361867	8.64092	0.136126	0.0665755	0.749162	-0.760007
NCL (1)	NCL	C23;Nsr1	nucleolin		-1.06667	1.60856	0.649596	-1.50965	0.166799	0.361867	8.64092	0.706571	-0.117105	-4.62839	0.02564
INIP	INIP	C9orf80;HSPC043;MISE;SOSSC;SSBIP1;hSSBIP1	INTS3 and NABP interacting protein	SOSS1-2	-0.110312	0.166156	0.00693138	-1.51089	0.16641	0.361867	8.66069	0.0730118	-0.0641176	-0.400924	0
VIRMA	VIRMA	KIAA1429;MSTP054;fSAP121	vir like m6A methyltransferase associated	Spliceosome;WMM	0.160256	0.242923	0.0148155	1.50166	0.168787	0.365667	8.64779	0.10672	0.357721	0	-0.154546
SRSF5	SRSF5	HRS;SFRS5;SRP40	serine and arginine rich splicing factor 5	Spliceosome	-0.0626002	0.0953158	0.00228096	-1.49463	0.170524	0.36795	8.66048	0.0418833	-0.0524599	-0.13825	-0.0104482
RRP1	RRP1	D21S2056E;NNP-1;NOP52;RRP1A	ribosomal RNA processing 1		0.166363	0.253174	0.016092	1.49596	0.170264	0.36795	8.64092	0.111209	-0.0128908	0.23286	0.406795
CENPS/CENPS-CORT	CENPS;CENPS-CORT	APITD1;APITD1-CORT;CENP-S;CENPS;FAAP16;MHF1	centromere protein S;CENPS-CORT readthrough	Fanconi Anemia	0.129308	0.196808	0.00972424	1.49571	0.17032	0.36795	8.64294	0.0864524	0.02667	0.398938	0
MTA2	MTA2	MTA1L1;PID	metastasis associated 1 family member 2	NuRD	0.223591	0.341497	0.0292783	1.49055	0.171649	0.369389	8.64092	0.150005	0.455901	-0.403142	1.13087
CDC16	CDC16	ANAPC6;APC6;CDC16Hs;CUT9	cell division cycle 16	APC/C	-0.112358	0.171514	0.00738536	-1.49136	0.171441	0.369389	8.64092	0.075339	-0.181612	-0.106924	0.597744
RCOR3	RCOR3		REST corepressor 3	LSD-CoREST	0.135831	0.208052	0.0108673	1.48607	0.172773	0.370818	8.64938	0.0914025	0.249084	-0.0299999	0
RPS5	RPS5	S5	ribosomal protein S5	40S Ribosomal subunit	-0.125638	0.192436	0.00929704	-1.48632	0.172741	0.370818	8.64092	0.0845291	-0.0432351	-0.344062	-0.113954
ZNF592	ZNF592	CAMOS;SCAR5	zinc finger protein 592		0.181157	0.278707	0.0195014	1.47975	0.174449	0.37358	8.64092	0.122424	0.387299	-0.0509998	0.240189
EIF4A3	EIF4A3	DDX48;Fal1;MUK34;NMP265;NUK34;RCPS;eIF-4A-III;eIF4A-III;eIF4AIII	eukaryotic translation initiation factor 4A3	C complex spliceosome;Exon junction;Spliceosome	-0.0721725	0.111057	0.00309646	-1.47947	0.174523	0.37358	8.64092	0.0487828	0.0472308	-0.3015	-0.0883505
MED12	MED12	ARC240;CAGH45;FGS1;HOPA;MED12S;OHDOX;OKS;OPA1;TNRC11;TRAP230	mediator complex subunit 12	CKM	-0.494047	0.763164	0.14622	-1.47377	0.176015	0.376275	8.64092	0.335226	0.0714211	-0.0449934	-2.23285
SUN2	SUN2	UNC84B	Sad1 and UNC84 domain containing 2		0.0702528	0.108658	0.00296411	1.47183	0.176513	0.376842	8.6442	0.0477316	0.0167231	0.148622	0.15598
TLX3	TLX3	HOX11L2;RNX	T cell leukemia homeobox 3		-0.401827	0.62291	0.097414	-1.46857	0.177388	0.378209	8.64092	0.273618	-0.0614668	-0.812259	-1.77713
FANCI	FANCI	KIAA1794	FA complementation group I		0.0930686	0.14435	0.00523147	1.46726	0.177655	0.37828	8.66069	0.0634301	0.124091	0	0
NDC1	NDC1	NET3;TMEM48	NDC1 transmembrane nucleoporin	Nuclear pore complex	0.173721	0.270311	0.0183441	1.46309	0.178844	0.379826	8.64092	0.118736	0.0913857	0.437752	0
SUPT4H1	SUPT4H1	SPT4;SPT4H;SUPT4H;Supt4a	SPT4 homolog, DSIF elongation factor subunit	DSIF complex	-0.20676	0.321726	0.0259862	-1.46306	0.178852	0.379826	8.64092	0.141321	-0.0248289	-0.831234	0
SETX	SETX	ALS4;AOA2;SCAN2;SCAR1;Sen1;bA479K20.2	senataxin		0.118133	0.184205	0.00851874	1.45999	0.179672	0.381064	8.64092	0.0809137	0.133737	0.21425	-1.11317
SRSF10	SRSF10	FUSIP1;FUSIP2;NSSR;PPP1R149;SFRS13;SFRS13A;SRp38;SRrp40;TASR;TASR1;TASR2	serine and arginine rich splicing factor 10		0.0698911	0.109226	0.00299519	1.45672	0.18055	0.382425	8.64092	0.0479784	0.157655	-0.0483545	0.0355056
ZSCAN29	ZSCAN29	ZNF690;Zfp690	zinc finger and SCAN domain containing 29		0.127402	0.199558	0.00999793	1.45341	0.181442	0.38381	8.64092	0.0876575	-0.0202838	0.492126	0
RPL31	RPL31	L31	ribosomal protein L31	60S Ribosomal subunit	-0.158126	0.248043	0.0154462	-1.4513	0.182013	0.384514	8.64092	0.108955	-0.164961	-0.426398	0.130236
EP300	EP300	KAT3B;MKHK2;RSTS2;p300	E1A binding protein p300		0.129527	0.203609	0.0104079	1.44825	0.182841	0.385254	8.64092	0.0894369	0.311579	-0.177755	0
SETD2	SETD2	HBP231;HIF-1;HIP-1;HSPC069;HYPB;KMT3A;LLS;SET2;p231HBP	SET domain containing 2, histone lysine methyltransferase		-0.0583333	0.0916447	0.00210855	-1.44907	0.182617	0.385254	8.64092	0.0402556	0.0290503	-0.1341	-0.0918249
FOS	FOS	AP-1;C-FOS;p55	Fos proto-oncogene, AP-1 transcription factor subunit	AP-1 FOS-JUN	0.330567	0.520432	0.0679982	1.44603	0.183446	0.385888	8.64092	0.228604	-0.0756385	1.5785	0.329386
SP2 (1)	SP2		Sp2 transcription factor		0.338414	0.53302	0.0713277	1.44539	0.18362	0.385888	8.64092	0.234133	-0.0716802	1.42751	0
IKBIP	IKBIP	IKIP	IKBKB interacting protein		0.159775	0.251843	0.0159232	1.44431	0.183915	0.386007	8.64092	0.110624	0.0342346	0.593657	0
ZNF638	ZNF638	NP220;ZFML;Zfp638	zinc finger protein 638		0.0789235	0.124621	0.00389898	1.44177	0.18461	0.386459	8.64092	0.0547406	0.0680208	-0.0232228	0.172554
PLPP6	PLPP6	PDP1;PPAPDC2;PSDP;bA6J24.6	phospholipid phosphatase 6		0.105167	0.165997	0.0069181	1.44179	0.184527	0.386459	8.66069	0.0729419	0.15775	0	0
MCCC1	MCCC1	MCC-B;MCCA	methylcrotonoyl-CoA carboxylase 1		-0.0757359	0.119719	0.0035983	-1.44019	0.185045	0.386869	8.64092	0.0525876	-0.115614	-0.0967774	0.00333893
USF1	USF1	FCHL;FCHL1;HYPLIP1;MLTF;MLTFI;UEF;bHLHb11	upstream transcription factor 1	USF1-USF2	0.295853	0.468646	0.0551391	1.43718	0.185872	0.387594	8.64092	0.205856	-0.181836	1.09841	0.655588
DDX31	DDX31	PPP1R25	DEAD-box helicase 31		0.154844	0.245278	0.0151038	1.4372	0.185868	0.387594	8.64092	0.10774	0.224203	0.440205	-0.0234046
RCOR1 (1)				CtBP	0.118047	0.187308	0.0088085	1.43424	0.186608	0.388626	8.66069	0.0823066	0.0681269	0.0556089	0.409179
BAZ2A	BAZ2A	TIP5;WALp3	bromodomain adjacent to zinc finger domain 2A	NoRC	0.231942	0.36948	0.034273	1.42913	0.188106	0.38968	8.64092	0.162297	0.627676	-0.272701	0.224151
CENPX	CENPX	CENP-X;D9;FAAP10;MHF2;STRA13	centromere protein X	Fanconi Anemia	0.141583	0.225671	0.0127857	1.42829	0.18834	0.38968	8.64092	0.0991278	-0.0776113	0.290384	0.386871
TAF6L	TAF6L	PAF65A	TATA-box binding protein associated factor 6 like	PCAF;SAGA;TFTC	-0.1741	0.276992	0.0192621	-1.43091	0.187609	0.38968	8.64092	0.121671	-0.127434	-0.101202	-0.577647
SUMO1	SUMO1	DAP1;GMP1;OFC10;PIC1;SENP2;SMT3;SMT3C;SMT3H3;UBL1	small ubiquitin like modifier 1	Nuclear pore complex;SUMO1	-0.207293	0.330477	0.0274191	-1.42798	0.188425	0.38968	8.64092	0.145165	-0.259337	-0.240704	1.22371
RAI1	RAI1	SMCR;SMS	retinoic acid induced 1		0.204874	0.326077	0.0266938	1.43037	0.187761	0.38968	8.64092	0.143232	0.099393	-0.438332	0.772117
SPOUT1	SPOUT1	C9orf114;CENP-32;CENP32;HSPC109	SPOUT domain containing methyltransferase 1		0.155994	0.248779	0.0155381	1.42749	0.188562	0.38968	8.64092	0.109278	0.00046731	0.820964	0.116569
YAP1	YAP1	COB1;YAP;YAP2;YAP65;YKI	Yes associated protein 1	YAP1-TEAD1	0.127357	0.203364	0.0103829	1.42571	0.189061	0.390209	8.64092	0.089329	0.165103	0.0822343	0
KIF18B	KIF18B		kinesin family member 18B		0.334609	0.535436	0.0719756	1.42269	0.189908	0.390958	8.64092	0.235194	0.546473	-0.0528916	0.29838
SETD1A	SETD1A	KMT2F;Set1;Set1A	SET domain containing 1A, histone lysine methyltransferase	SET1A/B	-0.330423	0.528633	0.0701582	-1.42297	0.189828	0.390958	8.64092	0.232206	0.210843	-1.17288	0.104078
TCERG1	TCERG1	CA150;TAF2S;Urn1	transcription elongation regulator 1	Spliceosome	0.121445	0.195435	0.00958908	1.41467	0.192173	0.393826	8.64092	0.0858465	0.0825406	0.142685	0.588843
XRCC5	XRCC5	KARP-1;KARP1;KU80;KUB2;Ku86;NFIV	X-ray repair cross complementing 5	Ku70:Ku80	-0.0453677	0.0732479	0.00134698	-1.41004	0.193492	0.393826	8.64092	0.0321747	-0.0814048	-0.0583475	0.0256547
RPS28	RPS28	DBA15;S28;eS28	ribosomal protein S28	40S Ribosomal subunit	-0.135541	0.218126	0.011945	-1.41463	0.192183	0.393826	8.64092	0.0958135	-0.00887748	-0.447888	-0.177652
BUD13	BUD13	Cwc26;fSAP71	BUD13 homolog	Spliceosome	0.279965	0.451524	0.0511838	1.41157	0.193055	0.393826	8.64092	0.198336	1.06835	-0.267557	-0.076061
RPL32	RPL32	L32;PP9932	ribosomal protein L32	60S Ribosomal subunit	0.084015	0.135134	0.00458464	1.4152	0.191996	0.393826	8.64779	0.0593661	0.0403956	0.155805	0.0993433
DHCR24	DHCR24	DCE;Nbla03646;SELADIN1;seladin-1	24-dehydrocholesterol reductase		0.197023	0.317291	0.0252748	1.41364	0.192465	0.393826	8.64092	0.139373	0.0353422	0.762202	0
TIMM13	TIMM13	TIM13;TIM13B;TIMM13A;TIMM13B;ppv1	translocase of inner mitochondrial membrane 13		0.256215	0.412695	0.0427592	1.41337	0.192543	0.393826	8.64092	0.18128	-0.197725	0.961503	0.435054
TAF15	TAF15	Npl3;RBP56;TAF2N;TAFII68	TATA-box binding protein associated factor 15		0.0856946	0.138359	0.00480603	1.41002	0.193497	0.393826	8.64092	0.0607753	0.0793908	-0.0204167	0.186188
PKP3	PKP3		plakophilin 3		0.0624981	0.100772	0.00254946	1.41192	0.192957	0.393826	8.64092	0.0442648	0.0350943	0.17864	-0.0593558
RPL35A	RPL35A	DBA5;L35A;eL33	ribosomal protein L35a	60S Ribosomal subunit	0.0940995	0.152051	0.00580429	1.4089	0.193819	0.393985	8.64092	0.0667896	0.0389949	0.181505	0.133133
RBBP7	RBBP7	RbAp46	RB binding protein 7, chromatin remodeling factor	EMSY;NuRD;NuRF;PRC2.1;PRC2.2;SIN3A/B	0.137437	0.222318	0.0124086	1.40737	0.194257	0.394378	8.64092	0.0976551	0.137695	-0.198481	0.604233
RPL7	RPL7	L7;humL7-1	ribosomal protein L7	60S Ribosomal subunit	0.0740713	0.119905	0.00360958	1.40611	0.194583	0.394544	8.65012	0.0526783	0.0683496	0.154028	0.0106884
GRWD1	GRWD1	CDW4;GRWD;RRB1;WDR28	glutamate rich WD repeat containing 1		-0.19194	0.311021	0.0242857	-1.40493	0.194956	0.394804	8.64092	0.136618	-0.400316	0	-0.0658261
RPL29	RPL29	HIP;HUMRPL29;L29;RPL29P10;RPL29_3_370	ribosomal protein L29	60S Ribosomal subunit	0.080321	0.130299	0.00426239	1.40336	0.195409	0.395226	8.64092	0.0572349	-0.0242891	0.151111	0.176299
RNF168	RNF168	hRNF168	ring finger protein 168		0.114332	0.185674	0.00865547	1.40133	0.195917	0.395758	8.66069	0.0815885	0.0300767	0.266544	0
MEAF6	MEAF6	C1orf149;CENP-28;EAF6;NY-SAR-91	MYST/Esa1 associated factor 6	HBO1;MOZ/MORF;NuA4	-0.105187	0.171555	0.00738884	-1.39586	0.19758	0.39641	8.64092	0.0753567	0.0393808	-0.107517	-0.288871
NDUFS1	NDUFS1	CI-75Kd;CI-75k;MC1DN5;PRO1304	NADH:ubiquinone oxidoreductase core subunit S1	Mitochondrial respiratory chain complex I	0.335065	0.547172	0.0751653	1.39408	0.1981	0.39641	8.64092	0.240349	0.0085023	1.67349	0
TOMM70	TOMM70	TOMM70A;Tom70	translocase of outer mitochondrial membrane 70		0.104902	0.171322	0.00736911	1.39345	0.198205	0.39641	8.66069	0.075282	0.157352	0	0
SON (1)	SON	BASS1;C21orf50;DBP-5;NREBP;SON3;TOKIMS	SON DNA binding protein		-0.0865053	0.14101	0.00499215	-1.3961	0.197434	0.39641	8.66069	0.0619623	-0.0423184	-0.196065	-0.0801702
BICRAL	BICRAL	GLTSCR1L;KIAA0240	BRD4 interacting chromatin remodeling complex associated protein like	GBAF	1.22831	2.00498	1.00923	1.3947	0.197918	0.39641	8.64092	0.880701	0	0.0811824	2.00423
SMARCA5	SMARCA5	ISWI;SNF2H;WCRF135;hISWI;hSNF2H	SWI/SNF related, matrix associated, actin dependent regulator of chromatin, subfamily a, member 5	ACF;B-WICH;CHRAC;NoRC;RSF;WICH	-0.253099	0.412343	0.0426863	-1.39737	0.19714	0.39641	8.64092	0.181125	0.123798	-1.07318	0.0154286
PCBP2	PCBP2	HNRNPE2;HNRPE2;hnRNP-E2	poly(rC) binding protein 2		-0.217513	0.354543	0.031558	-1.39668	0.197342	0.39641	8.64092	0.155736	-0.199427	0.217389	-0.476882
FA2H	FA2H	FAAH;FAH1;FAXDC1;SCS7;SPG35	fatty acid 2-hydroxylase		0.141514	0.23114	0.0134129	1.39381	0.198176	0.39641	8.64092	0.10153	0.0254343	0.596993	0.0398199
NONO	NONO	MRXS34;NMT55;NRB54;P54;P54NRB;PPP1R114	non-POU domain containing octamer binding		0.0549198	0.0898381	0.00202624	1.39171	0.19879	0.396743	8.64092	0.0394621	0.0804613	0.00582493	0
POLR2J/POLR2J[2,3]	POLR2J;POLR2J3;POLR2J2	HRPB11B;POLR2J1;POLR2J2;POLR2J3;RPB11;RPB11A;RPB11b1;RPB11b2;RPB11m;hRPB14	RNA polymerase II subunit J;RNA polymerase II subunit J3;RNA polymerase II subunit J2	RNA Pol II	-0.142933	0.233835	0.0137276	-1.39135	0.198863	0.396743	8.64938	0.10273	0	-0.441928	0.00578469
TADA2B	TADA2B	ADA2(beta);ADA2B	transcriptional adaptor 2B	SAGA;TFTC	-0.175278	0.287475	0.0207477	-1.38806	0.199861	0.398241	8.64092	0.126276	-0.00294675	-0.252397	-0.947541
JRKL	JRKL	HHMJG	JRK like		0.121331	0.200082	0.0100505	1.38053	0.202084	0.4012	8.64092	0.0878875	0.0136605	0.116235	0.37764
SUPT7L	SUPT7L	SPT7L;STAF65;STAF65(gamma);STAF65G;SUPT7H	SPT7 like, STAGA complex gamma subunit	SAGA;TFTC	-0.491236	0.810092	0.164755	-1.3805	0.202091	0.4012	8.64092	0.355839	0.0130972	-0.400099	-3.35888
ATP5PF	ATP5PF	ATP5;ATP5A;ATP5J;ATPM;CF6;F6	ATP synthase peripheral stalk subunit F6		0.197997	0.326507	0.0267643	1.38054	0.202081	0.4012	8.64092	0.143421	-0.0333065	0.687337	0
CENPN	CENPN	BM039;C16orf60;CENP-N;ICEN32	centromere protein N		0.309784	0.51174	0.0657461	1.37813	0.202796	0.40161	8.64092	0.224786	0.286441	0.0436395	0.439646
BACH1	BACH1	BACH-1;BTBD24	BTB domain and CNC homolog 1		0.301721	0.498175	0.0623067	1.37881	0.202593	0.40161	8.64092	0.218827	0.00295768	1.58174	1.97215
AGPAT2	AGPAT2	1-AGPAT2;BSCL;BSCL1;LPAAB;LPAAT-beta	1-acylglycerol-3-phosphate O-acyltransferase 2		0.121974	0.201697	0.0102136	1.37656	0.203237	0.401991	8.64779	0.0886084	-0.00621383	0.436843	0
LLPH	LLPH	C12orf31;hLLP	LLP homolog, long-term synaptic facilitation factor		0.107443	0.178044	0.00795868	1.37332	0.204153	0.403308	8.66069	0.0782355	0.0278795	0.326391	0.1352
LEMD3	LEMD3	MAN1	LEM domain containing 3		0.110904	0.184049	0.00850429	1.37181	0.204683	0.403862	8.64092	0.080845	-0.0262052	0.443666	0
VRK2	VRK2		VRK serine/threonine kinase 2		0.0623592	0.103556	0.00269238	1.3704	0.205029	0.404049	8.66069	0.0455042	0.0398393	0.128627	0
RPL3	RPL3	ASC-1;L3;TARBP-B	ribosomal protein L3	60S Ribosomal subunit	0.119958	0.199645	0.0100066	1.36789	0.20586	0.404774	8.64092	0.0876954	0.134506	0.224388	0.052179
AFF4	AFF4	AF5Q31;CHOPS;MCEF	AF4/FMR2 family member 4		-0.212487	0.353672	0.031403	-1.36777	0.205898	0.404774	8.64092	0.155353	0.171334	-0.14157	-0.743378
TAPBP	TAPBP	NGS17;TAPA;TPN;TPSN	TAP binding protein		0.185206	0.308984	0.0239686	1.36458	0.20686	0.405436	8.64092	0.135724	-0.0278645	0.694032	0
SYMPK	SYMPK	SPK;SYM	symplekin		0.0881853	0.147034	0.00542779	1.36491	0.206687	0.405436	8.66048	0.0646091	0.0666254	0.188937	0
EPOP	EPOP	C17orf96;PRR28	elongin BC and polycomb repressive complex 2 associated protein	PRC2.1	-0.117792	0.196576	0.00970129	-1.36416	0.206988	0.405436	8.64092	0.0863473	-0.188415	-0.308023	0.167682
ARID1A	ARID1A	B120;BAF250;BAF250a;BM029;C1orf4;CSS2;ELD;MRD14;OSA1;P270;SMARCF1;hELD;hOSA1	AT-rich interaction domain 1A	BAF;PBAF	-0.392198	0.655256	0.107793	-1.36262	0.207454	0.405855	8.64092	0.287826	0.687906	-0.820502	-0.949051
POLR2A	POLR2A	POLR2;POLRA;RPB1;RPBh1;RPO2;RPOL2;RpIILS;hRPB220;hsRPB1	RNA polymerase II subunit A	RNA Pol II	0.0713675	0.119831	0.003605	1.35586	0.209515	0.409391	8.64092	0.0526365	0.124011	-0.0799448	0.0785261
EPC2	EPC2	EPC-LIKE	enhancer of polycomb homolog 2	NuA4	0.53829	0.904964	0.205605	1.35415	0.210039	0.409918	8.64092	0.397513	0.229901	-0.0229808	1.785
RFX7	RFX7	RFXDC2	regulatory factor X7		0.277213	0.467058	0.0547661	1.35121	0.21094	0.410189	8.64092	0.205159	-0.10088	1.22432	0
WDR61	WDR61	REC14;SKI8	WD repeat domain 61	Paf1C	-0.121363	0.204402	0.0104896	-1.35121	0.210863	0.410189	8.66069	0.089818	0.012205	-0.370646	-0.188999
PHF8 (2)	PHF8	JHDM1F;KDM7B;MRXSSD;ZNF422	PHD finger protein 8		0.202731	0.341346	0.0292524	1.35209	0.210671	0.410189	8.64092	0.149939	0.472704	-0.121505	-0.0592988
PNN	PNN	DRS;DRSP;SDK3;memA	pinin, desmosome associated protein	C complex spliceosome;PSAP;SNARP	-0.0906472	0.15331	0.00590081	-1.34606	0.21253	0.411299	8.64092	0.0673426	0.0821378	-0.408825	-0.116168
KAT14 (2)	KAT14	ATAC2;CRP2BP;CSRP2BP;PRO1194;dJ717M23.1	lysine acetyltransferase 14	ATAC	0.630396	1.06591	0.285241	1.3464	0.212426	0.411299	8.64092	0.46821	0.0100039	0.0682443	3.42677
PNISR	PNISR	C6orf111;HSPC306;SFRS18;SRrp130;bA98I9.2	PNN interacting serine and arginine rich protein		0.374398	0.632644	0.100482	1.34727	0.212155	0.411299	8.64092	0.277894	0.251989	0	2.30586
SIX2	SIX2		SIX homeobox 2		0.344217	0.581204	0.084806	1.34829	0.211839	0.411299	8.64092	0.255298	-0.0128869	1.31626	0.331602
AKAP17A	AKAP17A	721P;AKAP-17A;CCDC133;CXYorf3;DXYS155E;PRKA17A;SFRS17A;XE7;XE7Y	A-kinase anchoring protein 17A		-0.121153	0.205368	0.0105886	-1.34302	0.213473	0.412135	8.64092	0.0902095	0.240348	-0.224496	-0.263718
TUBA[1A,1B,1C,4A]	TUBA1B;TUBA1C;TUBA1A;TUBA4A	ALS22;B-ALPHA-1;H2-ALPHA;K-ALPHA-1;LIS3;TUBA1;TUBA3;TUBA6;bcm948	tubulin alpha 1b;tubulin alpha 1c;tubulin alpha 1a;tubulin alpha 4a		0.0894092	0.151521	0.00576411	1.34287	0.213445	0.412135	8.66069	0.0665809	0.0597287	0.158716	0.0913753
LUC7L3	LUC7L3	CRA;CREAP-1;CROP;LUC7A;OA48-18;hLuc7A	LUC7 like 3 pre-mRNA splicing factor	Spliceosome	-0.113024	0.191991	0.00925406	-1.34021	0.214349	0.413333	8.64092	0.0843335	-0.0138018	-0.128958	-0.320133
ATP5F1C	ATP5F1C	ATP5C;ATP5C1;ATP5CL1	ATP synthase F1 subunit gamma		0.121313	0.20626	0.0106807	1.33893	0.214739	0.413591	8.64294	0.0906046	0.0323402	0.537863	0
RBM15B	RBM15B	HUMAGCGB;HsOTT3;OTT3	RNA binding motif protein 15B		0.110178	0.187631	0.00883851	1.33682	0.215409	0.414386	8.64092	0.0824183	0.0826063	-0.237081	0.369038
NFXL1	NFXL1	CDZFP;HOZFP;OZFP;URCC5	nuclear transcription factor, X-box binding like 1		0.126485	0.215939	0.0117067	1.33348	0.216455	0.414449	8.64092	0.0948531	-0.00391405	0.574902	0
PDCD11	PDCD11	ALG-4;ALG4;NFBP;RRP5	programmed cell death 11		0.0702029	0.119688	0.00359643	1.33532	0.215878	0.414449	8.64092	0.0525738	0.0303016	0.186481	0.131043
NUSAP1 (1)	NUSAP1	ANKT;BM037;LNP;NUSAP;PRO0310p1;Q0310;SAPL	nucleolar and spindle associated protein 1		-0.0705769	0.120516	0.00364638	-1.33321	0.216542	0.414449	8.64092	0.0529377	-0.134308	-0.101869	0.15508
IGF2BP3	IGF2BP3	CT98;IMP-3;IMP3;KOC;KOC1;VICKZ3	insulin like growth factor 2 mRNA binding protein 3	Spliceosome	0.150134	0.256019	0.0164557	1.33502	0.215973	0.414449	8.64092	0.112458	0.0313147	0.755192	0.137867
FUS	FUS	ALS6;ETM4;FUS1;HNRNPP2;POMP75;TLS	FUS RNA binding protein		0.102695	0.175438	0.00772708	1.33262	0.216725	0.414449	8.64092	0.0770623	0.060505	0.0596781	0.219754
SAFB2	SAFB2		scaffold attachment factor B2		0.0774013	0.13249	0.00440694	1.32998	0.217559	0.41555	8.64092	0.0581973	0.153926	-0.152534	0.106959
EXOSC6	EXOSC6	EAP4;MTR3;Mtr3p;hMtr3p;p11	exosome component 6	RNA exosome	-0.151304	0.259263	0.0168753	-1.32859	0.217999	0.415899	8.64092	0.113883	0.0180001	-0.489851	-0.0800403
DDX51	DDX51		DEAD-box helicase 51		0.0653491	0.112321	0.00316734	1.32452	0.21929	0.417869	8.64092	0.049338	-0.0265027	0.265052	0.129633
MED17	MED17	CRSP6;CRSP77;DRIP80;SRB4;TRAP80	mediator complex subunit 17	Mediator	0.0837107	0.144446	0.00523823	1.31919	0.220967	0.420566	8.64722	0.0634562	0.104295	0.103781	0
SMARCA4 (1)	SMARCA4	BAF190;BAF190A;BRG1;CSS4;MRD16;RTPS2;SNF2;SNF2L4;SNF2LB;SWI2;hSNF2b	SWI/SNF related, matrix associated, actin dependent regulator of chromatin, subfamily a, member 4	BAF;EBAFA/B;GBAF;N-CoR1;PBAF	0.373083	0.644214	0.104191	1.31843	0.221235	0.42058	8.64092	0.282976	0.299002	-0.30043	1.0203
RPS13	RPS13	S13	ribosomal protein S13	40S Ribosomal subunit	-0.10739	0.185861	0.00867251	-1.31539	0.222208	0.421802	8.64092	0.0816407	0.0289686	-0.603913	-0.0756974
USP39	USP39	65K;CGI-21;HSPC332;SAD1;SNRNP65	ubiquitin specific peptidase 39	Spliceosome	-0.127661	0.221171	0.0122808	-1.31405	0.222641	0.421802	8.64092	0.0971512	-0.100885	-0.397098	0.020938
POLR1A	POLR1A	A190;AFDCIN;RPA1;RPA194;RPO1-4;RPO14	RNA polymerase I subunit A	RNA Pol I	-0.095523	0.165474	0.00687463	-1.31371	0.222675	0.421802	8.66069	0.0727123	-0.129902	-0.328469	0.0866103
ETV3	ETV3	METS;PE-1;PE1	ETS variant 3		0.137131	0.237719	0.0141875	1.31309	0.222923	0.421802	8.64779	0.104433	0.228235	-0.125538	0
NOSTRIN	NOSTRIN	DaIP2	nitric oxide synthase trafficking		-0.875573	1.52167	0.581314	-1.30994	0.223967	0.423281	8.64092	0.668405	-0.0230488	-5.36477	0
E2F7	E2F7		E2F transcription factor 7		-0.213309	0.371365	0.0346236	-1.30764	0.224712	0.424193	8.64092	0.163125	0.0343448	-1.13817	0.0259176
LRRC59	LRRC59	PRO1855;p34	leucine rich repeat containing 59		0.124456	0.21709	0.0118318	1.30514	0.225527	0.424243	8.64092	0.0953586	-0.0366264	0.478871	0.349939
CMAS	CMAS	CSS	cytidine monophosphate N-acetylneuraminic acid synthetase		0.0763475	0.133093	0.00444713	1.30593	0.225269	0.424243	8.64092	0.0584621	-0.0518462	0.311404	0.173616
NCAPD3	NCAPD3	CAP-D3;CAPD3;MCPH22;hCAP-D3;hHCP-6;hcp-6	non-SMC condensin II complex subunit D3	Condensin II	0.132292	0.230577	0.0133476	1.30616	0.225193	0.424243	8.64092	0.101283	-0.0354702	0.601851	0
CALM[1-3]	CALM2;CALM3;CALM1	CALM;CALML2;CAM1;CAM2;CAM3;CAMB;CAMC;CAMI;CAMII;CAMIII;CPVT4;CaM;CaMIII;DD132;HEL-S-72;LQT14;LQT15;PHKD;PHKD2;PHKD3;caM	calmodulin 2;calmodulin 3;calmodulin 1		0.114425	0.199701	0.0100127	1.30395	0.225838	0.424334	8.66069	0.0877523	0.102268	0.395567	0
TINF2 (2)	TINF2	DKCA3;TIN2	TERF1 interacting nuclear factor 2		-0.0934109	0.163634	0.00672255	-1.29911	0.227422	0.426621	8.66069	0.0719036	-0.140116	0	0
TINF2 (1)	TINF2	DKCA3;TIN2	TERF1 interacting nuclear factor 2	Shelterin	-0.120427	0.21108	0.0111857	-1.29885	0.227584	0.426621	8.64092	0.0927184	-0.271198	0.192383	0
DDX23	DDX23	PRPF28;SNRNP100;U5-100K;U5-100KD;prp28	DEAD-box helicase 23	C complex spliceosome;Spliceosome	-0.0605223	0.106324	0.00283815	-1.29588	0.22856	0.427953	8.64092	0.0467038	-0.0161732	-0.22808	-0.00352099
GATAD2B	GATAD2B	MRD18;P66beta;p68	GATA zinc finger domain containing 2B	NuRD	0.175211	0.308547	0.0239008	1.29277	0.229585	0.428878	8.64092	0.135532	0.429966	-0.401487	0
ATAD5	ATAD5	C17orf41;ELG1;FRAG1	ATPase family AAA domain containing 5		0.0720312	0.126833	0.00403867	1.29291	0.22954	0.428878	8.64092	0.0557126	-0.0269656	-0.053178	0.185961
ADNP	ADNP	ADNP1;HVDAS;MRD28	activity dependent neuroprotector homeobox		0.159768	0.282329	0.0200115	1.2883	0.231067	0.431146	8.64092	0.124015	0.340366	-0.504001	0
NAT10	NAT10	ALP;Kre33;NET43	N-acetyltransferase 10		0.0545719	0.0966415	0.00234476	1.28554	0.231984	0.432359	8.64092	0.0424505	-0.0238526	0.167027	0.0625438
TFE3	TFE3	RCCP2;RCCX1;TFEA;bHLHe33	transcription factor binding to IGHM enhancer 3		0.307837	0.546122	0.0748772	1.28325	0.232749	0.432694	8.64092	0.239888	-0.128363	1.53651	0.671578
BRCA1	BRCA1	BRCAI;BRCC1;BROVCA1;FANCS;IRIS;PNCA4;PPP1R53;PSCP;RNF53	BRCA1 DNA repair associated	BRCA1-A;BRCC	0.0848013	0.150672	0.00569945	1.2813	0.233401	0.432694	8.64092	0.0661836	0.174246	-0.0778716	-0.0257168
ATR	ATR	FCTCS;FRP1;MEC1;SCKL;SCKL1	ATR serine/threonine kinase		0.157395	0.27923	0.0195747	1.28325	0.232751	0.432694	8.64092	0.122654	0.0432193	0.622482	0.231396
WWTR1	WWTR1	TAZ	WW domain containing transcription regulator 1		0.104207	0.185162	0.00860747	1.28123	0.233427	0.432694	8.64092	0.0813339	0.0750937	0.203384	0
SRSF6	SRSF6	B52;HEL-S-91;SFRS6;SRP55	serine and arginine rich splicing factor 6	Spliceosome	-0.0498937	0.0886664	0.00197375	-1.28094	0.233505	0.432694	8.6456	0.0389507	0.0460017	-0.157281	-0.104656
RPS14	RPS14	EMTB;S14	ribosomal protein S14	40S Ribosomal subunit	-0.204013	0.363684	0.0332062	-1.27707	0.234825	0.434641	8.64092	0.159751	-0.0981056	-0.589856	-0.0774721
PRKDC	PRKDC	DNA-PKC;DNA-PKcs;DNAPK;DNAPKc;DNPK1;HYRC;HYRC1;IMD26;XRCC7;p350	protein kinase, DNA-activated, catalytic subunit		0.0785361	0.140419	0.00495016	1.27328	0.236102	0.436505	8.64092	0.0616799	0.0389592	0.199061	0.002394
CCNB2	CCNB2	HsT17299	cyclin B2		0.422625	0.756758	0.143775	1.27139	0.236744	0.436776	8.64092	0.332412	-0.138182	0.415373	2.76611
TMPO (2)	TMPO	CMD1T;LAP2;LEMD4;PRO0868;TP	thymopoietin		0.106041	0.189898	0.00905343	1.27125	0.23679	0.436776	8.64092	0.0834143	-0.000549431	0.325834	0.157634
RPL4	RPL4	L4	ribosomal protein L4	60S Ribosomal subunit	0.056868	0.102061	0.00261512	1.26849	0.237728	0.438006	8.64092	0.0448312	0.0273406	0.0263119	0.0893001
EIF6	EIF6	CAB;EIF3A;ITGB4BP;b(2)gcn;eIF-6;p27(BBP);p27BBP	eukaryotic translation initiation factor 6		-0.0983753	0.177007	0.00786627	-1.26479	0.238918	0.439144	8.66069	0.07778	-0.214256	0	0.0119757
TTN	TTN	CMD1G;CMH9;CMPD4;EOMFC;HMERF;LGMD2J;LGMDR10;MYLK5;SALMY;TMD	titin		0.430607	0.775781	0.151094	1.26364	0.239385	0.439144	8.64092	0.340768	0.055154	1.6262	0.108885
TMTC3	TMTC3	LIS8;SMILE	transmembrane O-mannosyltransferase targeting cadherins 3		0.119021	0.214189	0.0115177	1.26505	0.238904	0.439144	8.64092	0.0940842	0.0798853	0.279224	0
MED15	MED15	ARC105;CAG7A;CTG7A;PCQAP;TIG-1;TIG1;TNRC7	mediator complex subunit 15	Mediator	0.911759	1.64281	0.677555	1.2635	0.239434	0.439144	8.64092	0.721617	0.229006	2.5346	0
ATRX	ATRX	JMS;MRX52;RAD54;RAD54L;XH2;XNP;ZNF-HX	ATRX chromatin remodeler	KAP1-ATRX	-1.04596	1.89009	0.89688	-1.25984	0.240688	0.440701	8.64092	0.830235	-0.668929	-2.55339	0
CENPV (1)	CENPV	3110013H01Rik;CENP-V;PRR6;p30	centromere protein V		-0.168882	0.305274	0.0233965	-1.25943	0.240829	0.440701	8.64092	0.134094	-0.194761	0.0692696	-0.277308
TBP/TBPL2	TBPL2;TBP	GTF2D;GTF2D1;HDL4;SCA17;TBP2;TFIID;TRF3	TATA-box binding protein like 2;TATA-box binding protein	TFIID	-0.309635	0.564835	0.0800965	-1.24799	0.244793	0.447447	8.64092	0.248108	0	-1.39376	0.109916
TMA16	TMA16	C4orf43	translation machinery associated 16 homolog		-0.0994813	0.181833	0.00830076	-1.24551	0.245656	0.448517	8.64092	0.0798717	-0.255151	0.0949375	0
SP2 (2)	SP2		Sp2 transcription factor		0.147402	0.270343	0.0183486	1.24123	0.247151	0.450736	8.64294	0.118755	0.123376	0.330031	0
WDR83	WDR83	MORG1	WD repeat domain 83	C complex spliceosome	-0.182515	0.335004	0.0281755	-1.2403	0.247484	0.450835	8.64092	0.147153	-0.0294766	-0.816212	0.00162378
YIPF5	YIPF5	FinGER5;SB140;SMAP-5;SMAP5;YIP1A	Yip1 domain family member 5		-0.0990061	0.182066	0.00832234	-1.23753	0.24839	0.451974	8.66069	0.080003	-0.148509	0	0
FRG1	FRG1	FRG1A;FSG1	FSHD region gene 1	C complex spliceosome	0.540286	1.00144	0.25178	1.22823	0.251763	0.457597	8.64092	0.439891	-0.116565	1.47506	1.11079
PPWD1	PPWD1		peptidylprolyl isomerase domain and WD repeat containing 1	C complex spliceosome;Spliceosome	-0.146337	0.271424	0.0184963	-1.22697	0.252144	0.457774	8.65994	0.119267	0	0	-0.365842
SGF29	SGF29	CCDC101;STAF36;TDRD29	SAGA complex associated factor 29	ATAC;SAGA	-0.0956788	0.177799	0.00793651	-1.22509	0.252887	0.458605	8.64092	0.0780996	-0.0662253	-0.186431	0.0455498
DDX17 (2)	DDX17	P72;RH70	DEAD-box helicase 17	Spliceosome	0.0961244	0.178771	0.00802387	1.22365	0.253329	0.458893	8.66069	0.0785553	0.0564887	0.0702603	0.20126
CERS2	CERS2	L3;LASS2;SP260;TMSG1	ceramide synthase 2		0.209234	0.392138	0.0386054	1.21471	0.256626	0.464343	8.64092	0.17225	-0.00979274	0.859321	0
AFG3L2	AFG3L2	SCA28;SPAX5	AFG3 like matrix AAA peptidase subunit 2		0.436587	0.820652	0.169078	1.21113	0.257925	0.464899	8.64092	0.360478	0.0764768	0.906137	1.23271
ZMAT2	ZMAT2	Ptg-12;Snu23	zinc finger matrin-type 2		0.156593	0.294648	0.021796	1.2099	0.258373	0.464899	8.64092	0.129426	0.262144	-0.329591	0.310872
DNAJC8	DNAJC8	HSPC331;SPF31	DnaJ heat shock protein family (Hsp40) member C8	Spliceosome	-0.0911529	0.171464	0.00738113	-1.21011	0.258275	0.464899	8.64779	0.0753264	-0.117523	-0.080963	0
RBM10	RBM10	DXS8237E;GPATC9;GPATCH9;S1-1;TARPS;ZRANB5	RNA binding motif protein 10		0.0425507	0.0799882	0.00160628	1.21105	0.257956	0.464899	8.64092	0.0351354	0.0153338	0.000427866	0.16098
PWWP2B	PWWP2B	PWWP2;bA432J24.1;pp8607	PWWP domain containing 2B		-0.274948	0.51601	0.0668477	-1.21304	0.257233	0.464899	8.64092	0.226661	0	0.0642097	-0.630153
RPL11	RPL11	DBA7;GIG34;L11;uL5	ribosomal protein L11	60S Ribosomal subunit	0.0591052	0.11137	0.00311406	1.20775	0.259088	0.465147	8.66069	0.0489381	0.048231	0.0618497	0.0941114
GPATCH4	GPATCH4	GPATC4	G-patch domain containing 4		0.0644238	0.121367	0.00369802	1.20845	0.258905	0.465147	8.64092	0.0533112	-0.0178609	0.00505797	0.227154
RAB13	RAB13	GIG4	RAB13, member RAS oncogene family		0.18853	0.356353	0.031881	1.20442	0.260378	0.466539	8.64092	0.156531	-0.011866	1.1158	0
MTF2 (1)	MTF2	M96;PCL2;TDRD19A;dJ976O13.2	metal response element binding transcription factor 2	PRC2.1	-0.122018	0.230843	0.0133789	-1.20291	0.260865	0.466539	8.66069	0.101436	-0.191595	-0.194022	0.089138
SETD5	SETD5		SET domain containing 5		-0.186948	0.353532	0.0313783	-1.20385	0.260588	0.466539	8.64092	0.155292	-0.186731	-0.850241	0.0848861
BCLAF1 (2)	BCLAF1	BTF;bK211L9.1	BCL2 associated transcription factor 1	SNARP	0.096637	0.183008	0.00840869	1.2017	0.261308	0.466539	8.66069	0.0804169	0.139788	-0.0667635	0.173736
SPATS2L	SPATS2L	DNAPTP6;SGNP	spermatogenesis associated serine rich 2 like		0.259639	0.49162	0.0606778	1.20232	0.261149	0.466539	8.64092	0.215948	0	-0.669451	0.840029
GATA6	GATA6		GATA binding protein 6		0.21959	0.417765	0.0438161	1.19663	0.263248	0.467483	8.64092	0.183506	-0.0516321	1.25864	0
TRIM27	TRIM27	RFP;RNF76	tripartite motif containing 27		0.136067	0.259621	0.0169219	1.19314	0.264542	0.467483	8.64092	0.11404	0.107771	-0.489514	0.455606
MBTD1	MBTD1	SA49P01	mbt domain containing 1	NuA4	0.158083	0.300167	0.0226201	1.19896	0.262389	0.467483	8.64092	0.131851	0.166062	-0.0369323	0.387869
MTF2 (2)				PRC2.1	-0.132032	0.252473	0.0160036	-1.19011	0.265602	0.467483	8.66069	0.110941	0	-0.45063	-0.0774977
SRRT	SRRT	ARS2;ASR2;serrate	serrate, RNA effector molecule	Spliceosome	-0.0732073	0.139924	0.00491533	-1.19109	0.265308	0.467483	8.64092	0.0614625	0.00276793	-0.371236	-0.0831142
ZNF740	ZNF740	Zfp740	zinc finger protein 740		0.108878	0.207396	0.0107992	1.1947	0.263893	0.467483	8.66069	0.0911336	0.068248	0.22196	0
MISP	MISP	C19orf21;MISP1	mitotic spindle positioning		-0.0611179	0.116645	0.00341587	-1.19285	0.264654	0.467483	8.64092	0.0512371	-0.12566	0.0814278	0.00392453
RPS15A	RPS15A	DBA20;S15a	ribosomal protein S15a	40S Ribosomal subunit	-0.423247	0.80564	0.162949	-1.19601	0.263481	0.467483	8.64092	0.353883	-1.36977	1.27318	-0.0213139
CDC6	CDC6	CDC18L;HsCDC18;HsCDC6;MGORS5	cell division cycle 6		-0.0769924	0.147246	0.00544333	-1.19024	0.265602	0.467483	8.64722	0.0646866	-0.142805	-0.0514149	0.0993671
ANAPC11	ANAPC11	APC11;Apc11p;HSPC214	anaphase promoting complex subunit 11	APC/C	0.101026	0.193056	0.00935743	1.19089	0.26531	0.467483	8.66069	0.0848324	0.0313203	0.417568	0
C10orf12				PRC2.1	-0.0935686	0.178759	0.00802243	-1.19163	0.265104	0.467483	8.64092	0.0785212	-0.0404875	0.00793176	-0.361268
BRD8 (1)	BRD8	SMAP;SMAP2;p120	bromodomain containing 8	NuA4	0.0873707	0.166973	0.00699971	1.19081	0.265341	0.467483	8.66069	0.0733708	0.191774	0.0103374	-0.00605099
INTS8	INTS8	C8orf52;INT8	integrator complex subunit 8	Integrator	0.166454	0.316083	0.0250826	1.19887	0.262421	0.467483	8.64092	0.138842	0.00889707	1.0003	0
CDK2AP1	CDK2AP1	DOC1;DORC1;ST19;doc-1;p12DOC-1	cyclin dependent kinase 2 associated protein 1		0.191605	0.36747	0.0339012	1.18704	0.266818	0.469112	8.64092	0.161414	0.46166	-0.509703	0.474578
DHX38	DHX38	DDX38;PRP16;PRPF16;RP84	DEAH-box helicase 38	C complex spliceosome;Spliceosome	-0.106338	0.204538	0.0105035	-1.18315	0.268209	0.470021	8.66069	0.0898774	-0.141784	0	0
NFKBIL1	NFKBIL1	IKBL;NFKBIL	NFKB inhibitor like 1		0.177815	0.341734	0.0293188	1.18457	0.267745	0.470021	8.64092	0.150109	0.421169	0.0592047	0.0204049
JDP2	JDP2	JUNDM2	Jun dimerization protein 2		0.272442	0.523838	0.0688913	1.18402	0.267953	0.470021	8.64092	0.2301	-0.105	1.34534	0.0211585
EMD	EMD	EDMD;LEMD5;STA	emerin		0.0902415	0.174262	0.00762388	1.17892	0.269872	0.471911	8.64092	0.0765459	0.0308063	0.242793	0.0794461
TASOR	TASOR	C3orf63;FAM208A;RAP140;TASOR1;se89-1	transcription activation suppressor	HUSH	-0.0848471	0.163793	0.00673536	-1.17929	0.26973	0.471911	8.64092	0.0719473	-0.147436	-0.0247782	0.0280783
CHD4	CHD4	CHD-4;Mi-2b;Mi2-BETA;SIHIWES	chromodomain helicase DNA binding protein 4	NuRD	0.178769	0.346038	0.0300619	1.17611	0.270934	0.473255	8.64092	0.152	0.444513	-0.519494	0.279688
MGA (2)	MGA	MAD5;MXD5	MAX dimerization protein MGA	ncPRC1.6	0.191566	0.372179	0.0347756	1.17179	0.272578	0.475611	8.64092	0.163482	-0.0863157	0.898531	0
TIGD5	TIGD5		tigger transposable element derived 5		0.109743	0.21341	0.0114342	1.17056	0.273023	0.475873	8.64722	0.0937527	0.0542961	0.234972	0.113168
DKC1	DKC1	CBF5;DKC;DKCX;NAP57;NOLA4;XAP101	dyskerin pseudouridine synthase 1	Telomerase holoenzyme	0.0643651	0.125408	0.00394858	1.16801	0.273949	0.476973	8.66069	0.0551066	0.0624	0.0145405	0.134752
SMN1/SMN2	SMN2;SMN1	BCD541;C-BCD541;GEMIN1;SMA;SMA1;SMA2;SMA3;SMA4;SMA@;SMN;SMNC;SMNT;T-BCD541;TDRD16A;TDRD16B	survival of motor neuron 2, centromeric;survival of motor neuron 1, telomeric		0.202	0.394336	0.0390393	1.16618	0.274719	0.477799	8.64092	0.173215	-0.0490977	0.347564	0.815544
TASOR2	TASOR2	C10orf18;FAM208B;bA318E3.2	transcription activation suppressor family member 2		0.0876335	0.17175	0.00740598	1.16117	0.276576	0.480509	8.66069	0.07547	0.13145	0	0
AIMP1	AIMP1	EMAP2;EMAPII;HLD3;SCYE1;p43	aminoacyl tRNA synthetase complex interacting multifunctional protein 1		0.240405	0.472361	0.0560167	1.15865	0.277618	0.480767	8.64092	0.207488	-0.0954325	1.29624	0
NCLN	NCLN	NET59	nicalin		0.094803	0.186101	0.00869532	1.1593	0.277297	0.480767	8.66069	0.081776	0.0474622	0.281566	0
CCDC137	CCDC137	RaRF	coiled-coil domain containing 137		0.105298	0.206789	0.010736	1.15882	0.277481	0.480767	8.66069	0.0908665	0.0155153	0.491603	0.0173248
RPLP2	RPLP2	D11S2243E;LP2;P2;RPP2	ribosomal protein lateral stalk subunit P2		0.0615122	0.121144	0.00368454	1.1558	0.278695	0.481555	8.64779	0.0532204	0.00232004	0.0287643	0.162668
SMC2	SMC2	CAP-E;CAPE;SMC-2;SMC2L1	structural maintenance of chromosomes 2	Condensin II	0.139908	0.275476	0.0190519	1.15622	0.278558	0.481555	8.64092	0.121005	0.0101149	0.401224	0.099535
ZNF326	ZNF326	ZAN75;ZIRD;Zfp326;dJ871E2.1	zinc finger protein 326		0.0498553	0.0982538	0.00242365	1.15516	0.278968	0.481555	8.64092	0.0431587	0.07644	-0.0842587	0.1129
LSM8	LSM8	NAA38	LSM8 homolog, U6 small nuclear RNA associated		0.0878431	0.173547	0.00756174	1.1519	0.280168	0.482532	8.66069	0.0762595	0.177685	-0.0945596	0.128334
ATF1	ATF1	EWS-ATF1;FUS/ATF-1;TREB36	activating transcription factor 1		0.0678277	0.13411	0.00451539	1.1514	0.28043	0.482532	8.64092	0.058909	-0.0431325	0.23701	0.110312
ATXN7L3	ATXN7L3		ataxin 7 like 3	SAGA;TFTC	-0.328768	0.649901	0.106039	-1.15166	0.280329	0.482532	8.64092	0.285474	0.0217707	-0.155661	-0.798584
MORF4L2	MORF4L2	MORFL2;MRGX	mortality factor 4 like 2	EMSY;NuA4	-0.180879	0.359773	0.0324958	-1.14457	0.283102	0.486092	8.64092	0.158033	-0.0211157	-0.269925	-0.378043
ZC3H14 (1)	ZC3H14	MRT56;MSUT-2;NY-REN-37;SUT2;UKp68	zinc finger CCCH-type containing 14		-0.089988	0.178856	0.0080315	-1.14499	0.282866	0.486092	8.66069	0.0785926	0.0695885	-0.314819	-0.164084
HNRNPA0	HNRNPA0	HNRPA0	heterogeneous nuclear ribonucleoprotein A0		0.070445	0.141038	0.00499394	1.13709	0.286049	0.48959	8.64092	0.0619521	0.0835442	-0.0233276	0.12392
ATXN7L2	ATXN7L2		ataxin 7 like 2		-0.198248	0.396513	0.0394716	-1.13824	0.285595	0.48959	8.64092	0.174171	-0.19738	-0.236511	-0.136908
SRPK1	SRPK1	SFRSK1	SRSF protein kinase 1		-0.183309	0.366854	0.0337876	-1.13755	0.285866	0.48959	8.64092	0.161143	0	0	-0.458273
DERL1	DERL1	DER-1;DER1;derlin-1	derlin 1		0.0982672	0.197329	0.00977597	1.13355	0.287427	0.491211	8.64779	0.0866894	0.0424813	0.169444	0.18227
RSL24D1	RSL24D1	C15orf15;HRP-L30-iso;L30;RLP24;RPL24;RPL24L;TVAS3	ribosomal L24 domain containing 1		-0.0724524	0.145528	0.00531718	-1.133	0.287605	0.491211	8.66069	0.0639476	-0.126733	-0.000327242	-0.0231411
TFEB	TFEB	ALPHATFEB;BHLHE35;TCFEB	transcription factor EB		0.18546	0.374145	0.035144	1.12847	0.289476	0.493884	8.64092	0.164346	-0.036954	1.36321	0.324248
SPCS2	SPCS2		signal peptidase complex subunit 2		-0.203169	0.411816	0.0425773	-1.12314	0.291613	0.496667	8.64092	0.180894	0.0341439	-0.313624	-0.785951
ZNF346	ZNF346	JAZ;Zfp346	zinc finger protein 346		0.137047	0.277797	0.0193751	1.1227	0.291723	0.496667	8.66069	0.122069	0.0183106	0.308443	0.203123
SCOC	SCOC	HRIHFB2072;SCOCO;UNC-69	short coiled-coil protein		-0.0904923	0.183804	0.00848198	-1.12042	0.292642	0.497708	8.66069	0.0807666	0	0	-0.180985
ATP1A1/ATP1A3	ATP1A1;ATP1A3	AHC2;ATP1A1;CAPOS;CMT2DD;DYT12;HOMGSMR2;RDP	ATPase Na+/K+ transporting subunit alpha 1;ATPase Na+/K+ transporting subunit alpha 3		0.15196	0.309359	0.0240268	1.11827	0.293575	0.498768	8.64092	0.135888	0	0.611638	-0.0244214
RPL22	RPL22	EAP;HBP15;HBP15/L22;L22	ribosomal protein L22	60S Ribosomal subunit	0.756044	1.54325	0.59792	1.1153	0.294778	0.499883	8.64092	0.677885	-0.0741322	0.820068	2.16754
NOL10	NOL10	PQBP5	nucleolar protein 10		0.0945834	0.193096	0.00936091	1.11512	0.29485	0.499883	8.64092	0.084819	-0.0337612	0.309891	0.246224
MNT	MNT	MAD6;MXD6;ROX;bHLHd3	MAX network transcriptional repressor		-0.255064	0.521348	0.0682378	-1.11379	0.29539	0.500273	8.64092	0.229006	-0.643657	0.570066	-0.00458529
ZRANB2	ZRANB2	ZIS;ZIS1;ZIS2;ZNF265	zinc finger RANBP2-type containing 2		-0.111975	0.229617	0.0132366	-1.1102	0.296852	0.501957	8.64092	0.100861	-0.152274	-0.445838	0.152212
RPS12	RPS12	S12	ribosomal protein S12	40S Ribosomal subunit	-0.187099	0.383796	0.0369803	-1.10982	0.297007	0.501957	8.64092	0.168585	-0.0494338	-0.508483	-0.156935
PCID2	PCID2	F10	PCI domain containing 2	TREX-2	-0.161565	0.33193	0.0276606	-1.10811	0.297703	0.502607	8.64092	0.145803	-0.242348	0	0
TDP1	TDP1		tyrosyl-DNA phosphodiesterase 1		-0.0807178	0.166485	0.00695886	-1.10336	0.299583	0.505253	8.66069	0.0731564	-0.11332	0	-0.0393077
YEATS2	YEATS2		YEATS domain containing 2	ATAC	-0.0753587	0.15566	0.0060831	-1.10214	0.30015	0.505681	8.64092	0.0683749	-0.0015286	-0.210987	-0.0525988
HMGXB4	HMGXB4	HMG2L1;HMGBCG;THC211630	HMG-box containing 4		0.225073	0.466624	0.0546643	1.09809	0.30182	0.507965	8.64092	0.204968	0.837653	-0.0398149	0.0436523
SRSF9	SRSF9	SFRS9;SRp30c	serine and arginine rich splicing factor 9	Spliceosome	0.0506313	0.105188	0.00277779	1.09581	0.302762	0.509019	8.64092	0.0462045	0.0938431	-0.177258	0.121116
NXF1	NXF1	MEX67;TAP	nuclear RNA export factor 1		-0.0846183	0.176445	0.00781608	-1.09178	0.304433	0.511296	8.64092	0.0775048	-0.238865	0.233572	0
FTSJ3	FTSJ3	EPCS3;SPB1	FtsJ RNA 2'-O-methyltransferase 3		0.0728353	0.152158	0.00581246	1.08975	0.305278	0.512163	8.64092	0.0668366	0.100113	-0.112924	0.121026
PSPC1	PSPC1	PSP1	paraspeckle component 1		-0.187049	0.391022	0.0383859	-1.08902	0.305584	0.512163	8.64092	0.171759	-0.429771	0.130728	-0.337159
C14orf93	C14orf93	RTFC	chromosome 14 open reading frame 93		0.121771	0.255992	0.0164522	1.08293	0.308132	0.515345	8.64092	0.112446	-0.110058	0.311393	0.592905
LMNA (1)	LMNA	CDCD1;CDDC;CMD1A;CMT2B1;EMD2;FPL;FPLD;FPLD2;HGPS;IDC;LDP1;LFP;LGMD1B;LMN1;LMNC;LMNL1;MADA;PRO1	lamin A/C		0.157084	0.330176	0.0273692	1.0831	0.308061	0.515345	8.64092	0.145032	0.1355	0.117958	0.238918
TCF3	TCF3	AGM8;E2A;E47;ITF1;TCF-3;VDIR;bHLHb21;p75	transcription factor 3		-0.690367	1.4523	0.529521	-1.08219	0.308441	0.515345	8.64092	0.637934	0.0968315	0.552243	-4.55697
PARP2	PARP2	ADPRT2;ADPRTL2;ADPRTL3;ARTD2;PARP-2;pADPRT-2	poly(ADP-ribose) polymerase 2		0.0488629	0.103212	0.00267443	1.07778	0.310299	0.517914	8.64092	0.0453367	-0.0348271	0.133501	0.158225
RPL17/RPL17-C18orf32	RPL17;RPL17-C18orf32	L17;PD-1;RPL17;RPL23	ribosomal protein L17;RPL17-C18orf32 readthrough	60S Ribosomal subunit	-0.228743	0.483835	0.0587712	-1.0763	0.310925	0.518422	8.64092	0.212528	-0.0518773	-1.28705	0.0519994
SIX4	SIX4	AREC3	SIX homeobox 4		0.153719	0.326758	0.0268054	1.07098	0.313179	0.521642	8.64092	0.143531	0.0169309	0.96785	0
ILF3	ILF3	CBTF;DRBF;DRBP76;MMP4;MPHOSPH4;MPP4;MPP4110;NF-AT-90;NF110;NF110b;NF90;NF90a;NF90b;NF90c;NF90ctv;NFAR;NFAR-1;NFAR-2;NFAR110;NFAR2;NFAR90;TCP110;TCP80	interleukin enhancer binding factor 3	ZAP3	0.0518109	0.110221	0.00304998	1.07013	0.313538	0.521702	8.64092	0.0484153	0.053086	-0.0737682	0.147554
FBL	FBL	FIB;FLRN;Nop1;RNU3IP1	fibrillarin		0.0461645	0.098593	0.00244041	1.06597	0.315316	0.524119	8.64092	0.0433077	0.000108851	0.0523256	0.143668
PRC1	PRC1	ASE1	protein regulator of cytokinesis 1		0.0840696	0.180866	0.0082127	1.05819	0.318654	0.529123	8.64092	0.0794469	0.0116758	0.28115	-0.248396
BPTF (2)	BPTF	FAC1;FALZ;NEDDFL;NURF301	bromodomain PHD finger transcription factor	NuRF	-0.148356	0.319927	0.0256963	-1.05569	0.319731	0.530366	8.64092	0.14053	0	0.0800513	-0.457532
RPL23	RPL23	L23;rpL17	ribosomal protein L23	60S Ribosomal subunit	0.0559022	0.121073	0.00368018	1.05108	0.321717	0.532585	8.6442	0.0531855	-0.00719258	0.171269	0.09905
CXXC5	CXXC5	CF5;HSPC195;RINF;WID	CXXC finger protein 5		0.0487236	0.105533	0.00279604	1.05107	0.321729	0.532585	8.64092	0.046356	-0.00571329	0.0241194	0.191893
STAG2	STAG2	NEDXCF;SA-2;SA2;SCC3B;bA517O1.1	stromal antigen 2	Cohesin	-1.49344	3.24449	2.64279	-1.04791	0.323105	0.533222	8.64092	1.42517	0.116243	-7.44259	0
CLN6	CLN6	CLN4A;HsT18960;nclf	CLN6 transmembrane ER protein		0.142717	0.309901	0.0241111	1.04842	0.322884	0.533222	8.64092	0.136127	-0.0739563	0.652864	0
PRSS21	PRSS21	ESP-1;ESP1;TEST1;TESTISIN	serine protease 21		0.091368	0.198334	0.0098758	1.04863	0.32277	0.533222	8.64779	0.0871309	-0.0063806	0.399587	0.0649728
KRR1	KRR1	HRB2;RIP-1	KRR1 small subunit processome component homolog		-0.0940501	0.204945	0.0105454	-1.04434	0.324598	0.535138	8.66069	0.0900566	0	0	-0.124563
RARS1	RARS1	ArgRS;DALRD1;HLD9;RARS	arginyl-tRNA synthetase 1		0.145479	0.318613	0.0254857	1.03949	0.326789	0.538202	8.64092	0.139953	-0.0972297	0.673702	0
MED11	MED11	HSPC296	mediator complex subunit 11	Mediator	-0.0896753	0.19654	0.00969817	-1.03836	0.327224	0.538369	8.66048	0.0863628	-0.0765055	-0.135037	0
CCDC59	CCDC59	BR22;HSPC128;TAP26	coiled-coil domain containing 59		0.144499	0.317306	0.0252771	1.03673	0.328	0.539096	8.64092	0.139379	0.0644174	-0.190559	0.717897
FYTTD1	FYTTD1	UIF	forty-two-three domain containing 1		-0.151013	0.332271	0.0277175	-1.03467	0.328908	0.540039	8.64092	0.145952	0.0259886	-0.611371	-0.136037
OTX1	OTX1		orthodenticle homeobox 1		0.132804	0.293292	0.0215959	1.03084	0.330603	0.542137	8.64092	0.128831	0.30411	-0.327545	0
SRPRA	SRPRA	DP;SRPR;Sralpha	SRP receptor subunit alpha		0.0679861	0.150228	0.00566595	1.03027	0.330858	0.542137	8.64092	0.0659888	-0.0227757	0.394894	0
RPS29	RPS29	DBA13;S29;uS14	ribosomal protein S29	40S Ribosomal subunit	-0.124488	0.275531	0.0190595	-1.02858	0.331608	0.542815	8.64092	0.121029	-0.117123	-0.060697	-0.208621
TAF3	TAF3	TAF140;TAFII-140;TAFII140	TATA-box binding protein associated factor 3	TFIID	0.797233	1.77319	0.789371	1.02355	0.333845	0.545923	8.64092	0.778887	1.0702	-1.21539	2.25809
SUPT6H	SUPT6H	SPT6;SPT6H;emb-5	SPT6 homolog, histone chaperone and transcription elongation factor		-0.178892	0.399044	0.0399772	-1.02059	0.335172	0.546433	8.64092	0.175283	-0.0187668	-1.14334	0.146874
UTP20	UTP20	1A6/DRIM;DRIM	UTP20 small subunit processome component		0.103615	0.230798	0.0133732	1.02205	0.334517	0.546433	8.64092	0.10138	-0.0536515	0.531714	0
POLR2I	POLR2I	RPB9;hRPB14.5	RNA polymerase II subunit I	RNA Pol II	0.0660473	0.14729	0.00544652	1.02085	0.335055	0.546433	8.64092	0.0646985	0.0995513	0.0215074	0.0493629
MPHOSPH6	MPHOSPH6	MPP;MPP-6;MPP6	M-phase phosphoprotein 6		-0.133472	0.298433	0.0223596	-1.01818	0.336251	0.547086	8.64092	0.131089	-0.164572	0.103466	-0.32916
PCCA	PCCA		propionyl-CoA carboxylase subunit alpha		-0.108355	0.242195	0.0147266	-1.01851	0.336105	0.547086	8.64092	0.106386	-0.150982	-0.394435	0.250792
NIPSNAP2	NIPSNAP2	GBAS	nipsnap homolog 2		-0.0973299	0.218314	0.0119661	-1.01458	0.337808	0.549066	8.66069	0.095931	-0.145995	0	0
RALY	RALY	HNRPCL2;P542	RALY heterogeneous nuclear ribonucleoprotein	C complex spliceosome	0.0473819	0.106578	0.00285173	1.0121	0.338989	0.550431	8.64092	0.0468154	0.104419	-0.180136	0.12079
HMGN4	HMGN4	HMG17L3;NHC	high mobility group nucleosomal binding domain 4		-0.0532907	0.12005	0.00361839	-1.01021	0.339784	0.551168	8.66069	0.0527523	-0.112063	-0.0620326	0.0609193
HNRNPA1	HNRNPA1	ALS19;ALS20;HNRPA1;HNRPA1L3;IBMPFD3;UP 1;hnRNP A1;hnRNP-A1	heterogeneous nuclear ribonucleoprotein A1	C complex spliceosome	0.0446366	0.100664	0.00254411	1.00911	0.34028	0.551418	8.66069	0.0442335	0.04795	-0.0585972	0.145906
BYSL	BYSL	BYSTIN;Enp1	bystin like		-0.361908	0.821538	0.169444	-1.00289	0.343171	0.553325	8.64092	0.360867	-0.684749	0	0.0302653
KARS1	KARS1	CMTRIB;DFNB89;KARS;KARS2;KRS	lysyl-tRNA synthetase 1		0.158546	0.359243	0.0324001	1.00473	0.342332	0.553325	8.64092	0.1578	-0.0663801	0.726777	0
GATAD2A	GATAD2A	p66alpha	GATA zinc finger domain containing 2A	NuRD	0.161536	0.365956	0.0336223	1.0049	0.342254	0.553325	8.64092	0.160749	0.482912	-0.417435	-0.227186
RPL27	RPL27	DBA16;L27	ribosomal protein L27	60S Ribosomal subunit	0.0764535	0.173489	0.00755643	1.00324	0.34301	0.553325	8.64092	0.0762066	-0.0378169	0.450963	-0.00903323
TOP1	TOP1	TOPI	DNA topoisomerase I		0.106655	0.24194	0.0146956	1.00359	0.342852	0.553325	8.64092	0.106274	-0.149814	0.573216	0.178364
LSM6	LSM6	YDR378C	LSM6 homolog, U6 small nuclear RNA and mRNA degradation associated	Spliceosome	-0.103217	0.235612	0.0139369	-0.997316	0.345718	0.556874	8.64092	0.103494	0.00130986	-0.270675	-0.43033
SSBP1	SSBP1	Mt-SSB;SOSS-B1;SSBP;mtSSB	single stranded DNA binding protein 1		0.0650592	0.148598	0.00554385	0.996367	0.346093	0.556923	8.66069	0.0652964	0.0980694	-0.0426173	0
CD3EAP	CD3EAP	ASE-1;ASE1;CAST;PAF49	CD3e molecule associated protein	RNA Pol I	0.201839	0.461636	0.0535019	0.995376	0.346608	0.557196	8.64092	0.202777	0.0764939	0.752399	0.169392
SDCBP	SDCBP	MDA-9;MDA9;ST1;SYCL;TACIP18	syndecan binding protein		0.0884336	0.203037	0.0103496	0.991567	0.348361	0.558901	8.64092	0.0891856	-0.0814642	0.313637	0.261596
RPL26/RPL26L1	RPL26;RPL26L1	DBA11;L26;RPL26P1	ribosomal protein L26;ribosomal protein L26 like 1	60S Ribosomal subunit	-0.165399	0.379517	0.0361604	-0.992163	0.348086	0.558901	8.64092	0.166706	-0.00507011	-0.764957	0.00423887
RBM25	RBM25	NET52;RED120;RNPC7;S164;Snu71;fSAP94	RNA binding motif protein 25	Spliceosome	-0.0505397	0.116316	0.00339661	-0.98918	0.349463	0.560112	8.64092	0.0510925	0.0303899	-0.17044	-0.146953
UTP18	UTP18	CGI-48;WDR50	UTP18 small subunit processome component		0.0878539	0.202687	0.0103139	0.986767	0.350579	0.561344	8.64092	0.089032	-0.00898749	0.483275	0.186392
SPATA5L1	SPATA5L1		spermatogenesis associated 5 like 1		-0.114797	0.26535	0.017677	-0.984902	0.351444	0.562172	8.64092	0.116557	-0.0338665	-0.00646449	-1.19918
PPIH	PPIH	CYP-20;CYPH;SnuCyp-20;USA-CYP	peptidylprolyl isomerase H	Spliceosome	-0.0552553	0.127993	0.00411284	-0.982809	0.352417	0.563169	8.64092	0.0562218	0.0120773	-0.225197	-0.0475361
ARGLU1	ARGLU1		arginine and glutamate rich 1		-0.0509103	0.118179	0.00350632	-0.980722	0.353389	0.564164	8.64092	0.0519111	0.0163769	-0.0505688	-0.147159
PRPF40A	PRPF40A	FBP-11;FBP11;FLAF1;FNBP3;HIP-10;HIP10;HYPA;NY-REN-6;Prp40	pre-mRNA processing factor 40 homolog A	Spliceosome	-0.0645013	0.149984	0.00564753	-0.97905	0.354169	0.56485	8.64092	0.0658815	-0.0455591	-0.239778	0.0775454
SMARCC2 (2)	SMARCC2	BAF170;CRACC2;CSS8;Rsc8	SWI/SNF related, matrix associated, actin dependent regulator of chromatin subfamily c member 2	BAF;EBAFA/B;N-CoR1;PBAF	-0.15897	0.370254	0.0344168	-0.977452	0.354915	0.565481	8.64092	0.162637	-0.3197	-0.437548	0.360704
COPA	COPA	AILJK;HEP-COP;alpha-COP	coatomer protein complex subunit alpha		-0.0839342	0.196031	0.00964804	-0.974397	0.356287	0.567108	8.66069	0.0861396	-0.136807	-0.0155482	0
SRSF2	SRSF2	PR264;SC-35;SC35;SFRS2;SFRS2A;SRp30b	serine and arginine rich splicing factor 2	Spliceosome	-0.132785	0.311771	0.0244029	-0.969601	0.3586	0.570227	8.64092	0.136948	-0.16302	0.459422	0.0895776
MDC1	MDC1	NFBD1	mediator of DNA damage checkpoint 1		-0.0862408	0.202844	0.0103299	-0.967899	0.359403	0.570941	8.64092	0.089101	-0.0851616	-0.289019	0.104383
RRS1	RRS1		ribosome biogenesis regulator 1 homolog		-0.0959497	0.225863	0.0128074	-0.967116	0.359773	0.570966	8.64092	0.0992122	-0.196591	-0.242177	-0.00315857
LCOR	LCOR	C10orf12;MLR2	ligand dependent nuclear receptor corepressor	PRC2.1	0.281112	0.666182	0.111418	0.960656	0.362833	0.572545	8.64092	0.292625	0.433243	0.505558	-1.08645
SNU13	SNU13	15.5K;FA-1;FA1;NHP2L1;NHPX;OTK27;SNRNP15-5;SPAG12;SSFA1	small nuclear ribonucleoprotein 13	Spliceosome	0.0481965	0.113924	0.00325836	0.963122	0.361662	0.572545	8.64092	0.0500419	0.0710773	-0.107585	0.136132
CBX2	CBX2	CDCA6;M33;SRXY5	chromobox 2	PRC1	0.0860772	0.20351	0.0103983	0.962552	0.361875	0.572545	8.66069	0.089426	0.145579	-0.0405302	0
THOC1	THOC1	HPR1;P84;P84N5	THO complex 1	Spliceosome;THO;TREX	0.0588262	0.139534	0.00488801	0.959778	0.363251	0.572545	8.64092	0.0612915	0.04579	0.224588	-0.0394144
XAB2	XAB2	HCNP;HCRN;NTC90;SYF1	XPA binding protein 2	C complex spliceosome;Spliceosome	-0.0945761	0.2242	0.0126196	-0.960284	0.363001	0.572545	8.6442	0.0984877	0.0545244	-0.216685	-0.171338
EP400 (1)	EP400	CAGH32;P400;TNRC12	E1A binding protein p400	NuA4	0.415805	0.98622	0.244184	0.959836	0.363223	0.572545	8.64092	0.433205	0.205323	0.0108416	1.81578
DDX27	DDX27	DRS1;Drs1p;HSPC259;PP3241;RHLP;dJ686N3.1	DEAD-box helicase 27		0.107039	0.253882	0.0161821	0.959824	0.363229	0.572545	8.64092	0.11152	0.0625544	0.275969	0.140081
GTPBP4	GTPBP4	CRFG;NGB;NOG1	GTP binding protein 4		-0.0980414	0.233131	0.0136449	-0.957392	0.364387	0.573776	8.64092	0.102405	-0.0325898	0.0824157	-0.220062
KMT5A	KMT5A	PR-Set7;PR/SET07;SET07;SET8;SETD8	lysine methyltransferase 5A		0.156472	0.372371	0.0348114	0.956624	0.364754	0.573794	8.64092	0.163567	0.00676836	-0.296936	0.902512
CEBPZ	CEBPZ	CBF;CBF2;HSP-CBF;NOC1	CCAAT enhancer binding protein zeta		0.0398416	0.0950018	0.0022659	0.95462	0.365691	0.574605	8.64779	0.0417356	0.00808217	0.132357	0.0418106
ASPHD1	ASPHD1		aspartate beta-hydroxylase domain containing 1		0.159797	0.381308	0.0365024	0.954053	0.365982	0.574605	8.64092	0.167492	0.269712	-0.082758	0
GPATCH1	GPATCH1	ECGP;GPATC1	G-patch domain containing 1	C complex spliceosome	-0.098278	0.234752	0.0138353	-0.953076	0.366449	0.57478	8.64092	0.103117	-0.0990409	-0.594803	0.0211349
A0A087X222					-0.120715	0.288662	0.0209194	-0.952037	0.366947	0.575002	8.64092	0.126797	-0.283476	0.277032	0
RPL28	RPL28	L28	ribosomal protein L28	60S Ribosomal subunit	0.0677978	0.16245	0.00662537	0.950116	0.367869	0.575887	8.64092	0.0713574	0.0716521	0.166012	0.0317954
THOC7	THOC7	NIF3L1BP1;fSAP24;hTREX30	THO complex 7	Spliceosome;THO;TREX	0.04842	0.116268	0.00339385	0.94808	0.368847	0.57686	8.64092	0.0510717	0.0303884	0.264515	-0.0503451
SSR4	SSR4	CDG1Y;TRAPD	signal sequence receptor subunit 4		0.111143	0.267194	0.0179236	0.946971	0.369381	0.577036	8.64092	0.117367	-0.0662112	0.603693	0
WDR3	WDR3	DIP2;UTP12	WD repeat domain 3		0.0677519	0.162984	0.00666901	0.946361	0.369675	0.577036	8.64092	0.071592	0.0283225	0.238144	0.0379493
ADAR	ADAR	ADAR1;AGS6;DRADA;DSH;DSRAD;G1P1;IFI-4;IFI4;K88DSRBP;P136	adenosine deaminase RNA specific		0.0571142	0.138593	0.00482251	0.93783	0.373746	0.582827	8.66069	0.0609004	0.115173	-0.129934	0.113922
WDR36	WDR36	GLC1G;TA-WDRP;TAWDRP;UTP21	WD repeat domain 36		0.0670609	0.163202	0.00668682	0.935461	0.374955	0.584148	8.64092	0.0716876	-0.000576603	0.22112	0.0985106
TUBB/TUBB[2A,2B]	TUBB;TUBB2B;TUBB2A	CDCBM5;CDCBM6;CDCBM7;CSCSC1;M40;OK/SW-cl.56;PMGYSA;TUBB;TUBB1;TUBB2;TUBB5;bA506K6.1	tubulin beta class I;tubulin beta 2B class IIb;tubulin beta 2A class IIa		0.0413184	0.100949	0.00255855	0.931459	0.376851	0.585407	8.66069	0.0443589	0.0102334	0.0818734	0.0862086
HNRNPR	HNRNPR	HNRPR;hnRNP-R	heterogeneous nuclear ribonucleoprotein R	C complex spliceosome	0.0509276	0.124398	0.00388503	0.932012	0.376637	0.585407	8.64092	0.0546426	0.0823209	-0.0660809	0.0905691
NUP88	NUP88	FADS4	nucleoporin 88	Nuclear pore complex	-0.138829	0.339265	0.0288967	-0.931583	0.376846	0.585407	8.64092	0.149025	-0.175076	-0.181907	0.0451108
BANF1	BANF1	BAF;BCRP1;D14S1460;NGPS	barrier to autointegration factor 1		-0.0436432	0.106869	0.00286743	-0.929366	0.377875	0.58587	8.66069	0.0469602	-0.023859	-0.0335166	-0.286641
ATP2A2	ATP2A2	ATP2B;DAR;DD;SERCA2	ATPase sarcoplasmic/endoplasmic reticulum Ca2+ transporting 2		0.12044	0.294816	0.0218208	0.930037	0.377603	0.58587	8.64092	0.1295	-0.043355	0.604874	0
TRA2A	TRA2A	AWMS1;HSU53209	transformer 2 alpha homolog		0.0487706	0.120208	0.00362778	0.923642	0.380742	0.589748	8.64092	0.0528025	0.125874	-0.188462	0.072745
SEC22B	SEC22B	ERS-24;SEC22L1	SEC22 homolog B, vesicle trafficking protein (gene/pseudogene)		0.106954	0.265498	0.0176967	0.917096	0.383974	0.594175	8.64092	0.116622	-0.0512948	0.646084	0
SGPL1	SGPL1	NPHS14;S1PL;SPL	sphingosine-1-phosphate lyase 1		0.101293	0.251647	0.0158984	0.916367	0.384336	0.594175	8.64092	0.110538	-0.0500124	0.696526	0
RPS24	RPS24	DBA3;S24;eS24	ribosomal protein S24	40S Ribosomal subunit	-0.0884602	0.220559	0.0122134	-0.912737	0.386083	0.596305	8.66069	0.0969174	0	0	-0.254291
TAF4B	TAF4B	SPGF13;TAF2C2;TAFII105	TATA-box binding protein associated factor 4b	TFIID	0.590654	1.47632	0.547182	0.910821	0.387093	0.597292	8.64092	0.648485	0	2.89289	-0.403675
HOXC9	HOXC9	HOX3;HOX3B	homeobox C9		0.0595911	0.149168	0.00558647	0.909136	0.387878	0.597932	8.66069	0.0655469	0.0312854	0.178773	0
RGPD3	RGPD3	RGP3	RANBP2 like and GRIP domain containing 3		0.22529	0.56542	0.0802626	0.90709	0.388954	0.598722	8.64092	0.248365	-0.286088	-0.213847	1.19988
NOC2L	NOC2L	NET15;NET7;NIR;PPP1R112	NOC2 like nucleolar associated transcriptional repressor		0.0574049	0.144123	0.00521479	0.906717	0.389132	0.598722	8.6442	0.0633108	0.0340231	0.202471	-0.0123211
KIF2C	KIF2C	CT139;KNSL6;MCAK	kinesin family member 2C		0.0554908	0.139951	0.00491743	0.902336	0.391283	0.601458	8.66069	0.0614968	-0.019465	0.265296	0
SNRPA	SNRPA	Mud1;U1-A;U1A	small nuclear ribonucleoprotein polypeptide A	Spliceosome	0.11907	0.300856	0.0227241	0.901	0.392008	0.602	8.64092	0.132153	0.308693	-0.249998	0.120538
TUBB4A/TUBB4B	TUBB4B;TUBB4A	Beta2;DYT4;LCAEOD;TUBB2;TUBB2C;TUBB4;beta-5	tubulin beta 4B class IVb;tubulin beta 4A class IVa		-0.0568722	0.143814	0.00519264	-0.899958	0.392478	0.602148	8.66069	0.0631943	-0.015903	-0.0419363	-0.113776
SFSWAP	SFSWAP	SFRS8;SWAP	splicing factor SWAP		-0.0515021	0.131991	0.00437378	-0.888305	0.398429	0.610118	8.64092	0.0579779	-0.00624254	-0.197927	-0.0106048
ISY1/ISY1-RAB43	ISY1-RAB43;ISY1	FSAP33;ISY1	ISY1-RAB43 readthrough;ISY1 splicing factor homolog	C complex spliceosome;Spliceosome	-0.0480583	0.123091	0.00380386	-0.888787	0.398175	0.610118	8.6442	0.0540718	0.00485718	-0.237778	0.0233004
DDX24	DDX24		DEAD-box helicase 24		-0.0619439	0.158955	0.00634336	-0.887165	0.399009	0.610427	8.64092	0.0698223	-0.202662	-0.15163	0.143995
PPIG	PPIG	CARS-Cyp;CYP;SCAF10;SRCyp	peptidylprolyl isomerase G		-0.0561768	0.144843	0.00526704	-0.882957	0.401156	0.613131	8.64092	0.0636235	0.069182	-0.169255	-0.192218
BCL7A	BCL7A	BCL7	BAF chromatin remodeling complex subunit BCL7A	GBAF	-0.272877	0.704955	0.124765	-0.881223	0.402043	0.613905	8.64092	0.309657	0	-0.896886	0.0459012
DR1	DR1	NC2;NC2-BETA;NC2B;NCB2	down-regulator of transcription 1	ATAC	0.337758	0.875227	0.192315	0.878548	0.403414	0.615417	8.64092	0.38445	0.0146411	-0.168102	1.51694
PRPF8	PRPF8	HPRP8;PRP8;PRPC8;RP13;SNRNP220	pre-mRNA processing factor 8	C complex spliceosome;Spliceosome	-0.0466122	0.121093	0.00368136	-0.876318	0.40456	0.616582	8.64092	0.053191	-0.0314348	-0.216972	0.0494349
SNRNP40	SNRNP40	40K;HPRP8BP;PRP8BP;PRPF8BP;SPF38;WDR57	small nuclear ribonucleoprotein U5 subunit 40	C complex spliceosome;Spliceosome	-0.0444753	0.115782	0.00336552	-0.874497	0.405497	0.617427	8.64092	0.0508581	-0.0316909	-0.0855676	-0.0233684
RPL14	RPL14	CAG-ISL-7;CTG-B33;L14;RL14;hRL14	ribosomal protein L14	60S Ribosomal subunit	0.0605941	0.157996	0.00626704	0.873102	0.406216	0.617939	8.64092	0.0694009	0.0936895	0.0626385	-0.0313782
INTS11	INTS11	CPSF3L;CPSF73L;INT11;RC-68;RC68	integrator complex subunit 11	Integrator	0.171215	0.448735	0.0505533	0.868626	0.408529	0.619122	8.64092	0.19711	0.262209	0.483822	-1.54455
KRT18	KRT18	CK-18;CYK18;K18	keratin 18		0.0762271	0.199467	0.00998883	0.869998	0.407819	0.619122	8.64092	0.0876176	-0.0207747	0.262016	0.102246
TCF7L2	TCF7L2	TCF-4;TCF4	transcription factor 7 like 2		0.0401199	0.10512	0.00277432	0.868555	0.408514	0.619122	8.66069	0.0461915	0.0110644	0.0261829	0.112266
POLB	POLB		DNA polymerase beta	Base Excision Repair Complex	-0.0373316	0.0977963	0.00240113	-0.869031	0.40832	0.619122	8.64092	0.0429578	-0.104692	-0.0384004	0.101911
TMEM109	TMEM109		transmembrane protein 109		0.180455	0.474283	0.0564736	0.866186	0.409794	0.619295	8.64092	0.208332	0.0788486	0.789715	0
RPS27A	RPS27A	CEP80;HEL112;S27A;UBA80;UBC;UBCEP1;UBCEP80	ribosomal protein S27a	40S Ribosomal subunit	-0.134239	0.352691	0.0312292	-0.866491	0.409636	0.619295	8.64092	0.154922	-0.0890343	-0.436835	-0.00874918
NUMA1 (2)	NUMA1	NMP-22;NUMA	nuclear mitotic apparatus protein 1		-0.184986	0.485526	0.0591827	-0.867374	0.409178	0.619295	8.64092	0.213271	0.0477432	-0.454128	-0.381301
MED13	MED13	ARC250;DRIP250;HSPC221;THRAP1;TRAP240	mediator complex subunit 13	CKM	-0.388838	1.02381	0.263156	-0.864626	0.410604	0.619359	8.64092	0.449718	-0.2805	-0.694226	0
ZC3H14 (2)	ZC3H14	MRT56;MSUT-2;NY-REN-37;SUT2;UKp68	zinc finger CCCH-type containing 14		-0.10775	0.283661	0.0202009	-0.864762	0.410533	0.619359	8.64092	0.1246	0.0873102	-0.588059	-0.0861761
NOP10	NOP10	DKCB1;NOLA3;NOP10P	NOP10 ribonucleoprotein	Telomerase holoenzyme	0.0559773	0.147611	0.00547032	0.86327	0.4113	0.619831	8.6442	0.0648433	-0.0427905	0.0524925	0.23143
EXOSC4	EXOSC4	RRP41;RRP41A;Rrp41p;SKI6;Ski6p;hRrp41p;p12A	exosome component 4	RNA exosome	0.07154	0.188837	0.00895261	0.862413	0.411747	0.619924	8.6442	0.0829533	0.0882992	-0.0488261	0.106099
ASH1L	ASH1L	ASH1;ASH1L1;KMT2H;MRD52	ASH1 like histone lysine methyltransferase		0.600504	1.58886	0.633785	0.860421	0.412793	0.620921	8.64092	0.697919	1.61679	-0.260412	-0.840457
SNRPA1	SNRPA1	Lea1;U2A'	small nuclear ribonucleoprotein polypeptide A'	C complex spliceosome;Spliceosome	-0.0548258	0.145221	0.00529454	-0.859482	0.413283	0.621079	8.64092	0.0637893	0.00144913	-0.220993	-0.00534129
KIFC1	KIFC1	HSET;KNSL2	kinesin family member C1		0.0589235	0.156844	0.00617623	0.854956	0.415599	0.623581	8.66069	0.06892	0.0320586	0.15598	0
DDX17 (1)				Spliceosome	0.0679825	0.181006	0.00822575	0.854724	0.415721	0.623581	8.66069	0.0795373	0.0471951	0.0723383	0.136033
SENP3	SENP3	SMT3IP1;SSP3;Ulp1	SUMO specific peptidase 3	5FMC	-0.226872	0.60529	0.0919807	-0.853293	0.416522	0.624203	8.64092	0.265878	0.0228494	-0.625394	-0.818213
TERF2	TERF2	TRBF2;TRF2	telomeric repeat binding factor 2	SLX4-TERF2;Shelterin	-0.0959332	0.256412	0.0165062	-0.851748	0.417334	0.624712	8.64092	0.112631	-0.182872	-0.0798389	1.57735
SUDS3	SUDS3	SAP45;SDS3	SDS3 homolog, SIN3A corepressor complex component	SIN3A/B	-0.197552	0.528377	0.0700903	-0.851173	0.417636	0.624712	8.64092	0.232094	-0.2493	-0.209244	0.275013
DDB1	DDB1	DDBA;UV-DDB1;XAP1;XPCE;XPE;XPE-BF	damage specific DNA binding protein 1	CRL4-DDB2	0.0804819	0.21615	0.0117296	0.847661	0.419485	0.625739	8.64092	0.0949458	-0.0766279	0.479983	-0.0477245
RRBP1	RRBP1	ES/130;ES130;RRp;hES	ribosome binding protein 1		0.0611845	0.164176	0.00676687	0.848425	0.419083	0.625739	8.64092	0.0721154	-0.00200611	0.523284	0
PHF13	PHF13	PHF5;SPOC1	PHD finger protein 13		0.454208	1.21955	0.373393	0.847887	0.419367	0.625739	8.64092	0.535695	0	0.0362902	2.95447
PHF2	PHF2	CENP-35;GRC5;JHDM1E;KDM7C	PHD finger protein 2		-0.551247	1.4865	0.554756	-0.84423	0.421298	0.627862	8.64092	0.652958	0.305162	0.649749	-1.5157
ZFP64 (2)	ZFP64	ZNF338	ZFP64 zinc finger protein		0.130283	0.353408	0.0313562	0.839249	0.423939	0.629898	8.64092	0.155237	-0.124536	0.852398	0
TERF2IP	TERF2IP	DRIP5;RAP1	TERF2 interacting protein	Shelterin	-0.0961678	0.261264	0.0171367	-0.837976	0.424616	0.629898	8.64092	0.114762	-0.199219	-0.0906284	1.21443
NOM1	NOM1	C7orf3;PPP1R113;SGD1	nucleolar protein with MIF4G domain 1		0.0854409	0.231375	0.0134402	0.840678	0.42318	0.629898	8.64092	0.101633	-0.0226157	0.383243	0.164813
GNL3L	GNL3L	GNL3B	G protein nucleolar 3 like		-0.245912	0.666975	0.111683	-0.839367	0.423876	0.629898	8.64092	0.292974	0.11503	-0.877014	-0.764675
HNRNPA3	HNRNPA3	2610510D13Rik;D10S102;FBRNP;HNRPA3	heterogeneous nuclear ribonucleoprotein A3	C complex spliceosome	0.0463494	0.125812	0.00397391	0.83869	0.424236	0.629898	8.64092	0.0552641	0.0460728	-0.0601415	0.13577
BCL7B	BCL7B		BAF chromatin remodeling complex subunit BCL7B	GBAF	-0.206582	0.565111	0.0801747	-0.832222	0.427684	0.632738	8.64092	0.248229	0	-0.879317	0.371718
EWSR1 (1)	EWSR1	EWS;EWS-FLI1;bK984G1.4	EWS RNA binding protein 1		0.0720833	0.197146	0.00975808	0.832087	0.427706	0.632738	8.66069	0.0866294	0.0124457	0.0152801	0.248162
ELAVL1	ELAVL1	ELAV1;HUR;Hua;MelG	ELAV like RNA binding protein 1		0.0466186	0.127392	0.00407432	0.833101	0.427214	0.632738	8.64092	0.0559579	0.0886887	-0.223478	0.19114
SFMBT2	SFMBT2		Scm like with four mbt domains 2		-0.153311	0.420377	0.0443659	-0.83026	0.428733	0.633288	8.64092	0.184654	0.134104	-1.13054	0
HNRNPAB	HNRNPAB	ABBP1;HNRPAB	heterogeneous nuclear ribonucleoprotein A/B		0.0634427	0.173966	0.00759831	0.829926	0.428863	0.633288	8.66069	0.0764437	0.0772874	0.00866092	0.080682
ZCCHC8	ZCCHC8		zinc finger CCHC-type containing 8	C complex spliceosome	0.0401628	0.110294	0.00305403	0.828999	0.429409	0.633516	8.64092	0.0484474	0.0369567	-0.144468	0.142381
NUSAP1 (2)	NUSAP1	ANKT;BM037;LNP;NUSAP;PRO0310p1;Q0310;SAPL	nucleolar and spindle associated protein 1		-0.0757654	0.208673	0.0109321	-0.826579	0.430707	0.634851	8.64092	0.0916613	-0.134062	-0.158002	0.269559
ZNF318	ZNF318	HRIHFB2436;TZF;ZFP318	zinc finger protein 318		-0.350301	0.967548	0.235026	-0.824232	0.431969	0.63613	8.64092	0.425003	0.0129482	-2.16712	-0.860483
DNTTIP2	DNTTIP2	ERBP;FCF2;HSU15552;LPTS-RP2;TdIF2	deoxynucleotidyltransferase terminal interacting protein 2		0.161198	0.447133	0.050193	0.820738	0.433853	0.638322	8.64092	0.196406	0.0636839	0.496933	0.144532
STRBP	STRBP	HEL162;ILF3L;SPNR;p74	spermatid perinuclear RNA binding protein		0.0539203	0.150002	0.00564912	0.81805	0.435257	0.639805	8.66048	0.0659132	0.175865	-0.0189952	-0.0888777
INTS3	INTS3	C1orf193;C1orf60;INT3;SOSS-A;SOSSA	integrator complex subunit 3	Integrator;SOSS1-2	-0.0597399	0.166813	0.00698634	-0.814997	0.436911	0.641651	8.66069	0.0733007	0.0267533	-0.192714	-0.414738
RRP12	RRP12	KIAA0690	ribosomal RNA processing 12 homolog		0.0558056	0.156014	0.00611083	0.814317	0.437329	0.64168	8.64092	0.0685305	0.0416885	0.13408	0.0398925
RBM12B	RBM12B	MGC:33837	RNA binding motif protein 12B		0.327048	0.916146	0.210717	0.812694	0.43821	0.64239	8.64092	0.402424	-0.0235656	0.230607	0.847491
CPSF4	CPSF4	CPSF30;NAR;NEB-1;NEB1	cleavage and polyadenylation specific factor 4		0.110833	0.311944	0.0244304	0.808738	0.440343	0.644931	8.64938	0.137045	0.162034	0.00495208	0.114313
SURF6	SURF6	RRP14	surfeit 6		-0.0632426	0.178854	0.00803097	-0.804992	0.442409	0.64737	8.64092	0.078563	0.0113712	0.0320644	-0.0620205
RNF169	RNF169		ring finger protein 169		0.0457788	0.130468	0.00427353	0.79871	0.44584	0.651798	8.64722	0.0573159	0.00349701	0.162642	0
MITF	MITF	CMM8;COMMAD;MI;WS2;WS2A;bHLHe32	melanocyte inducing transcription factor		0.223542	0.638002	0.102191	0.797659	0.446433	0.652075	8.64092	0.280247	-0.100859	1.53455	0.149907
EXOSC8	EXOSC8	CIP3;EAP2;OIP2;PCH1C;RRP43;Rrp43p;bA421P11.3;p9	exosome component 8	RNA exosome	-0.170646	0.49019	0.0603253	-0.792523	0.449266	0.655027	8.64092	0.21532	-0.176426	-0.0512544	-0.277551
MGA (1)	MGA	MAD5;MXD5	MAX dimerization protein MGA	ncPRC1.6	0.115407	0.331493	0.0275879	0.79257	0.44924	0.655027	8.64092	0.145611	-0.117724	0.780016	-0.490684
SMC3	SMC3	BAM;BMH;CDLS3;CSPG6;HCAP;SMC3L1	structural maintenance of chromosomes 3	CDCA5-PDS5-Cohesin;Cohesin	0.200419	0.579983	0.0844503	0.786692	0.452497	0.659142	8.64092	0.254762	-0.187514	0.275166	1.36895
CHD3	CHD3	Mi-2a;Mi2-ALPHA;SNIBCPS;ZFH	chromodomain helicase DNA binding protein 3	NuRD	-0.122112	0.355026	0.031644	-0.783031	0.454533	0.660275	8.64092	0.155948	0.187108	-0.792763	0.0189911
THOC2	THOC2	CXorf3;MRX12;MRX35;THO2;dJ506G2.1;hTREX120	THO complex 2	Spliceosome;THO;TREX	0.0460167	0.13375	0.00449116	0.783253	0.454409	0.660275	8.64092	0.0587507	0.0572302	0.094946	0.0365821
HNRNPL	HNRNPL	HNRPL;P/OKcl.14;hnRNP-L	heterogeneous nuclear ribonucleoprotein L		0.0494383	0.143838	0.00519421	0.782473	0.454844	0.660275	8.64092	0.0631821	0.122245	-0.19045	0.147694
SRFBP1	SRFBP1	BUD22;P49;Rlb1;STRAP;p49/STRAP	serum response factor binding protein 1		0.0534891	0.155608	0.00607927	0.782269	0.454911	0.660275	8.66069	0.0683768	0.0693996	-0.00530705	0
GOSR1	GOSR1	GOLIM2;GOS-28;GOS28;GOS28/P28;GS28;P28	golgi SNAP receptor complex member 1		0.100027	0.292258	0.0214438	0.779168	0.456688	0.661665	8.64092	0.128376	-0.0399345	0.64992	0
SRSF3	SRSF3	SFRS3;SRp20	serine and arginine rich splicing factor 3	Spliceosome	-0.0300698	0.087818	0.00193622	-0.779248	0.456599	0.661665	8.65994	0.0385882	0.0209332	-0.148874	-0.0143483
SRSF1	SRSF1	ASF;SF2;SF2p33;SFRS1;SRp30a	serine and arginine rich splicing factor 1	C complex spliceosome;Spliceosome	-0.0431744	0.126336	0.00400702	-0.778003	0.457339	0.662014	8.64092	0.0554939	0.0116199	-0.160246	-0.0194858
ESS2	ESS2	DGCR13;DGCR14;DGS-H;DGS-I;DGSH;DGSI;ES2;ESS-2;Es2el;bis1	ess-2 splicing factor homolog	Spliceosome	-0.0624542	0.182989	0.00840693	-0.776711	0.458016	0.662256	8.66069	0.0804085	-0.169313	0	0.0410043
CHAF1B	CHAF1B	CAF-1;CAF-IP60;CAF1;CAF1A;CAF1P60;MPHOSPH7;MPP7	chromatin assembly factor 1 subunit B	CAF-1	0.0885208	0.259615	0.0169212	0.776239	0.458327	0.662256	8.64092	0.114038	0.11786	0.462673	-0.331711
MRGBP	MRGBP	C20orf20;Eaf7;MRG15BP;URCC4	MRG domain binding protein	NuA4	0.226702	0.668656	0.112247	0.771852	0.460789	0.664625	8.64092	0.293712	0.192596	-0.18939	1.34839
MED14	MED14	CRSP150;CRSP2;CSRP;CXorf4;DRIP150;EXLM1;RGR1;TRAP170	mediator complex subunit 14	Mediator	0.0519346	0.153287	0.00589925	0.771036	0.461202	0.664625	8.66069	0.0673569	0.0934183	-0.0240658	0
ANKRD11	ANKRD11	ANCO-1;ANCO1;LZ16;T13	ankyrin repeat domain 11		-0.0559745	0.165242	0.0068551	-0.771169	0.461173	0.664625	8.64092	0.072584	-0.0174674	-0.321772	0.071268
CBX8	CBX8	PC3;RC1	chromobox 8	PRC1	0.113041	0.334248	0.0280484	0.769926	0.461872	0.664997	8.64092	0.146821	0.0560993	-0.444578	0.623471
USP36	USP36	DUB1	ubiquitin specific peptidase 36		-0.0231164	0.0685143	0.00117853	-0.767984	0.462947	0.665357	8.64938	0.0301001	0.00118426	-0.0865129	-0.0172335
PPIL3	PPIL3	CYPJ	peptidylprolyl isomerase like 3	C complex spliceosome;Spliceosome	-0.0398048	0.117958	0.00349338	-0.767943	0.462944	0.665357	8.66069	0.051833	0.000626923	-0.0894819	-0.0431652
RPL13A	RPL13A	L13A;TSTA1	ribosomal protein L13a	60S Ribosomal subunit	0.0546728	0.162842	0.00665739	0.764337	0.465025	0.666564	8.64092	0.0715297	0.0157436	0.131548	0.0738525
CXorf56	CXorf56	MRX107	chromosome X open reading frame 56		-0.075883	0.225795	0.0128	-0.764908	0.464673	0.666564	8.65365	0.0992053	-0.0620289	0	-0.130591
POT1	POT1	CMM10;GLM9;HPOT1	protection of telomeres 1	Shelterin	-0.0778958	0.231678	0.0134753	-0.765438	0.464403	0.666564	8.64092	0.101766	-0.22025	0.228905	0
DSP	DSP	DCWHKTA;DP	desmoplakin		-0.53999	1.61584	0.655488	-0.760797	0.46703	0.66825	8.64092	0.709768	-0.182524	0.965092	0.107265
THRAP3	THRAP3	BCLAF2;TRAP150	thyroid hormone receptor associated protein 3	SNARP	0.037748	0.112913	0.0032008	0.761081	0.466869	0.66825	8.64092	0.0495979	0.0730672	-0.16214	0.139315
KNOP1	KNOP1	101F10.1;C16orf88;FAM191A;TSG118	lysine rich nucleolar protein 1		0.0327248	0.098157	0.00241887	0.758991	0.468055	0.66827	8.64092	0.0431162	-0.0474633	0.101127	0.11679
SRSF7	SRSF7	9G8;AAG3;SFRS7	serine and arginine rich splicing factor 7	Spliceosome	0.037389	0.112315	0.00316699	0.757856	0.4687	0.66827	8.64092	0.0493353	0.121101	-0.115214	0.0366044
ARID2	ARID2	BAF200;CSS6;p200	AT-rich interaction domain 2	PBAF	0.819139	2.45912	1.5182	0.758331	0.46843	0.66827	8.64092	1.08019	0.251451	-0.277438	1.50628
HDAC3	HDAC3	HD3;KDAC3;RPD3;RPD3-2	histone deacetylase 3	N-CoR1;N-CoR2	0.0525026	0.15754	0.00623116	0.758429	0.46833	0.66827	8.66048	0.0692255	0.0934646	-0.0940449	0.169829
MED21	MED21	SRB7;SURB7;hSrb7	mediator complex subunit 21	Mediator	-0.09245	0.278024	0.0194059	-0.757017	0.469177	0.66836	8.64092	0.122124	-0.157665	-0.165899	0
XRCC1 (2)	XRCC1	RCC;SCAR26	X-ray repair cross complementing 1	Base Excision Repair Complex	0.0599402	0.181339	0.00825569	0.752476	0.47176	0.671447	8.64294	0.0796574	-0.0837611	0.172534	0.18578
DSG1	DSG1	CDHF4;DG1;DSG;EPKHE;EPKHIA;PPKS1;SPPK1	desmoglein 1		-0.588505	1.79016	0.804548	-0.748411	0.474089	0.672694	8.64092	0.78634	0.118923	-1.96935	0
BAG2	BAG2	BAG-2;dJ417I1.2	BCL2 associated athanogene 2		0.0434503	0.132202	0.00438799	0.747961	0.474303	0.672694	8.66048	0.0580917	0.0615378	0.0251579	0.0386199
NOP2 (1)	NOP2	NOL1;NOP120;NSUN1;p120	NOP2 nucleolar protein		0.047973	0.145831	0.00533933	0.748636	0.473916	0.672694	8.66069	0.0640806	-2.56401e-05	0.0576376	0.127021
COIL	COIL	CLN80;p80-coilin	coilin		0.0527125	0.160313	0.00645216	0.748561	0.474003	0.672694	8.64092	0.0704185	0.104503	-0.0477457	0.0110688
KIF4A	KIF4A	KIF4;KIF4G1;MRX100	kinesin family member 4A		-0.0915084	0.27961	0.0196281	-0.745055	0.476014	0.673344	8.64092	0.122821	0.203145	-0.48123	0
HNRNPUL2	HNRNPUL2	HNRPUL2;SAF-A2	heterogeneous nuclear ribonucleoprotein U like 2		-0.0480752	0.146774	0.0054084	-0.74568	0.475654	0.673344	8.64092	0.0644716	-0.0351408	-0.29331	0.035563
ZC3HAV1	ZC3HAV1	ARTD13;FLB6421;PARP13;ZAP;ZC3H2;ZC3HDC2	zinc finger CCCH-type containing, antiviral 1		0.065187	0.199133	0.00995538	0.745242	0.475906	0.673344	8.64092	0.0874708	0.0413167	-0.0745257	0.141689
TIMM8B	TIMM8B	DDP2;TIM8B	translocase of inner mitochondrial membrane 8 homolog B		0.115245	0.352665	0.0312245	0.743944	0.476652	0.673657	8.64092	0.154911	-0.17745	0.724458	0
GNL3	GNL3	C77032;E2IG3;NNP47;NS	G protein nucleolar 3		0.259038	0.798317	0.160001	0.738702	0.479671	0.676032	8.64092	0.350667	-0.0386436	1.33284	0.191948
NDUFS6	NDUFS6	CI-13kA;CI-13kD-A;CI13KDA;MC1DN9	NADH:ubiquinone oxidoreductase subunit S6	Mitochondrial respiratory chain complex I	0.106966	0.329238	0.0272138	0.739635	0.479132	0.676032	8.64092	0.14462	0.000505247	-0.138082	0.989339
EPC1	EPC1	Epl1	enhancer of polycomb homolog 1	NuA4;Piccolo NuA4	-0.224208	0.690865	0.119827	-0.73882	0.479602	0.676032	8.64092	0.303468	0.219144	-0.1211	-1.79855
TOR1AIP1 (1)	TOR1AIP1	LAP1;LAP1B;LGMD2Y	torsin 1A interacting protein 1		0.0797699	0.246034	0.0151971	0.738117	0.480008	0.676032	8.64092	0.108072	0.0960633	0.103689	-0.0763367
FMR1	FMR1	FMRP;FRAXA;POF;POF1	fragile X mental retardation 1		0.11979	0.370762	0.0345113	0.735538	0.481498	0.677101	8.64092	0.16286	0.169684	0.236913	-0.213843
DDX52	DDX52	HUSSY19;ROK1	DExD-box helicase 52		0.0326336	0.101003	0.0025613	0.735277	0.481606	0.677101	8.66069	0.0443827	-0.0427409	0.0868949	0.124996
CREB3L2	CREB3L2	BBF2H7	cAMP responsive element binding protein 3 like 2		-0.0501401	0.155827	0.00609642	-0.732258	0.483355	0.677788	8.66069	0.0684732	-0.0752102	0	0
NUP107	NUP107	NPHS11;NUP84;ODG6;ODG6; GAMOS7	nucleoporin 107	Nuclear pore complex	-0.0486797	0.151217	0.0057409	-0.732757	0.48309	0.677788	8.64938	0.0664336	-0.101648	-0.0855799	0.298017
SUGP2	SUGP2	SFRS14;SRFS14	SURP and G-patch domain containing 2		-0.0566493	0.176045	0.00778078	-0.732528	0.483234	0.677788	8.6442	0.077334	-0.0250405	-0.120484	-0.0733469
NUP62	NUP62	IBSN;SNDI;p62	nucleoporin 62	Nuclear pore complex	0.0772168	0.242108	0.014716	0.726078	0.486991	0.682294	8.64092	0.106348	-0.0462124	0.105818	0.348709
HSPA6	HSPA6	HSP70B'	heat shock protein family A (Hsp70) member 6		0.0431874	0.135757	0.00462717	0.723963	0.488181	0.683369	8.66069	0.0596542	-0.0104716	0.0950301	0.0986627
SLF2	SLF2	C10orf6;FAM178A	SMC5-SMC6 complex localization factor 2	SLF1/2-RAD18	0.229878	0.724643	0.131831	0.722194	0.489257	0.684281	8.64092	0.318305	-0.17461	-0.265913	0.89746
SRPRB	SRPRB	APMCF1;SR-beta	SRP receptor subunit beta		0.0598501	0.189301	0.00899658	0.719767	0.490677	0.68508	8.64092	0.0831521	-0.029546	0.269689	0.155158
RNF2	RNF2	BAP-1;BAP1;DING;HIPI3;RING1B;RING2	ring finger protein 2	PRC1;ncPRC1;ncPRC1.1;ncPRC1.3/5;ncPRC1.6	-0.072388	0.228861	0.0131496	-0.720072	0.490498	0.68508	8.64092	0.100529	-0.224116	-0.247818	0.417835
HMGB1	HMGB1	HMG-1;HMG1;HMG3;SBP-1	high mobility group box 1		0.0943355	0.299311	0.0224914	0.717518	0.491994	0.685906	8.64092	0.131475	-0.0966484	0.360554	0.732621
PBRM1	PBRM1	BAF180;PB1	polybromo 1	PBAF	0.221092	0.701697	0.123614	0.717307	0.492118	0.685906	8.64092	0.308226	0.222131	0.0681119	0.369856
MAGT1	MAGT1	IAP;MRX95;OST3B;PRO0756;SLC58A1;XMEN;bA217H1.1	magnesium transporter 1		0.107011	0.341586	0.0292935	0.713198	0.494532	0.688082	8.64092	0.150044	-0.0150666	0.564313	-0.180666
ZNF207	ZNF207	BuGZ;hBuGZ	zinc finger protein 207	Spliceosome	-0.0979859	0.312734	0.0245539	-0.713295	0.494475	0.688082	8.64092	0.137371	-0.065401	-0.24733	0
CREBBP	CREBBP	CBP;KAT3A;MKHK1;RSTS;RSTS1	CREB binding protein		-0.40127	1.2884	0.416747	-0.709033	0.496987	0.688529	8.64092	0.56594	-0.291509	-0.632076	0
KAT5	KAT5	ESA1;HTATIP;HTATIP1;PLIP;TIP;TIP60;ZC2HC5;cPLA2	lysine acetyltransferase 5	NuA4;Piccolo NuA4	-0.0980333	0.314638	0.0248539	-0.709321	0.496817	0.688529	8.64092	0.138207	-0.068552	-0.100816	-0.376822
MAGOHB	MAGOHB	MGN2;mago;magoh	mago homolog B, exon junction complex subunit	Exon junction	-0.0530059	0.16959	0.00722083	-0.711291	0.495613	0.688529	8.66069	0.0745207	0.0329713	-0.123974	-0.153993
RAE1	RAE1	Gle2;MIG14;MRNP41;Mnrp41;dJ481F12.3;dJ800J21.1	ribonucleic acid export 1		0.11289	0.361731	0.0328504	0.710479	0.496134	0.688529	8.64092	0.158893	0.00133606	0.0389534	0.869903
POLR2L	POLR2L	RBP10;RPABC5;RPB10;RPB10beta;RPB7.6;hRPB7.6	RNA polymerase II subunit L	RNA Pol I;RNA Pol II;RNA Pol III	0.0529201	0.169407	0.00720507	0.711082	0.495765	0.688529	8.64722	0.0744219	0.037782	-0.146062	0.240466
KPNA4	KPNA4	IPOA3;QIP1;SRP3	karyopherin subunit alpha 4	Importin	-0.0949658	0.306968	0.0236568	-0.704295	0.499788	0.691689	8.64092	0.134838	-0.078561	-0.158783	-0.146909
HTATSF1	HTATSF1	TAT-SF1;TATSF1;dJ196E23.2	HIV-1 Tat specific factor 1	Spliceosome	-0.0639872	0.207	0.0107575	-0.703727	0.500124	0.691689	8.64092	0.0909262	0.0681559	-0.381451	-0.660992
GPATCH8	GPATCH8	GPATC8;KIAA0553	G-patch domain containing 8		-0.0488269	0.159303	0.00637123	-0.697688	0.503697	0.693066	8.64779	0.0699839	-0.00381119	-0.235241	0.0190835
LAS1L	LAS1L	Las1-like;WTS;dJ475B7.2	LAS1 like, ribosome biogenesis factor	5FMC	-0.0674242	0.219952	0.0121459	-0.697859	0.503609	0.693066	8.64092	0.0966158	-0.174989	-0.508908	0.192826
YTHDC1	YTHDC1	YT521;YT521-B	YTH domain containing 1		-0.102112	0.332725	0.0277934	-0.698673	0.503125	0.693066	8.64092	0.146152	0.0452486	-0.75273	0.142196
SMARCB1	SMARCB1	BAF47;CSS3;INI1;MRD15;PPP1R144;RDT;RTPS1;SNF5;SNF5L1;SWNTS1;Sfh1p;Snr1;hSNFS	SWI/SNF related, matrix associated, actin dependent regulator of chromatin, subfamily b, member 1	BAF;EBAFA/B;N-CoR1;PBAF	0.058398	0.189645	0.00902931	0.701031	0.501724	0.693066	8.64092	0.0833031	0.308743	-0.0504859	0.0584302
DLGAP5	DLGAP5	DLG7;HURP	DLG associated protein 5		0.0952163	0.309539	0.0240548	0.700287	0.502166	0.693066	8.64092	0.135968	0.268767	-0.558779	0.41531
AHDC1	AHDC1	MRD25	AT-hook DNA binding motif containing 1		-0.170349	0.555476	0.0774642	-0.698159	0.50343	0.693066	8.64092	0.243997	0.0629489	0.0613217	-2.0493
DDX54	DDX54	DP97	DEAD-box helicase 54		0.0781493	0.255352	0.01637	0.696733	0.50428	0.693277	8.64092	0.112165	0.127568	-0.033547	0.084787
RPL37A	RPL37A	L37A	ribosomal protein L37a	60S Ribosomal subunit	-0.0700275	0.229299	0.0132001	-0.695258	0.505159	0.693894	8.64092	0.100722	-0.105191	-0.244945	0.132849
MED22	MED22	MED24;SRB6;SURF5;surf-5	mediator complex subunit 22	Mediator	-0.134951	0.442718	0.0492068	-0.69395	0.505939	0.694376	8.64092	0.194467	-0.386566	-0.137224	0.203114
ZNF106	ZNF106	SH3BP3;ZFP106;ZNF474	zinc finger protein 106		0.0755944	0.249221	0.0155933	0.690535	0.50798	0.696584	8.64092	0.109472	-0.0765	0.464261	0.0721024
KRI1	KRI1		KRI1 homolog		-0.0787758	0.260045	0.0169772	-0.689644	0.508513	0.696723	8.64092	0.114227	-0.144583	-0.955026	0.0632642
TOPBP1	TOPBP1	Dpb11;TOP2BP1	DNA topoisomerase II binding protein 1		0.0479484	0.158612	0.00631602	0.688206	0.509375	0.697312	8.64092	0.0696716	0.0127992	0.165305	-0.181563
RFC5	RFC5	RFC36	replication factor C subunit 5	RFC	-0.0212292	0.0703549	0.00124268	-0.68694	0.510133	0.697759	8.64092	0.0309039	-0.0724979	0.00233532	0.0496807
DNAJA3	DNAJA3	HCA57;TID1;hTID-1	DnaJ heat shock protein family (Hsp40) member A3		0.122536	0.408542	0.0419029	0.68282	0.512609	0.700061	8.64092	0.179455	0.048663	0.727446	-0.287799
RING1	RING1	RING1A;RNF1	ring finger protein 1	PRC1;ncPRC1;ncPRC1.1;ncPRC1.3/5;ncPRC1.6	-0.0826252	0.275761	0.0190913	-0.682119	0.513031	0.700061	8.64092	0.12113	-0.325626	-0.172124	0.497676
EMC4	EMC4	PIG17;TMEM85	ER membrane protein complex subunit 4		0.118012	0.395165	0.0392037	0.679872	0.514385	0.700061	8.64092	0.173579	-0.141222	0.887976	0
GPS2	GPS2	AMF-1	G protein pathway suppressor 2	N-CoR1	0.0474431	0.15871	0.00632382	0.680533	0.513986	0.700061	8.64092	0.0697146	0.0644621	-0.149858	0.250241
BRCC3	BRCC3	BRCC36;C6.1A;CXorf53	BRCA1/BRCA2-containing complex subunit 3	BRCA1-A;BRCC;BRISC	-0.0430324	0.144101	0.00521322	-0.679804	0.514419	0.700061	8.6442	0.0633012	-0.003438	-0.221409	0.279107
DDX46 (1)	DDX46	PRPF5;Prp5	DEAD-box helicase 46	Spliceosome	0.157428	0.525681	0.0693769	0.681773	0.513239	0.700061	8.64092	0.230909	-0.0344246	-0.377344	1.58542
HNRNPA2B1	HNRNPA2B1	HNRNPA2;HNRNPB1;HNRPA2;HNRPA2B1;HNRPB1;IBMPFD2;RNPA2;SNRPB1	heterogeneous nuclear ribonucleoprotein A2/B1	C complex spliceosome	0.029862	0.10075	0.00254836	0.674767	0.517468	0.703617	8.64092	0.0442553	0.0281081	-0.0900617	0.1514
AATF	AATF	BFR2;CHE-1;CHE1;DED	apoptosis antagonizing transcription factor		0.0874741	0.296198	0.0220259	0.672324	0.518948	0.703851	8.64092	0.130107	-0.190541	0.349884	0.364735
POM121	POM121	P145;POM121A	POM121 transmembrane nucleoporin	Nuclear pore complex	0.0941314	0.318398	0.0254513	0.673047	0.51851	0.703851	8.64092	0.139859	-0.00337662	0.470297	0
YLPM1 (1)	YLPM1	C14orf170;PPP1R169;ZAP113;ZAP3	YLP motif containing 1	ZAP3	0.0629788	0.212997	0.0113903	0.672888	0.518568	0.703851	8.66069	0.0935948	0.0690696	-0.0523791	0.166155
MBNL1	MBNL1	EXP;MBNL	muscleblind like splicing regulator 1		0.0780013	0.26554	0.0177024	0.668732	0.521129	0.706215	8.64092	0.116641	-0.0860693	0.223563	0
SNRNP27	SNRNP27	27K;RY1	small nuclear ribonucleoprotein U4/U6.U5 subunit 27	Spliceosome	0.101962	0.347759	0.0303618	0.667482	0.521889	0.706279	8.64092	0.152756	-0.0613033	0.371321	0.701222
TADA2A	TADA2A	ADA2;ADA2A;KL04P;TADA2L;hADA2	transcriptional adaptor 2A	ATAC;PCAF	-0.239452	0.817022	0.167586	-0.667215	0.522051	0.706279	8.64092	0.358883	-0.0818511	-0.184155	-0.65863
PABPC1	PABPC1	PAB1;PABP;PABP1;PABPC2;PABPL1	poly(A) binding protein cytoplasmic 1	C complex spliceosome;Spliceosome;mCRD-poly(A)-bridging complex	0.073225	0.250483	0.0157523	0.665282	0.52319	0.707227	8.66048	0.110066	0.290952	-0.319223	-0.0268544
LMO7	LMO7	FBX20;FBXO20;LMO7b;LOMP	LIM domain 7		-0.220256	0.756455	0.14366	-0.662864	0.524703	0.708678	8.64092	0.332279	-0.0803158	0.153657	-0.983013
MCCC2	MCCC2	MCCB	methylcrotonoyl-CoA carboxylase 2		-0.0387703	0.133556	0.00447813	-0.66087	0.52592	0.709241	8.64092	0.0586655	-0.0831244	-0.136703	0.139782
TFCP2	TFCP2	LBP1C;LSF;LSF1D;SEF;TFCP2C	transcription factor CP2		0.38719	1.33405	0.446801	0.660743	0.525999	0.709241	8.64092	0.585992	0.198933	0.888259	0.0336243
NCAPH2	NCAPH2	CAPH2	non-SMC condensin II complex subunit H2	Condensin II	-0.0773602	0.267405	0.0179518	-0.658612	0.527302	0.709868	8.64092	0.117459	-0.235307	0.431015	0
PHRF1	PHRF1	PPP1R125;RNF221	PHD and ring finger domains 1		0.0528594	0.182734	0.00838314	0.658544	0.527343	0.709868	8.64092	0.0802671	0.151426	0.18171	-0.0815754
SF1 (2)	SF1	BBP;D11S636;MBBP;ZCCHC25;ZFM1;ZNF162	splicing factor 1	Spliceosome	-0.117584	0.407195	0.041627	-0.657397	0.528046	0.710222	8.64092	0.178863	0.00296694	-1.04081	0.383713
CENPV (2)	CENPV	3110013H01Rik;CENP-V;PRR6;p30	centromere protein V		-0.0673257	0.234623	0.0138207	-0.65303	0.530688	0.713181	8.66069	0.103097	0	-0.0220865	-0.164811
LRIF1	LRIF1	C1orf103;HBiX1;RIF1	ligand dependent nuclear receptor interacting factor 1		-0.0451702	0.15791	0.00626045	-0.650978	0.53195	0.714282	8.66069	0.0693883	-0.080116	-0.147817	0
NUP43	NUP43	bA350J20.1;p42	nucleoporin 43	Nuclear pore complex	-0.0568027	0.201476	0.0101911	-0.641759	0.537666	0.720759	8.64779	0.0885109	0.0330427	-0.471103	0
EXOSC5	EXOSC5	RRP41B;RRP46;Rrp46p;hRrp46p;p12B	exosome component 5	RNA exosome	-0.0593527	0.210291	0.0111027	-0.642307	0.537302	0.720759	8.66069	0.0924055	0.0523241	-0.354554	0
MBD3	MBD3		methyl-CpG binding domain protein 3	NuRD	0.0884555	0.314691	0.0248622	0.639914	0.538823	0.721709	8.64092	0.13823	0.391927	-0.408058	0
RBM39 (1)	RBM39	CAPER;CAPERalpha;FSAP59;HCC1;RNPC2	RNA binding motif protein 39	Spliceosome	0.0354624	0.126346	0.00400786	0.638746	0.53951	0.722031	8.66069	0.0555187	0.0629002	-0.0024827	-0.0165719
BRD8 (2)	BRD8	SMAP;SMAP2;p120	bromodomain containing 8	NuA4	0.0806233	0.288515	0.0208981	0.63617	0.541147	0.723242	8.64092	0.126732	0.00494317	-0.130714	0.56211
HIST1H2BN	HIST1H2BN	H2B/d;H2BFD	histone cluster 1 H2B family member n		-0.176744	0.632753	0.100517	-0.635906	0.541312	0.723242	8.64092	0.277941	-0.226925	-0.189932	-0.0631955
ALKBH5	ALKBH5	ABH5;OFOXD;OFOXD1	alkB homolog 5, RNA demethylase		-0.238256	0.85488	0.183477	-0.634483	0.542197	0.723826	8.64092	0.375513	0.0881226	-1.01014	0
RPS17	RPS17	DBA4;RPS17L;RPS17L1;RPS17L2;S17	ribosomal protein S17	40S Ribosomal subunit	0.0716809	0.258689	0.0168007	0.63082	0.544479	0.724849	8.64092	0.113631	0.240212	-0.082634	-0.0347848
SMARCC2 (1)	SMARCC2	BAF170;CRACC2;CSS8;Rsc8	SWI/SNF related, matrix associated, actin dependent regulator of chromatin subfamily c member 2	BAF;EBAFA/B;N-CoR1;PBAF	0.170745	0.616643	0.0954635	0.630371	0.544759	0.724849	8.64092	0.270865	0.439733	-0.338667	0.719576
SNRPC	SNRPC	U1C;Yhc1	small nuclear ribonucleoprotein polypeptide C	Spliceosome	0.0461894	0.166424	0.00695345	0.631842	0.543842	0.724849	8.64092	0.0731029	0.0382586	-0.0501519	0.173963
BHLHE40	BHLHE40	BHLHB2;Clast5;DEC1;HLHB2;SHARP-2;SHARP2;STRA13;Stra14	basic helix-loop-helix family member e40		0.1073	0.387257	0.0376503	0.630787	0.5445	0.724849	8.64092	0.170106	-0.144535	0.833382	0.110767
C12orf43	C12orf43	Custos	chromosome 12 open reading frame 43		0.0533795	0.193303	0.009381	0.62866	0.545828	0.725158	8.64092	0.08491	-0.0671955	0.166654	0.175889
RBM4B	RBM4B	RBM30;RBM4L;ZCCHC15;ZCCHC21B;ZCRB3B	RNA binding motif protein 4B		-0.0660854	0.239289	0.0143758	-0.628503	0.54589	0.725158	8.66048	0.105147	-0.188995	0.288543	0
NGDN	NGDN	C14orf120;CANu1;LCP5;NGD;lpd-2	neuroguidin		-0.0970801	0.352422	0.0311815	-0.627115	0.546794	0.725318	8.64092	0.154804	0.0318983	-0.515821	0.0735108
PPIE	PPIE	CYP-33;CYP33	peptidylprolyl isomerase E	C complex spliceosome;Spliceosome	-0.0493949	0.179488	0.00808799	-0.62651	0.547172	0.725318	8.64092	0.0788414	-0.130236	-0.291538	0.0664272
PRPF4	PRPF4	HPRP4;HPRP4P;PRP4;Prp4p;RP70;SNRNP60	pre-mRNA processing factor 4	Spliceosome	-0.0290159	0.105486	0.00279358	-0.626212	0.547359	0.725318	8.64092	0.0463356	0.0024054	-0.103061	-0.0245486
TADA3	TADA3	ADA3;NGG1;STAF54;TADA3L;hADA3	transcriptional adaptor 3	ATAC;PCAF;SAGA;TFTC	-0.0488326	0.178197	0.00797209	-0.623864	0.54883	0.726365	8.64092	0.0782745	-0.0195172	-0.174517	0.108161
SNRNP70	SNRNP70	RNPU1Z;RPU1;SNRP70;Snp1;U1-70K;U170K;U1AP;U1RNP	small nuclear ribonucleoprotein U1 subunit 70	Spliceosome	0.0319081	0.116503	0.00340755	0.623514	0.549049	0.726365	8.64092	0.0511747	0.0484164	-0.103911	0.14486
FANCA	FANCA	FA;FA-H;FA1;FAA;FACA;FAH;FANCH	FA complementation group A	Fanconi Anemia	-0.0388679	0.142112	0.00507048	-0.622419	0.5497	0.726631	8.66069	0.0624465	-0.0655449	0	0
LIG3 (1)	LIG3	LIG2;LIG3alpha	DNA ligase 3		0.032062	0.117712	0.00347869	0.620082	0.551203	0.728021	8.64092	0.0517061	-0.108529	0.175649	0.175505
ZMYND8 (1)	ZMYND8	PRKCBP1;PRO2893;RACK7	zinc finger MYND-type containing 8		0.252817	0.931716	0.21794	0.617737	0.552678	0.729373	8.64092	0.409263	0.384415	-0.0326349	0.107392
CD2BP2	CD2BP2	FWP010;LIN1;PPP1R59;Snu40;U5-52K	CD2 cytoplasmic tail binding protein 2	Spliceosome	-0.0473578	0.174849	0.00767528	-0.616609	0.553388	0.729713	8.64092	0.0768035	-0.0624901	-0.199797	0.100352
WBP11	WBP11	NPWBP;PPP1R165;SIPP1;WBP-11	WW domain binding protein 11	Spliceosome	0.0847618	0.313917	0.02474	0.614705	0.554589	0.730699	8.64092	0.13789	0.26702	-0.612032	0.0303107
SF3B5	SF3B5	SF3b10;Ysf3	splicing factor 3b subunit 5	SAGA;SF3B	0.0312324	0.115902	0.00337252	0.613403	0.555399	0.731169	8.64722	0.0509166	0.0446157	-0.0876527	0.107179
SART1	SART1	Ara1;HAF;HOMS1;SART1259;SNRNP110;Snu66	spliceosome associated factor 1, recruiter of U4/U6.U5 tri-snRNP	C complex spliceosome;Spliceosome	-0.029619	0.110395	0.00305964	-0.610803	0.557053	0.732471	8.64092	0.0484919	-0.00857579	-0.121492	-0.00321287
C1orf174	C1orf174		chromosome 1 open reading frame 174		0.170267	0.635014	0.101237	0.610419	0.557295	0.732471	8.64092	0.278935	-0.199135	0.0986549	1.37456
XRCC1 (1)	XRCC1	RCC;SCAR26	X-ray repair cross complementing 1	Base Excision Repair Complex	0.0366997	0.137464	0.00474406	0.60779	0.558959	0.73406	8.64092	0.0603823	-0.0994113	0.218828	0.165683
SRP14	SRP14	ALURBP	signal recognition particle 14		0.0636439	0.240315	0.0144988	0.602916	0.562052	0.736931	8.64092	0.10556	-0.151278	0.572149	-0.0155247
EFTUD2	EFTUD2	MFDGA;MFDM;SNRNP116;Snrp116;Snu114;U5-116KD	elongation factor Tu GTP binding domain containing 2	C complex spliceosome;Spliceosome	-0.0334692	0.126379	0.0040098	-0.602906	0.562058	0.736931	8.64092	0.0555131	-0.0362884	-0.159024	0.0660163
CELF1	CELF1	BRUNOL2;CUG-BP;CUGBP;CUGBP1;EDEN-BP;NAB50;NAPOR;hNab50	CUGBP Elav-like family member 1		0.0815404	0.308817	0.0239427	0.601107	0.563202	0.737831	8.64092	0.13565	0.153231	-0.159572	0.125378
USP42	USP42		ubiquitin specific peptidase 42		-0.0924129	0.351548	0.0310271	-0.59845	0.564894	0.739448	8.64092	0.15442	-0.186297	0.239425	-0.233005
NAIF1	NAIF1	C9orf90;bA379C10.2	nuclear apoptosis inducing factor 1		-0.0552354	0.210876	0.0111641	-0.596308	0.566261	0.740636	8.64092	0.092629	-0.119055	0.064443	0.0749919
SEH1L	SEH1L	SEC13L;SEH1A;SEH1B;Seh1	SEH1 like nucleoporin	Nuclear pore complex	-0.0395068	0.152286	0.0058225	-0.590383	0.570016	0.743758	8.66069	0.0669172	-0.0180706	-0.0738268	0
ZZZ3	ZZZ3	ATAC1	zinc finger ZZ-type containing 3	ATAC	-0.0384645	0.148496	0.00553604	-0.589693	0.570491	0.743758	8.64092	0.0652279	-0.0251473	-0.181167	0.0927931
RBM8A	RBM8A	BOV-1A;BOV-1B;BOV-1C;C1DELq21.1;DEL1q21.1;MDS014;RBM8;RBM8B;TAR;Y14;ZNRP;ZRNP1	RNA binding motif protein 8A	C complex spliceosome;Exon junction;Spliceosome;Splicing-dependent exon junction complex	-0.0322143	0.124199	0.00387261	-0.590489	0.569981	0.743758	8.64092	0.0545552	0.0666985	-0.193255	-0.0854367
JAZF1	JAZF1	TIP27;ZNF802	JAZF zinc finger 1		0.0989672	0.381726	0.0365825	0.590229	0.570148	0.743758	8.64092	0.167676	-0.100979	0.118	0.733989
ABRAXAS1	ABRAXAS1	ABRA1;CCDC98;FAM175A	abraxas 1, BRCA1 A complex subunit	BRCA1-A	-0.044655	0.172742	0.00749142	-0.58851	0.57125	0.744146	8.64092	0.0758781	0.0644147	-0.1685	-0.469246
CDK13	CDK13	CDC2L;CDC2L5;CHDFIDD;CHED;hCDK13	cyclin dependent kinase 13		-0.120959	0.469923	0.0554401	-0.585991	0.572867	0.745651	8.64092	0.206417	0.135816	-0.609762	-0.359957
HOXA10	HOXA10	HOX1;HOX1.8;HOX1H;PL	homeobox A10		-0.0381664	0.148767	0.00555654	-0.583843	0.574215	0.746803	8.66069	0.065371	-0.00582441	-0.136733	0
DDX39B	DDX39B	BAT1;D6S81E;UAP56	DExD-box helicase 39B	Spliceosome;TREX	0.0568984	0.223062	0.0124919	0.58063	0.576305	0.748918	8.64779	0.0979943	0.134263	0.0934362	-0.134368
TCF20	TCF20	AR1;DDVIBA;SPBP;TCF-20	transcription factor 20		0.142725	0.566218	0.0804891	0.573848	0.580697	0.752663	8.64092	0.248715	-0.0539419	-0.0312711	1.99593
SNRPE	SNRPE	HYPT11;SME;Sm-E;snRNP-E	small nuclear ribonucleoprotein polypeptide E	C complex spliceosome;Spliceosome	0.0332667	0.132005	0.00437475	0.573719	0.580781	0.752663	8.64092	0.0579843	0.0729463	-0.130294	0.108641
CREB1	CREB1	CREB;CREB-1	cAMP responsive element binding protein 1		-0.0449149	0.178356	0.00798634	-0.5733	0.581052	0.752663	8.64092	0.0783444	-0.0790236	0.02265	-0.034517
MTBP	MTBP	MDM2BP	MDM2 binding protein		-0.110547	0.438744	0.0483272	-0.573608	0.580853	0.752663	8.64092	0.192721	-0.369175	0	0.136217
BRD4	BRD4	CAP;HUNK1;HUNKI;MCAP	bromodomain containing 4		-0.393184	1.5637	0.613874	-0.572429	0.581616	0.752789	8.64092	0.686869	0.187296	-0.122368	-0.972196
POLR2K	POLR2K	ABC10-alpha;RPABC4;RPB10alpha;RPB12;RPB7.0;hRPB7.0;hsRPB10a	RNA polymerase II subunit K	RNA Pol I;RNA Pol II;RNA Pol III	-0.0648266	0.259475	0.0169029	-0.568773	0.583988	0.755253	8.64092	0.113976	0.0147825	-0.52662	0.081205
RPS11	RPS11	S11	ribosomal protein S11	40S Ribosomal subunit	-0.033106	0.13275	0.00442434	-0.567671	0.584692	0.755559	8.64779	0.058319	-0.0698503	-0.0114379	0.0187686
LSM4	LSM4	GRP;YER112W	LSM4 homolog, U6 small nuclear RNA and mRNA degradation associated	Spliceosome	-0.0395399	0.158785	0.00632975	-0.566903	0.585203	0.755573	8.64092	0.0697473	0.000926459	-0.261142	0.0553169
PRPF6	PRPF6	ANT-1;ANT1;C20orf14;Prp6;RP60;SNRNP102;TOM;U5-102K;hPrp6	pre-mRNA processing factor 6	C complex spliceosome;Spliceosome	-0.0276451	0.111149	0.00310157	-0.566231	0.585639	0.755573	8.64092	0.048823	0.015262	-0.188414	0.0198557
BCAS2	BCAS2	DAM1;SPF27;Snt309	BCAS2 pre-mRNA processing factor	Spliceosome	0.0215406	0.0871968	0.00190885	0.562391	0.58814	0.757809	8.64092	0.0383019	0.0383411	-0.104048	0.0657968
SUPT5H	SUPT5H	SPT5;SPT5H;Tat-CT1	SPT5 homolog, DSIF elongation factor subunit	DSIF complex	0.0476636	0.193034	0.00935486	0.562127	0.588312	0.757809	8.64092	0.0847916	0.0852368	-0.182399	0.218428
RPS10/RPS10-NUDT3	RPS10;RPS10-NUDT3	DBA9;S10	ribosomal protein S10;RPS10-NUDT3 readthrough	40S Ribosomal subunit	-0.116567	0.475559	0.0567779	-0.558024	0.59099	0.760652	8.64092	0.208893	-0.104201	-0.0700034	-0.334918
PPP1CA	PPP1CA	PP-1A;PP1A;PP1alpha;PPP1A	protein phosphatase 1 catalytic subunit alpha	PTW/PP1	0.027882	0.114296	0.00327982	0.555156	0.592834	0.761517	8.66069	0.0502236	-0.00181343	0.0518369	0.0549146
DHX33	DHX33	DDX33	DEAH-box helicase 33		0.338384	1.39191	0.4864	0.55345	0.593983	0.761517	8.64092	0.611408	-0.0409295	2.89104	0.0780421
RPL19	RPL19	L19	ribosomal protein L19	60S Ribosomal subunit	-0.0985565	0.40502	0.0411836	-0.553974	0.59364	0.761517	8.64092	0.177908	-0.136047	-0.346252	-0.110279
MLXIPL	MLXIPL	CHREBP;MIO;MLX;MONDOB;WBSCR14;WS-bHLH;bHLHd14	MLX interacting protein like		0.135012	0.555418	0.077448	0.553392	0.594021	0.761517	8.64092	0.243972	-0.225546	1.50324	0
RBM4	RBM4	LARK;RBM4A;ZCCHC21;ZCRB3A	RNA binding motif protein 4		0.0410523	0.168415	0.00712111	0.554729	0.593114	0.761517	8.66069	0.0740043	0.0899381	0.117029	-0.180782
PWP1	PWP1	IEF-SSP-9502	PWP1 homolog, endonuclein		0.0545985	0.226081	0.0128321	0.549771	0.596394	0.763952	8.64294	0.0993113	0	-0.236507	0.143155
DDB2	DDB2	DDBB;UV-DDB2;XPE	damage specific DNA binding protein 2	CRL4-DDB2	0.0794011	0.329224	0.0272115	0.549055	0.596867	0.763952	8.64092	0.144614	-0.147096	0.368973	-0.0209775
HNRNPDL (1)	HNRNPDL	HNRNP;HNRPDL;JKTBP;JKTBP2;LGMD1G;LGMDD3;laAUF1	heterogeneous nuclear ribonucleoprotein D like		0.0224079	0.0932702	0.00218402	0.546938	0.598259	0.765127	8.64092	0.0409697	0.0292838	-0.0970243	0.0926319
BRD9	BRD9	LAVS3040;PRO9856	bromodomain containing 9	GBAF	0.103051	0.430673	0.0465656	0.544734	0.59971	0.766376	8.64092	0.189176	0	-0.192013	0.210463
NUP188	NUP188	KIAA0169;hNup188	nucleoporin 188	Nuclear pore complex	0.0719169	0.303677	0.0231523	0.539137	0.603403	0.769876	8.64092	0.133393	-0.0670987	0.419857	-0.226242
MED10	MED10	L6;NUT2;TRG20	mediator complex subunit 10	Mediator	0.0818874	0.34577	0.0300155	0.539151	0.603394	0.769876	8.64092	0.151882	0.0132182	0.477538	0
SNRPB/SNRPN/SNURF	SNRPN;SNURF;SNRPB	CCMS;COD;HCERN3;PWCR;RT-LI;SM-D;SMN;SNRNP-N;SNRPB1;SNURF-SNRPN;Sm-B/B';SmB/B';SmB/SmB';sm-N;snRNP-B	small nuclear ribonucleoprotein polypeptide N;SNRPN upstream reading frame;small nuclear ribonucleoprotein polypeptides B and B1	C complex spliceosome;Spliceosome	0.0253331	0.107261	0.0028884	0.537681	0.604366	0.770495	8.64092	0.0471154	0.0468974	-0.0933584	0.0902602
THOC5	THOC5	C22orf19;Fmip;PK1.3;fSAP79	THO complex 5	Spliceosome;THO;TREX	0.0378189	0.161382	0.00653852	0.533501	0.607134	0.773413	8.64092	0.0708882	0.0584966	0.206011	-0.0975041
SF3A1	SF3A1	PRP21;PRPF21;SAP114;SF3A120	splicing factor 3a subunit 1	C complex spliceosome;N-CoR1;Spliceosome	-0.0270076	0.115926	0.00337389	-0.53038	0.609205	0.77544	8.64092	0.0509213	0.0192798	-0.193288	0.0195867
CCDC12	CCDC12		coiled-coil domain containing 12		-0.0475864	0.205209	0.0105721	-0.527919	0.610841	0.775687	8.64092	0.0901396	0.085141	-0.451165	0.0268549
VRK1	VRK1	PCH1;PCH1A	VRK serine/threonine kinase 1		-0.0373567	0.160847	0.00649528	-0.528732	0.610301	0.775687	8.64092	0.0706534	-0.0985705	0.02812	0
MED29	MED29	IXL;MED2	mediator complex subunit 29	Mediator	-0.0309159	0.1332	0.0044545	-0.5282	0.610625	0.775687	8.66069	0.0585306	0.0185104	-0.157786	0
NKRF	NKRF	ITBA4;NRF	NFKB repressing factor		-0.0942881	0.407704	0.0417312	-0.526493	0.611791	0.776282	8.64092	0.179087	-0.0123341	-0.893558	0.277248
BCORL1 (1)	BCORL1	BCoR-L1;CXorf10	BCL6 corepressor like 1	ncPRC1.1	0.0454059	0.197533	0.00979604	0.523302	0.613916	0.778367	8.64092	0.086768	0.0796668	-0.293027	0.25726
ELOC	ELOC	SIII;TCEB1	elongin C	VCB;VHL SCF-like	-0.0549368	0.241259	0.0146129	-0.518395	0.617194	0.781295	8.64092	0.105975	-0.0315316	0.104063	-0.257888
LEO1	LEO1	RDL	LEO1 homolog, Paf1/RNA polymerase II complex component	Paf1C	-0.0594104	0.260698	0.0170626	-0.518806	0.616919	0.781295	8.64092	0.114514	0.0391049	-0.710327	0.179472
CPSF7	CPSF7	CFIm59	cleavage and polyadenylation specific factor 7		0.0518759	0.230138	0.0132968	0.513166	0.620696	0.785113	8.64092	0.10109	0.0814974	0.150271	0
LSM2	LSM2	C6orf28;G7B;YBL026W;snRNP	LSM2 homolog, U6 small nuclear RNA and mRNA degradation associated	C complex spliceosome;Spliceosome	0.0563734	0.253539	0.0161383	0.506186	0.625387	0.790426	8.64092	0.111369	0.169307	-0.430159	0.0868554
RPRD1B	RPRD1B	C20orf77;CREPT;K-H;Kub5-Hera;NET60;dJ1057B20.2	regulation of nuclear pre-mRNA domain containing 1B		0.0537061	0.243481	0.0148833	0.502157	0.628103	0.793238	8.64092	0.106951	-0.0412564	-0.125833	0.296664
RSRC1	RSRC1	BM-011;MRT70;SFRS21;SRrp53	arginine and serine rich coiled-coil 1		-0.0429131	0.19506	0.00955229	-0.500844	0.628989	0.793736	8.64092	0.0856817	0.0825428	-0.34948	0.0111938
RPS16	RPS16	S16	ribosomal protein S16	40S Ribosomal subunit	-0.0487179	0.223041	0.0124893	-0.497262	0.63141	0.795547	8.64092	0.0979723	0.049898	-0.370048	-0.0768683
RSL1D1	RSL1D1	CSIG;L12;PBK1;UTP30	ribosomal L1 domain containing 1		-0.0321955	0.147298	0.00544706	-0.497599	0.631182	0.795547	8.64092	0.0647016	-0.0253145	0.0371654	-0.0551637
BRD3	BRD3	ORFX;RING3L	bromodomain containing 3		0.283414	1.30608	0.428262	0.494007	0.633615	0.797702	8.64092	0.573706	0.00873026	-0.835685	1.74105
NUP153	NUP153	HNUP153;N153	nucleoporin 153	Nuclear pore complex	-0.0187758	0.0869401	0.00189763	-0.491653	0.635211	0.799088	8.64092	0.0381891	-0.0280313	0.128513	-0.147609
EBNA1BP2	EBNA1BP2	EBP2;NOBP;P40	EBNA1 binding protein 2		0.0350113	0.162742	0.00664922	0.489767	0.636492	0.800076	8.64092	0.0714857	0.0288106	-0.053429	0.108784
TTF2	TTF2	HuF2;ZGRF6	transcription termination factor 2		0.0329465	0.154027	0.00595611	0.486961	0.6384	0.801226	8.64092	0.0676574	-0.0707164	0.352054	0
TAF13	TAF13	MRT60;TAF(II)18;TAF2K;TAFII-18;TAFII18	TATA-box binding protein associated factor 13	TFIID	-0.134784	0.629785	0.099576	-0.487222	0.638222	0.801226	8.64092	0.276638	0	-0.465951	0.253099
SF3B1	SF3B1	Hsh155;MDS;PRP10;PRPF10;SAP155;SF3b155	splicing factor 3b subunit 1	B-WICH;C complex spliceosome;SF3B;Spliceosome	-0.0259814	0.123835	0.00384996	-0.477639	0.644757	0.808577	8.64092	0.0543954	-0.0180285	-0.179252	0.114971
TICRR	TICRR	C15orf42;SLD3;Treslin	TOPBP1 interacting checkpoint and replication regulator		-0.051612	0.246725	0.0152826	-0.476231	0.64572	0.809155	8.64092	0.108376	0.243964	-0.331002	-0.1621
BCLAF1 (1)	BCLAF1	BTF;bK211L9.1	BCL2 associated transcription factor 1	SNARP	0.0333834	0.160511	0.0064684	0.473314	0.647691	0.810286	8.66069	0.0705313	0.0763848	-0.165541	0.134588
CDCA7L	CDCA7L	JPO2;R1;RAM2	cell division cycle associated 7 like		-0.0459419	0.221254	0.01229	-0.472714	0.648128	0.810286	8.64092	0.0971875	0.123929	-0.270448	-0.500337
TBL1X	TBL1X	EBI;SMAP55;TBL1	transducin beta like 1 X-linked		0.0865274	0.415598	0.0433629	0.47398	0.647261	0.810286	8.64092	0.182555	0.000715016	0.0456861	0.614611
SMC4	SMC4	CAP-C;CAPC;SMC-4;SMC4L1	structural maintenance of chromosomes 4	Condensin II	-0.0627073	0.303648	0.0231478	-0.470142	0.649893	0.811863	8.64092	0.13338	0.0256891	-0.0837718	0
LUZP1	LUZP1	LUZP	leucine zipper protein 1		-0.0602445	0.294469	0.0217695	-0.465756	0.652906	0.811894	8.64092	0.129348	-0.157295	-0.0568699	0
COX5A	COX5A	COX;COX-VA;VA	cytochrome c oxidase subunit 5A		-0.0560538	0.273414	0.0187678	-0.466729	0.652237	0.811894	8.64092	0.120099	-0.209345	0.231453	-0.0186742
FUBP3	FUBP3	FBP3	far upstream element binding protein 3		-0.0259483	0.127032	0.0040514	-0.46497	0.653439	0.811894	8.64722	0.0558064	-0.0108231	-0.141719	0.129846
TAF2 (1)	TAF2	CIF150;MRT40;TAF2B;TAFII150	TATA-box binding protein associated factor 2	SAGA;TFIID;TFTC	0.0645207	0.315512	0.0249921	0.465547	0.65305	0.811894	8.64092	0.138591	0	0.0074348	0.0604511
RPS2	RPS2	LLREP3;S2	ribosomal protein S2	40S Ribosomal subunit	-0.0367355	0.179669	0.00810433	-0.465472	0.653101	0.811894	8.64092	0.078921	0.0937106	-0.450768	-0.0467934
RPL27A	RPL27A	L27A	ribosomal protein L27a	60S Ribosomal subunit	0.0438523	0.213636	0.0114583	0.467302	0.651843	0.811894	8.64092	0.0938414	0.0994739	-0.124229	0.0649751
REXO4	REXO4	REX4;XPMC2;XPMC2H	REX4 homolog, 3'-5' exonuclease		-0.0392374	0.191615	0.00921798	-0.466105	0.652655	0.811894	8.64938	0.0841814	-0.114032	0.124869	0.00851781
GNL2	GNL2	HUMAUANTIG;NGP1;Ngp-1;Nog2;Nug2	G protein nucleolar 2		-0.0629067	0.309475	0.0240447	-0.462756	0.654971	0.813171	8.64092	0.135939	-0.163603	-0.590281	0.293647
FOXK1	FOXK1	FOXK1L	forkhead box K1	PR-DUB	0.0675444	0.334535	0.0280966	0.459651	0.657111	0.815202	8.64092	0.146947	-0.192273	0.525694	0
NAA40	NAA40	NAT11;NatD;PATT1;hNatD	N(alpha)-acetyltransferase 40, NatD catalytic subunit		0.0965665	0.481704	0.0582547	0.45638	0.65937	0.817376	8.64092	0.211592	0.125219	-0.989819	1.11334
ZCCHC9	ZCCHC9	PPP1R41	zinc finger CCHC-type containing 9		-0.0857244	0.432332	0.0469251	-0.451406	0.662812	0.820676	8.64092	0.189905	-0.297455	-0.0050767	0.115406
TRRAP	TRRAP	DEDDFA;PAF350/400;PAF400;STAF40;TR-AP;Tra1	transformation/transcription domain associated protein	NuA4;PCAF;SAGA;TFTC	0.0423528	0.213759	0.0114715	0.451064	0.663049	0.820676	8.64092	0.0938954	0.0767325	0.0315991	-0.106349
TIGD2	TIGD2	HEL106	tigger transposable element derived 2		0.0314585	0.15967	0.00640052	0.448535	0.664803	0.820958	8.64092	0.0701361	-0.0790155	0.0568641	0.209729
PCGF6	PCGF6	MBLR;RNF134	polycomb group ring finger 6	ncPRC1.6	0.0541266	0.274332	0.018894	0.449174	0.664359	0.820958	8.64092	0.120503	-0.148978	0.571924	0
DDX18	DDX18	Has1;MrDb	DEAD-box helicase 18		0.028262	0.143281	0.00515407	0.44905	0.664446	0.820958	8.64092	0.0629375	-0.0225593	0.145639	0.0477344
PGAM5	PGAM5	BXLBV68	PGAM family member 5, mitochondrial serine/threonine protein phosphatase		0.0758997	0.387214	0.037642	0.446241	0.666395	0.821667	8.64092	0.170087	0.1759	0.628398	-0.809932
PC	PC	PCB	pyruvate carboxylase		0.0230135	0.117365	0.0034582	0.4464	0.666285	0.821667	8.64092	0.0515536	-0.0486956	-0.0325566	0.0973837
CHD1	CHD1	CHD-1;PILBOS	chromodomain helicase DNA binding protein 1		-0.271616	1.4017	0.493264	-0.441145	0.669939	0.823428	8.64092	0.615706	-0.495193	0.0227808	-0.0296265
EPRS	EPRS	EARS;GLUPRORS;HLD15;PARS;PIG32;QARS;QPRS	glutamyl-prolyl-tRNA synthetase		-0.0591463	0.307646	0.0237614	-0.437681	0.672353	0.823428	8.64092	0.135136	-0.226235	0.699429	0
DDX47	DDX47	E4-DBP;HQ0256;MSTP162;RRP3	DEAD-box helicase 47		-0.0454574	0.233874	0.013732	-0.44249	0.669003	0.823428	8.64092	0.102731	-0.143186	-0.117473	0.212809
MYC	MYC	MRTL;MYCC;bHLHe39;c-Myc	MYC proto-oncogene, bHLH transcription factor	Myc-Max	0.0389077	0.20108	0.010151	0.440501	0.670388	0.823428	8.64092	0.0883261	-0.133532	0.322792	0.275054
HIST[1H4A,1H4B,1H4C,1H4E,1H4F,1H4H,1H4I,1H4L,2H4A,4H4]	HIST1H4I;HIST1H4E;HIST4H4;HIST1H4C;HIST1H4L;HIST1H4B;HIST1H4H;HIST1H4F;HIST2H4A;HIST1H4A	FO108;H4;H4.k;H4/I;H4/c;H4/g;H4/h;H4/j;H4/k;H4/m;H4/n;H4/p;H4F2;H4FA;H4FC;H4FG;H4FH;H4FI;H4FJ;H4FK;H4FM;H4FN;H4M;HIST2H4;dJ221C16.1	histone cluster 1 H4 family member i;histone cluster 1 H4 family member e;histone cluster 4 H4;histone cluster 1 H4 family member c;histone cluster 1 H4 family member l;histone cluster 1 H4 family member b;histone cluster 1 H4 family member h;histone cluster 1 H4 family member f;histone cluster 2 H4 family member a;histone cluster 1 H4 family member a		0.480539	2.4814	1.54584	0.440873	0.670129	0.823428	8.64092	1.08997	-0.039859	1.27181	0.230634
LSM5	LSM5	YER146W	LSM5 homolog, U6 small nuclear RNA and mRNA degradation associated		0.0301903	0.157021	0.00619021	0.437559	0.672415	0.823428	8.65994	0.068997	0.0659618	-0.058514	0.0354276
TBX3	TBX3	TBX3-ISO;UMS;XHL	T-box transcription factor 3		-0.0510179	0.265293	0.0176694	-0.437802	0.672268	0.823428	8.64092	0.116532	-0.236676	0.417912	0
PHIP	PHIP	BRWD2;DCAF14;DIDOD;WDR11;ndrp	pleckstrin homology domain interacting protein		-0.097339	0.501734	0.0632001	-0.441666	0.669576	0.823428	8.64092	0.220391	0	-0.825563	-0.0267152
SMU1	SMU1	BWD;SMU-1;fSAP57	SMU1 DNA replication regulator and spliceosomal factor	Spliceosome	-0.0315816	0.164148	0.00676459	-0.438005	0.672127	0.823428	8.64092	0.0721032	-0.0517716	-0.241422	0.22178
TAF12	TAF12	TAF2J;TAFII20	TATA-box binding protein associated factor 12	PCAF;SAGA;TFIID;TFTC	-0.114005	0.595777	0.0891122	-0.435632	0.673783	0.824477	8.64092	0.261699	-0.0668593	0.15578	-0.49653
RPN2	RPN2	RIBIIR;RPN-II;RPNII;SWP1	ribophorin II	OST	0.0910819	0.47741	0.0572208	0.434331	0.674691	0.824807	8.64092	0.209706	-0.104872	0.577761	-0.0283203
SELENOH	SELENOH	C11orf31;C17orf10;SELH	selenoprotein H		0.0521942	0.273924	0.0188379	0.433783	0.675074	0.824807	8.64092	0.120323	-0.084014	0.407934	0
C1orf35	C1orf35	MMTAG2	chromosome 1 open reading frame 35		0.0832846	0.438283	0.0482258	0.432604	0.675898	0.825188	8.64092	0.192519	0.304405	0.143003	-0.110336
NOP58	NOP58	HSPC120;NOP5;NOP5/NOP58	NOP58 ribonucleoprotein		0.0184335	0.0974855	0.00238589	0.430474	0.677388	0.825743	8.64092	0.0428213	-0.030151	0.033208	0.103054
HOXC11	HOXC11	HOX3H	homeobox C11		0.033624	0.178065	0.00796061	0.429728	0.677887	0.825743	8.66069	0.078245	-0.0313807	0.121048	0.107249
MYL6	MYL6	ESMLC;LC17;LC17-GI;LC17-NM;LC17A;LC17B;MLC-3;MLC1SM;MLC3NM;MLC3SM	myosin light chain 6		0.0258262	0.136605	0.00468502	0.430347	0.677468	0.825743	8.64779	0.0600125	-0.0524686	0.143212	0.118984
ING2	ING2	ING1L;p33ING2	inhibitor of growth family member 2	SIN3A/B	-0.0672621	0.357551	0.0320956	-0.428266	0.678934	0.826394	8.64092	0.157057	-0.233587	-0.1648	1.26356
UIMC1	UIMC1	RAP80;X2HRIP110	ubiquitin interaction motif containing 1	BRCA1-A	0.168037	0.896662	0.201849	0.426637	0.680076	0.827161	8.64092	0.393865	0.0641669	-0.160074	3.32909
TAF10	TAF10	TAF2A;TAF2H;TAFII30	TATA-box binding protein associated factor 10	PCAF;SAGA;TFIID;TFTC	-0.0582283	0.311715	0.0243942	-0.425262	0.68104	0.827709	8.64092	0.136923	0.0517894	-0.11936	-0.144407
EXOSC10	EXOSC10	PM-Scl;PM/Scl-100;PMSCL;PMSCL2;RRP6;Rrp6p;p2;p3;p4	exosome component 10	RNA exosome	-0.0314991	0.169056	0.00717513	-0.42418	0.681799	0.828009	8.64092	0.074259	-0.048971	-0.214864	0.268441
TERF1	TERF1	PIN2;TRBF1;TRF;TRF1;hTRF1-AS;t-TRF1	telomeric repeat binding factor 1	Shelterin	-0.0477522	0.2571	0.0165949	-0.422836	0.682743	0.828531	8.64092	0.112933	-0.0895747	0.0137609	-0.283445
SAP30L	SAP30L	NS4ATP2	SAP30 like	SIN3A/B	-0.123233	0.668284	0.112123	-0.419805	0.684873	0.829868	8.64092	0.293549	-0.30083	0.106438	0
MAFG	MAFG	hMAF	MAF bZIP transcription factor G		-0.0620015	0.335722	0.0282963	-0.420439	0.684427	0.829868	8.64092	0.147469	-0.0831046	-0.0451934	0
MED1	MED1	CRSP1;CRSP200;DRIP205;DRIP230;PBP;PPARBP;PPARGBP;RB18A;TRAP220;TRIP2	mediator complex subunit 1	Mediator	-0.107977	0.587523	0.0866603	-0.418395	0.685864	0.830072	8.64092	0.258074	0.122636	-0.852834	0
MTA3	MTA3		metastasis associated 1 family member 3	NuRD	-0.115106	0.626752	0.0986193	-0.418104	0.686069	0.830072	8.64092	0.275306	0.119825	0.265146	-1.55706
CASP8AP2	CASP8AP2	CED-4;FLASH;RIP25	caspase 8 associated protein 2		0.0741654	0.405814	0.0413452	0.416059	0.68751	0.830936	8.64092	0.178257	0.254643	-0.313195	0
CDCA8	CDCA8	BOR;BOREALIN;DasraB;MESRGP	cell division cycle associated 8	Chromosomal passenger	-0.0506951	0.279644	0.0196327	-0.412707	0.689873	0.830936	8.64092	0.122836	0.137173	-0.357402	-0.163016
RRP1B	RRP1B	KIAA0179;NNP1L;Nnp1;PPP1R136;RRP1	ribosomal RNA processing 1B		-0.0129999	0.0714116	0.00128029	-0.414431	0.688657	0.830936	8.64092	0.0313681	-0.0528259	-0.0329319	0.0644624
RBM27	RBM27	ARRS1;Psc1;ZC3H18;ZC3H20	RNA binding motif protein 27		-0.0160982	0.0883171	0.00195829	-0.414815	0.688364	0.830936	8.66069	0.0388081	0.0439205	-0.0297275	-0.112363
NIP7	NIP7	CGI-37;HSPC031;KD93	nucleolar pre-rRNA processing protein NIP7		0.035346	0.194424	0.00949004	0.413878	0.689047	0.830936	8.64092	0.085402	-0.0537271	0.124699	0.138813
POGZ	POGZ	MRD37;WHSUS;ZNF280E;ZNF635;ZNF635m	pogo transposable element derived with ZNF domain		0.227576	1.25438	0.395026	0.413028	0.689646	0.830936	8.64092	0.550994	0.231363	0.213078	0.188655
POLR1E (1)	POLR1E	PAF53;PRAF1	RNA polymerase I subunit E	RNA Pol I	-0.110748	0.615927	0.0952422	-0.409343	0.692248	0.833175	8.64092	0.270551	-0.461481	-0.143745	0.982637
HNRNPM (2)	HNRNPM	CEAR;HNRNPM4;HNRPM;HNRPM4;HTGR1;NAGR1;hnRNP M	heterogeneous nuclear ribonucleoprotein M	C complex spliceosome	-0.0764715	0.428448	0.0460857	-0.406333	0.694376	0.835114	8.64092	0.188199	0.00267241	-0.555107	0.1755
SF3A2	SF3A2	PRP11;PRPF11;SAP62;SF3a66	splicing factor 3a subunit 2	C complex spliceosome;Spliceosome	-0.0188882	0.106987	0.00287365	-0.401919	0.697503	0.836308	8.64092	0.046995	0.00719723	-0.182695	0.0795465
NOLC1 (3)	NOLC1	NOPP130;NOPP140;NS5ATP13;P130	nucleolar and coiled-body phosphoprotein 1		0.0407489	0.230241	0.0133087	0.402915	0.696797	0.836308	8.64092	0.101135	-0.0139674	-0.137678	0.301149
ELOA	ELOA	SIII;SIII p110;TCEB3;TCEB3A	elongin A		0.122558	0.695313	0.121376	0.401275	0.697959	0.836308	8.64092	0.305422	-0.056585	-0.662878	2.14033
FNBP4	FNBP4	FBP30	formin binding protein 4		-0.0346769	0.196683	0.00971194	-0.401378	0.697887	0.836308	8.64092	0.0863947	-0.0480577	-0.0396571	-0.0624693
ALX1	ALX1	CART1;FND3;HEL23	ALX homeobox 1		0.082018	0.463402	0.053912	0.402932	0.696785	0.836308	8.64092	0.203553	0.059114	1.06604	-1.077
LAMB3	LAMB3	AI1A;BM600-125KDA;LAM5;LAMNB1	laminin subunit beta 3		-0.0425185	0.241673	0.0146631	-0.400525	0.698491	0.836324	8.64092	0.106157	-0.157437	0.432513	0
SMNDC1	SMNDC1	SMNR;SPF30;TDRD16C	survival motor neuron domain containing 1	Spliceosome	0.0441571	0.252974	0.0160665	0.397379	0.700725	0.838376	8.64092	0.111121	-0.00196571	-0.0650538	0.279189
SREBF1	SREBF1	SREBP1;bHLHd1	sterol regulatory element binding transcription factor 1		-0.0426923	0.248094	0.0154526	-0.391755	0.704725	0.842538	8.64092	0.108977	-0.143636	0.714588	0
FOXK2	FOXK2	ILF;ILF-1;ILF1;nGTBP	forkhead box K2	PR-DUB	0.054207	0.315891	0.0250522	0.390659	0.705505	0.842846	8.64092	0.138758	-0.202331	0.655592	0
HP1BP3	HP1BP3	HP1-BP74;HP1BP74	heterochromatin protein 1 binding protein 3		-0.0364259	0.213912	0.0114879	-0.387665	0.70764	0.844268	8.64092	0.0939623	0.0573816	-0.483478	0.225313
HSPA1A/HSPA1B	HSPA1B;HSPA1A	HEL-S-103;HSP70-1;HSP70-1A;HSP70-1B;HSP70-2;HSP70.1;HSP70.2;HSP70I;HSP72;HSPA1;HSX70	heat shock protein family A (Hsp70) member 1B;heat shock protein family A (Hsp70) member 1A		0.0146808	0.086234	0.00186696	0.38751	0.707741	0.844268	8.64938	0.0378849	0.00608348	0.00510312	0.051313
TFIP11	TFIP11	NTR1;STIP;STIP-1;Spp382;TIP39;bK445C9.6	tuftelin interacting protein 11	C complex spliceosome;Spliceosome	-0.0241777	0.142696	0.00511207	-0.385728	0.709022	0.84477	8.64092	0.0626805	-0.0489223	-0.0233012	0.0390493
TARDBP/AL109811.3	TARDBP;AL109811.3	ALS10;TDP-43	TAR DNA binding protein		-0.0248549	0.146897	0.00541744	-0.385195	0.709403	0.84477	8.64092	0.0645255	-0.126027	0.0898884	0.118719
SNRPD2	SNRPD2	SMD2;SNRPD1;Sm-D2	small nuclear ribonucleoprotein D2 polypeptide	C complex spliceosome;Spliceosome	0.0270015	0.159775	0.00640895	0.384733	0.709732	0.84477	8.64092	0.0701823	0.0438952	-0.0543642	0.0756843
NCOR2	NCOR2	CTG26;N-CoR2;SMAP270;SMRT;SMRTE;SMRTE-tau;TNRC14;TRAC;TRAC-1;TRAC1	nuclear receptor corepressor 2	N-CoR2	-0.0236935	0.141789	0.00504727	-0.380423	0.712814	0.84574	8.64092	0.062282	-0.0152657	-0.0502895	-0.0372199
ARL6IP6	ARL6IP6	AIP-6;AIP6;PFAAP1	ADP ribosylation factor like GTPase 6 interacting protein 6		-0.0325394	0.196055	0.00965041	-0.377705	0.714739	0.84574	8.66069	0.0861502	-0.132063	0.365474	0
MDN1	MDN1	Rea1	midasin AAA ATPase 1		0.122432	0.737309	0.13648	0.37803	0.714527	0.84574	8.64092	0.323868	-0.0114	0.0797631	1.06451
DDX42	DDX42	DDX42P;RHELP;RNAHP;SF3B8;SF3b125	DEAD-box helicase 42		0.0193865	0.116072	0.00338241	0.380221	0.712956	0.84574	8.64294	0.0509874	0.0535104	-0.094178	0
ZC3H18 (1)	ZC3H18	NHN1	zinc finger CCCH-type containing 18		-0.0379059	0.226621	0.012894	-0.380652	0.712629	0.84574	8.66069	0.0995813	0.018077	-0.30604	0.0720745
TEFM	TEFM	C17orf42	transcription elongation factor, mitochondrial		0.0401568	0.240737	0.0145498	0.379749	0.713296	0.84574	8.64092	0.105746	-0.107433	0.0330404	0.49233
HNRNPU	HNRNPU	EIEE54;GRIP120;HNRNPU-AS1;HNRPU;SAF-A;SAFA;U21.1;hnRNP U;pp120	heterogeneous nuclear ribonucleoprotein U	C complex spliceosome;IGF2BP1-mRNP	0.0448053	0.269643	0.0182536	0.378286	0.714343	0.84574	8.64092	0.118443	0.0665903	-0.0516271	0.0724082
MLX	MLX	MAD7;MXD7;TCFL4;TF4;bHLHd13	MAX dimerization protein MLX		0.0449669	0.269466	0.0182296	0.379901	0.713187	0.84574	8.64092	0.118365	-0.107638	0.743235	0
HMGN1	HMGN1	HMG14	high mobility group nucleosome binding domain 1		-0.0161083	0.0974896	0.00238609	-0.376159	0.715868	0.846455	8.64092	0.0428231	-0.0587729	0.105198	-0.0756817
MED8	MED8	ARC32	mediator complex subunit 8	Mediator	0.038624	0.235348	0.0139059	0.37357	0.717717	0.8474	8.64779	0.103392	0.185244	-0.153516	0
CUX1 (2)	CUX1	CASP;CDP;CDP/Cut;CDP1;COY1;CUTL1;CUX;Clox;Cux/CDP;GDDI;GOLIM6;Nbla10317;p100;p110;p200;p75	cut like homeobox 1		0.101112	0.615458	0.0950971	0.374013	0.717407	0.8474	8.64092	0.270345	0.151669	0	0
POLR3E	POLR3E	RPC5;SIN	RNA polymerase III subunit E	RNA Pol III	-0.099056	0.610381	0.0935345	-0.369454	0.72068	0.849655	8.64092	0.268114	-0.207568	0.152187	0
GAR1	GAR1	NOLA1	GAR1 ribonucleoprotein	Telomerase holoenzyme	0.0307304	0.189203	0.00898727	0.36976	0.720461	0.849655	8.64092	0.083109	-0.0163249	0.00249553	0.17424
TAF5	TAF5	TAF(II)100;TAF2D;TAFII-100;TAFII100	TATA-box binding protein associated factor 5	TFIID;TFTC	0.145799	0.900627	0.203639	0.368546	0.721333	0.849805	8.64092	0.395607	0.515621	0.386456	-0.155081
HIST1H3[A-J]	HIST1H3H;HIST1H3C;HIST1H3A;HIST1H3I;HIST1H3F;HIST1H3G;HIST1H3B;HIST1H3D;HIST1H3J;HIST1H3E	H3.1;H3.f;H3/A;H3/b;H3/c;H3/d;H3/f;H3/h;H3/i;H3/j;H3/k;H3/l;H3F1K;H3FA;H3FB;H3FC;H3FD;H3FF;H3FH;H3FI;H3FJ;H3FK;H3FL	histone cluster 1 H3 family member h;histone cluster 1 H3 family member c;histone cluster 1 H3 family member a;histone cluster 1 H3 family member i;histone cluster 1 H3 family member f;histone cluster 1 H3 family member g;histone cluster 1 H3 family member b;histone cluster 1 H3 family member d;histone cluster 1 H3 family member j;histone cluster 1 H3 family member e		0.280815	1.75728	0.775273	0.363796	0.724752	0.852827	8.64092	0.771901	0.0770818	0.480676	0.39692
HNRNPUL1	HNRNPUL1	E1B-AP5;E1BAP5;HNRPUL1	heterogeneous nuclear ribonucleoprotein U like 1		-0.0277863	0.174017	0.00760245	-0.363513	0.724956	0.852827	8.64092	0.0764383	-0.0221075	-0.315678	0.231579
PLRG1	PLRG1	Cwc1;PRL1;PRP46;PRPF46;TANGO4	pleiotropic regulator 1	C complex spliceosome;Spliceosome	0.0193887	0.121817	0.00372552	0.362345	0.725798	0.853196	8.64092	0.0535091	0.0192322	0.0210713	0.0160362
POLR1E (2)	POLR1E	PAF53;PRAF1	RNA polymerase I subunit E	RNA Pol I	-0.036887	0.232872	0.0136147	-0.360564	0.727075	0.854075	8.64779	0.102304	-0.063045	0.0757245	-0.107232
SF1 (1)	SF1	BBP;D11S636;MBBP;ZCCHC25;ZFM1;ZNF162	splicing factor 1	Spliceosome	-0.0462217	0.293265	0.021592	-0.358811	0.728347	0.854325	8.64092	0.128819	0.0558335	-0.376701	0.0479478
SLU7	SLU7	9G8;hSlu7	SLU7 homolog, splicing factor	C complex spliceosome;Spliceosome	-0.055316	0.350442	0.0308321	-0.359348	0.727959	0.854325	8.64092	0.153934	-0.171634	-0.196533	0.303594
A0A0C4DGP5					-0.162679	1.03476	0.268813	-0.357909	0.728998	0.854469	8.64092	0.454526	0.358937	-1.6826	0.314006
AP2A1	AP2A1	ADTAA;AP2-ALPHA;CLAPA1	adaptor related protein complex 2 subunit alpha 1		0.0355706	0.228097	0.0130626	0.354891	0.731159	0.855759	8.66048	0.10023	0	0.0801379	0.0385099
HIST1H2B[C,D,E,F,G,I]	HIST1H2BG;HIST1H2BC;HIST1H2BF;HIST1H2BE;HIST1H2BI;HIST1H2BD	H2B.1;H2B.1A;H2B.1B;H2B.h;H2B/a;H2B/b;H2B/g;H2B/h;H2B/k;H2B/l;H2BFA;H2BFB;H2BFG;H2BFH;H2BFK;H2BFL;HIRIP2;HIST1H2BC;HIST1H2BE;HIST1H2BF;HIST1H2BG;HIST1H2BI;dJ221C16.3;dJ221C16.6;dJ221C16.8	histone cluster 1 H2B family member g;histone cluster 1 H2B family member c;histone cluster 1 H2B family member f;histone cluster 1 H2B family member e;histone cluster 1 H2B family member i;histone cluster 1 H2B family member d		0.181899	1.16565	0.34112	0.355257	0.730914	0.855759	8.64092	0.512021	0.349988	-0.0841216	0.111741
MED19	MED19	DT2P1G7;LCMR1;MED19AS	mediator complex subunit 19	Mediator	-0.0585757	0.384768	0.0371679	-0.346577	0.737199	0.860311	8.64092	0.169012	-0.286606	0.188708	0.227276
SAMD1	SAMD1		sterile alpha motif domain containing 1		0.0137599	0.0904333	0.00205318	0.346391	0.737334	0.860311	8.64092	0.0397235	-0.0501076	0.0356997	0.142058
CTR9	CTR9	SH2BP1;TSBP;p150;p150TSP	CTR9 homolog, Paf1/RNA polymerase II complex component	Paf1C	0.0255235	0.168001	0.00708592	0.345866	0.737714	0.860311	8.64092	0.0737959	0.123303	-0.444853	0.0303553
RBMX2	RBMX2	CGI-79;Snu17	RNA binding motif protein X-linked 2		0.02955	0.193974	0.00944622	0.346812	0.737029	0.860311	8.64092	0.0852046	0.192941	-0.0926103	-0.108569
DHX8	DHX8	DDX8;Dhr2;HRH1;PRP22;PRPF22	DEAH-box helicase 8	C complex spliceosome;Spliceosome	0.0248536	0.162496	0.00662911	0.348199	0.736022	0.860311	8.64092	0.0713776	0.147535	-0.288462	0.0449156
SYNCRIP	SYNCRIP	GRY-RBP;GRYRBP;HNRNPQ;HNRPQ1;NSAP1;PP68;hnRNP-Q	synaptotagmin binding cytoplasmic RNA interacting protein	C complex spliceosome;IGF2BP1-mRNP;mCRD-poly(A)-bridging complex	0.0176357	0.116351	0.00339881	0.344941	0.738367	0.860451	8.66069	0.0511266	0.0560251	-0.10757	0.0549314
ZBTB33	ZBTB33	ZNF-kaiso;ZNF348	zinc finger and BTB domain containing 33		-0.150904	0.998891	0.250499	-0.343925	0.739123	0.860711	8.64092	0.438771	-0.226356	0	0
FXR1	FXR1	FXR1P	FMR1 autosomal homolog 1		-0.0659154	0.440789	0.0487789	-0.340437	0.741657	0.861176	8.64092	0.19362	-0.0395135	-0.194558	0
MAX (1)	MAX	bHLHd4	MYC associated factor X	Mad-Max;Myc-Max;ncPRC1.6	0.0324887	0.216955	0.0118171	0.340913	0.741311	0.861176	8.64092	0.0952991	-0.192161	0.227856	0.407258
HNRNPC (1)	HNRNPC	C1;C2;HNRNP;HNRPC;SNRPC	heterogeneous nuclear ribonucleoprotein C	C complex spliceosome	0.031514	0.209865	0.0110577	0.341732	0.740697	0.861176	8.66069	0.0922182	0.0824684	-0.161274	0.122393
ATP5F1D	ATP5F1D	ATP5D;MC5DN5	ATP synthase F1 subunit delta		-0.0306094	0.203707	0.0104184	-0.341957	0.740534	0.861176	8.66048	0.0895122	0.0102901	-0.237614	0
MED9	MED9	MED25	mediator complex subunit 9	Mediator	0.0388657	0.261914	0.0172221	0.337823	0.743559	0.862763	8.64092	0.115048	-0.118916	0.252894	0
ZNF48	ZNF48	ZNF553	zinc finger protein 48		-0.0454149	0.309875	0.0241071	-0.333651	0.746597	0.865666	8.64092	0.136115	-0.24998	0.478541	-0.0509245
RPL10	RPL10	AUTSX5;DXS648;DXS648E;L10;MRXS35;NOV;QM	ribosomal protein L10	60S Ribosomal subunit	-0.0344793	0.235808	0.01396	-0.332875	0.747162	0.865699	8.64092	0.10358	-0.0711071	0.108314	-0.161823
NOL6	NOL6	NRAP;UTP22;bA311H10.1	nucleolar protein 6		0.0356127	0.246453	0.0152489	0.328967	0.750013	0.867376	8.64092	0.108256	-0.201785	0.415204	0.144183
RAVER1	RAVER1		ribonucleoprotein, PTB binding 1		-0.028557	0.198739	0.00991598	-0.327122	0.75136	0.867376	8.64092	0.0872976	0.108554	-0.404808	-0.157734
TEAD[1,2,4]	TEAD1;TEAD4;TEAD2	AA;EFTR-2;ETF;NTEF-1;REF1;RTEF1;TCF-13;TCF13;TCF13L1;TEAD-1;TEAD-2;TEF-1;TEF-3;TEF-4;TEF3;TEF4;TEFR-1;hRTEF-1B	TEA domain transcription factor 1;TEA domain transcription factor 4;TEA domain transcription factor 2	YAP1-TEAD1	0.0175137	0.122558	0.0037711	0.325207	0.752743	0.867376	8.66069	0.053854	-0.00837761	0.0714895	0.0220762
VKORC1	VKORC1	EDTP308;MST134;MST576;VKCFD2;VKOR	vitamin K epoxide reductase complex subunit 1		-0.0774824	0.545041	0.0745811	-0.323635	0.75391	0.867376	8.64092	0.239413	-0.116224	0	0
HNRNPC (2)	HNRNPC	C1;C2;HNRNP;HNRPC;SNRPC	heterogeneous nuclear ribonucleoprotein C	C complex spliceosome	0.0305797	0.214806	0.0115843	0.32405	0.7536	0.867376	8.64779	0.0943673	0.0411274	0.104611	0.0499071
HEATR1	HEATR1	BAP28;UTP10	HEAT repeat containing 1		0.0318039	0.22281	0.0124635	0.324957	0.752943	0.867376	8.64092	0.0978712	-0.0598551	0.338704	-0.142854
NOC3L	NOC3L	AD24;C10orf117;FAD24	NOC3 like DNA replication regulator		0.0889065	0.615143	0.0949999	0.329032	0.749966	0.867376	8.64092	0.270206	-0.0987838	0.485487	0.238336
SIN3B	SIN3B		SIN3 transcription regulator family member B	EMSY;SIN3A/B	0.0239766	0.168982	0.0071689	0.323018	0.754361	0.867376	8.64092	0.0742268	0.0298133	-0.162685	0.197685
PHF5A	PHF5A	INI;Rds3;SAP14b;SF3B7;SF3b14b;bK223H9.2	PHD finger protein 5A	SF3B	0.0164272	0.115854	0.00336971	0.322799	0.754521	0.867376	8.64092	0.0508898	0.0400058	-0.153028	0.140888
L3MBTL2	L3MBTL2	H-l(3)mbt-l;L3MBT	L3MBTL histone methyl-lysine binding protein 2	ncPRC1.6	0.0581612	0.405569	0.0412952	0.326475	0.751834	0.867376	8.64092	0.178149	0.0935231	0.38595	-1.7993
SAMD4A	SAMD4A	SAMD4;SMAUG;SMAUG1;SMG;SMGA	sterile alpha motif domain containing 4A		-0.063459	0.445926	0.0499224	-0.323975	0.753661	0.867376	8.64092	0.195876	-0.359939	-0.183433	0.618573
RRP15	RRP15	CGI-115;KIAA0507	ribosomal RNA processing 15 homolog		0.0218578	0.158371	0.00629688	0.314185	0.76083	0.868074	8.6442	0.06957	-0.0748324	0.0991661	0.0639002
ING1	ING1	p24ING1c;p33;p33ING1;p33ING1b;p47;p47ING1a	inhibitor of growth family member 1	SIN3A/B	0.07088	0.50546	0.0641421	0.31924	0.757126	0.868074	8.64092	0.222027	-0.300431	0.0546127	1.53565
RPS3A	RPS3A	FTE1;MFTL;S3A	ribosomal protein S3A	40S Ribosomal subunit	-0.041727	0.297118	0.0221631	-0.319719	0.756776	0.868074	8.64092	0.130512	-0.0357002	-0.045321	-0.0445568
H2AFV/H2AFZ	H2AFZ;H2AFV	H2A.Z-1;H2A.Z-2;H2A.z;H2A/z;H2AV;H2AZ	H2A histone family member Z;H2A histone family member V		-0.796907	5.81291	8.48316	-0.312101	0.762363	0.868074	8.64092	2.55337	-0.524081	-0.924336	-1.29354
TAF6	TAF6	ALYUS;MGC:8964;TAF(II)70;TAF(II)80;TAF2E;TAFII-70;TAFII-80;TAFII70;TAFII80;TAFII85	TATA-box binding protein associated factor 6	TFIID;TFTC	0.0569068	0.41552	0.0433465	0.311783	0.762596	0.868074	8.64092	0.18252	0.322465	0.110272	-0.0545408
CWC27	CWC27	NY-CO-10;RPSKA;SDCCAG-10;SDCCAG10	CWC27 spliceosome associated cyclophilin	C complex spliceosome	-0.0615576	0.44186	0.0490163	-0.317159	0.758651	0.868074	8.64092	0.194091	0.102657	-0.75203	0.0452695
HSPA9	HSPA9	CRP40;CSA;EVPLS;GRP-75;GRP75;HEL-S-124m;HSPA9B;MOT;MOT2;MTHSP75;PBP74;SAAN;SIDBA4	heat shock protein family A (Hsp70) member 9		-0.0153783	0.111245	0.00310698	-0.314689	0.76046	0.868074	8.6442	0.0488684	-0.0416284	-0.0832132	0.143375
CDC40	CDC40	EHB3;PRP17;PRPF17	cell division cycle 40	C complex spliceosome;Spliceosome	-0.0324646	0.234185	0.0137685	-0.315596	0.759798	0.868074	8.64092	0.102868	-0.149537	-0.41254	0.207588
HES7	HES7	SCDO4;bHLHb37	hes family bHLH transcription factor 7		0.0294706	0.21329	0.0114212	0.314557	0.76056	0.868074	8.64092	0.0936894	0.0530984	0.00849022	-0.0379505
U2SURP	U2SURP	SR140;fSAPa	U2 snRNP associated SURP domain containing	Spliceosome	0.0242455	0.176634	0.00783288	0.31249	0.762077	0.868074	8.64092	0.077588	0.0337794	-0.0302201	0.051028
SF3A3	SF3A3	PRP9;PRPF9;SAP61;SF3a60	splicing factor 3a subunit 3	C complex spliceosome;Spliceosome	-0.0164088	0.117126	0.00344413	-0.318935	0.75735	0.868074	8.64092	0.0514487	0.0582311	-0.254813	0.0447798
CHD9	CHD9	AD013;CHD-9;CReMM;KISH2;PRIC320	chromodomain helicase DNA binding protein 9		-0.132808	0.955901	0.229401	-0.316294	0.759286	0.868074	8.64092	0.419887	0.275882	-0.432242	0.164512
DDX50	DDX50	GU2;GUB;RH-II/GuB;mcdrh	DExD-box helicase 50		-0.0285142	0.20826	0.0108888	-0.3117	0.762658	0.868074	8.64092	0.0914796	0.050673	-0.315883	-0.00902432
WRN	WRN	RECQ3;RECQL2;RECQL3	WRN RecQ like helicase		-0.0238925	0.169938	0.00725023	-0.320074	0.756515	0.868074	8.64092	0.0746466	-0.0522277	-0.0562161	0.00650116
BRD7	BRD7	BP75;CELTIX1;NAG4	bromodomain containing 7	PBAF	0.193577	1.41876	0.505342	0.310618	0.763453	0.868367	8.64092	0.623199	0.394049	0.245223	-0.138546
RPS8	RPS8	S8	ribosomal protein S8	40S Ribosomal subunit	0.0323834	0.238772	0.0143132	0.308759	0.764819	0.869308	8.64092	0.104882	-0.0110626	0.224086	0.0839423
TREX1	TREX1	AGS1;CRV;DRN3;HERNS	three prime repair exonuclease 1		-0.0175305	0.129942	0.00423926	-0.307019	0.766082	0.870131	8.66069	0.057099	-0.0573154	-0.0141386	0.0832366
TAF8	TAF8	II;TAF;TAF(II)43;TAFII-43;TAFII43;TBN	TATA-box binding protein associated factor 8	SAGA;TFIID	-0.0967964	0.721015	0.130515	-0.30563	0.767121	0.870698	8.64092	0.316711	0.311807	-0.413836	-0.219707
C17orf80	C17orf80	HLC-8;MIG3;SPEP1	chromosome 17 open reading frame 80		0.0338789	0.255938	0.0164453	0.301352	0.770271	0.871109	8.64092	0.112423	0.0484023	0.0665056	-0.0426961
L3MBTL3	L3MBTL3	MBT-1;MBT1	L3MBTL histone methyl-lysine binding protein 3		-0.0122655	0.0950653	0.0022689	-0.293727	0.775899	0.871109	8.64092	0.0417582	-0.0545369	-0.0596977	0.125727
NOP16	NOP16	HSPC111;HSPC185	NOP16 nucleolar protein		0.0652601	0.496534	0.0618968	0.299213	0.771849	0.871109	8.64092	0.218106	0.0766214	-0.00794801	-0.194497
SNRPD3	SNRPD3	SMD3;Sm-D3	small nuclear ribonucleoprotein D3 polypeptide	C complex spliceosome;Spliceosome	0.0173914	0.13385	0.00449785	0.2958	0.774368	0.871109	8.64092	0.0587945	0.0392057	-0.14606	0.102983
BRIX1	BRIX1	BRIX;BXDC2	biogenesis of ribosomes BRX1		0.0350607	0.262859	0.0173466	0.303654	0.768576	0.871109	8.64092	0.115463	0.0574865	0.0114067	0.02043
MFAP1	MFAP1	AMP	microfibril associated protein 1	Spliceosome	-0.0158083	0.119785	0.00360224	-0.300445	0.77094	0.871109	8.64092	0.0526163	-0.00332676	-0.199713	0.0870817
DCLRE1B	DCLRE1B	APOLLO;SNM1B;SNMIB	DNA cross-link repair 1B		0.0317136	0.241682	0.0146642	0.298733	0.772203	0.871109	8.64092	0.106161	-0.0580438	0.460369	0
PELP1	PELP1	MNAR;P160	proline, glutamate and leucine rich protein 1	5FMC	-0.0397978	0.308513	0.0238955	-0.293675	0.775938	0.871109	8.64092	0.135517	-0.0130311	-0.629539	0.36139
AKAP8L	AKAP8L	HA95;HAP95;NAKAP;NAKAP95	A-kinase anchoring protein 8 like		0.0256726	0.19779	0.00982171	0.295455	0.774617	0.871109	8.64779	0.086892	0.0920848	-0.148744	-0.0506964
EXOSC2 (2)	EXOSC2	RRP4;Rrp4p;SHRF;hRrp4p;p7	exosome component 2	RNA exosome	-0.024484	0.188524	0.00892321	-0.295555	0.774533	0.871109	8.66069	0.0828407	-0.0641745	0.0650347	0
DROSHA	DROSHA	ETOHI2;HSA242976;RANSE3L;RN3;RNASE3L;RNASEN	drosha ribonuclease III		0.0477278	0.370569	0.0344754	0.293213	0.776279	0.871109	8.64092	0.162775	-0.138126	0.358748	0.22432
MED4	MED4	ARC36;DRIP36;HSPC126;TRAP36;VDRIP	mediator complex subunit 4	Mediator	-0.0330043	0.253073	0.0160791	-0.296897	0.773558	0.871109	8.64092	0.111164	0.0790747	-0.12581	0
NOLC1 (2)	NOLC1	NOPP130;NOPP140;NS5ATP13;P130	nucleolar and coiled-body phosphoprotein 1		0.0228231	0.177462	0.00790678	0.292679	0.776658	0.871109	8.66069	0.07798	-0.00326737	-0.143627	0.241454
SAP30	SAP30		Sin3A associated protein 30	N-CoR2;SIN3A/B	-0.0434126	0.327987	0.0270075	-0.301328	0.770289	0.871109	8.64092	0.144071	-0.168854	-0.16669	0.932217
ISG20L2	ISG20L2	HSD38	interferon stimulated exonuclease gene 20 like 2		0.0501729	0.389889	0.0381638	0.292961	0.776465	0.871109	8.64092	0.171262	0.0906851	-0.841406	0.469024
ZSCAN21	ZSCAN21	NY-REN-21;ZNF38;Zipro1	zinc finger and SCAN domain containing 21		-0.0331262	0.248118	0.0154557	-0.303944	0.768362	0.871109	8.64092	0.108988	-0.0439105	0.160831	-1.74034
CDC73	CDC73	C1orf28;FIHP;HPTJT;HRPT1;HRPT2;HYX	cell division cycle 73	Paf1C	-0.0249697	0.189173	0.00898443	-0.300492	0.770905	0.871109	8.64092	0.0830959	0.0230438	-0.46983	0.154574
LSM7	LSM7	YNL147W	LSM7 homolog, U6 small nuclear RNA and mRNA degradation associated	Spliceosome	-0.0246251	0.193134	0.00936459	-0.290252	0.778466	0.87253	8.6442	0.0848405	-0.00640427	0.0179663	-0.0832105
PABPN1 (1)	PABPN1	OPMD;PAB2;PABII;PABP-2;PABP2	poly(A) binding protein nuclear 1		-0.0160366	0.12687	0.00404108	-0.287724	0.780333	0.87293	8.64779	0.0557359	0.0952955	-0.148711	-0.128044
NCBP3	NCBP3	C17orf85;ELG;HSA277841	nuclear cap binding subunit 3	Nuclear cap-binding complex	0.0421197	0.333432	0.0279115	0.287581	0.780445	0.87293	8.64092	0.146462	0.264486	0.0512282	-0.143314
APOBEC3B/APOBEC3D	APOBEC3B;APOBEC3D	A3B;A3D;APOBEC1L;APOBEC3DE;APOBEC3E;ARCD3;ARP4;ARP6;DJ742C19.2;PHRBNL;bK150C2.2	apolipoprotein B mRNA editing enzyme catalytic subunit 3B;apolipoprotein B mRNA editing enzyme catalytic subunit 3D		-0.0340421	0.268284	0.0180701	-0.288853	0.779501	0.87293	8.6442	0.117853	0.0673096	0	-0.400249
PHB2	PHB2	BAP;BCAP37;Bap37;PNAS-141;REA;hBAP;p22	prohibitin 2		0.0284826	0.230905	0.0133858	0.280783	0.785479	0.877344	8.64779	0.10144	0.0516705	-0.0932924	0
RPL34	RPL34	L34	ribosomal protein L34	60S Ribosomal subunit	-0.0206343	0.16711	0.00701094	-0.281105	0.785245	0.877344	8.64092	0.0734044	0.0464952	-0.0890217	-0.0195707
SQOR	SQOR	CGI-44;PRO1975;SQR;SQRDL	sulfide quinone oxidoreductase		0.0389583	0.318241	0.0254263	0.278692	0.787036	0.878475	8.64092	0.13979	0.11478	-0.197547	0
SNW1	SNW1	Bx42;FUN20;NCOA-62;PRPF45;Prp45;SKIIP;SKIP;SKIP1	SNW domain containing 1	C complex spliceosome;Spliceosome	0.0181791	0.149242	0.00559203	0.277208	0.788123	0.879081	8.66069	0.0655795	0.0706816	-0.162785	0.0670508
EEF1E1	EEF1E1	AIMP3;P18	eukaryotic translation elongation factor 1 epsilon 1		-0.0226533	0.189547	0.00902028	-0.27198	0.792009	0.880981	8.66069	0.0832901	-0.121014	0.308393	0
POLR1C	POLR1C	AC40;HLD11;RPA39;RPA40;RPA5;RPAC1;RPC40;TCS3	RNA polymerase I and III subunit C	RNA Pol I;RNA Pol III	-0.0291177	0.242467	0.0147596	-0.273392	0.790974	0.880981	8.64092	0.106505	-0.164889	-0.106676	0.600903
WDR89	WDR89	C14orf150;MSTP050	WD repeat domain 89		0.0151394	0.12658	0.00402252	0.272286	0.791797	0.880981	8.64092	0.0556011	-0.0827075	0.0695338	0.214465
SPIN1	SPIN1	SPIN;TDRD24	spindlin 1		-0.148257	1.2392	0.385525	-0.272368	0.791735	0.880981	8.64092	0.544328	0	0.802448	-1.72975
THAP1	THAP1	DYT6	THAP domain containing 1		-0.0567846	0.478587	0.0575032	-0.270116	0.793411	0.881932	8.64092	0.210223	-0.0615061	0.462402	-1.13003
PHF14	PHF14		PHD finger protein 14		-0.12074	1.02254	0.2625	-0.268815	0.79438	0.882401	8.64092	0.449158	-0.1715	0.216103	-0.38837
RABL3	RABL3		RAB, member of RAS oncogene family like 3		0.0291252	0.247823	0.0154189	0.267551	0.795321	0.88249	8.64092	0.108858	-0.0600271	0.304675	0
ERH	ERH	DROER	ERH mRNA splicing and mitosis factor	CHTOP-methylosome	0.0162403	0.138349	0.00480532	0.267239	0.795554	0.88249	8.64092	0.0607709	0.0516868	-0.183184	0.096843
RAD18	RAD18	RNF73	RAD18 E3 ubiquitin protein ligase	SLF1/2-RAD18	-0.036925	0.31587	0.0250488	-0.266129	0.796381	0.882608	8.64092	0.138748	-0.0430787	-0.133522	0.34351
TAF9B	TAF9B	DN-7;DN7;TAF9L;TAFII31L;TFIID-31	TATA-box binding protein associated factor 9b	TFIID;TFTC	0.0366843	0.314402	0.0248165	0.265629	0.796753	0.882608	8.64092	0.138103	-0.0394149	0.0387249	0.139619
DHX15	DHX15	DBP1;DDX15;HRH2;PRP43;PRPF43;PrPp43p	DEAH-box helicase 15	Spliceosome	-0.0151615	0.133188	0.00445352	-0.259154	0.801585	0.887011	8.64092	0.058504	0.0103515	-0.132445	0.0234695
NOL9	NOL9	Grc3;NET6	nucleolar protein 9		-0.0332235	0.293112	0.0215694	-0.258043	0.802414	0.887011	8.64092	0.128752	0.0590451	-0.609513	0.307532
RFC3	RFC3	RFC38	replication factor C subunit 3	RFC	-0.0087339	0.0771526	0.00149441	-0.257714	0.80266	0.887011	8.64092	0.0338899	-0.0865632	0.0205345	0.102459
RPL36	RPL36	L36	ribosomal protein L36	60S Ribosomal subunit	0.0205632	0.181901	0.00830689	0.257358	0.802926	0.887011	8.64092	0.0799012	-0.0246067	0.0770181	0.102027
MPHOSPH8	MPHOSPH8	HSMPP8;TWA3;mpp8	M-phase phosphoprotein 8	HUSH	-0.0194651	0.174639	0.00765717	-0.253653	0.805682	0.889447	8.66048	0.076739	0.0659904	0.0660126	-0.321417
MXD4	MXD4	MAD4;MST149;MSTP149;bHLHc12	MAX dimerization protein 4		0.0303009	0.273077	0.0187215	0.25261	0.806475	0.889714	8.64092	0.119951	-0.0922041	0.0113274	1.01868
MORF4L1	MORF4L1	Eaf3;FWP006;HsT17725;MEAF3;MORFRG15;MRG15;S863-6	mortality factor 4 like 1	EMSY;NuA4	-0.0382243	0.346322	0.0301114	-0.25127	0.807479	0.890212	8.64092	0.152125	0.275189	-0.0319821	-0.738443
ZCCHC7	ZCCHC7	AIR1;HSPC086	zinc finger CCHC-type containing 7		-0.021862	0.202067	0.010251	-0.246292	0.811205	0.89371	8.6442	0.0887649	-0.110266	-0.362011	0.184592
HNRNPK	HNRNPK	AUKS;CSBP;HNRPK;TUNP	heterogeneous nuclear ribonucleoprotein K	C complex spliceosome	0.00982021	0.0911459	0.00208575	0.245192	0.812019	0.893996	8.66069	0.0400511	0.0313503	-0.0918144	0.0498225
CSTF3	CSTF3	CSTF-77	cleavage stimulation factor subunit 3		-0.0186194	0.174218	0.00762034	-0.243218	0.813499	0.894833	8.66069	0.0765545	0.0724201	-0.168422	0
KIAA1671	KIAA1671		KIAA1671		-0.0517881	0.485747	0.0592368	-0.242717	0.813887	0.894833	8.64092	0.213368	0.0327741	0.302787	-2.23599
RPL36A/RPL36AL	RPL36A;RPL36AL	L36A;L44L;MIG6;RPL36A;RPL44	ribosomal protein L36a;ribosomal protein L36a like	60S Ribosomal subunit	-0.0490775	0.462596	0.0537247	-0.241525	0.814782	0.895207	8.64092	0.203199	-0.0248461	-0.146772	0.142713
TAF4	TAF4	TAF2C;TAF2C1;TAF4A;TAFII130;TAFII135	TATA-box binding protein associated factor 4	TFIID;TFTC	-0.222762	2.12703	1.13584	-0.238423	0.817111	0.896544	8.64092	0.934315	0.409293	-0.0221334	-0.889507
RBM17	RBM17	SPF45	RNA binding motif protein 17	Spliceosome	0.0155253	0.148232	0.00551637	0.23844	0.817098	0.896544	8.64092	0.065112	0.082072	-0.196185	0.0891131
NEMP1	NEMP1	TMEM194;TMEM194A	nuclear envelope integral membrane protein 1		0.019306	0.187465	0.008823	0.234424	0.820112	0.899226	8.64722	0.082355	-0.0952151	0.300046	0
ELOVL1	ELOVL1	CGI-88;Ssc1	ELOVL fatty acid elongase 1		-0.164063	1.62214	0.66061	-0.230252	0.823254	0.902058	8.64092	0.712536	-0.0141562	-0.979779	0.417244
SRSF8	SRSF8	DSM-1;SFRS2B;SRP46	serine and arginine rich splicing factor 8		-0.023211	0.23039	0.0133259	-0.229356	0.823928	0.902185	8.64092	0.1012	0.075275	-0.362898	-0.0622735
SF3B4	SF3B4	AFD1;Hsh49;SAP49;SF3b49	splicing factor 3b subunit 4	SF3B;Spliceosome	-0.0185131	0.185582	0.00864657	-0.227103	0.825626	0.90343	8.64092	0.0815185	0.057735	-0.319274	0.117611
MED6	MED6	ARC33;NY-REN-28	mediator complex subunit 6	Mediator	-0.0157573	0.160083	0.00643399	-0.224005	0.827948	0.905358	8.66069	0.0703435	-0.0109319	-0.0289044	0
PNKP	PNKP	AOA4;EIEE10;MCSZ;PNK	polynucleotide kinase 3'-phosphatase		0.0412384	0.426704	0.0457112	0.220017	0.830968	0.906817	8.64092	0.187433	-0.347439	0.569681	0.764334
SRP9	SRP9	ALURBP	signal recognition particle 9		0.0261549	0.269745	0.0182675	0.22074	0.830422	0.906817	8.64092	0.118488	-0.236256	0.605084	0.0714317
ZFC3H1	ZFC3H1	CCDC131;CSRC2;PSRC2	zinc finger C3H1-type containing		-0.0231505	0.238792	0.0143156	-0.22071	0.830445	0.906817	8.64092	0.104891	-0.0106815	-0.26019	0.127321
CLK2	CLK2		CDC like kinase 2		-0.0202442	0.217775	0.0119065	-0.211628	0.837304	0.909728	8.64092	0.0956593	0.0778845	-0.108441	-0.110005
THOC3	THOC3	THO3;hTREX45	THO complex 3	Spliceosome;THO;TREX	-0.0189554	0.204988	0.0105494	-0.210516	0.838145	0.909728	8.64092	0.0900425	-0.00467711	0.301098	-0.16634
BCORL1 (2)	BCORL1	BCoR-L1;CXorf10	BCL6 corepressor like 1	ncPRC1.1	0.0279979	0.297648	0.0222421	0.214143	0.835403	0.909728	8.64092	0.130744	0.0946469	-0.440833	0.2
NCBP2	NCBP2	CBC2;CBP20;NIP1;PIG55	nuclear cap binding protein subunit 2	Nuclear cap-binding complex;Spliceosome	-0.0136389	0.146389	0.00538009	-0.212105	0.836943	0.909728	8.64092	0.0643026	0.0755937	-0.281952	0.0543353
ARHGAP11A	ARHGAP11A	GAP (1-12)	Rho GTPase activating protein 11A		-0.0215476	0.231944	0.0135064	-0.211493	0.837407	0.909728	8.64092	0.101883	-0.0704128	-0.210909	0.0637838
CDK9	CDK9	C-2k;CDC2L4;CTK1;PITALRE;TAK	cyclin dependent kinase 9	P-TEFb	0.0316659	0.337983	0.0286788	0.213293	0.836045	0.909728	8.64092	0.148462	0	0.197578	-0.260516
MBIP	MBIP		MAP3K12 binding inhibitory protein 1	ATAC	-0.020845	0.223234	0.012511	-0.21258	0.836584	0.909728	8.64092	0.0980572	-0.0141733	-0.20919	0.210325
FAM98A	FAM98A		family with sequence similarity 98 member A		0.0266206	0.287142	0.0206997	0.211058	0.837735	0.909728	8.64092	0.126129	0.14429	-0.0184321	-0.301249
MTREX	MTREX	Dob1;KIAA0052;Mtr4;SKIV2L2;fSAP118	Mtr4 exosome RNA helicase	C complex spliceosome;Spliceosome	-0.0103048	0.113808	0.00325175	-0.206133	0.841462	0.912715	8.64092	0.0499911	-0.0161902	-0.169865	0.137782
TBL3	TBL3	SAZD;UTP13	transducin beta like 3		-0.00951256	0.105759	0.00280819	-0.204692	0.842542	0.913273	8.66069	0.0464725	0.00542459	-0.0624494	-0.0169107
CREM (1)	CREM	CREM-2;ICER;hCREM-2	cAMP responsive element modulator		-0.0272787	0.306397	0.0235689	-0.202684	0.844073	0.914318	8.64092	0.134587	-0.10418	-0.206659	0.305904
SUB1	SUB1	P15;PC4;p14	SUB1 regulator of transcription		0.0298362	0.34012	0.0290426	0.199706	0.846331	0.916149	8.64092	0.1494	0.0956179	0.569414	0.531694
SMCHD1	SMCHD1	BAMS;FSHD2	structural maintenance of chromosomes flexible hinge domain containing 1		0.0198846	0.227953	0.0130456	0.198587	0.847179	0.916453	8.64092	0.10013	-0.101142	0.235723	-0.175655
TCOF1 (1)	TCOF1	MFD1;TCS;TCS1;treacle	treacle ribosome biogenesis factor 1		0.0192629	0.222433	0.0124214	0.197152	0.848267	0.917015	8.64092	0.0977055	0.0025379	-0.317469	0.391237
RBM28	RBM28	ANES	RNA binding motif protein 28		-0.0128033	0.153005	0.00587734	-0.190501	0.853317	0.921856	8.64092	0.0672086	-0.0565803	0.100982	0.022796
PQBP1	PQBP1	MRX2;MRX55;MRXS3;MRXS8;NPW38;RENS1;SHS	polyglutamine binding protein 1		0.018315	0.223005	0.0124853	0.18697	0.856	0.922769	8.64092	0.0979567	0.0831273	-0.157526	0.150937
SNRNP200	SNRNP200	ASCC3L1;BRR2;HELIC2;RP33;U5-200KD	small nuclear ribonucleoprotein U5 subunit 200	C complex spliceosome;Spliceosome	-0.0118022	0.144153	0.00521695	-0.186389	0.856442	0.922769	8.64092	0.0633202	-0.0114927	-0.187371	0.0944777
HNRNPH3	HNRNPH3	2H9;HNRPH3	heterogeneous nuclear ribonucleoprotein H3		-0.0174937	0.212191	0.0113038	-0.187687	0.855455	0.922769	8.64092	0.0932065	0.13505	-0.250312	-0.105219
SMARCD1	SMARCD1	BAF60A;CRACD1;Rsc6p	SWI/SNF related, matrix associated, actin dependent regulator of chromatin, subfamily d, member 1	BAF;EBAFA/B;GBAF;PBAF	-0.168635	2.0824	1.08868	-0.184358	0.857986	0.922769	8.64092	0.914711	-0.180558	-0.545834	0.126494
AUP1	AUP1		AUP1 lipid droplet regulating VLDL assembly factor		0.022629	0.277595	0.0193462	0.185581	0.857056	0.922769	8.64092	0.121936	-0.100603	0.401013	0
SCAF1	SCAF1	SRA1	SR-related CTD associated factor 1		-0.0139764	0.172049	0.0074315	-0.18493	0.85755	0.922769	8.64294	0.0755767	0.0878666	-0.146802	-0.114999
RPL13	RPL13	BBC1;D16S444E;D16S44E;L13	ribosomal protein L13	60S Ribosomal subunit	0.00725162	0.0896519	0.00201788	0.18412	0.858164	0.922769	8.64779	0.0393853	-0.00470672	-0.0470013	0.0634156
POLR2F	POLR2F	HRBP14.4;POLRF;RPABC14.4;RPABC2;RPB14.4;RPB6;RPC15	RNA polymerase II subunit F	RNA Pol I;RNA Pol II;RNA Pol III	0.0125931	0.157496	0.00622767	0.181965	0.859798	0.923911	8.66069	0.0692064	0.0375133	-0.0874366	0.0580473
SLF1	SLF1	ANKRD32;BRCTD1;BRCTx	SMC5-SMC6 complex localization factor 1	SLF1/2-RAD18	0.0106553	0.134078	0.00451322	0.180921	0.860602	0.924159	8.64092	0.0588948	-0.0478292	-0.0499904	0.329387
PALB2	PALB2	FANCN;PNCA3	partner and localizer of BRCA2		-0.0177265	0.23015	0.0132981	-0.175345	0.864849	0.928102	8.64092	0.101095	0.0591869	-0.0554388	-0.157156
RRP8	RRP8	KIAA0409;NML	ribosomal RNA processing 8		-0.012305	0.160831	0.0064941	-0.17415	0.865756	0.928458	8.64938	0.0706574	-0.120419	0.0847515	0.0733162
LEMD2	LEMD2	CTRCT42;LEM2;NET25;dJ482C21.1	LEM domain containing 2		-0.0145239	0.192524	0.0093059	-0.17168	0.867633	0.929237	8.66069	0.0845985	-0.0716613	0.163831	0
RFC1	RFC1	A1;CANVAS;MHCBFB;PO-GA;RECC1;RFC;RFC140	replication factor C subunit 1	RFC	0.00479587	0.0634136	0.00100957	0.172173	0.867266	0.929237	8.64092	0.0278549	-0.0598474	0.0350412	0.0921259
NOLC1 (1)	NOLC1	NOPP130;NOPP140;NS5ATP13;P130	nucleolar and coiled-body phosphoprotein 1		0.0137376	0.190615	0.00912225	0.164013	0.873485	0.934264	8.66069	0.0837596	0.00344581	-0.15087	0.174615
SS18L2	SS18L2	KIAA-iso	SS18 like 2		-0.0201497	0.279343	0.0195905	-0.164214	0.873339	0.934264	8.64092	0.122704	-0.113644	-0.206183	0.352872
GPAT4	GPAT4	1-AGPAT 6;AGPAT6;LPAAT-zeta;LPAATZ;TSARG7	glycerol-3-phosphate acyltransferase 4		0.024706	0.349287	0.0306291	0.161028	0.875773	0.935551	8.64092	0.153427	-0.185632	0.67425	0
POLR2H	POLR2H	RPABC3;RPB17;RPB8	RNA polymerase II subunit H	RNA Pol I;RNA Pol II;RNA Pol III	0.0150767	0.213216	0.0114137	0.16092	0.875847	0.935551	8.66048	0.0936905	-0.0679276	-0.0198158	0.215978
DHX30	DHX30	DDX30;NEDMIAL;RETCOR	DExH-box helicase 30		-0.0153097	0.218684	0.0120063	-0.159359	0.877046	0.936212	8.64779	0.0960708	-0.00648584	-0.319126	0.135631
VIM	VIM		vimentin		-0.00733121	0.106642	0.00285513	-0.156499	0.879234	0.936689	8.64294	0.0468449	-0.0192066	0.0647625	-0.0282128
FHL2	FHL2	AAG11;DRAL;FHL-2;SLIM-3;SLIM3	four and a half LIM domains 2		0.00996374	0.144208	0.00522115	0.157238	0.878662	0.936689	8.66069	0.0633675	-0.0612204	-0.0324285	0.253932
RBBP6	RBBP6	MY038;P2P-R;PACT;RBQ-1;SNAMA	RB binding protein 6, ubiquitin ligase		-0.0058009	0.0839551	0.00176955	-0.1573	0.878622	0.936689	8.64092	0.0368779	0.0400963	-0.0633724	-0.0230118
WDR18	WDR18	Ipi3;R32184_1	WD repeat domain 18	5FMC	-0.0186844	0.290568	0.0211965	-0.14639	0.886972	0.9427	8.64092	0.127634	0.0494205	-0.667105	0.359767
SINHCAF	SINHCAF	C12orf14;FAM60A;L4;TERA	SIN3-HDAC complex associated factor	SIN3A/B	-0.0173839	0.270925	0.0184276	-0.146075	0.887213	0.9427	8.64092	0.119006	-0.18112	-0.0665982	0.761371
PHF21A	PHF21A	BHC80;BM-006	PHD finger protein 21A	BHC;LSD-CoREST	-0.0156063	0.241328	0.0146213	-0.147222	0.886334	0.9427	8.64092	0.106005	0.056631	-0.297427	1.36424
TPR	TPR		translocated promoter region, nuclear basket protein	Nuclear pore complex	-0.0243078	0.376908	0.0356649	-0.146822	0.886641	0.9427	8.64092	0.16556	0.0398302	0.134337	-0.259549
PCBP1	PCBP1	HEL-S-85;HNRPE1;HNRPX;hnRNP-E1;hnRNP-X	poly(rC) binding protein 1		-0.00464421	0.0748774	0.00140764	-0.141151	0.890979	0.945137	8.66069	0.0329025	0.0497897	-0.0754236	-0.0590642
PARP1	PARP1	ADPRT;ADPRT 1;ADPRT1;ARTD1;PARP;PARP-1;PPOL;pADPRT-1	poly(ADP-ribose) polymerase 1		0.00713405	0.115357	0.00334085	0.140791	0.891263	0.945137	8.64092	0.0506714	-0.05335	-0.00233079	0.142339
XRN2	XRN2		5'-3' exoribonuclease 2		-0.019864	0.319828	0.0256804	-0.141394	0.8908	0.945137	8.64092	0.140487	0.0955335	0.0328588	-0.523983
TTF1	TTF1	TTF-1;TTF-I	transcription termination factor 1		-0.0887556	1.48302	0.55216	-0.136248	0.894747	0.948208	8.64092	0.651428	-0.861574	1.4787	-0.06803
PRPF38A	PRPF38A	PRP38A;Prp38	pre-mRNA processing factor 38A		-0.0196597	0.330353	0.0273984	-0.135482	0.895334	0.948208	8.64092	0.14511	-0.0568766	-0.365109	0.300439
KAT14 (1)	KAT14	ATAC2;CRP2BP;CSRP2BP;PRO1194;dJ717M23.1	lysine acetyltransferase 14	ATAC	0.0171276	0.293949	0.0216927	0.132649	0.897508	0.949887	8.64092	0.129119	-0.0966834	-0.241209	0.603571
CRNKL1	CRNKL1	CLF;CRN;Clf1;HCRN;MSTP021;SYF3	crooked neck pre-mRNA splicing factor 1	C complex spliceosome;Spliceosome	-0.00904493	0.159614	0.00639609	-0.129007	0.900305	0.951434	8.64092	0.0701119	0.0509751	-0.0788211	-0.0296897
DDX21	DDX21	GUA;GURDB;RH-II/GU;RH-II/GuA	DExD-box helicase 21	B-WICH	0.00798894	0.140909	0.00498477	0.129072	0.900255	0.951434	8.64092	0.0618952	-0.00509085	-0.0869458	0.0905309
IK	IK	CSA2;RED;RER	IK cytokine	Spliceosome	0.00892419	0.158514	0.00630819	0.128169	0.900949	0.951434	8.64092	0.0696284	0.0611434	-0.173112	0.1025
POP1	POP1	ANXD2	POP1 homolog, ribonuclease P/MRP subunit		0.0154191	0.274929	0.0189764	0.127674	0.901328	0.951434	8.64294	0.120769	0.196148	-0.574161	0
TEX10	TEX10	Ipi1;bA208F1.2	testis expressed 10	5FMC	-0.0251188	0.458456	0.0527674	-0.124733	0.903588	0.953134	8.64092	0.20138	0.167967	-1.04897	0.054846
BRD1	BRD1	BRL;BRPF1;BRPF2	bromodomain containing 1	HBO1;MOZ/MORF	-0.014465	0.265479	0.0176942	-0.124042	0.904119	0.953134	8.64092	0.116614	0.318974	-0.497609	-0.0143883
MOGS	MOGS	CDG2B;CWH41;DER7;GCS1	mannosyl-oligosaccharide glucosidase		-0.0112823	0.208911	0.010957	-0.122947	0.904961	0.953399	8.64092	0.0917656	-0.123864	0.341993	0
SF3B6	SF3B6	CGI-110;HSPC175;Ht006;P14;SAP14;SAP14a;SF3B14;SF3B14a	splicing factor 3b subunit 6	SF3B;Spliceosome	0.0349832	0.65757	0.108556	0.121115	0.906369	0.95426	8.64092	0.288843	-0.0706588	0.111394	0.0957938
SNRPB2	SNRPB2	Msl1;U2B''	small nuclear ribonucleoprotein polypeptide B2	C complex spliceosome;Spliceosome	-0.0113671	0.216778	0.0117978	-0.119376	0.907707	0.954355	8.64092	0.0952213	0.066748	-0.179312	-0.00103755
CXXC1	CXXC1	2410002I16Rik;5830420C16Rik;CFP1;CGBP;HsT2645;PCCX1;PHF18;SPP1;ZCGPC1;hCGBP	CXXC finger protein 1	SET1A/B	-0.0171105	0.325775	0.0266444	-0.119571	0.907557	0.954355	8.64092	0.143099	0.128929	-0.408547	0.798716
TAF7	TAF7	TAF2F;TAFII55	TATA-box binding protein associated factor 7	TFIID;TFTC	-0.0666231	1.27787	0.409964	-0.118691	0.908233	0.954355	8.64092	0.561315	0.306576	-1.09988	0.421668
HIST1H2BK/LOC102724334	HIST1H2BK;LOC102724334	H2B/S;H2BFAiii;H2BFT;H2BK	histone cluster 1 H2B family member k;histone H2B type F-S-like		0.0196465	0.390237	0.038232	0.114614	0.91137	0.957028	8.64092	0.171414	0.342881	-0.214984	-0.392193
ING3	ING3	Eaf4;ING2;MEAF4;p47ING3	inhibitor of growth family member 3	NuA4;Piccolo NuA4	-0.0211063	0.43342	0.0471616	-0.110862	0.914258	0.959348	8.64092	0.190383	0.200971	0.00376193	-0.693477
CCNT1	CCNT1	CCNT;CYCT1;HIVE1	cyclin T1	P-TEFb	-0.0229869	0.474883	0.0566165	-0.110198	0.914769	0.959348	8.64092	0.208596	-0.0367486	0.391524	-0.454271
HNRNPF	HNRNPF	HNRPF;OK/SW-cl.23;mcs94-1	heterogeneous nuclear ribonucleoprotein F	C complex spliceosome	-0.00423574	0.094861	0.00225918	-0.101641	0.921359	0.964766	8.64779	0.0416737	-0.0725875	0.030339	0.113916
SMARCC1	SMARCC1	BAF155;CRACC1;Rsc8;SRG3;SWI3	SWI/SNF related, matrix associated, actin dependent regulator of chromatin subfamily c member 1	BAF;EBAFA/B;GBAF;N-CoR1;PBAF	-0.0466671	1.04678	0.275094	-0.101493	0.921475	0.964766	8.64092	0.459806	0.517639	-0.297496	0.00472473
PRPF3	PRPF3	HPRP3;HPRP3P;PRP3;Prp3p;RP18;SNRNP90	pre-mRNA processing factor 3	Spliceosome	0.0045783	0.103028	0.0026649	0.101165	0.921728	0.964766	8.64092	0.0452558	0.0193468	-0.0361466	0.00286892
KHDRBS3	KHDRBS3	Etle;SALP;SLM-2;SLM2;T-STAR;TSTAR;etoile	KH RNA binding domain containing, signal transduction associated 3		0.00905448	0.207726	0.0108331	0.0992287	0.92322	0.965701	8.64294	0.0912487	0.0235697	-0.179464	0.0696517
THOC6	THOC6	WDR58;fSAP35	THO complex 6	Spliceosome;THO;TREX	0.00550297	0.12766	0.00409151	0.0981344	0.924064	0.965958	8.64092	0.0560758	0.0350789	0.168423	-0.0834747
RBM34	RBM34		RNA binding motif protein 34		0.00628686	0.151082	0.0057308	0.0946984	0.926709	0.968096	8.66069	0.0663882	-0.128224	0	0.0947215
GATAD1	GATAD1	CMD2B;ODAG;RG083M05.2	GATA zinc finger domain containing 1	EMSY	0.0108797	0.26542	0.0176863	0.0933175	0.927779	0.968587	8.64092	0.116588	-0.092911	0.0277319	0.193708
SF3B2	SF3B2	Cus1;SAP145;SF3B145;SF3b1;SF3b150	splicing factor 3b subunit 2	C complex spliceosome;SF3B;Spliceosome	0.00508451	0.128666	0.00415621	0.0899634	0.930367	0.970661	8.64092	0.0565175	0.05162	-0.200019	0.113483
MPG	MPG	AAG;ADPG;APNG;CRA36.1;MDG;Mid1;PIG11;PIG16;anpg	N-methylpurine DNA glycosylase		-0.00701165	0.188282	0.00889994	-0.0847798	0.934368	0.971174	8.64092	0.0827042	-0.120845	0.129302	0.585058
UHRF2	UHRF2	NIRF;RNF107;TDRD23;URF2	ubiquitin like with PHD and ring finger domains 2		0.0146086	0.390376	0.0382593	0.0851931	0.934049	0.971174	8.64092	0.171476	-0.0641393	0	0.0905032
WBP4	WBP4	FBP21	WW domain binding protein 4		0.00919506	0.244722	0.0150354	0.0855387	0.933782	0.971174	8.64092	0.107496	0.0490894	-0.0825576	0.0369273
EXOSC1	EXOSC1	CGI-108;CSL4;Csl4p;SKI4;Ski4p;p13	exosome component 1	RNA exosome	-0.00481871	0.12553	0.00395625	-0.0873586	0.932373	0.971174	8.66069	0.0551601	-0.0603868	-0.0672423	0.183595
TOR1AIP1 (2)	TOR1AIP1	LAP1;LAP1B;LGMD2Y	torsin 1A interacting protein 1		0.00844506	0.221339	0.0122999	0.08683	0.932781	0.971174	8.66048	0.0972597	0.106421	0.10428	-0.477867
BABAM1/AC010463.1	BABAM1;AC010463.1	C19orf62;HSPC142;MERIT40;NBA1	BRISC and BRCA1 A complex member 1	BRCA1-A;BRISC	-0.00459939	0.12366	0.00383928	-0.0846432	0.934469	0.971174	8.66069	0.0543386	0.0314935	-0.0492692	0
NOP9	NOP9	C14orf21	NOP9 nucleolar protein		0.00584433	0.162889	0.00666125	0.0816813	0.936761	0.972869	8.64092	0.0715504	-0.107798	0.281067	0
TAF1	TAF1	BA2R;CCG1;CCGS;DYT3;DYT3/TAF1;KAT4;MRXS33;N-TAF1;NSCL2;OF;P250;TAF(II)250;TAF2A;TAFII-250;TAFII250;XDP	TATA-box binding protein associated factor 1	TFIID	0.0605977	1.70366	0.728681	0.0809754	0.937306	0.972869	8.64092	0.748347	0.243948	0.090748	0.0245241
CUL4A	CUL4A		cullin 4A	CRL4-DDB2	-0.0119504	0.345278	0.0299301	-0.0787944	0.938991	0.973992	8.64092	0.151666	-0.145073	0.328592	-0.179962
RPL23A	RPL23A	L23A;MDA20	ribosomal protein L23a	60S Ribosomal subunit	0.0131157	0.384526	0.0371213	0.0776505	0.939874	0.974282	8.64092	0.168906	0.142553	-0.797488	0.320597
DNAJC1	DNAJC1	DNAJL1;ERdj1;HTJ1;MTJ1	DnaJ heat shock protein family (Hsp40) member C1		0.0141577	0.428939	0.0461914	0.0751412	0.941813	0.975665	8.64092	0.188415	-0.292545	1.04594	0
BRPF3	BRPF3		bromodomain and PHD finger containing 3	HBO1;MOZ/MORF	0.00684538	0.212008	0.0112843	0.0735066	0.943076	0.976254	8.64092	0.0931261	-0.311005	0.188567	-0.0505947
FAU	FAU	FAU1;Fub1;Fubi;MNSFbeta;RPS30;S30;asr1	FAU ubiquitin like and ribosomal protein S30 fusion	40S Ribosomal subunit	0.00791109	0.249941	0.0156836	0.0720576	0.944196	0.976254	8.64092	0.109788	0.108743	-0.0904429	-0.0953986
PTBP1	PTBP1	HNRNP-I;HNRNPI;HNRPI;PTB;PTB-1;PTB-T;PTB2;PTB3;PTB4;pPTB	polypyrimidine tract binding protein 1		-0.00759917	0.238789	0.0143153	-0.072449	0.943894	0.976254	8.64092	0.10489	0.163178	-0.225036	-0.643433
MXI1 (2)	MXI1	MAD2;MXD2;MXI;bHLHc11	MAX interactor 1, dimerization protein		0.0107467	0.366597	0.0337402	0.066737	0.94831	0.979253	8.64092	0.16103	-0.285185	0.0892741	0.632307
SEC13	SEC13	D3S1231E;SEC13L1;SEC13R;npp-20	SEC13 homolog, nuclear pore and COPII coat complex component	Nuclear pore complex	0.00447841	0.150992	0.00572397	0.0674982	0.947718	0.979253	8.66069	0.0663486	0.00131631	0.0187508	0
RPS25	RPS25	S25	ribosomal protein S25	40S Ribosomal subunit	0.00415265	0.1449	0.00527115	0.0652437	0.949464	0.979818	8.64092	0.0636483	0.0257318	-0.0706073	0.0193149
NHP2	NHP2	DKCB2;NHP2P;NOLA2	NHP2 ribonucleoprotein	Telomerase holoenzyme	-0.00248702	0.0878692	0.00193848	-0.0644117	0.950105	0.979852	8.66069	0.0386113	-0.0340751	0.000970223	0.0518062
NOL8	NOL8	C9orf34;NOP132;bA62C3.3;bA62C3.4	nucleolar protein 8		-0.00196787	0.0723827	0.00131534	-0.0618931	0.952056	0.981238	8.64092	0.0317946	-0.0345681	0.0649487	0.0206014
RFC2	RFC2	RFC40	replication factor C subunit 2	RFC	0.00236771	0.0893646	0.00200494	0.0603175	0.953275	0.981241	8.64092	0.0392541	-0.0930565	0.094442	0.0960502
MLXIP	MLXIP	MIR;MONDOA;bHLHe36	MLX interacting protein		-0.00873878	0.327075	0.0268575	-0.0608252	0.952882	0.981241	8.64092	0.14367	-0.228047	0.735846	0
CDC5L	CDC5L	CDC5;CDC5-LIKE;CEF1;PCDC5RP;dJ319D22.1	cell division cycle 5 like	C complex spliceosome;Spliceosome	-0.00346018	0.138173	0.00479307	-0.0570108	0.955833	0.983247	8.64092	0.0606934	0.0648107	-0.167361	-0.00498376
SF3B3	SF3B3	RSE1;SAP130;SF3b130;STAF130	splicing factor 3b subunit 3	C complex spliceosome;N-CoR1;SAGA;SF3B;SIN3A/B;Spliceosome	-0.00273996	0.112131	0.00315662	-0.0556287	0.956903	0.98372	8.64092	0.0492544	0.0525951	-0.222378	0.0830149
PHC3	PHC3	EDR3;HPH3	polyhomeotic homolog 3	PRC1	0.00948371	0.403918	0.0409596	0.0534522	0.958587	0.984824	8.64092	0.177424	-0.188751	-0.393796	0.762188
PPIL1	PPIL1	CGI-124;CYPL1;PPIase;hCyPX	peptidylprolyl isomerase like 1	C complex spliceosome;Spliceosome	0.00565976	0.250172	0.0157125	0.051504	0.960095	0.98512	8.64092	0.10989	-0.0903121	-0.00135494	0.304765
NIFK	NIFK	MKI67IP;Nopp34	nucleolar protein interacting with the FHA domain of MKI67		-0.00400341	0.175604	0.00774208	-0.0518822	0.959799	0.98512	8.66069	0.0771636	-0.0262134	0.0879373	-0.036318
CACTIN	CACTIN	C19orf29;NY-REN-24;fSAPc	cactin, spliceosome C complex subunit	C complex spliceosome;Spliceosome	-0.00395233	0.181421	0.00826351	-0.0495779	0.961583	0.98602	8.66069	0.0797197	0	0	-0.038492
CBX5	CBX5	HEL25;HP1;HP1A	chromobox 5	KAP1-HP1	-0.00491483	0.239958	0.0144558	-0.0466287	0.963869	0.987736	8.64092	0.105404	0.0664795	-0.146467	-0.0381097
DAZAP1	DAZAP1		DAZ associated protein 1		0.00313924	0.175861	0.00776475	0.0406235	0.968517	0.988733	8.66069	0.0772765	0.0224508	-0.0339143	0
LSM3	LSM3	SMX4;USS2;YLR438C	LSM3 homolog, U6 small nuclear RNA and mRNA degradation associated	C complex spliceosome;Spliceosome	0.00287835	0.159383	0.00637755	0.0411134	0.96814	0.988733	8.64092	0.0700102	0.0210045	-0.173041	0.13749
GIGYF2	GIGYF2	GYF2;PARK11;PERQ2;PERQ3;TNRC15	GRB10 interacting GYF protein 2		-0.00737048	0.410596	0.0423252	-0.040866	0.968331	0.988733	8.64092	0.180357	-0.142089	-0.404355	1.23334
JADE3	JADE3	JADE-3;PHF16	jade family PHD finger 3	HBO1	0.0049745	0.26674	0.0178627	0.0424563	0.9671	0.988733	8.64092	0.117168	-0.132495	-0.300014	0.403313
HDAC1	HDAC1	GON-10;HD1;KDAC1;RPD3;RPD3L1	histone deacetylase 1	BHC;CtBP;EMSY;HDAC-ELMSAN1-DNTTIP1;LSD-CoREST;N-CoR2;NuRD;SIN3A/B;ncPRC1.6	0.00422209	0.224567	0.0126608	0.0428018	0.966832	0.988733	8.64092	0.0986428	0.138975	-0.141266	-1.12266
RECQL5	RECQL5	RECQ5	RecQ like helicase 5		-0.00458077	0.246717	0.0152816	-0.0422688	0.967245	0.988733	8.64092	0.108372	0.123136	-0.059259	-0.279084
SAP130 (1)	SAP130		Sin3A associated protein 130		0.00648162	0.434724	0.0474458	0.033943	0.973694	0.989147	8.64092	0.190956	-0.211401	-0.0772027	0.471801
APTX (2)	APTX	AOA;AOA1;AXA1;EAOH;EOAHA;FHA-HIT	aprataxin		0.00342266	0.230644	0.0133559	0.033771	0.973825	0.989147	8.66069	0.101349	-0.0926848	0.0384209	0.160639
SYF2	SYF2	CBPIN;NTC31;P29;fSAP29	SYF2 pre-mRNA splicing factor	C complex spliceosome;Spliceosome	0.00220582	0.139687	0.00489869	0.0359497	0.972139	0.989147	8.64092	0.0613584	0.0754723	-0.263041	0.0555809
EXO1	EXO1	HEX1;hExoI	exonuclease 1		-0.00419121	0.262409	0.0172873	-0.0363615	0.97182	0.989147	8.64092	0.115265	-0.135951	0.518628	-0.0834669
NUP98	NUP98	ADIR2;NUP196;NUP96	nucleoporin 98	Nuclear pore complex	0.0015629	0.104996	0.0027678	0.0338751	0.973745	0.989147	8.66048	0.046137	-0.0266573	-0.014657	0.231896
DDX56	DDX56	DDX21;DDX26;NOH61	DEAD-box helicase 56		-0.00752116	0.498641	0.0624232	-0.0343382	0.973388	0.989147	8.64092	0.219032	-0.0140388	-0.400784	0.368196
HNRNPH2	HNRNPH2	FTP3;HNRPH';HNRPH2;MRXSB;NRPH2;hnRNPH'	heterogeneous nuclear ribonucleoprotein H2		-0.0018389	0.119455	0.00358259	-0.0350328	0.972848	0.989147	8.66069	0.0524906	0.00952002	-0.085709	0.0125582
TRA2B	TRA2B	Htra2-beta;PPP1R156;SFRS10;SRFS10;TRA2-BETA;TRAN2B	transformer 2 beta homolog	Spliceosome	0.00257821	0.149791	0.00563302	0.0391844	0.969634	0.989147	8.64092	0.0657968	-0.0077801	-0.163474	0.102265
PRPF31	PRPF31	NY-BR-99;PRP31;RP11;SNRNP61	pre-mRNA processing factor 31	Spliceosome	0.00205573	0.142471	0.0050959	0.0328489	0.974541	0.989251	8.64092	0.0625813	0.0306395	-0.142776	0.0710763
ZNF593	ZNF593	ZT86	zinc finger protein 593		-0.00344443	0.25263	0.0160229	-0.0310394	0.975943	0.989916	8.64092	0.11097	-0.0456866	0.277884	-0.606026
NDUFB10	NDUFB10	PDSW	NADH:ubiquinone oxidoreductase subunit B10	Mitochondrial respiratory chain complex I	-0.00368357	0.275664	0.0190779	-0.0304208	0.976422	0.989916	8.64092	0.121088	-0.227906	0.44292	0
ILVBL	ILVBL	209L8;AHAS;HACL1L;ILV2H	ilvB acetolactate synthase like		0.00574027	0.441111	0.0488502	0.0296254	0.977039	0.989919	8.64092	0.193761	0.0044057	0.486992	-1.55399
APTX (1)	APTX	AOA;AOA1;AXA1;EAOH;EOAHA;FHA-HIT	aprataxin		0.00114995	0.0913893	0.00209684	0.0286443	0.977799	0.990067	8.6442	0.0401459	-0.0662426	-0.0127001	0.141614
RFX1	RFX1	EFC;RFX	regulatory factor X1		0.00439136	0.362432	0.032978	0.0275837	0.978621	0.990278	8.64092	0.159201	-0.213208	0.88413	0.198764
SNRPF	SNRPF	SMF;Sm-F;snRNP-F	small nuclear ribonucleoprotein polypeptide F	C complex spliceosome;Spliceosome	0.00156839	0.134156	0.00451863	0.0266054	0.979377	0.990423	8.66048	0.0589502	0.0193217	-0.132376	0.085796
TBL2	TBL2	WBSCR13;WS-betaTRP	transducin beta like 2		-0.00461394	0.446565	0.0500656	-0.0235217	0.981768	0.992219	8.64092	0.196157	-0.0666194	0.445566	-1.50322
SUPT3H	SUPT3H	SPT3;SPT3L	SPT3 homolog, SAGA and STAGA complex component	PCAF;SAGA;TFTC	-0.00255616	0.345033	0.0298876	-0.0168658	0.986927	0.995562	8.64092	0.151558	-0.256725	0.0640502	1.06215
SS18	SS18	SSXT;SYT	SS18 subunit of BAF chromatin remodeling complex	GBAF	0.00795259	1.04046	0.271781	0.0174006	0.986512	0.995562	8.64092	0.457029	0.439864	-0.166546	-0.396569
NUP93	NUP93	NIC96	nucleoporin 93	Nuclear pore complex	-0.00162719	0.210163	0.0110892	-0.01762	0.986341	0.995562	8.66069	0.0923492	-0.050337	-0.20578	0.361583
RPL7A	RPL7A	L7A;SURF3;TRUP	ribosomal protein L7a	60S Ribosomal subunit	0.000479584	0.17446	0.0076412	0.00625821	0.995149	0.996533	8.64092	0.0766328	0.0120602	-0.0450408	-0.00803213
RSF1	RSF1	HBXAP;RSF-1;XAP8;p325	remodeling and spacing factor 1	RSF	-0.00319813	0.614107	0.0946799	-0.0118558	0.99081	0.996533	8.64092	0.269751	0.291986	-0.588365	-0.412443
SNRPD1	SNRPD1	HsT2456;SMD1;SNRPD;Sm-D1	small nuclear ribonucleoprotein D1 polypeptide	C complex spliceosome;Spliceosome	0.000486537	0.109953	0.00303519	0.0100731	0.992192	0.996533	8.6442	0.0483005	0.0253733	-0.105068	0.023475
TCOF1 (2)	TCOF1	MFD1;TCS;TCS1;treacle	treacle ribosome biogenesis factor 1		-0.000592573	0.255977	0.0164509	-0.00526824	0.995916	0.996533	8.66048	0.11248	0.0738835	-0.3043	0.316221
CHERP	CHERP	DAN16;SCAF6;SRA1	calcium homeostasis endoplasmic reticulum protein		-0.000421094	0.135309	0.00459648	-0.00708487	0.994508	0.996533	8.64092	0.0594357	-0.0144867	-0.106089	0.110359
EXOSC2 (1)	EXOSC2	RRP4;Rrp4p;SHRF;hRrp4p;p7	exosome component 2	RNA exosome	-0.000843876	0.226644	0.0128967	-0.00847338	0.993431	0.996533	8.66069	0.0995915	-0.0166518	-0.142171	0.172099
PRPF19	PRPF19	NMP200;PRP19;PSO4;SNEV;UBOX4;hPSO4	pre-mRNA processing factor 19	C complex spliceosome;Spliceosome	0.000295115	0.114148	0.00327123	0.00588575	0.995438	0.996533	8.64092	0.0501406	0.0366609	-0.13688	0.0232672
TSHZ2	TSHZ2	C20orf17;OVC10-2;TSH2;ZABC2;ZNF218	teashirt zinc finger homeobox 2		0.000857818	0.360373	0.0326043	0.00541906	0.995799	0.996533	8.64092	0.158297	0.289744	-0.18677	-0.770329
RFC4	RFC4	A1;RFC37	replication factor C subunit 4	RFC	-0.000250343	0.0762192	0.00145847	-0.00747741	0.994204	0.996533	8.64092	0.0334798	-0.0787428	0.053221	0.0887533
EXOSC3	EXOSC3	CGI-102;PCH1B;RRP40;Rrp40p;bA3J10.7;hRrp-40;p10	exosome component 3	RNA exosome	-0.000693993	0.114038	0.00326505	-0.0138493	0.989264	0.996533	8.66069	0.0501105	0.00451127	-0.0144617	-0.0412264
NOP2 (2)	NOP2	NOL1;NOP120;NSUN1;p120	NOP2 nucleolar protein		0.000724573	0.138955	0.00484771	0.0118667	0.990801	0.996533	8.66069	0.0610593	-0.00418007	-0.00434978	0.0552165
MXI1 (1)	MXI1	MAD2;MXD2;MXI;bHLHc11	MAX interactor 1, dimerization protein		0.00064671	0.216975	0.0118192	0.00678549	0.99474	0.996533	8.64092	0.0953078	-0.236452	0.212017	0.373289
PAF1	PAF1	F23149_1;PD2	PAF1 homolog, Paf1/RNA polymerase II complex component	Paf1C	0.000849151	0.183353	0.0084401	0.0105433	0.991827	0.996533	8.64092	0.0805393	0.0679602	-0.489135	0.112759
TBL1XR1	TBL1XR1	C21;DC42;IRA1;MRD41;TBLR1	transducin beta like 1 X-linked receptor 1	N-CoR1	9.18623e-05	0.18308	0.00841499	0.00114229	0.999115	0.999115	8.64092	0.0804194	0.0514927	-0.192452	0.0305691

## Sheet: H3ac
Metadata					Statistics								Average effect per pull-down pair
Gene label	Symbol	Other Names	Name	Complex	Effect	95% CI (+/-)	logFC variance	t statistic (moderated)	P value	P value (adjusted)	Moderated t distribution dof	Moderated t distribution stdev	H10-H05 (H3K4me1-5ac)	H12-H02 (H3K4me3-5ac)	H20-H16 (H3K4me1-5ac/H4K16ac)	H25-H21 (H3K4me3-5ac/H4K16ac)	H26-H22 (H3K4me3-5ac/H4-4ac)	H43-H41 (H3K4me3-5ac/H4-4ac/K20me2)
CBX8	CBX8	PC3;RC1	chromobox 8	PRC1	1.54543	0.0950136	0.0023033	34.0373	1.57208e-18	2.49017e-15	19.0541	0.0454041	1.39349	1.28996	1.68833	1.69256	1.49268	1.70094
CHD4	CHD4	CHD-4;Mi-2b;Mi2-BETA;SIHIWES	chromodomain helicase DNA binding protein 4	NuRD	1.45894	0.13722	0.00480412	22.249	4.26718e-15	2.02493e-12	19.0541	0.0655733	1.77149	1.14504	1.61404	1.4183	1.31292	0.58669
KPNA2	KPNA2	IPOA1;QIP2;RCH1;SRP1-alpha;SRP1alpha	karyopherin subunit alpha 2	CSE1L-RAN-KPNA2;Importin	2.06309	0.195964	0.00979783	22.031	5.11347e-15	2.02493e-12	19.0541	0.0936451	2.30309	2.21022	2.32845	2.43961	1.7592	1.54742
ACT[A1,A2,C1,G2]	ACTA1;ACTC1;ACTG2;ACTA2	ACT;ACTA;ACTA3;ACTC;ACTE;ACTL3;ACTSA;ACTSG;ASD5;ASMA;CFTD;CFTD1;CFTDM;CMD1R;CMH11;LVNC4;MPFD;NEM1;NEM2;NEM3;SHPM;VSCM	actin alpha 1, skeletal muscle;actin alpha cardiac muscle 1;actin gamma 2, smooth muscle;actin alpha 2, smooth muscle		1.55182	0.144921	0.00535846	22.4078	3.74389e-15	2.02493e-12	19.0541	0.0692533	1.89533	1.73492	1.66448	1.40268	1.11013	1.48539
SMARCE1	SMARCE1	BAF57;CSS5	SWI/SNF related, matrix associated, actin dependent regulator of chromatin, subfamily e, member 1	BAF;EBAFA/B;PBAF	5.7325	0.55775	0.0793702	21.5078	7.94833e-15	2.51803e-12	19.0541	0.266532	6.11976	5.65819	6.09453	5.91522	4.46714	6.58229
REST	REST	DFNA27;GINGF5;HGF5;NRSF;WT6;XBR	RE1 silencing transcription factor		1.33161	0.134497	0.00461535	20.7184	1.57623e-14	4.16124e-12	19.0541	0.0642721	1.28509	1.32411	1.45673	1.79885	0.970238	1.04734
MTA2	MTA2	MTA1L1;PID	metastasis associated 1 family member 2	NuRD	1.38111	0.142333	0.00516877	20.3056	2.27654e-14	4.16197e-12	19.0541	0.0680164	1.64521	1.13582	1.64183	1.39832	1.16297	0.800499
DNMT1 (1)	DNMT1	ADCADN;AIM;CXXC9;DNMT;HSN1E;MCMT;m.HsaI	DNA methyltransferase 1	KAP1-SETDB1-DNMT1-ZNF304	1.22802	0.126591	0.00408866	20.2999	2.28814e-14	4.16197e-12	19.0541	0.0604938	1.41744	0.787134	1.25475	1.46889	1.21379	0
MLLT1	MLLT1	ENL;LTG19;YEATS1	MLLT1 super elongation complex subunit	EBAFA/B	2.02292	0.208909	0.0111351	20.2633	2.36475e-14	4.16197e-12	19.0541	0.0998314	1.88574	1.79429	1.95695	1.77236	2.48862	2.49481
CDK2AP1	CDK2AP1	DOC1;DORC1;ST19;doc-1;p12DOC-1	cyclin dependent kinase 2 associated protein 1		1.49497	0.155575	0.0061753	20.1086	2.71966e-14	4.30794e-12	19.0541	0.0743445	1.87241	1.28601	1.7862	1.38692	1.32446	1.1239
UHRF1	UHRF1	ICBP90;Np95;RNF106;TDRD22;hNP95;hUHRF1;huNp95	ubiquitin like with PHD and ring finger domains 1		1.5273	0.1613	0.00663816	19.8143	3.55806e-14	4.73439e-12	19.0541	0.0770804	1.61706	1.07613	1.54357	1.91068	1.53199	-0.640115
SMARCC2 (1)	SMARCC2	BAF170;CRACC2;CSS8;Rsc8	SWI/SNF related, matrix associated, actin dependent regulator of chromatin subfamily c member 2	BAF;EBAFA/B;N-CoR1;PBAF	5.65902	0.597921	0.0912148	19.8056	3.58666e-14	4.73439e-12	19.0541	0.285728	6.10754	5.91761	6.07054	5.9727	4.5907	4.51329
ADNP	ADNP	ADNP1;HVDAS;MRD28	activity dependent neuroprotector homeobox		1.20414	0.129115	0.00425336	19.5161	4.68925e-14	5.09478e-12	19.0541	0.0617001	1.23035	0.999774	1.28812	1.3162	1.36743	0
GATAD2B	GATAD2B	MRD18;P66beta;p68	GATA zinc finger domain containing 2B	NuRD	1.38726	0.148316	0.00561245	19.5732	4.44663e-14	5.09478e-12	19.0541	0.0708756	1.64534	1.09973	1.62921	1.34559	1.27474	0
ACTL8	ACTL8	CT57	actin like 8		1.27335	0.13675	0.00477123	19.4856	4.8246e-14	5.09478e-12	19.0541	0.0653484	1.44695	0.930745	1.27057	1.51859	1.30599	0
MBIP	MBIP		MAP3K12 binding inhibitory protein 1	ATAC	1.21048	0.130522	0.00434653	19.4073	5.19082e-14	5.13891e-12	19.0541	0.0623722	1.50216	1.16254	1.26963	1.05003	0.949706	1.47211
ACTB	ACTB	BRWS1;PS1TP5BP1	actin beta	BAF;EBAFA/B;GBAF;NuA4;PBAF	1.55188	0.180897	0.00834911	17.9522	2.12958e-13	1.96461e-11	19.0541	0.0864451	1.90794	1.72495	1.62112	1.48944	1.00072	1.53472
ACTG1	ACTG1	ACT;ACTG;DFNA20;DFNA26;HEL-176	actin gamma 1		1.49658	0.175147	0.007827	17.8791	2.23251e-13	1.96461e-11	19.0807	0.0837054	1.89009	1.77714	1.58632	1.32141	0.991027	1.41346
ACTL6A	ACTL6A	ACTL6;ARPN-BETA;Arp4;BAF53A;INO80K	actin like 6A	BAF;EBAFA/B;GBAF;INO80;NuA4;PBAF;SRCAP	1.29929	0.162082	0.00670264	16.775	7.20556e-13	5.7068e-11	19.0541	0.0774538	1.70227	1.53183	1.35675	1.22031	0.83525	1.14347
PHC2	PHC2	EDR2;HPH2;PH2	polyhomeotic homolog 2	PRC1	1.44914	0.18028	0.00829223	16.8211	6.86018e-13	5.7068e-11	19.0541	0.0861501	1.28053	1.17969	1.89005	1.66702	1.2338	1.34692
RBBP4	RBBP4	NURF55;RBAP48;lin-53	RB binding protein 4, chromatin remodeling factor	B-MYB-MuvB;CAF-1;EMSY;NuRD;NuRF;PRC2.1;PRC2.2;SIN3A/B	0.783518	0.0993697	0.00251934	16.5001	9.68385e-13	7.30439e-11	19.0541	0.0474858	0.942329	0.845531	0.90149	0.700439	0.644414	0.588063
NSD1	NSD1	ARA267;KMT3B;SOTOS;SOTOS1;STO	nuclear receptor binding SET domain protein 1		1.27902	0.163881	0.0068523	16.3319	1.1627e-12	8.37143e-11	19.0541	0.0783138	1.43325	0.865784	1.42271	1.4357	0.769239	1.57424
GTF3C1	GTF3C1	TFIIIC;TFIIIC220;TFIIICalpha	general transcription factor IIIC subunit 1		1.21599	0.157462	0.00632603	16.1601	1.40409e-12	9.26702e-11	19.0541	0.0752464	1.38422	1.46003	1.19815	1.45014	0.883804	0.679897
RBBP7	RBBP7	RbAp46	RB binding protein 7, chromatin remodeling factor	EMSY;NuRD;NuRF;PRC2.1;PRC2.2;SIN3A/B	0.656294	0.0848745	0.00183795	16.1812	1.3717e-12	9.26702e-11	19.0541	0.0405589	0.841666	0.673303	0.747636	0.458016	0.660562	0.510897
CTCF	CTCF	MRD21	CCCTC-binding factor		1.5077	0.196231	0.0098246	16.0782	1.53707e-12	9.73889e-11	19.0541	0.093773	1.73001	1.83286	1.70362	1.52862	1.1345	0.991339
RNF2	RNF2	BAP-1;BAP1;DING;HIPI3;RING1B;RING2	ring finger protein 2	PRC1;ncPRC1;ncPRC1.1;ncPRC1.3/5;ncPRC1.6	0.541665	0.0716618	0.00131028	15.8159	2.01169e-12	1.22558e-10	19.0807	0.0342482	0.49632	0.433746	0.523548	0.597592	0.480995	0.742151
PBRM1	PBRM1	BAF180;PB1	polybromo 1	PBAF	5.74119	0.764288	0.149036	15.7194	2.29605e-12	1.34702e-10	19.0541	0.36523	6.71322	6.35925	6.2466	6.06296	4.32706	4.51108
CHD7	CHD7	CRG;HH5;IS3;KAL5	chromodomain helicase DNA binding protein 7		1.47158	0.197727	0.00997498	15.5743	2.70665e-12	1.53119e-10	19.0541	0.0944879	1.50127	1.32059	1.17354	2.37168	1.21964	1.55657
NIPBL	NIPBL	CDLS;CDLS1;IDN3;IDN3-B;Scc2	NIPBL cohesin loading factor	Cohesin loading complex	1.04273	0.141699	0.00512282	15.3991	3.30738e-12	1.80651e-10	19.0541	0.0677134	1.26709	1.07915	1.30003	1.09223	0.643849	-0.979644
MBD2	MBD2	DMTase;NY-CO-41	methyl-CpG binding domain protein 2	NuRD	1.31046	0.182351	0.00848386	15.0386	5.02718e-12	2.65435e-10	19.0541	0.0871399	1.68502	1.18014	1.51531	1.15428	1.10452	0
JMJD1C	JMJD1C	KDM3C;TRIP-8;TRIP8	jumonji domain containing 1C		0.60764	0.0862544	0.00189819	14.742	7.14023e-12	3.64843e-10	19.0541	0.0412183	0.667848	0.429681	0.687193	0.508914	0.763046	0.608194
ZNF276	ZNF276	CENP-Z;CENPZ;ZADT;ZFP276;ZNF477	zinc finger protein 276		0.593155	0.0848663	0.00183759	14.6259	8.20461e-12	4.06128e-10	19.0541	0.040555	0.62741	0.463756	0.555757	0.697014	0.648525	0.548767
DR1	DR1	NC2;NC2-BETA;NC2B;NCB2	down-regulator of transcription 1	ATAC	1.2464	0.181269	0.0083835	14.3888	1.09303e-11	5.24653e-10	19.0541	0.0866229	1.4239	1.20533	1.21976	0.993927	0.898429	2.02392
ARID1A	ARID1A	B120;BAF250;BAF250a;BM029;C1orf4;CSS2;ELD;MRD14;OSA1;P270;SMARCF1;hELD;hOSA1	AT-rich interaction domain 1A	BAF;PBAF	4.83549	0.712398	0.129486	14.2039	1.37067e-11	6.38571e-10	19.0541	0.340433	5.59576	3.72139	5.51098	4.87087	5.11239	2.8254
EP300	EP300	KAT3B;MKHK2;RSTS2;p300	E1A binding protein p300		1.70996	0.252715	0.0162945	14.1594	1.44798e-11	6.55313e-10	19.0541	0.120765	2.11105	1.92234	1.70035	2.06441	0.978665	0
HDAC2	HDAC2	HD2;KDAC2;RPD3;YAF1	histone deacetylase 2	BHC;CtBP;EMSY;HDAC-ELMSAN1-DNTTIP1;LSD-CoREST;N-CoR2;NuRD;SIN3A/B;ncPRC1.6	0.695379	0.107574	0.00295252	13.5271	3.20782e-11	1.41144e-09	19.0541	0.0514063	0.968631	0.71211	0.72436	0.764589	0.363927	0.639245
SP110	SP110	IFI41;IFI75;IPR1;VODI	SP110 nuclear body protein		0.771974	0.120236	0.00368858	13.4344	3.54295e-11	1.51676e-09	19.0807	0.0574626	0.800115	0.787817	0.727045	0.766069	0.927162	0.359187
USP7	USP7	HAUSP;TEF1	ubiquitin specific peptidase 7	MLL5-OGT-USP7;ncPRC1.1	0.823812	0.128859	0.00423648	13.3784	3.88464e-11	1.61928e-09	19.0541	0.0615776	1.03762	0.549	0.868978	0.874634	0.819573	0.560633
SMARCA4 (1)	SMARCA4	BAF190;BAF190A;BRG1;CSS4;MRD16;RTPS2;SNF2;SNF2L4;SNF2LB;SWI2;hSNF2b	SWI/SNF related, matrix associated, actin dependent regulator of chromatin, subfamily a, member 4	BAF;EBAFA/B;GBAF;N-CoR1;PBAF	4.65798	0.746588	0.142213	13.0559	5.92053e-11	2.40465e-09	19.0541	0.356771	5.62062	5.305	5.53326	5.589	3.67649	2.28321
MEAF6	MEAF6	C1orf149;CENP-28;EAF6;NY-SAR-91	MYST/Esa1 associated factor 6	HBO1;MOZ/MORF;NuA4	1.0061	0.162227	0.00671465	12.978	6.56306e-11	2.59897e-09	19.0541	0.0775232	1.37984	1.26937	1.16559	1.0976	0.472811	0.926818
YEATS2	YEATS2		YEATS domain containing 2	ATAC	1.21921	0.197773	0.00997962	12.9003	7.27706e-11	2.81143e-09	19.0541	0.0945099	1.43822	1.14672	1.18151	0.936697	0.939576	2.37958
ABRAXAS1	ABRAXAS1	ABRA1;CCDC98;FAM175A	abraxas 1, BRCA1 A complex subunit	BRCA1-A	0.651735	0.106616	0.00290018	12.792	8.41117e-11	3.17221e-09	19.0541	0.0509486	0.51171	0.696665	0.605455	0.85321	0.585908	0.86384
DPY30	DPY30	Cps25;HDPY-30;Saf19	dpy-30 histone methyltransferase complex regulatory subunit	MLL1/2;MLL3/4;SET1A/B	0.581795	0.0968219	0.0023918	12.5744	1.12851e-10	4.15713e-09	19.0541	0.0462682	0.63219	0.741779	0.539007	0.738634	0.301371	0.510178
BPTF (1)	BPTF	FAC1;FALZ;NEDDFL;NURF301	bromodomain PHD finger transcription factor	NuRF	1.35117	0.225213	0.0129409	12.5547	1.1591e-10	4.17275e-09	19.0541	0.107622	1.38322	1.73314	1.78842	1.43161	1.01505	0.693976
RBBP5	RBBP5	RBQ3;SWD1	RB binding protein 5, histone lysine methyltransferase complex subunit	MLL1/2;MLL3/4;SET1A/B	0.406146	0.0693742	0.00122793	12.2511	1.7597e-10	6.19413e-09	19.0541	0.0331518	0.511466	0.467512	0.35357	0.438329	0.172215	0.476512
BCL7C	BCL7C		BAF chromatin remodeling complex subunit BCL7C	GBAF	4.64345	0.796753	0.161966	12.1957	1.90052e-10	6.5444e-09	19.0541	0.380744	4.57203	5.59687	5.79782	4.43492	4.32682	2.73049
BAZ2B	BAZ2B	WALp4	bromodomain adjacent to zinc finger domain 2B		2.21386	0.380836	0.0370044	12.1648	1.98448e-10	6.54877e-09	19.0541	0.18199	2.45068	2.61414	1.75176	3.03607	1.23201	2.75622
ING4	ING4	my036;p29ING4	inhibitor of growth family member 4	HBO1	0.784808	0.134973	0.00464816	12.1665	1.94476e-10	6.54877e-09	19.0807	0.0645054	0.728025	1.14243	0.745547	0.708679	0.791925	0.599972
GTF3C2	GTF3C2	TFIIIC-BETA;TFIIIC110	general transcription factor IIIC subunit 2		1.04835	0.182324	0.00848134	12.0324	2.38906e-10	7.72299e-09	19.0541	0.0871269	1.25323	0.991244	1.09906	1.35223	0.715902	0.172718
ELMSAN1	ELMSAN1	C14orf117;C14orf43;LSR68;MIDEAS;c14_5541	ELM2 and Myb/SANT domain containing 1	HDAC-ELMSAN1-DNTTIP1	0.66128	0.115633	0.0034115	11.9672	2.61932e-10	8.29801e-09	19.0541	0.0552577	0.866562	0.815713	0.615509	0.922957	0.327455	0.374779
ZZZ3	ZZZ3	ATAC1	zinc finger ZZ-type containing 3	ATAC	1.26104	0.222146	0.0125909	11.879	2.96819e-10	9.21884e-09	19.0541	0.106157	1.4517	1.15979	1.22311	0.941657	0.862834	2.35195
CHD3	CHD3	Mi-2a;Mi2-ALPHA;SNIBCPS;ZFH	chromodomain helicase DNA binding protein 3	NuRD	1.29954	0.23493	0.0140817	11.5756	4.58968e-10	1.39809e-08	19.0541	0.112266	1.60197	0.833763	1.62095	0.945959	1.62954	0.161653
GTF3C5	GTF3C5	TFIIIC63;TFIIICepsilon;TFiiiC2-63	general transcription factor IIIC subunit 5		1.12054	0.204631	0.0106837	11.459	5.43886e-10	1.6255e-08	19.0541	0.0977868	1.0055	1.20221	1.40749	1.26771	0.979408	0
HSPA8	HSPA8	HEL-33;HEL-S-72p;HSC54;HSC70;HSC71;HSP71;HSP73;HSPA10;LAP-1;LAP1;NIP71	heat shock protein family A (Hsp70) member 8		0.466555	0.0858965	0.00188252	11.3652	6.1402e-10	1.76838e-08	19.0807	0.0410512	0.556732	0.538778	0.473457	0.614975	0.207191	0.379487
TADA3	TADA3	ADA3;NGG1;STAF54;TADA3L;hADA3	transcriptional adaptor 3	ATAC;PCAF;SAGA;TFTC	1.12655	0.207057	0.0109385	11.3855	6.05753e-10	1.76838e-08	19.0541	0.0989463	1.25718	1.10815	1.04906	0.898692	0.755412	2.23248
ASH2L	ASH2L	ASH2;ASH2L1;ASH2L2;Bre2	ASH2 like, histone lysine methyltransferase complex subunit	MLL1/2;MLL3/4;SET1A/B	0.392061	0.0723051	0.00133388	11.3469	6.4119e-10	1.81365e-08	19.0541	0.0345524	0.471912	0.418902	0.391961	0.468349	0.11742	0.491478
HSPA1A/HSPA1B	HSPA1B;HSPA1A	HEL-S-103;HSP70-1;HSP70-1A;HSP70-1B;HSP70-2;HSP70.1;HSP70.2;HSP70I;HSP72;HSPA1;HSX70	heat shock protein family A (Hsp70) member 1B;heat shock protein family A (Hsp70) member 1A		0.534426	0.099079	0.00250462	11.2875	6.99924e-10	1.94505e-08	19.0541	0.0473468	0.648697	0.577005	0.502133	0.74056	0.234437	0.441612
SGF29	SGF29	CCDC101;STAF36;TDRD29	SAGA complex associated factor 29	ATAC;SAGA	1.07595	0.20168	0.0103778	11.164	8.40797e-10	2.29625e-08	19.0541	0.0963769	1.15881	1.13385	0.923084	0.872748	0.802194	2.13498
BAZ1B	BAZ1B	WBSCR10;WBSCR9;WSTF	bromodomain adjacent to zinc finger domain 1B	B-WICH;WICH	-1.54975	0.293112	0.0219202	-11.0642	9.76222e-10	2.62091e-08	19.0541	0.140069	-0.913656	-1.22153	-1.66495	-1.17608	-1.11731	-2.42093
KIF4A	KIF4A	KIF4;KIF4G1;MRX100	kinesin family member 4A		0.915525	0.173548	0.00768455	11.0393	1.01339e-09	2.67536e-08	19.0541	0.0829334	0.766638	0.755616	0.751885	1.12414	1.31577	0
MORF4L1	MORF4L1	Eaf3;FWP006;HsT17725;MEAF3;MORFRG15;MRG15;S863-6	mortality factor 4 like 1	EMSY;NuA4	1.21357	0.235039	0.0140947	10.8048	1.44579e-09	3.75431e-08	19.0541	0.112318	1.72252	1.49722	1.24519	1.16178	0.389567	1.27684
HDAC1	HDAC1	GON-10;HD1;KDAC1;RPD3;RPD3L1	histone deacetylase 1	BHC;CtBP;EMSY;HDAC-ELMSAN1-DNTTIP1;LSD-CoREST;N-CoR2;NuRD;SIN3A/B;ncPRC1.6	0.67107	0.130352	0.00433524	10.7731	1.51761e-09	3.87725e-08	19.0541	0.0622912	0.78071	0.690567	0.636898	0.787778	0.321316	1.34553
PRDM2	PRDM2	HUMHOXY1;KMT8;KMT8A;MTB-ZF;RIZ;RIZ1;RIZ2	PR/SET domain 2		0.493678	0.0966868	0.00238513	10.6848	1.73794e-09	4.36968e-08	19.0541	0.0462037	0.622243	0.385097	0.55776	0.652743	0.296854	0.408632
SAP30	SAP30		Sin3A associated protein 30	N-CoR2;SIN3A/B	0.557234	0.110082	0.00309177	10.5929	2.00328e-09	4.95812e-08	19.0541	0.0526046	0.75832	0.612516	0.478895	0.259015	0.590664	0.980351
ZMYM3	ZMYM3	DXS6673E;MYM;XFIM;ZNF198L2;ZNF261	zinc finger MYM-type containing 3	BHC	0.844644	0.167319	0.0071428	10.5638	2.09575e-09	5.0298e-08	19.0541	0.0799566	0.963212	0.828383	0.689948	1.36395	0.401577	1.51218
CDCA8	CDCA8	BOR;BOREALIN;DasraB;MESRGP	cell division cycle associated 8	Chromosomal passenger	1.16531	0.230775	0.013588	10.5668	2.08599e-09	5.0298e-08	19.0541	0.11028	1.35821	0.59794	1.05287	1.34404	1.79941	0.808448
BRCC3	BRCC3	BRCC36;C6.1A;CXorf53	BRCA1/BRCA2-containing complex subunit 3	BRCA1-A;BRCC;BRISC	0.600591	0.119664	0.00365348	10.5028	2.30436e-09	5.44791e-08	19.0541	0.0571839	0.579765	0.508079	0.468261	1.02232	0.52378	0.370342
SIN3A	SIN3A	WITKOS	SIN3 transcription regulator family member A	N-CoR2;SIN3A/B	0.544432	0.109341	0.00305029	10.4197	2.62438e-09	6.11327e-08	19.0541	0.0522505	0.752327	0.666602	0.482721	0.205435	0.59282	0.735626
PRR12	PRR12	KIAA1205	proline rich 12		0.695225	0.139903	0.00499384	10.3989	2.71122e-09	6.22403e-08	19.0541	0.0668555	1.00606	0.767875	0.788914	0.658246	0.281014	0.349897
CHD6	CHD6	CHD-6;CHD5;RIGB	chromodomain helicase DNA binding protein 6		0.761532	0.153883	0.00604168	10.3559	2.90085e-09	6.5642e-08	19.0541	0.0735358	1.27921	0.695	1.07595	0.792304	0.428733	0.546182
RING1	RING1	RING1A;RNF1	ring finger protein 1	PRC1;ncPRC1;ncPRC1.1;ncPRC1.3/5;ncPRC1.6	0.402126	0.0814836	0.00169402	10.3272	3.03536e-09	6.77185e-08	19.0541	0.0389385	0.287931	0.271699	0.42704	0.513327	0.287195	0.627458
ZNF512B	ZNF512B	GM632	zinc finger protein 512B		0.329744	0.0669989	0.00114528	10.2991	3.17303e-09	6.98067e-08	19.0541	0.0320167	0.350325	0.272168	0.27089	0.402779	0.138693	0.546269
SINHCAF	SINHCAF	C12orf14;FAM60A;L4;TERA	SIN3-HDAC complex associated factor	SIN3A/B	0.526945	0.107444	0.00294541	10.263	3.36e-09	7.29073e-08	19.0541	0.0513444	0.792659	0.592662	0.505289	0.257047	0.481361	0.548993
DNTTIP1	DNTTIP1	C20orf167;Tdif1;dJ447F3.4	deoxynucleotidyltransferase terminal interacting protein 1	HDAC-ELMSAN1-DNTTIP1	0.632564	0.131352	0.00440204	10.0776	4.51636e-09	9.66745e-08	19.0541	0.0627693	0.856499	0.788549	0.620835	0.887005	0.249458	0.349221
HSPA5	HSPA5	BIP;GRP78;HEL-S-89n;MIF2	heat shock protein family A (Hsp70) member 5		0.49957	0.104253	0.00277303	10.0277	4.89434e-09	1.03369e-07	19.0541	0.0498193	0.648436	0.571188	0.539806	0.677118	0.118091	0.428878
CBX3	CBX3	HECH;HP1-GAMMA;HP1Hs-gamma	chromobox 3	KAP1-HP1;L3MBTL1	0.615576	0.128805	0.00423293	10.0009	5.10985e-09	1.05117e-07	19.0541	0.0615518	0.881674	0.591818	0.646623	0.589639	0.369523	0.497951
YEATS4	YEATS4	4930573H17Rik;B230215M10Rik;GAS41;NUBI-1;YAF9	YEATS domain containing 4	NuA4;SRCAP	0.897561	0.187725	0.00899132	10.0053	5.07363e-09	1.05117e-07	19.0541	0.0897081	1.35292	1.3009	0.873997	0.844299	0.347589	0.638267
DMAP1	DMAP1	DNMAP1;DNMTAP1;EAF2;MEAF2;SWC4	DNA methyltransferase 1 associated protein 1	NuA4;SRCAP	0.901587	0.189162	0.00912948	9.97388	5.33826e-09	1.08408e-07	19.0541	0.0903948	1.28458	1.30973	0.86497	0.915681	0.288622	0.667003
YAP1	YAP1	COB1;YAP;YAP2;YAP65;YKI	Yes associated protein 1	YAP1-TEAD1	1.21554	0.256079	0.0167312	9.93311	5.70272e-09	1.14343e-07	19.0541	0.122372	1.38062	1.39846	1.60974	1.31806	0.409501	0
UIMC1	UIMC1	RAP80;X2HRIP110	ubiquitin interaction motif containing 1	BRCA1-A	0.596686	0.126431	0.00407836	9.87605	6.25704e-09	1.23889e-07	19.0541	0.0604175	0.637524	0.492091	0.516007	0.911349	0.488957	0.390002
SMARCC1	SMARCC1	BAF155;CRACC1;Rsc8;SRG3;SWI3	SWI/SNF related, matrix associated, actin dependent regulator of chromatin subfamily c member 1	BAF;EBAFA/B;GBAF;N-CoR1;PBAF	4.60341	0.981989	0.246032	9.80987	6.97091e-09	1.3632e-07	19.0541	0.469263	5.68268	5.44026	5.89546	5.76156	3.61557	2.13903
KAT2A	KAT2A	GCN5;GCN5L2;PCAF-b;hGCN5	lysine acetyltransferase 2A	ATAC;SAGA;TFTC	1.09223	0.233957	0.0139652	9.76946	7.44807e-09	1.43875e-07	19.0541	0.111801	1.17499	0.992931	1.07793	0.904876	0.790389	2.72967
ING5	ING5	p28ING5	inhibitor of growth family member 5	HBO1;MOZ/MORF	0.666296	0.143089	0.00522398	9.74341	7.67109e-09	1.46398e-07	19.0807	0.0683843	0.971876	0.706713	0.82113	0.622377	0.503318	0.409105
MBD3	MBD3		methyl-CpG binding domain protein 3	NuRD	1.24331	0.268311	0.0183678	9.69688	8.39279e-09	1.58264e-07	19.0541	0.128218	1.75883	1.11046	1.60702	1.40485	0.867629	0
CDCA2	CDCA2	PPP1R81;Repo-Man	cell division cycle associated 2		0.23442	0.050762	0.000657439	9.66378	8.86423e-09	1.65188e-07	19.0541	0.0242576	0.189323	0.206357	0.179354	0.288067	0.291622	0.251107
TAF10	TAF10	TAF2A;TAF2H;TAFII30	TATA-box binding protein associated factor 10	PCAF;SAGA;TFIID;TFTC	1.35772	0.296572	0.0224409	9.58011	1.01833e-08	1.87563e-07	19.0541	0.141723	0.952249	1.70363	1.08784	1.55251	0.748152	2.30077
HSPA9	HSPA9	CRP40;CSA;EVPLS;GRP-75;GRP75;HEL-S-124m;HSPA9B;MOT;MOT2;MTHSP75;PBP74;SAAN;SIDBA4	heat shock protein family A (Hsp70) member 9		0.417742	0.0915094	0.00213653	9.55286	1.06558e-08	1.94009e-07	19.0541	0.0437295	0.499004	0.499144	0.374607	0.526676	0.197596	0.401817
SCML2	SCML2		Scm polycomb group protein like 2	PRC1	0.333922	0.0734369	0.00137596	9.51527	1.13455e-08	2.04219e-07	19.0541	0.0350932	0.422498	0.111235	0.308082	0.459442	0.376681	0.236706
PHIP	PHIP	BRWD2;DCAF14;DIDOD;WDR11;ndrp	pleckstrin homology domain interacting protein		2.04473	0.450144	0.0516989	9.50553	1.15318e-08	2.05241e-07	19.0541	0.21511	2.03381	2.34082	2.64737	0	2.71934	2.02066
ZNF668	ZNF668		zinc finger protein 668		0.699478	0.154235	0.00606937	9.49035	1.18282e-08	2.08177e-07	19.0541	0.0737041	0.95486	0.688848	0.801206	0.998525	0.263728	0.393386
CDYL	CDYL	CDYL1	chromodomain Y like		0.846992	0.188542	0.00906975	9.40073	1.37488e-08	2.3932e-07	19.0541	0.0900985	1.04126	0.913393	0.770081	1.33921	0.298804	-0.164913
GATAD2A	GATAD2A	p66alpha	GATA zinc finger domain containing 2A	NuRD	1.3003	0.290377	0.0215131	9.37067	1.44635e-08	2.49025e-07	19.0541	0.138762	1.78341	1.04773	1.87498	1.12592	1.15303	-1.16769
BCL7B	BCL7B		BAF chromatin remodeling complex subunit BCL7B	GBAF	3.10981	0.697074	0.123976	9.33566	1.5345e-08	2.6136e-07	19.0541	0.333111	4.31841	3.50777	4.43057	3.01673	2.63433	2.03154
BAZ2A	BAZ2A	TIP5;WALp3	bromodomain adjacent to zinc finger domain 2A	NoRC	2.31664	0.522961	0.0697777	9.27	1.71526e-08	2.89039e-07	19.0541	0.249907	4.01933	3.97161	1.51617	3.11755	1.40832	1.86558
KAT14 (1)	KAT14	ATAC2;CRP2BP;CSRP2BP;PRO1194;dJ717M23.1	lysine acetyltransferase 14	ATAC	1.3967	0.317511	0.0257215	9.2052	1.91545e-08	3.19376e-07	19.0541	0.151729	1.46406	1.14506	1.26412	1.09037	0.946672	3.2216
HSPA6	HSPA6	HSP70B'	heat shock protein family A (Hsp70) member 6		0.477172	0.108846	0.00302281	9.17305	1.99918e-08	3.29865e-07	19.0807	0.0520189	0.567617	0.537732	0.50748	0.630693	0.139857	0.479652
AFF4	AFF4	AF5Q31;CHOPS;MCEF	AF4/FMR2 family member 4		1.78491	0.407574	0.042383	9.1643	2.05424e-08	3.35455e-07	19.0541	0.194767	1.79598	1.49501	0.916639	1.19628	2.50674	3.64598
TNRC18	TNRC18	CAGL79;TNRC18A	trinucleotide repeat containing 18		0.664225	0.152525	0.00593557	9.11305	2.24305e-08	3.6255e-07	19.0541	0.0728872	0.508686	0.675773	0.657553	0.761889	0.675974	0.535089
KDM1A	KDM1A	AOF2;BHC110;CPRF;KDM1;LSD1	lysine demethylase 1A	BHC;CtBP;NuRD;SCL	0.662982	0.152883	0.00596344	9.07472	2.39603e-08	3.83365e-07	19.0541	0.0730581	0.718268	0.623775	0.506494	1.27217	0.269701	0.765117
KDM5A	KDM5A	RBBP-2;RBBP2;RBP2	lysine demethylase 5A	EMSY	0.574936	0.133268	0.00453134	9.02789	2.59777e-08	4.11487e-07	19.0541	0.0636845	0.932335	0.639551	0.879195	0.402634	0.435181	0.375211
EP400 (1)	EP400	CAGH32;P400;TNRC12	E1A binding protein p400	NuA4	1.62054	0.37701	0.0362646	8.99492	2.75038e-08	4.31346e-07	19.0541	0.180161	2.68873	2.35844	1.4698	1.32173	0.420302	1.66466
BABAM2	BABAM2	BRCC4;BRCC45;BRE	BRISC and BRCA1 A complex member 2	BRCA1-A;BRCC;BRISC	0.613943	0.143054	0.00522128	8.9809	2.81809e-08	4.35069e-07	19.0541	0.068361	0.65636	0.427223	0.635639	0.899708	0.549487	0
RUVBL2	RUVBL2	CGI-46;ECP-51;ECP51;INO80J;REPTIN;RVB2;TAP54-beta;TIH2;TIP48;TIP49B	RuvB like AAA ATPase 2	INO80;NuA4;SRCAP	0.62528	0.145732	0.00541858	8.97866	2.82905e-08	4.35069e-07	19.0541	0.0696406	0.963602	0.965347	0.547267	0.555409	0.145986	0.572308
DPF2	DPF2	CSS7;REQ;UBID4;ubi-d4	double PHD fingers 2		5.18458	1.21085	0.374074	8.96014	2.92152e-08	4.4497e-07	19.0541	0.578627	5.71439	3.90017	5.09538	5.15324	6.7509	2.03196
TPX2	TPX2	C20orf1;C20orf2;DIL-2;DIL2;FLS353;GD:C20orf1;HCA519;HCTP4;REPP86;p100	TPX2 microtubule nucleation factor		0.310548	0.0737247	0.00138677	8.81469	3.76652e-08	5.68206e-07	19.0541	0.0352308	0.30631	0.204443	0.332559	0.455344	0.440954	0.0451864
PAXIP1	PAXIP1	CAGF28;CAGF29;PACIP1;PAXIP1L;PTIP;TNRC2	PAX interacting protein 1	MLL3/4	1.5211	0.36199	0.0334327	8.79328	3.91092e-08	5.84425e-07	19.0541	0.172984	2.11394	1.74666	1.98881	1.60485	0.310122	0
BABAM1/AC010463.1	BABAM1;AC010463.1	C19orf62;HSPC142;MERIT40;NBA1	BRISC and BRCA1 A complex member 1	BRCA1-A;BRISC	0.596186	0.142013	0.00514561	8.78502	3.96818e-08	5.87439e-07	19.0541	0.0678639	0.527328	0.415124	0.535004	0.926558	0.645977	0
KLF4 (1)	KLF4	EZF;GKLF	Kruppel like factor 4		0.842473	0.201044	0.0103124	8.76911	4.08088e-08	5.97657e-07	19.0541	0.0960728	1.14414	0.993193	0.941899	1.02408	0.10515	1.03028
VPS72	VPS72	CFL1;Swc2;TCFL1;YL-1;YL1	vacuolar protein sorting 72 homolog	NuA4;SRCAP	0.563104	0.134444	0.00461171	8.76471	4.11267e-08	5.97657e-07	19.0541	0.0642468	0.780553	0.841324	0.439901	0.619562	0.267348	0.441111
UBQLN4	UBQLN4	A1U;A1Up;C1orf6;CIP75;UBIN	ubiquilin 4		0.894967	0.214461	0.0117348	8.73271	4.35148e-08	6.26614e-07	19.0541	0.102484	0.954961	0.965544	0.702444	1.51303	0.744219	0
KMT2C	KMT2C	HALR;KLEFS2;MLL3	lysine methyltransferase 2C	MLL3/4	2.04695	0.491409	0.0616117	8.71678	4.47568e-08	6.38692e-07	19.0541	0.234829	2.98572	2.45164	2.40496	2.19704	0.464574	-1.21364
BRD8 (2)	BRD8	SMAP;SMAP2;p120	bromodomain containing 8	NuA4	1.55687	0.375436	0.0359624	8.67773	4.79606e-08	6.783e-07	19.0541	0.179409	1.81785	2.01021	1.33197	1.0587	0.523681	3.1643
TAF12	TAF12	TAF2J;TAFII20	TATA-box binding protein associated factor 12	PCAF;SAGA;TFIID;TFTC	1.02916	0.248479	0.0157528	8.66731	4.88557e-08	6.84845e-07	19.0541	0.118741	1.17205	1.68524	0.757699	1.35015	0.44196	0.719577
CDCA7L	CDCA7L	JPO2;R1;RAM2	cell division cycle associated 7 like		0.302452	0.0736465	0.00138383	8.59399	5.56625e-08	7.73416e-07	19.0541	0.0351934	0.349267	0.258458	0.21145	0.388626	0.256808	0.468651
RCOR1 (1)				CtBP	0.62309	0.153755	0.00603178	8.47954	6.75893e-08	9.30969e-07	19.0807	0.0734815	0.744989	0.557448	0.496048	1.10966	0.321484	0.60084
RUVBL1	RUVBL1	ECP-54;ECP54;INO80H;NMP 238;NMP238;PONTIN;Pontin52;RVB1;TIH1;TIP49;TIP49A	RuvB like AAA ATPase 1	INO80;NuA4;SRCAP	0.637751	0.158231	0.00638791	8.43436	7.41178e-08	1.01209e-06	19.0541	0.0756135	1.01493	1.03421	0.568587	0.553708	0.142019	0.517071
KAT7 (1)	KAT7	HBO1;HBOA;MYST2;ZC2HC7	lysine acetyltransferase 7	HBO1	0.445106	0.110515	0.00311616	8.42817	7.49499e-08	1.01471e-06	19.0541	0.0528117	0.393829	0.347654	0.5687	0.348835	0.728535	0.320318
RREB1	RREB1	FINB;HNT;LZ321;RREB-1;Zep-1	ras responsive element binding protein 1	CtBP	0.707697	0.17664	0.00796075	8.38398	8.11827e-08	1.08977e-06	19.0541	0.0844107	0.778733	0.681028	0.478073	1.4161	0.255171	0.794277
PHC3	PHC3	EDR3;HPH3	polyhomeotic homolog 3	PRC1	0.667031	0.167111	0.00712502	8.35282	8.58999e-08	1.12771e-06	19.0541	0.079857	0.613097	0.755583	0.702119	0.827352	0.278957	0.80779
TAF6	TAF6	ALYUS;MGC:8964;TAF(II)70;TAF(II)80;TAF2E;TAFII-70;TAFII-80;TAFII70;TAFII80;TAFII85	TATA-box binding protein associated factor 6	TFIID;TFTC	1.10514	0.276921	0.0195655	8.35125	8.61442e-08	1.12771e-06	19.0541	0.132332	1.60239	1.58952	1.08207	1.23768	0.515856	1.14861
ING2	ING2	ING1L;p33ING2	inhibitor of growth family member 2	SIN3A/B	0.617449	0.154653	0.00610231	8.35476	8.55977e-08	1.12771e-06	19.0541	0.0739039	0.887576	0.734007	0.743215	0.20885	0.682136	0.379339
PHF21A	PHF21A	BHC80;BM-006	PHD finger protein 21A	BHC;LSD-CoREST	0.594435	0.149621	0.00571171	8.31384	9.22046e-08	1.19715e-06	19.0541	0.0714995	0.695725	0.292421	0.732413	0.659197	0.695456	-1.36424
TAF9B	TAF9B	DN-7;DN7;TAF9L;TAFII31L;TFIID-31	TATA-box binding protein associated factor 9b	TFIID;TFTC	1.01925	0.257116	0.0168669	8.29548	9.53384e-08	1.22777e-06	19.0541	0.122868	0.825544	1.74526	0.948522	1.44114	0.809773	0.359456
BRD8 (1)	BRD8	SMAP;SMAP2;p120	bromodomain containing 8	NuA4	1.59865	0.408043	0.0424805	8.19856	1.13821e-07	1.45397e-06	19.0541	0.194991	2.72968	2.4239	1.47856	1.36029	0.437473	1.54285
BAP1	BAP1	HUCEP-13;UCHL2;hucep-6	BRCA1 associated protein 1	PR-DUB	1.61072	0.413245	0.0435705	8.15647	1.22973e-07	1.55831e-06	19.0541	0.197477	2.45243	1.51874	1.81186	2.0177	0.111112	0
TRRAP	TRRAP	DEDDFA;PAF350/400;PAF400;STAF40;TR-AP;Tra1	transformation/transcription domain associated protein	NuA4;PCAF;SAGA;TFTC	1.23969	0.319798	0.0260934	8.11202	1.33473e-07	1.67795e-06	19.0541	0.152822	2.0855	1.83055	1.24207	1.17586	0.368068	0.473744
INTS3	INTS3	C1orf193;C1orf60;INT3;SOSS-A;SOSSA	integrator complex subunit 3	Integrator;SOSS1-2	0.387173	0.09999	0.00255095	8.10212	1.34572e-07	1.67844e-06	19.0807	0.0477867	0.406425	0.372513	0.494557	0.417699	0.207155	0.414738
NUP153	NUP153	HNUP153;N153	nucleoporin 153	Nuclear pore complex	0.255494	0.066034	0.00111253	8.09663	1.37321e-07	1.69935e-06	19.0541	0.0315556	0.372205	0.291669	0.250896	0.322828	0.00337494	0.249956
SUPT20H	SUPT20H	C13;C13orf19;FAM48A;FP757;P38IP;SPT20	SPT20 homolog, SAGA complex component	SAGA	0.891225	0.231161	0.0136335	8.06796	1.448e-07	1.778e-06	19.0541	0.110465	0.685441	1.00194	0.645933	0.820672	0.462063	1.855
JAZF1	JAZF1	TIP27;ZNF802	JAZF zinc finger 1		1.6927	0.439799	0.0493499	8.05412	1.4856e-07	1.81015e-06	19.0541	0.210166	1.84503	2.54238	1.49614	1.35642	0.479494	3.65414
SRSF10	SRSF10	FUSIP1;FUSIP2;NSSR;PPP1R149;SFRS13;SFRS13A;SRp38;SRrp40;TASR;TASR1;TASR2	serine and arginine rich splicing factor 10		-0.428262	0.111335	0.00316258	-8.04951	1.49835e-07	1.81175e-06	19.0541	0.0532036	-0.708962	-0.388023	-0.612303	-0.392778	-0.0915217	-0.370391
HMGXB4	HMGXB4	HMG2L1;HMGBCG;THC211630	HMG-box containing 4		1.34188	0.349908	0.0312382	8.02512	1.56774e-07	1.88129e-06	19.0541	0.16721	1.69267	1.86779	2.22259	1.07689	0.570326	1.34602
SRBD1	SRBD1		S1 RNA binding domain 1		0.508749	0.13342	0.00454174	7.97943	1.70681e-07	2.03278e-06	19.0541	0.0637575	0.289195	0.263839	0.394999	0.908328	0.75477	0
KMT2D	KMT2D	AAD10;ALR;CAGL114;KABUK1;KMS;MLL2;MLL4;TNRC21	lysine methyltransferase 2D	MLL3/4	1.22885	0.32411	0.0268017	7.93413	1.8574e-07	2.17935e-06	19.0541	0.154882	1.98595	1.48723	1.47899	1.18913	0.126131	-0.128837
BBX	BBX	ARTC1;HBP2;HSPC339;MDS001	BBX high mobility group box domain containing		0.662086	0.174561	0.00777454	7.93701	1.84744e-07	2.17935e-06	19.0541	0.0834176	0.682794	0.726654	0.762105	0.643574	0.811736	0.0877959
RPS7	RPS7	DBA8;S7;eS7	ribosomal protein S7	40S Ribosomal subunit	0.490368	0.129496	0.0042785	7.92421	1.89217e-07	2.20382e-06	19.0541	0.0618823	0.61053	0.4631	0.580514	0.650094	0.175138	0.452963
ATXN7	ATXN7	ADCAII;OPCA3;SCA7;SGF73	ataxin 7	SAGA;TFTC	0.913434	0.24205	0.0149482	7.89701	1.99103e-07	2.30204e-06	19.0541	0.115668	0.831684	1.00557	0.479035	1.12869	0.664201	2.2361
SMARCB1	SMARCB1	BAF47;CSS3;INI1;MRD15;PPP1R144;RDT;RTPS1;SNF5;SNF5L1;SWNTS1;Sfh1p;Snr1;hSNFS	SWI/SNF related, matrix associated, actin dependent regulator of chromatin, subfamily b, member 1	BAF;EBAFA/B;N-CoR1;PBAF	4.02771	1.08114	0.298224	7.79591	2.40808e-07	2.76406e-06	19.0541	0.516644	4.38864	2.60823	4.79076	4.03565	4.46227	4.23616
ASXL2	ASXL2	ASXH2;SHAPNS	ASXL transcriptional regulator 2	PR-DUB	1.58743	0.426424	0.0463939	7.79011	2.43462e-07	2.77442e-06	19.0541	0.203775	2.40443	1.84705	2.06286	1.6573	0.113009	0
ING3	ING3	Eaf4;ING2;MEAF4;p47ING3	inhibitor of growth family member 3	NuA4;Piccolo NuA4	1.52784	0.41141	0.0431845	7.77129	2.52277e-07	2.85433e-06	19.0541	0.1966	2.68855	2.2009	1.41331	1.28733	0.542597	0.96376
TAF6L	TAF6L	PAF65A	TATA-box binding protein associated factor 6 like	PCAF;SAGA;TFTC	0.912518	0.246159	0.0154599	7.75742	2.58983e-07	2.90943e-06	19.0541	0.117632	0.737746	1.06916	0.53347	1.01316	0.510563	2.25706
PCGF6	PCGF6	MBLR;RNF134	polycomb group ring finger 6	ncPRC1.6	0.985111	0.266031	0.0180569	7.74897	2.63161e-07	2.93555e-06	19.0541	0.127128	1.22228	1.10928	1.46087	1.23345	-0.034521	0
BRCA1	BRCA1	BRCAI;BRCC1;BROVCA1;FANCS;IRIS;PNCA4;PPP1R53;PSCP;RNF53	BRCA1 DNA repair associated	BRCA1-A;BRCC	0.418336	0.113086	0.00326281	7.74121	2.67058e-07	2.95818e-06	19.0541	0.0540401	0.437495	0.34761	0.354313	0.700375	0.373374	0.124038
SS18L2	SS18L2	KIAA-iso	SS18 like 2		0.678473	0.183863	0.0086254	7.72124	2.74796e-07	3.02275e-06	19.0807	0.0878709	0.813893	0.885318	0.808372	0.296268	0.875783	0.263802
SMARCA2	SMARCA2	BAF190;BRM;NCBRS;SNF2;SNF2L2;SNF2LA;SWI2;Sth1p;hBRM;hSNF2a	SWI/SNF related, matrix associated, actin dependent regulator of chromatin, subfamily a, member 2	BAF;GBAF	4.49603	1.21857	0.378863	7.7209	2.77543e-07	3.03192e-06	19.0541	0.58232	5.02606	4.67847	6.72902	4.72652	4.0818	2.3509
KAT5	KAT5	ESA1;HTATIP;HTATIP1;PLIP;TIP;TIP60;ZC2HC5;cPLA2	lysine acetyltransferase 5	NuA4;Piccolo NuA4	1.47845	0.401631	0.041156	7.70319	2.87039e-07	3.11417e-06	19.0541	0.191927	2.81545	2.14168	1.34072	1.35881	0.472596	2.15332
CBX4	CBX4	NBP16;PC2	chromobox 4	PRC1	0.778133	0.213241	0.0116017	7.63612	3.26149e-07	3.51442e-06	19.0541	0.101902	1.04085	0.957377	1.13992	1.10646	0.0547339	0.60343
BRMS1	BRMS1		BRMS1 transcriptional repressor and anoikis regulator	SIN3A/B	0.683272	0.187548	0.00897432	7.62383	3.33899e-07	3.57362e-06	19.0541	0.0896233	0.749674	0.65743	0.665892	0.381975	0.726604	2.37127
MED6	MED6	ARC33;NY-REN-28	mediator complex subunit 6	Mediator	0.757793	0.209192	0.0111653	7.58047	3.62788e-07	3.85675e-06	19.0541	0.0999666	0.928694	1.07747	0.811474	0.805106	0.257237	0
POLE3	POLE3	CHARAC17;CHRAC17;CHRAC2;YBL1;p17	DNA polymerase epsilon 3, accessory subunit	Base Excision Repair Complex;CHRAC	0.781559	0.218817	0.0122163	7.47433	4.44969e-07	4.69887e-06	19.0541	0.104566	1.03631	0.774012	0.702874	0.691621	1.38819	-0.0177621
MSL1	MSL1	MSL-1	MSL complex subunit 1	MSL	0.456704	0.128452	0.00420976	7.44022	4.75301e-07	4.98594e-06	19.0541	0.0613831	0.667736	0.561861	0.419347	0.808353	0.20388	0.232116
BARD1	BARD1		BRCA1 associated RING domain 1	BRCA1-A;BRCC	0.312236	0.0879589	0.00197396	7.42837	4.8633e-07	5.06807e-06	19.0541	0.0420329	0.237717	0.27113	0.312006	0.557388	0.238199	0.207396
EPC1	EPC1	Epl1	enhancer of polycomb homolog 1	NuA4;Piccolo NuA4	1.51182	0.426498	0.04641	7.41777	4.96426e-07	5.13947e-06	19.0541	0.20381	2.71908	2.16872	1.50697	1.291	0.538093	0.9271
TOP2B (2)	TOP2B	TOPIIB;top2beta	DNA topoisomerase II beta		0.958029	0.270449	0.0186616	7.41282	5.01206e-07	5.15341e-06	19.0541	0.129239	0.497711	0.513747	0.926954	0.464917	1.6895	1.79625
NUSAP1 (1)	NUSAP1	ANKT;BM037;LNP;NUSAP;PRO0310p1;Q0310;SAPL	nucleolar and spindle associated protein 1		0.203952	0.0575997	0.000846484	7.40967	5.04279e-07	5.15341e-06	19.0541	0.0275251	0.192996	0.157525	0.193778	0.320523	0.136465	0.22784
LBR	LBR	C14SR;DHCR14B;LMN2R;PHA;PHASK;TDRD18	lamin B receptor		0.533599	0.151141	0.00582833	7.38793	5.26021e-07	5.34113e-06	19.0541	0.0722258	0.651312	0.702971	0.530422	0.741281	0.0655299	0.540566
DYNLL1	DYNLL1	DLC1;DLC8;DNCL1;DNCLC1;LC8;LC8a;PIN;hdlc1	dynein light chain LC8-type 1		0.64226	0.182199	0.00846974	7.37659	5.37735e-07	5.4253e-06	19.0541	0.0870673	0.905289	0.818666	0.548286	0.827353	0.317639	0.358087
A0A0C4DGP2					0.444815	0.126343	0.00407281	7.36676	5.43425e-07	5.44801e-06	19.0807	0.0603813	0.46163	0.493996	0.424799	0.552389	0.649398	0.245762
ZNF593	ZNF593	ZT86	zinc finger protein 593		0.669397	0.191816	0.00938744	7.30281	6.20901e-07	6.18558e-06	19.0541	0.0916629	0.660099	0.706544	0.672787	1.02848	0.335694	0.606026
ARID4A	ARID4A	RBBP-1;RBBP1;RBP-1;RBP1	AT-rich interaction domain 4A	SIN3A/B	0.498843	0.143718	0.00526988	7.26346	6.70601e-07	6.63895e-06	19.0541	0.0686785	0.75048	0.580864	0.385973	0.260513	0.709094	-0.7269
C19orf53	C19orf53	HSPC023;LYDG10	chromosome 19 open reading frame 53		0.446497	0.129096	0.00425208	7.23765	7.05412e-07	6.9402e-06	19.0541	0.0616909	0.634545	0.473921	0.523391	0.547583	0.0326989	0.33532
PHF12	PHF12	PF1	PHD finger protein 12	EMSY	0.537274	0.155624	0.00617915	7.22456	7.2378e-07	7.07696e-06	19.0541	0.0743677	0.881114	0.483653	0.286637	0.409589	0.249522	0.9369
PRC1	PRC1	ASE1	protein regulator of cytokinesis 1		0.363864	0.106289	0.00288241	7.16376	8.15821e-07	7.92798e-06	19.0541	0.0507923	0.356746	0.401299	0.356384	0.573767	0.144441	0.0607453
WDR5	WDR5	BIG-3;CFAP89;SWD3	WD repeat domain 5	ATAC;MLL1/2;MLL3/4;NSL;SET1A/B;ncPRC1.3/5;ncPRC1.6	0.480671	0.140769	0.00505585	7.14548	8.45801e-07	8.1692e-06	19.0541	0.0672693	0.627997	0.988239	0.369419	0.306758	0.124117	0.463327
NUP50	NUP50	NPAP60;NPAP60L	nucleoporin 50	Nuclear pore complex	0.423102	0.124407	0.0039488	7.11693	8.94918e-07	8.59122e-06	19.0541	0.0594501	0.661228	0.339533	0.538783	0.460077	0.254639	0.34444
SIN3B	SIN3B		SIN3 transcription regulator family member B	EMSY;SIN3A/B	0.535023	0.157558	0.0063337	7.10597	9.14546e-07	8.72675e-06	19.0541	0.075292	0.799186	0.783774	0.588732	0.424865	0.178681	0.311772
TEAD[1,2,4]	TEAD1;TEAD4;TEAD2	AA;EFTR-2;ETF;NTEF-1;REF1;RTEF1;TCF-13;TCF13;TCF13L1;TEAD-1;TEAD-2;TEF-1;TEF-3;TEF-4;TEF3;TEF4;TEFR-1;hRTEF-1B	TEA domain transcription factor 1;TEA domain transcription factor 4;TEA domain transcription factor 2	YAP1-TEAD1	0.621032	0.183018	0.00854605	7.10086	9.23848e-07	8.76273e-06	19.0541	0.0874587	0.464185	0.463356	0.496049	0.870923	0.213632	1.27924
TMA16	TMA16	C4orf43	translation machinery associated 16 homolog		0.272421	0.0807023	0.00166173	7.06325	9.87513e-07	9.31083e-06	19.0807	0.0385688	0.318402	0.189741	0.369501	0.274055	0.264087	0
NCOA6	NCOA6	AIB3;ASC2;NRC;PRIP;RAP250;TRBP	nuclear receptor coactivator 6	MLL3/4	1.60324	0.477866	0.0582627	7.02074	1.08326e-06	1.01531e-05	19.0541	0.228358	2.29114	1.87292	2.06847	1.96573	0.329878	-1.28501
AHCTF1	AHCTF1	ELYS;MST108;MSTP108;TMBS62	AT-hook containing transcription factor 1	Nuclear pore complex	0.284196	0.0848525	0.00183699	7.00881	1.10932e-06	1.03363e-05	19.0541	0.0405484	0.423049	0.395984	0.255688	0.461643	0.144231	0.127857
G2E3	G2E3	KIAA1333;PHF7B	G2/M-phase specific E3 ubiquitin protein ligase		-0.690795	0.206701	0.0109009	-6.99355	1.14362e-06	1.05935e-05	19.0541	0.098776	-1.09848	-0.887782	-0.904871	-0.815647	0.0270804	-0.608093
MTA1	MTA1		metastasis associated 1	NuRD	0.726612	0.218138	0.0121406	6.97047	1.19757e-06	1.09684e-05	19.0541	0.104241	1.05529	0.571081	0.883243	0.829966	0.624418	0.0767328
TONSL	TONSL	IKBR;NFKBIL2	tonsoku like, DNA repair protein		0.537114	0.161252	0.0066342	6.97031	1.19794e-06	1.09684e-05	19.0541	0.0770574	0.556886	0.40144	0.333115	0.720406	0.970274	0
SUPT3H	SUPT3H	SPT3;SPT3L	SPT3 homolog, SAGA and STAGA complex component	PCAF;SAGA;TFTC	0.912726	0.274762	0.0192615	6.95144	1.24404e-06	1.1325e-05	19.0541	0.1313	0.752082	1.39992	0.690151	1.15827	0.134262	2.10763
PLRG1	PLRG1	Cwc1;PRL1;PRP46;PRPF46;TANGO4	pleiotropic regulator 1	C complex spliceosome;Spliceosome	-0.300914	0.0910616	0.00211567	-6.91509	1.33803e-06	1.2111e-05	19.0541	0.0435155	-0.449592	-0.227372	-0.405635	-0.299764	-0.0267439	-0.334999
TADA2B	TADA2B	ADA2(beta);ADA2B	transcriptional adaptor 2B	SAGA;TFTC	0.918663	0.280142	0.0200232	6.86229	1.48784e-06	1.33906e-05	19.0541	0.133871	0.715778	1.00564	0.656133	1.01236	0.517821	3.02046
PHF8 (1)	PHF8	JHDM1F;KDM7B;MRXSSD;ZNF422	PHD finger protein 8		0.673476	0.206983	0.010931	6.80827	1.6468e-06	1.47375e-05	19.0807	0.0989202	0.601283	1.26752	0.533035	0.548183	0.523372	0.56746
TOP2B (1)	TOP2B	TOPIIB;top2beta	DNA topoisomerase II beta		0.938734	0.289165	0.0213338	6.79341	1.70975e-06	1.52148e-05	19.0541	0.138183	0.448671	0.521127	0.870831	0.404234	1.60434	1.80918
ACTR5	ACTR5	Arp5;INO80M	actin related protein 5	INO80	1.65057	0.514138	0.067443	6.71807	1.99198e-06	1.76273e-05	19.0541	0.245691	2.84781	2.36069	2.05664	1.49161	-0.00563668	0.727357
MBD4	MBD4	MED1	methyl-CpG binding domain 4, DNA glycosylase		0.348605	0.108799	0.00302013	6.70502	2.04556e-06	1.8001e-05	19.0541	0.0519916	0.465934	0.421688	0.358671	0.632403	-0.0268157	0.252891
MED21	MED21	SRB7;SURB7;hSrb7	mediator complex subunit 21	Mediator	0.703905	0.220508	0.0124058	6.68008	2.15216e-06	1.86632e-05	19.0541	0.105374	1.17256	0.919028	0.843531	0.592123	0.314596	0
HCFC1 (1)	HCFC1	CFF;HCF;HCF-1;HCF1;HFC1;MRX3;PPP1R89;VCAF	host cell factor C1	MLL1/2;NSL;SET1A/B	0.30619	0.0959729	0.0023501	6.67563	2.15616e-06	1.86632e-05	19.0807	0.0458668	0.392378	0.305513	0.266596	0.352584	0.117215	0.423212
RCC2	RCC2	TD-60	regulator of chromosome condensation 2		0.361416	0.113181	0.00326832	6.68228	2.14253e-06	1.86632e-05	19.0541	0.0540857	0.319036	0.121525	0.310192	0.393474	0.724055	0
MGA (1)	MGA	MAD5;MXD5	MAX dimerization protein MGA	ncPRC1.6	0.964194	0.302422	0.0233349	6.67178	2.18888e-06	1.88434e-05	19.0541	0.144518	1.31109	1.07284	1.03261	1.58307	-0.305769	1.95954
H2AFV/H2AFZ	H2AFZ;H2AFV	H2A.Z-1;H2A.Z-2;H2A.z;H2A/z;H2AV;H2AZ	H2A histone family member Z;H2A histone family member V		0.237705	0.074818	0.00142824	6.64787	2.28197e-06	1.95386e-05	19.0807	0.0357566	0.312323	0.352515	0.183527	0.156501	0.130878	0.291519
ELAVL1	ELAVL1	ELAV1;HUR;Hua;MelG	ELAV like RNA binding protein 1		-0.34743	0.109594	0.00306445	-6.63393	2.36472e-06	2.01382e-05	19.0541	0.0523716	-0.611043	-0.30316	-0.476203	-0.399105	0.0465168	-0.343621
BAZ1A	BAZ1A	ACF1;WALp1;WCRF180;hACF1	bromodomain adjacent to zinc finger domain 1A	ACF;CHRAC	0.711912	0.225319	0.0129531	6.61178	2.47434e-06	2.09591e-05	19.0541	0.107673	0.881376	0.718282	0.704482	0.62767	1.36431	-0.0127207
SPATA5L1	SPATA5L1		spermatogenesis associated 5 like 1		0.441292	0.140534	0.00503898	6.57105	2.68981e-06	2.26631e-05	19.0541	0.067157	0.61206	0.430847	0.337524	0.558005	0.0652525	1.19918
SRSF6	SRSF6	B52;HEL-S-91;SFRS6;SRP55	serine and arginine rich splicing factor 6	Spliceosome	-0.368575	0.117749	0.00353744	-6.55029	2.807e-06	2.35253e-05	19.0541	0.0562685	-0.735836	-0.341976	-0.466719	-0.38112	0.0492676	-0.343133
BRD1	BRD1	BRL;BRPF1;BRPF2	bromodomain containing 1	HBO1;MOZ/MORF	0.904755	0.289625	0.0214018	6.53711	2.88412e-06	2.40445e-05	19.0541	0.138403	1.03429	0.579961	0.871115	1.36949	1.70617	0.488371
MED17	MED17	CRSP6;CRSP77;DRIP80;SRB4;TRAP80	mediator complex subunit 17	Mediator	0.635197	0.203492	0.010565	6.5321	2.91399e-06	2.41663e-05	19.0541	0.0972424	0.977281	1.01707	0.746698	0.559011	-0.00299501	0
EMSY	EMSY	C11orf30;GL002	EMSY transcriptional repressor, BRCA2 interacting	EMSY	0.445925	0.143143	0.00522777	6.51904	2.99338e-06	2.46954e-05	19.0541	0.0684035	0.706625	0.544684	0.695316	0.493609	0.212885	0.0578704
MSL2	MSL2	MSL-2;MSL2L1;RNF184	MSL complex subunit 2	MSL	0.466336	0.14976	0.00572231	6.51618	3.01106e-06	2.47125e-05	19.0541	0.0715659	0.599237	0.480366	0.458717	0.950125	0.0985808	0.236469
SS18	SS18	SSXT;SYT	SS18 subunit of BAF chromatin remodeling complex	GBAF	2.92876	0.941299	0.226065	6.51098	3.04351e-06	2.48501e-05	19.0541	0.449818	3.7835	2.98385	4.60816	4.93425	1.50501	0.51662
MBTD1	MBTD1	SA49P01	mbt domain containing 1	NuA4	1.31268	0.424706	0.0460209	6.46787	3.32666e-06	2.70227e-05	19.0541	0.202954	2.53154	1.80442	1.47999	1.13541	0.545272	-0.387869
HP1BP3	HP1BP3	HP1-BP74;HP1BP74	heterochromatin protein 1 binding protein 3		-0.466628	0.151577	0.005862	-6.4421	3.50876e-06	2.82559e-05	19.0541	0.0724341	-0.392127	-0.537665	-0.432725	-0.600341	0.0599547	-0.976124
MED12	MED12	ARC240;CAGH45;FGS1;HOPA;MED12S;OHDOX;OKS;OPA1;TNRC11;TRAP230	mediator complex subunit 12	CKM	0.83989	0.272858	0.0189955	6.44136	3.51415e-06	2.82559e-05	19.0541	0.13039	0.78176	0.986451	0.700885	0.663875	0.376369	1.85673
INTS2	INTS2	INT2;KIAA1287	integrator complex subunit 2	Integrator	0.916181	0.298856	0.0227878	6.4152	3.70986e-06	2.96789e-05	19.0541	0.142814	1.39402	1.25337	1.00713	0.847448	-0.0406386	0
ELL2	ELL2	MRCCAT1	elongation factor for RNA polymerase II 2		1.51841	0.497455	0.0631373	6.38742	3.92995e-06	3.12816e-05	19.0541	0.237719	0.601627	1.88188	1.42651	1.17179	1.64303	2.62277
PSIP1 (1)	PSIP1	DFS70;LEDGF;PAIP;PSIP2;p52;p75	PC4 and SFRS1 interacting protein 1		0.297669	0.0975876	0.00242978	6.38307	3.96565e-06	3.1408e-05	19.0541	0.0466341	0.403898	0.302508	0.255967	0.464215	-0.0603073	0.599277
KDM6A	KDM6A	KABUK2;UTX;bA386N14.2	lysine demethylase 6A	MLL3/4	1.30331	0.42917	0.0469935	6.3549	4.2049e-06	3.31371e-05	19.0541	0.205087	2.32906	1.83157	1.8407	1.27484	0.190629	0
TUBA[1A,1B,1C,4A]	TUBA1B;TUBA1C;TUBA1A;TUBA4A	ALS22;B-ALPHA-1;H2-ALPHA;K-ALPHA-1;LIS3;TUBA1;TUBA3;TUBA6;bcm948	tubulin alpha 1b;tubulin alpha 1c;tubulin alpha 1a;tubulin alpha 4a		0.345134	0.114024	0.00331728	6.33346	4.36829e-06	3.42543e-05	19.0807	0.0544938	0.327555	0.461209	0.401499	0.353648	0.100074	0.301438
RALY	RALY	HNRPCL2;P542	RALY heterogeneous nuclear ribonucleoprotein	C complex spliceosome	-0.321016	0.106108	0.00287261	-6.33095	4.41996e-06	3.44888e-05	19.0541	0.0507059	-0.601067	-0.326384	-0.42069	-0.33974	0.06834	-0.326931
ATXN7L2	ATXN7L2		ataxin 7 like 2		1.02906	0.340797	0.0296326	6.31885	4.53291e-06	3.51967e-05	19.0541	0.162856	0.975279	1.27891	0.624346	0.98427	0.454872	3.30214
GTF3C4	GTF3C4	KAT12;TF3C-delta;TFIII90;TFIIIC290;TFIIIC90;TFIIICDELTA	general transcription factor IIIC subunit 4		0.815665	0.271131	0.0187558	6.29541	4.76019e-06	3.67011e-05	19.0541	0.129565	1.08346	0.942964	1.0259	0.50443	0.867331	0
CHRAC1	CHRAC1	CHARC1;CHARC15;CHRAC-1;CHRAC-15;CHRAC15;YCL1	chromatin accessibility complex subunit 1	CHRAC	0.68335	0.227195	0.0131697	6.29412	4.773e-06	3.67011e-05	19.0541	0.10857	0.842405	0.731031	0.65763	0.659603	1.28794	-0.0757519
ZFX/ZFY	ZFX;ZFY	ZNF911;ZNF926	zinc finger protein X-linked;zinc finger protein Y-linked		0.398196	0.132635	0.00448841	6.28248	4.89053e-06	3.74232e-05	19.0541	0.063382	0.626006	0.540062	0.511238	0.463335	-0.183658	0.340065
YY1	YY1	DELTA;GADEVS;INO80S;NF-E1;UCRBP;YIN-YANG-1	YY1 transcription factor	INO80	1.1083	0.369663	0.0348651	6.27398	4.97823e-06	3.77298e-05	19.0541	0.176651	1.9582	1.59407	1.14598	1.23212	-0.190404	0.773421
SRSF7	SRSF7	9G8;AAG3;SFRS7	serine and arginine rich splicing factor 7	Spliceosome	-0.373734	0.124615	0.00396203	-6.27601	4.95719e-06	3.77298e-05	19.0541	0.0595497	-0.733478	-0.438949	-0.426874	-0.307666	0.0433809	-0.299752
SAP130 (1)	SAP130		Sin3A associated protein 130		0.577227	0.193296	0.00953302	6.24876	5.23198e-06	3.94641e-05	19.067	0.0923746	0.769418	0.743992	0.500938	0.243868	0.541687	0.54752
MRGBP	MRGBP	C20orf20;Eaf7;MRG15BP;URCC4	MRG domain binding protein	NuA4	1.519	0.509308	0.066182	6.24118	5.33214e-06	4.00289e-05	19.0541	0.243383	2.66432	2.48898	1.42543	1.28398	0.600874	-0.298953
TADA2A	TADA2A	ADA2;ADA2A;KL04P;TADA2L;hADA2	transcriptional adaptor 2A	ATAC;PCAF	0.966601	0.324667	0.0268939	6.23017	5.45669e-06	4.07707e-05	19.0541	0.155148	1.17773	1.00305	1.08502	0.942431	0.687422	0.996798
INTS11	INTS11	CPSF3L;CPSF73L;INT11;RC-68;RC68	integrator complex subunit 11	Integrator	1.02588	0.345379	0.0304347	6.2157	5.62492e-06	4.18304e-05	19.0541	0.165046	1.44157	1.20042	1.23273	1.45718	-0.0788808	1.54455
PHF8 (2)	PHF8	JHDM1F;KDM7B;MRXSSD;ZNF422	PHD finger protein 8		0.781908	0.263687	0.01774	6.20523	5.7499e-06	4.256e-05	19.0541	0.126008	0.151752	1.31128	0.082279	0.869742	0.560981	1.41212
RCOR3	RCOR3		REST corepressor 3	LSD-CoREST	0.619049	0.209923	0.0112434	6.17101	6.17901e-06	4.53127e-05	19.0541	0.100316	0.786367	0.758254	0.48886	1.07168	0.293017	0
SLTM	SLTM	Met	SAFB like transcription modulator		-0.234443	0.0794949	0.00161234	-6.17147	6.17299e-06	4.53127e-05	19.0541	0.0379882	-0.478519	-0.157305	-0.309787	-0.220512	0.0121326	-0.263407
INO80E	INO80E	CCDC95	INO80 complex subunit E	INO80	1.75778	0.597049	0.0909489	6.16091	6.31183e-06	4.60734e-05	19.0541	0.285311	2.91668	2.31166	2.74109	1.72698	-0.000516598	0.792072
TFPT	TFPT	FB1;INO80F;amida	TCF3 fusion partner	INO80	1.60178	0.545183	0.0758339	6.14825	6.48248e-06	4.7102e-05	19.0541	0.260526	3.18077	2.23842	1.95978	1.52377	-0.165361	2.15357
NOP9	NOP9	C14orf21	NOP9 nucleolar protein		0.477283	0.16341	0.00681292	6.11207	6.99665e-06	5.06059e-05	19.0541	0.0780885	0.659575	0.399855	0.595687	0.807634	-0.0535324	0
PRPF4B	PRPF4B	PR4H;PRP4;PRP4H;PRP4K;dJ1013A10.1	pre-mRNA processing factor 4B	C complex spliceosome;Spliceosome	-0.352439	0.120742	0.00371961	-6.10823	7.05379e-06	5.07873e-05	19.0541	0.057699	-0.604973	-0.305916	-0.463433	-0.405367	0.136696	-0.405004
C17orf49	C17orf49	BAP18;HEPIS	chromosome 17 open reading frame 49		1.14161	0.392004	0.0392066	6.09419	7.26622e-06	5.20801e-05	19.0541	0.187327	1.86482	1.79577	2.25168	1.24001	0.56496	0.345023
MED9	MED9	MED25	mediator complex subunit 9	Mediator	0.691754	0.238329	0.0144921	6.07388	7.58534e-06	5.41224e-05	19.0541	0.11389	0.866739	1.00056	1.00598	0.747265	-0.013078	0
INTS13	INTS13	ASUN;C12orf11;GCT1;Mat89Bb;NET48;SPATA30	integrator complex subunit 13	Integrator	0.9138	0.315917	0.0254639	6.05298	7.92878e-06	5.63192e-05	19.0541	0.150967	1.30843	1.11089	1.14197	1.24929	-0.161499	2.73466
ZNF219	ZNF219	ZFP219	zinc finger protein 219		1.12753	0.390668	0.0389398	6.03963	8.1565e-06	5.76781e-05	19.0541	0.186688	1.74568	0.741175	1.48181	1.59144	0.292484	0.157368
SPINDOC	SPINDOC	C11orf84;SPIN-DOC	spindlin interactor and repressor of chromatin binding		0.831197	0.288414	0.0212231	6.03086	8.30971e-06	5.85004e-05	19.0541	0.137824	0	0.734968	0	0.816591	1.01617	1.47785
LSM4	LSM4	GRP;YER112W	LSM4 homolog, U6 small nuclear RNA and mRNA degradation associated	Spliceosome	-0.368465	0.127948	0.00417679	-6.02636	8.38945e-06	5.88004e-05	19.0541	0.0611423	-0.592225	-0.401631	-0.469828	-0.389545	0.129798	-0.308967
L3MBTL2	L3MBTL2	H-l(3)mbt-l;L3MBT	L3MBTL histone methyl-lysine binding protein 2	ncPRC1.6	1.29194	0.449398	0.0515277	6.01592	8.57754e-06	5.98538e-05	19.0541	0.214754	1.80357	1.24974	1.36309	1.53112	-0.0385172	4.3253
GTF3C3	GTF3C3	TFIIIC102;TFIIICgamma;TFiiiC2-102	general transcription factor IIIC subunit 3		0.660276	0.229999	0.0134968	6.00744	8.73358e-06	6.06754e-05	19.0541	0.10991	0.254172	0.566891	1.08439	0.293095	1.0601	0
FOXK2	FOXK2	ILF;ILF-1;ILF1;nGTBP	forkhead box K2	PR-DUB	0.864713	0.301528	0.0231971	6.00115	8.85111e-06	6.12234e-05	19.0541	0.144091	1.53021	1.18189	0.844529	0.942003	-0.264036	0
PATZ1	PATZ1	MAZR;PATZ;RIAZ;ZBTB19;ZNF278;ZSG;dJ400N23	POZ/BTB and AT hook containing zinc finger 1		0.672835	0.235121	0.0141046	5.98836	9.09523e-06	6.26384e-05	19.0541	0.112357	1.13557	0.880047	0.847072	0.444171	0.108819	0.0429477
SRSF4	SRSF4	SFRS4;SRP75	serine and arginine rich splicing factor 4	Spliceosome	-0.364882	0.127595	0.00415381	-5.98424	9.17541e-06	6.26459e-05	19.0541	0.0609738	-0.690943	-0.357075	-0.460424	-0.513973	0.19615	-0.345724
SUPT7L	SUPT7L	SPT7L;STAF65;STAF65(gamma);STAF65G;SUPT7H	SPT7 like, STAGA complex gamma subunit	SAGA;TFTC	0.949981	0.332095	0.0281386	5.9861	9.13913e-06	6.26459e-05	19.0541	0.158698	0.915832	1.32716	0.525741	0.685526	0.624794	3.35888
PAGR1	PAGR1	C16orf53;GAS;PA1	PAXIP1 associated glutamate rich protein 1	MLL3/4	1.39805	0.489604	0.06116	5.97541	9.34962e-06	6.3504e-05	19.0541	0.233967	2.59232	2.39501	1.72988	0.851123	0.340933	0
BCAS2	BCAS2	DAM1;SPF27;Snt309	BCAS2 pre-mRNA processing factor	Spliceosome	-0.276385	0.0968173	0.00239158	-5.97382	9.38128e-06	6.3504e-05	19.0541	0.046266	-0.490405	-0.170574	-0.388468	-0.294582	0.026485	-0.294658
MED11	MED11	HSPC296	mediator complex subunit 11	Mediator	0.623095	0.219043	0.0122416	5.95272	9.81267e-06	6.61416e-05	19.0541	0.104674	1.06466	1.00138	0.61234	0.545862	0.14781	0
BRCA2	BRCA2	BRCC2;BROVCA2;FACD;FAD;FAD1;FANCD;FANCD1;GLM3;PNCA2;XRCC11	BRCA2 DNA repair associated	BRCC	0.452863	0.159392	0.00648221	5.94496	9.91921e-06	6.63361e-05	19.0807	0.0761759	0.241946	0.64583	0.292819	0.845137	0.555053	0.310807
MORF4L2	MORF4L2	MORFL2;MRGX	mortality factor 4 like 2	EMSY;NuA4	1.26223	0.444124	0.0503254	5.94737	9.92529e-06	6.63361e-05	19.0541	0.212233	1.91793	1.42885	1.04642	0.914772	0.37508	1.93705
BRD7	BRD7	BP75;CELTIX1;NAG4	bromodomain containing 7	PBAF	4.69631	1.66374	0.706239	5.90691	1.08211e-05	7.20197e-05	19.0541	0.795053	5.63184	5.64359	4.8887	5.91605	3.3328	3.64009
HNRNPL	HNRNPL	HNRPL;P/OKcl.14;hnRNP-L	heterogeneous nuclear ribonucleoprotein L		-0.300237	0.107228	0.00293354	-5.85933	1.19817e-05	7.94099e-05	19.0541	0.0512408	-0.558586	-0.278822	-0.386395	-0.322745	0.0869491	-0.322868
WWTR1	WWTR1	TAZ	WW domain containing transcription regulator 1		0.708905	0.253759	0.0164294	5.84598	1.23297e-05	8.13762e-05	19.0541	0.121264	1.07446	0.738046	0.943641	1.03628	0.0968342	0
SNRNP200	SNRNP200	ASCC3L1;BRR2;HELIC2;RP33;U5-200KD	small nuclear ribonucleoprotein U5 subunit 200	C complex spliceosome;Spliceosome	-0.323517	0.115849	0.00342422	-5.84381	1.23873e-05	8.14172e-05	19.0541	0.0553607	-0.580102	-0.247122	-0.464653	-0.344153	0.0421637	-0.309348
INO80	INO80	INO80A;INOC1	INO80 complex ATPase subunit	INO80	1.60629	0.577089	0.0849697	5.82467	1.2907e-05	8.44821e-05	19.0541	0.275773	2.93538	2.35438	1.78125	1.77895	-0.0689887	1.30609
TEFM	TEFM	C17orf42	transcription elongation factor, mitochondrial		0.474054	0.170468	0.0074142	5.81936	1.30551e-05	8.47514e-05	19.0541	0.0814615	0.700298	0.940235	0.33022	0.529021	0.173856	0.177217
RNF169	RNF169		ring finger protein 169		0.385076	0.138429	0.00488914	5.82116	1.30046e-05	8.47514e-05	19.0541	0.066151	0.564632	0.490829	0.493882	0.500758	-0.0482961	0
ZSCAN21	ZSCAN21	NY-REN-21;ZNF38;Zipro1	zinc finger and SCAN domain containing 21		0.410613	0.148447	0.0056224	5.78831	1.39568e-05	9.02351e-05	19.0541	0.0709384	0.462051	0.407669	0.333112	0.868586	-0.0429304	-0.238997
PRPF6	PRPF6	ANT-1;ANT1;C20orf14;Prp6;RP60;SNRNP102;TOM;U5-102K;hPrp6	pre-mRNA processing factor 6	C complex spliceosome;Spliceosome	-0.318619	0.115537	0.00340581	-5.77087	1.4491e-05	9.33082e-05	19.0541	0.0552116	-0.563318	-0.238614	-0.441395	-0.355267	0.0391152	-0.298183
GATAD1	GATAD1	CMD2B;ODAG;RG083M05.2	GATA zinc finger domain containing 1	EMSY	0.517406	0.188036	0.00902112	5.75812	1.48947e-05	9.5519e-05	19.0541	0.0898567	1.03013	0.438219	0.847609	0.388018	0.124511	0.331682
INTS6	INTS6	DBI-1;DDX26;DDX26A;DICE1;HDB;INT6;Notchl2	integrator complex subunit 6	Integrator	0.695859	0.253204	0.0163576	5.75097	1.51264e-05	9.66136e-05	19.0541	0.120999	1.00613	0.876345	0.813974	0.95181	-0.233604	0.588233
INO80C	INO80C	C18orf37;IES6;hIes6	INO80 complex subunit C	INO80	1.56184	0.570466	0.0830304	5.72927	1.58517e-05	0.00010084	19.0541	0.272608	3.03029	2.33162	1.96291	1.50384	-0.0394787	-0.109068
ENY2	ENY2	DC6;Sus1;e(y)2	ENY2 transcription and export complex 2 subunit	SAGA;TFTC;TREX-2	0.454231	0.166028	0.00703304	5.72512	1.59942e-05	0.000101339	19.0541	0.0793399	0.202629	0.549166	0.272949	0.47636	0.342383	1.12491
CHTOP	CHTOP	C10orf77;C1orf77;FL-SRAG;FOP;SRAG;SRAG-3;SRAG-5;pp7704	chromatin target of PRMT1	CHTOP-methylosome	-0.318156	0.116423	0.00345825	-5.71863	1.622e-05	0.000102361	19.0541	0.055635	-0.624035	-0.140288	-0.498795	-0.23396	-0.0582797	-0.276226
TUBB4A/TUBB4B	TUBB4B;TUBB4A	Beta2;DYT4;LCAEOD;TUBB2;TUBB2C;TUBB4;beta-5	tubulin beta 4B class IVb;tubulin beta 4A class IVa		0.354952	0.130181	0.004324	5.70521	1.66095e-05	0.00010399	19.0807	0.0622155	0.430056	0.393397	0.310275	0.595988	0.0579939	0.293265
INTS9	INTS9	CPSF2L;INT9;RC74	integrator complex subunit 9	Integrator	0.824565	0.302278	0.0233126	5.70834	1.65851e-05	0.00010399	19.0541	0.144449	1.41653	1.01006	0.984877	1.06938	-0.24229	0
BRMS1L	BRMS1L	BRMS1	BRMS1 like transcriptional repressor	SIN3A/B	0.561903	0.206375	0.0108666	5.69764	1.69735e-05	0.00010585	19.0541	0.0986203	0.828255	0.488887	0.456799	0.147569	0.615695	2.42626
PRPF3	PRPF3	HPRP3;HPRP3P;PRP3;Prp3p;RP18;SNRNP90	pre-mRNA processing factor 3	Spliceosome	-0.34165	0.125642	0.00402763	-5.69031	1.72446e-05	0.000106701	19.0541	0.0600406	-0.522135	-0.25706	-0.397835	-0.449845	-0.00745648	-0.380458
RCOR2	RCOR2		REST corepressor 2		0.706086	0.259659	0.0172023	5.69042	1.72405e-05	0.000106701	19.0541	0.124083	1.06047	1.06093	0.701144	0.696827	0.141405	0
RBMX	RBMX	HNRNPG;HNRPG;MRXS11;RBMXP1;RBMXRT;RNMX;hnRNP-G	RNA binding motif protein X-linked	C complex spliceosome;ZAP3	-0.245896	0.0905414	0.00209157	-5.68322	1.75113e-05	0.000107929	19.0541	0.043267	-0.526666	-0.240311	-0.354152	-0.198398	0.0317177	-0.197017
RBM22	RBM22	Cwc2;ZC3H16;fSAP47	RNA binding motif protein 22	C complex spliceosome;Spliceosome	-0.34429	0.126981	0.0041139	-5.67385	1.78705e-05	0.000109717	19.0541	0.0606802	-0.45036	-0.168262	-0.455687	-0.56194	0.0423402	-0.384145
MSL3	MSL3	MSL3L1	MSL complex subunit 3	MSL	0.502672	0.18573	0.00880116	5.66363	1.82707e-05	0.000111003	19.0541	0.0887545	0.831146	0.600972	0.525798	0.984861	0.0310646	0.166578
SMARCA5	SMARCA5	ISWI;SNF2H;WCRF135;hISWI;hSNF2H	SWI/SNF related, matrix associated, actin dependent regulator of chromatin, subfamily a, member 5	ACF;B-WICH;CHRAC;NoRC;RSF;WICH	0.756006	0.279357	0.0199112	5.66313	1.82903e-05	0.000111003	19.0541	0.133496	1.29849	1.21492	0.619745	1.12609	1.01446	-0.232419
EHMT1	EHMT1	EHMT1-IT1;EUHMTASE1;Eu-HMTase1;FP13812;GLP;GLP1;KLEFS1;KMT1D	euchromatic histone lysine methyltransferase 1	CtBP;G9a/GLP	0.446938	0.165108	0.00695524	5.66462	1.82314e-05	0.000111003	19.0541	0.0788999	0.674498	0.508985	0.382269	0.744564	-0.126991	0.129748
ILF2	ILF2	NF45;PRO3063	interleukin enhancer binding factor 2	ZAP3	-0.301792	0.111608	0.00317815	-5.65836	1.84563e-05	0.000111159	19.0608	0.0533355	-0.363286	-0.190144	-0.410192	-0.297898	-0.0692943	-0.31937
PPIG	PPIG	CARS-Cyp;CYP;SCAF10;SRCyp	peptidylprolyl isomerase G		-0.366265	0.135402	0.00467767	-5.66058	1.83916e-05	0.000111159	19.0541	0.0647045	-0.634758	-0.27939	-0.428668	-0.509112	0.142753	-0.412534
ISY1/ISY1-RAB43	ISY1-RAB43;ISY1	FSAP33;ISY1	ISY1-RAB43 readthrough;ISY1 splicing factor homolog	C complex spliceosome;Spliceosome	-0.290294	0.107395	0.00294268	-5.65648	1.85561e-05	0.000111337	19.0541	0.0513206	-0.561592	-0.253723	-0.397865	-0.234036	-0.0260826	-0.279459
QSER1	QSER1		glutamine and serine rich 1		0.24859	0.0921394	0.0021661	5.64531	1.89128e-05	0.000112886	19.0807	0.0440347	0.327169	0.281326	0.200764	0.294343	0.242957	0.157884
MAU2	MAU2	KIAA0892;MAU2L;SCC4;mau-2	MAU2 sister chromatid cohesion factor	Cohesin loading complex	0.666518	0.247009	0.015567	5.64663	1.89568e-05	0.000112886	19.0541	0.118038	0.611939	0.995799	1.00039	0.293259	0.803039	0
CDC5L	CDC5L	CDC5;CDC5-LIKE;CEF1;PCDC5RP;dJ319D22.1	cell division cycle 5 like	C complex spliceosome;Spliceosome	-0.285929	0.106028	0.00286825	-5.64325	1.90963e-05	0.000113291	19.0541	0.0506674	-0.510913	-0.15475	-0.361596	-0.310776	0.0392298	-0.361015
TUBB/TUBB[2A,2B]	TUBB;TUBB2B;TUBB2A	CDCBM5;CDCBM6;CDCBM7;CSCSC1;M40;OK/SW-cl.56;PMGYSA;TUBB;TUBB1;TUBB2;TUBB5;bA506K6.1	tubulin beta class I;tubulin beta 2B class IIb;tubulin beta 2A class IIa		0.279283	0.103751	0.00274648	5.6325	1.94465e-05	0.000114938	19.0807	0.0495842	0.344801	0.308119	0.297386	0.402493	-0.0483882	0.297247
SRRM2	SRRM2	300-KD;CWF21;Cwc21;HSPC075;SRL300;SRm300	serine/arginine repetitive matrix 2	C complex spliceosome;Spliceosome	-0.354321	0.131731	0.00442745	-5.62859	1.97135e-05	0.000115856	19.0541	0.0629502	-0.742264	-0.302315	-0.520902	-0.384489	0.168583	-0.348473
TRIP12 (1)	TRIP12	MRD49;TRIP-12;ULF	thyroid hormone receptor interactor 12		0.312083	0.116044	0.00343579	5.62778	1.97482e-05	0.000115856	19.0541	0.055454	0.418049	0.311122	0.272001	0.407957	0.318839	0.152106
PRPF4	PRPF4	HPRP4;HPRP4P;PRP4;Prp4p;RP70;SNRNP60	pre-mRNA processing factor 4	Spliceosome	-0.322879	0.120372	0.0036968	-5.61316	2.03858e-05	0.000119155	19.0541	0.0575219	-0.478117	-0.226394	-0.400341	-0.406587	-0.0726621	-0.31164
EFTUD2	EFTUD2	MFDGA;MFDM;SNRNP116;Snrp116;Snu114;U5-116KD	elongation factor Tu GTP binding domain containing 2	C complex spliceosome;Spliceosome	-0.294861	0.110161	0.00309621	-5.6012	2.09225e-05	0.000121843	19.0541	0.0526424	-0.565966	-0.216348	-0.376377	-0.332794	0.0039741	-0.257815
CXXC1	CXXC1	2410002I16Rik;5830420C16Rik;CFP1;CGBP;HsT2645;PCCX1;PHF18;SPP1;ZCGPC1;hCGBP	CXXC finger protein 1	SET1A/B	0.478588	0.179048	0.00817931	5.5935	2.12761e-05	0.000123166	19.0541	0.0855615	0.453962	0.507017	0.739069	0.169376	0.77901	0.273352
XAB2	XAB2	HCNP;HCRN;NTC90;SYF1	XPA binding protein 2	C complex spliceosome;Spliceosome	-0.334198	0.125084	0.003992	-5.59054	2.13052e-05	0.000123166	19.0807	0.0597793	-0.558652	-0.183996	-0.531649	-0.220547	-0.096767	-0.406499
DDX23	DDX23	PRPF28;SNRNP100;U5-100K;U5-100KD;prp28	DEAD-box helicase 23	C complex spliceosome;Spliceosome	-0.306983	0.11494	0.0033707	-5.58901	2.14851e-05	0.000123754	19.0541	0.0549263	-0.568998	-0.234526	-0.429394	-0.338777	0.0600364	-0.291208
ADAR	ADAR	ADAR1;AGS6;DRADA;DSH;DSRAD;G1P1;IFI-4;IFI4;K88DSRBP;P136	adenosine deaminase RNA specific		-0.27157	0.101751	0.00264161	-5.58459	2.15829e-05	0.000123867	19.0807	0.0486285	-0.487172	-0.229804	-0.310711	-0.332805	-0.0199759	-0.260527
TFIP11	TFIP11	NTR1;STIP;STIP-1;Spp382;TIP39;bK445C9.6	tuftelin interacting protein 11	C complex spliceosome;Spliceosome	-0.303147	0.11362	0.00329375	-5.58326	2.17556e-05	0.00012396	19.0541	0.0542957	-0.426746	-0.199103	-0.226585	-0.411616	0.0215324	-0.468227
MCCC2	MCCC2	MCCB	methylcrotonoyl-CoA carboxylase 2		-0.339131	0.127106	0.00412202	-5.58332	2.17525e-05	0.00012396	19.0541	0.06074	-0.512458	-0.546683	-0.455024	-0.251175	-0.148099	0.0567269
ZMYM2	ZMYM2	FIM;MYM;RAMP;SCLL;ZNF198	zinc finger MYM-type containing 2	BHC;LSD-CoREST	0.554156	0.207969	0.0110351	5.57601	2.21018e-05	0.000125481	19.0541	0.0993822	0.91165	0.775652	0.353837	0.465704	0.0960694	0
SRSF1	SRSF1	ASF;SF2;SF2p33;SFRS1;SRp30a	serine and arginine rich splicing factor 1	C complex spliceosome;Spliceosome	-0.319048	0.119824	0.00366326	-5.57187	2.23016e-05	0.000126163	19.0541	0.0572604	-0.634287	-0.308882	-0.403778	-0.319614	0.130657	-0.316073
PABPN1 (1)	PABPN1	OPMD;PAB2;PABII;PABP-2;PABP2	poly(A) binding protein nuclear 1		-0.299307	0.11256	0.00323259	-5.56427	2.2632e-05	0.000127577	19.064	0.0537909	-0.552261	-0.144749	-0.404694	-0.32464	0.0123241	-0.323292
INTS14	INTS14	C15orf44;VWA9	integrator complex subunit 14	Integrator	0.856451	0.323348	0.0266758	5.54273	2.37642e-05	0.000133484	19.0541	0.154518	1.41418	1.12325	1.21935	1.15907	-0.313043	0
SMU1	SMU1	BWD;SMU-1;fSAP57	SMU1 DNA replication regulator and spliceosomal factor	Spliceosome	-0.322361	0.122227	0.00381162	-5.51909	2.50224e-05	0.000140055	19.0541	0.0584083	-0.536242	-0.150674	-0.475456	-0.368221	0.0601981	-0.381567
MED19	MED19	DT2P1G7;LCMR1;MED19AS	mediator complex subunit 19	Mediator	0.639249	0.24249	0.0150026	5.51654	2.51625e-05	0.000140343	19.0541	0.115879	1.52822	0.848093	0.523622	0.474664	0.260968	0
EIF4A3	EIF4A3	DDX48;Fal1;MUK34;NMP265;NUK34;RCPS;eIF-4A-III;eIF4A-III;eIF4AIII	eukaryotic translation initiation factor 4A3	C complex spliceosome;Exon junction;Spliceosome	-0.288969	0.109923	0.00308287	-5.50116	2.60227e-05	0.000144155	19.0541	0.0525288	-0.537432	-0.259844	-0.418788	-0.255674	0.182607	-0.338406
HNRNPA3	HNRNPA3	2610510D13Rik;D10S102;FBRNP;HNRPA3	heterogeneous nuclear ribonucleoprotein A3	C complex spliceosome	-0.244492	0.0930056	0.00220697	-5.50106	2.60279e-05	0.000144155	19.0541	0.0444445	-0.431243	-0.188174	-0.279187	-0.24363	0.0254066	-0.324794
HNRNPDL (1)	HNRNPDL	HNRNP;HNRPDL;JKTBP;JKTBP2;LGMD1G;LGMDD3;laAUF1	heterogeneous nuclear ribonucleoprotein D like		-0.227259	0.0868074	0.00192261	-5.47842	2.73493e-05	0.000150945	19.0541	0.0414826	-0.454568	-0.152244	-0.241198	-0.225555	0.0119734	-0.268667
RACGAP1	RACGAP1	CYK4;HsCYK-4;ID-GAP;MgcRacGAP	Rac GTPase activating protein 1	Centralspindlin	0.167761	0.0642275	0.0010525	5.46589	2.81102e-05	0.000154606	19.0541	0.0306924	0.0137241	0.314796	0.157631	0.144694	0.203053	0.178562
KMT2A	KMT2A	ALL-1;CXXC7;HRX;HTRX1;MLL;MLL1;MLL1A;TRX1;WDSTS	lysine methyltransferase 2A	MLL1/2	0.217851	0.0837152	0.00178808	5.4456	2.93882e-05	0.000161076	19.0541	0.0400049	0.223694	0.236638	0.119581	0.442604	-0.0767644	0.345873
HNRNPR	HNRNPR	HNRPR;hnRNP-R	heterogeneous nuclear ribonucleoprotein R	C complex spliceosome	-0.248319	0.0954907	0.00232649	-5.44176	2.96366e-05	0.000161877	19.0541	0.0456321	-0.472197	-0.176654	-0.3155	-0.27384	0.0498549	-0.291348
ELF4	ELF4	ELFR;MEF	E74 like ETS transcription factor 4		0.695977	0.267739	0.0182895	5.43968	2.97719e-05	0.000162058	19.0541	0.127944	1.35693	0.701921	0.336109	1.20264	0.0900722	0
NFRKB	NFRKB	INO80G	nuclear factor related to kappaB binding protein	INO80	1.50632	0.579856	0.0857863	5.43611	3.0006e-05	0.000162355	19.0541	0.277095	2.87896	2.40072	1.9221	1.72406	-0.0132656	0.0144878
BCOR	BCOR	ANOP2;MAA2;MCOPS2	BCL6 corepressor	ncPRC1.1	0.167104	0.0643312	0.0010559	5.43572	3.00316e-05	0.000162355	19.0541	0.0307419	0.101368	0.0971052	0.0816235	0.264466	0.0921191	0.389436
MAX (2)	MAX	bHLHd4	MYC associated factor X	ncPRC1.6	0.403078	0.155323	0.00615543	5.43006	3.0262e-05	0.000163044	19.0807	0.0742309	0.430917	0.501271	0.295751	0.436498	0.0370443	0.615846
SRSF9	SRSF9	SFRS9;SRp30c	serine and arginine rich splicing factor 9	Spliceosome	-0.291438	0.112425	0.00322483	-5.42466	3.07693e-05	0.000165215	19.0541	0.0537247	-0.591278	-0.343613	-0.380569	-0.240249	0.167497	-0.295534
FOXK1	FOXK1	FOXK1L	forkhead box K1	PR-DUB	0.654767	0.252667	0.0162882	5.42288	3.08896e-05	0.000165301	19.0541	0.120742	1.22945	0.713707	0.774515	0.814501	-0.20071	0
SRSF3	SRSF3	SFRS3;SRp20	serine and arginine rich splicing factor 3	Spliceosome	-0.287026	0.110988	0.00314289	-5.41174	3.16544e-05	0.000166597	19.0541	0.0530377	-0.549194	-0.28841	-0.309095	-0.343173	0.101451	-0.361445
RMI1	RMI1	BLAP75;C9orf76;FAAP75	RecQ mediated genome instability 1	RMI/BLM	0.530175	0.205019	0.0107242	5.41148	3.16725e-05	0.000166597	19.0541	0.0979723	0.501412	0.156287	0.705031	1.35724	-0.0524816	0.608405
MDC1	MDC1	NFBD1	mediator of DNA damage checkpoint 1		0.349947	0.135192	0.00466317	5.41678	3.13063e-05	0.000166597	19.0541	0.0646042	0.467259	0.384555	0.261363	0.536697	0.330418	0.157304
BRPF1	BRPF1	BR140;IDDDFP	bromodomain and PHD finger containing 1	MOZ/MORF	0.659849	0.254962	0.0165855	5.41577	3.13754e-05	0.000166597	19.0541	0.121838	0.906257	1.21236	1.23091	0.541926	0.191676	0.376367
HNRNPA2B1	HNRNPA2B1	HNRNPA2;HNRNPB1;HNRPA2;HNRPA2B1;HNRPB1;IBMPFD2;RNPA2;SNRPB1	heterogeneous nuclear ribonucleoprotein A2/B1	C complex spliceosome	-0.22603	0.0874268	0.00195015	-5.41018	3.17627e-05	0.000166597	19.0541	0.0417786	-0.42319	-0.17268	-0.263605	-0.222711	0.0286581	-0.29808
SLX4	SLX4	BTBD12;FANCP;MUS312	SLX4 structure-specific endonuclease subunit	SLX4-TERF2	0.627918	0.242828	0.0150444	5.41123	3.16902e-05	0.000166597	19.0541	0.11604	0.69103	0.836009	0.874923	0.851379	-0.0760565	0
PRPF19	PRPF19	NMP200;PRP19;PSO4;SNEV;UBOX4;hPSO4	pre-mRNA processing factor 19	C complex spliceosome;Spliceosome	-0.269966	0.104554	0.00278909	-5.40328	3.22478e-05	0.000168583	19.0541	0.0499633	-0.522053	-0.174078	-0.358798	-0.275067	0.0214143	-0.26986
HADHA	HADHA	ECHA;GBP;HADH;LCEH;LCHAD;MTPA;TP-ALPHA	hydroxyacyl-CoA dehydrogenase trifunctional multienzyme complex subunit alpha	HADHA/B	0.570618	0.22147	0.0125143	5.39166	3.30822e-05	0.000172376	19.0541	0.105834	0.905948	0.941189	0.660778	0.772928	-0.190098	-0.115172
PRPF8	PRPF8	HPRP8;PRP8;PRPC8;RP13;SNRNP220	pre-mRNA processing factor 8	C complex spliceosome;Spliceosome	-0.279708	0.108842	0.00302255	-5.37772	3.41117e-05	0.000177157	19.0541	0.0520124	-0.521319	-0.183845	-0.476261	-0.275561	-0.00263176	-0.251844
HMG20B	HMG20B	BRAF25;BRAF35;HMGX2;HMGXB2;PP7706;SMARCE1r;SOXL;pp8857	high mobility group 20B	BHC;LSD-CoREST	0.464648	0.181034	0.00836179	5.37099	3.46208e-05	0.000179214	19.0541	0.0865107	0.459486	0.416331	0.630992	0.936748	-0.165927	0.490897
CREBBP	CREBBP	CBP;KAT3A;MKHK1;RSTS;RSTS1	CREB binding protein		1.46734	0.572662	0.083671	5.36197	3.53147e-05	0.00018221	19.0541	0.273658	2.42752	1.58892	1.68901	2.55495	0.0966467	0
ACTR6	ACTR6	ARP6;CDA12;HSPC281;MSTP136;hARP6;hARPX	actin related protein 6	SRCAP	0.248154	0.0969155	0.00239643	5.35821	3.56085e-05	0.000183129	19.0541	0.046313	0.431181	0.434183	0.139624	0.166474	0.069658	0.229699
CHD8	CHD8	AUTS18;HELSNF1	chromodomain helicase DNA binding protein 8		2.45437	0.960877	0.235567	5.34518	3.66446e-05	0.000187848	19.0541	0.459174	1.8101	1.54661	2.65773	2.53424	3.11364	3.37403
INTS1	INTS1	INT1;NET28	integrator complex subunit 1	Integrator	0.675557	0.264615	0.0178651	5.34243	3.68675e-05	0.000188381	19.0541	0.126451	0.994	0.881161	0.771027	1.05078	-0.42038	1.15835
THRAP3	THRAP3	BCLAF2;TRAP150	thyroid hormone receptor associated protein 3	SNARP	-0.289259	0.11356	0.00329026	-5.33029	3.78669e-05	0.000191957	19.0541	0.0542669	-0.590445	-0.236476	-0.428255	-0.311816	0.0986378	-0.263583
WTAP	WTAP	Mum2	WT1 associated protein	Spliceosome;WMM	-0.35219	0.138319	0.00488136	-5.32827	3.80357e-05	0.000191957	19.0541	0.0660984	-0.70286	-0.280505	-0.509321	-0.412325	0.0955981	-0.225267
SPCS2	SPCS2		signal peptidase complex subunit 2		0.565175	0.222008	0.0125752	5.32727	3.81201e-05	0.000191957	19.0541	0.106091	0.488936	0.131257	0.377609	0.971259	0.640632	1.05587
EHMT2	EHMT2	BAT8;C6orf30;G9A;GAT8;KMT1C;NG36	euchromatic histone lysine methyltransferase 2	CtBP;G9a/GLP	0.405785	0.15946	0.00648753	5.3252	3.82945e-05	0.000191957	19.0541	0.0762009	0.606565	0.497991	0.35295	0.736697	-0.150402	0.190691
UCHL5	UCHL5	CGI-70;INO80R;UCH-L5;UCH37	ubiquitin C-terminal hydrolase L5	INO80	1.32982	0.52247	0.0696467	5.32626	3.82047e-05	0.000191957	19.0541	0.249672	2.42774	2.07946	1.22335	1.69001	0.408144	-0.700566
ZNF281	ZNF281	ZBP-99;ZNP-99	zinc finger protein 281		0.407889	0.160243	0.00655142	5.32664	3.81727e-05	0.000191957	19.0541	0.0765752	0.723804	0.56507	0.455032	0.511992	-0.128796	0.231327
SMARCD1	SMARCD1	BAF60A;CRACD1;Rsc6p	SWI/SNF related, matrix associated, actin dependent regulator of chromatin, subfamily d, member 1	BAF;EBAFA/B;GBAF;PBAF	3.43897	1.35183	0.466256	5.32349	3.84392e-05	0.000192075	19.0541	0.646	3.64371	3.69645	4.38451	3.68391	1.85597	4.93868
AKAP17A	AKAP17A	721P;AKAP-17A;CCDC133;CXYorf3;DXYS155E;PRKA17A;SFRS17A;XE7;XE7Y	A-kinase anchoring protein 17A		-0.34424	0.135723	0.00469987	-5.3076	3.98101e-05	0.0001983	19.0541	0.0648579	-0.257182	-0.362537	-0.465073	-0.305883	0.0778065	-0.447722
ARID4B	ARID4B	BCAA;BRCAA1;RBBP1L1;RBP1L1;SAP180	AT-rich interaction domain 4B	SIN3A/B	0.456338	0.180687	0.00832972	5.28508	4.18404e-05	0.000207759	19.0541	0.0863447	0.514617	0.472943	0.377451	0.0231046	0.836648	2.42805
LSM3	LSM3	SMX4;USS2;YLR438C	LSM3 homolog, U6 small nuclear RNA and mRNA degradation associated	C complex spliceosome;Spliceosome	-0.329927	0.131138	0.00438765	-5.2648	4.3758e-05	0.000216602	19.0541	0.0626666	-0.523411	-0.237339	-0.465998	-0.329885	-0.00604038	-0.327259
MED29	MED29	IXL;MED2	mediator complex subunit 29	Mediator	0.703595	0.28049	0.020073	5.24925	4.52899e-05	0.000223487	19.0541	0.134037	1.09894	1.15476	0.948102	0.600948	0.0620563	0
SNRNP40	SNRNP40	40K;HPRP8BP;PRP8BP;PRPF8BP;SPF38;WDR57	small nuclear ribonucleoprotein U5 subunit 40	C complex spliceosome;Spliceosome	-0.307605	0.12267	0.00383936	-5.24741	4.54747e-05	0.000223702	19.0541	0.0586205	-0.541998	-0.234295	-0.46989	-0.269396	-0.0862069	-0.241658
SNW1	SNW1	Bx42;FUN20;NCOA-62;PRPF45;Prp45;SKIIP;SKIP;SKIP1	SNW domain containing 1	C complex spliceosome;Spliceosome	-0.287103	0.114586	0.00335003	-5.24273	4.57446e-05	0.000224333	19.0807	0.0547621	-0.532116	-0.214335	-0.330029	-0.320081	0.028496	-0.354782
MSANTD3	MSANTD3	C9orf30;L8	Myb/SANT DNA binding domain containing 3		0.860864	0.343861	0.0301679	5.23893	4.63364e-05	0.000226355	19.0541	0.164321	1.55788	1.21996	0.909097	0.758108	-0.509536	0.590841
KDM1B	KDM1B	AOF1;C6orf193;LSD2	lysine demethylase 1B	PR-DUB	1.55473	0.621139	0.0984365	5.23789	4.64429e-05	0.000226355	19.0541	0.296823	2.79864	2.44854	2.5739	2.26456	-0.176584	0.721362
SP1	SP1		Sp1 transcription factor		0.435161	0.174278	0.00774935	5.22513	4.77742e-05	0.00023213	19.0541	0.0832823	0.745492	0.713495	0.33235	0.358811	-0.1669	0.599373
SF3B1	SF3B1	Hsh155;MDS;PRP10;PRPF10;SAP155;SF3b155	splicing factor 3b subunit 1	B-WICH;C complex spliceosome;SF3B;Spliceosome	-0.234134	0.0938671	0.00224804	-5.21965	4.83572e-05	0.000234244	19.0541	0.0448562	-0.467068	-0.196766	-0.347731	-0.284634	0.111406	-0.227815
TUBB8	TUBB8	OOMD;OOMD2;bA631M21.2	tubulin beta 8 class VIII		0.387522	0.155537	0.00617246	5.21328	4.88307e-05	0.000235816	19.0807	0.0743336	0.62312	0.65121	0.098095	0.516525	0.143259	0.218915
MGA (2)	MGA	MAD5;MXD5	MAX dimerization protein MGA	ncPRC1.6	0.982694	0.394516	0.0397107	5.21248	4.91325e-05	0.000236553	19.0541	0.188527	1.73546	1.25577	1.26705	1.4967	-0.348473	0
PHF3 (1)	PHF3		PHD finger protein 3		0.308782	0.124246	0.0039386	5.20068	5.04338e-05	0.000241351	19.0541	0.0593733	0.223771	0.613068	0.299925	0.444859	0.234148	0.115924
PPP2R1A	PPP2R1A	MRD36;PP2A-Aalpha;PP2AA;PP2AAALPHA;PR65A	protein phosphatase 2 scaffold subunit Aalpha		0.769676	0.309618	0.0244585	5.20203	5.02837e-05	0.000241351	19.0541	0.147957	1.27116	1.08101	0.846703	0.955743	-0.152661	0
INTS5	INTS5	INT5;KIAA1698	integrator complex subunit 5	Integrator	0.698978	0.282914	0.0204215	5.17011	5.39747e-05	0.000257518	19.0541	0.135196	1.09448	0.867022	0.989449	1.10932	-0.371767	0.147732
KLF16	KLF16	BTEB4;DRRF;NSLP2	Kruppel like factor 16		0.552607	0.224195	0.0128242	5.15801	5.54456e-05	0.000263741	19.0541	0.107136	1.06158	0.737066	0.661081	0.640511	-0.178146	0
PHF5A	PHF5A	INI;Rds3;SAP14b;SF3B7;SF3b14b;bK223H9.2	PHD finger protein 5A	SF3B	-0.236978	0.0961959	0.00236097	-5.15517	5.57955e-05	0.000264611	19.0541	0.0459691	-0.360918	-0.154532	-0.370881	-0.329151	0.0826454	-0.264453
SF3B2	SF3B2	Cus1;SAP145;SF3B145;SF3b1;SF3b150	splicing factor 3b subunit 2	C complex spliceosome;SF3B;Spliceosome	-0.251908	0.102333	0.00267185	-5.15129	5.6279e-05	0.000266107	19.0541	0.048902	-0.403309	-0.210322	-0.348025	-0.339235	0.115897	-0.30466
INO80B	INO80B	HMGA1L4;HMGIYL4;IES2;PAP-1BP;PAPA-1;PAPA1;ZNHIT4;hIes2	INO80 complex subunit B	INO80	1.38491	0.565456	0.0815784	5.12522	5.96387e-05	0.000281154	19.0541	0.270214	2.5228	2.59477	1.87194	1.69672	-0.0694297	0.0663006
CPSF1	CPSF1	CPSF160;HSU37012;P/cl.18	cleavage and polyadenylation specific factor 1		-0.219218	0.0896355	0.00204993	-5.11784	6.06257e-05	0.000284959	19.0541	0.0428341	-0.42247	-0.14066	-0.377867	-0.168669	-0.000441191	0
CMAS	CMAS	CSS	cytidine monophosphate N-acetylneuraminic acid synthetase		0.288832	0.118423	0.0035781	5.10387	6.25417e-05	0.000293095	19.0541	0.0565908	0.338788	0.284852	0.250553	0.58488	-0.168776	0.49751
CENPF	CENPF	CENF;CILD31;PRO1779;STROMS;hcp-1	centromere protein F		-0.238054	0.0976708	0.00243393	-5.10038	6.30297e-05	0.000294511	19.0541	0.0466739	-0.405778	-0.409341	-0.283969	-0.224103	0.000777349	-0.0606368
ZNF687	ZNF687	PDB6	zinc finger protein 687		1.25869	0.51741	0.0683042	5.09068	6.44062e-05	0.000299572	19.0541	0.247254	2.34915	1.35346	2.13733	1.41669	-0.457973	0.490149
BCLAF1 (2)	BCLAF1	BTF;bK211L9.1	BCL2 associated transcription factor 1	SNARP	-0.348059	0.143132	0.00522711	-5.08823	6.44913e-05	0.000299572	19.0807	0.0684048	-0.706298	-0.28213	-0.406005	-0.333996	-0.0551323	-0.304794
ZMYND8 (1)	ZMYND8	PRKCBP1;PRO2893;RACK7	zinc finger MYND-type containing 8		1.49248	0.615389	0.0966222	5.07515	6.66745e-05	0.000308808	19.0541	0.294075	2.6733	1.51459	2.11681	1.58207	-0.332757	1.31533
MED4	MED4	ARC36;DRIP36;HSPC126;TRAP36;VDRIP	mediator complex subunit 4	Mediator	0.684713	0.282586	0.0203741	5.07048	6.7372e-05	0.000311129	19.0541	0.135039	1.0932	1.14017	0.985245	0.661337	-0.148877	0
TICRR	TICRR	C15orf42;SLD3;Treslin	TOPBP1 interacting checkpoint and replication regulator		0.334132	0.13795	0.00485534	5.06861	6.76543e-05	0.000311524	19.0541	0.0659219	0.336908	0.477099	0.623609	0.491218	0.048967	0.210268
CDYL2	CDYL2	PCCP1	chromodomain Y like 2		0.663396	0.274668	0.0192484	5.05424	6.9858e-05	0.000320739	19.0541	0.131255	0.170091	0.733839	0.908858	1.45766	0.374141	0
RBM15	RBM15	OTT;OTT1;SPEN	RNA binding motif protein 15	Spliceosome	-0.238016	0.0986377	0.00248235	-5.04956	7.05918e-05	0.000323172	19.0541	0.0471359	-0.50083	-0.0948589	-0.391358	-0.260145	0.0837837	-0.24129
ARID2	ARID2	BAF200;CSS6;p200	AT-rich interaction domain 2	PBAF	5.34362	2.21647	1.25343	5.04505	7.13063e-05	0.000325502	19.0541	1.05918	5.99748	6.3266	6.1815	6.02879	4.45946	3.47097
KANSL2	KANSL2	C12orf41;NSL2	KAT8 regulatory NSL complex subunit 2	NSL	1.2291	0.51065	0.066531	5.03681	7.26301e-05	0.000330592	19.0541	0.244024	2.17871	1.3393	1.72955	0.49018	0.0198933	0
MED8	MED8	ARC32	mediator complex subunit 8	Mediator	0.54928	0.228431	0.0133134	5.03186	7.3437e-05	0.000333307	19.0541	0.10916	1.03658	0.66487	0.445101	0.634078	0.230446	0
SAFB	SAFB	HAP;HET;SAB-B1;SAF-B;SAF-B1;SAFB1	scaffold attachment factor B		-0.225619	0.0938828	0.0022488	-5.02899	7.39103e-05	0.000334497	19.0541	0.0448637	-0.52006	-0.240331	-0.28991	-0.246219	0.0398321	-0.134584
SMC1A	SMC1A	CDLS2;DXS423E;SB1.8;SMC1;SMC1L1;SMC1alpha;SMCB	structural maintenance of chromosomes 1A	Cohesin	0.393283	0.163864	0.0068509	5.0224	7.50058e-05	0.000338488	19.0541	0.0783058	0.27322	0.492193	0.361035	0.198997	0.347359	1.59011
TFAP2C	TFAP2C	AP2-GAMMA;ERF1;TFAP2G;hAP-2g	transcription factor AP-2 gamma	AP-2 dimers	0.344389	0.143547	0.00525736	5.02049	7.53271e-05	0.000338668	19.0541	0.0685968	0.512969	0.525885	0.325172	0.447861	-0.190754	0.591579
ZNF148	ZNF148	BERF-1;BFCOL1;GDACCF;HT-BETA;ZBP-89;ZFP148;pHZ-52	zinc finger protein 148		0.640507	0.26702	0.0181914	5.01962	7.54735e-05	0.000338668	19.0541	0.127601	1.16743	1.04077	0.819596	0.650182	-0.381694	0.484161
KDM2B	KDM2B	CXXC2;FBXL10;Fbl10;JHDM1B;PCCX2	lysine demethylase 2B	ncPRC1.1	0.124697	0.052084	0.000692129	5.01006	7.71042e-05	0.000345009	19.0541	0.0248894	0.0379401	0.0524542	0.0585883	0.191845	0.156212	0.281138
TBRG1	TBRG1	NIAM;TB-5	transforming growth factor beta regulator 1		1.30275	0.54511	0.0758135	5.00113	7.86584e-05	0.000350971	19.0541	0.260491	2.54466	2.24201	1.06483	1.19499	0.239998	0.775978
INTS7	INTS7	C1orf73;INT7	integrator complex subunit 7	Integrator	0.685102	0.287501	0.021089	4.98664	8.1251e-05	0.000361521	19.0541	0.137388	0.996312	1.13232	0.601112	1.2232	-0.267313	0
TAF8	TAF8	II;TAF;TAF(II)43;TAFII-43;TAFII43;TBN	TATA-box binding protein associated factor 8	SAGA;TFIID	0.962007	0.405646	0.0419829	4.96275	8.57149e-05	0.000380315	19.0541	0.193846	0.746889	1.28313	0.564902	1.61932	0.523025	1.04925
TOP3A	TOP3A	MGRISCE2;PEOB5;TOP3;ZGRF7	DNA topoisomerase III alpha	RMI/BLM	0.525571	0.221739	0.0125447	4.95999	8.62457e-05	0.000381601	19.0541	0.105962	0.549718	0.121087	0.676997	1.37068	-0.0908088	0.613607
RMI2	RMI2	BLAP18;C16orf75	RecQ mediated genome instability 2	RMI/BLM	0.538601	0.227624	0.0132195	4.95153	8.78954e-05	0.00038407	19.0541	0.108775	0.486795	0.129801	0.671539	1.38413	-0.114679	0.672973
RBPJ	RBPJ	AOS3;CBF1;IGKJRB;IGKJRB1;KBF2;RBP-J;RBPJK;RBPSUH;SUH;csl	recombination signal binding protein for immunoglobulin kappa J region		0.3706	0.156604	0.00625724	4.95216	8.77727e-05	0.00038407	19.0541	0.0748362	0.568697	0.465205	0.290996	0.669338	-0.0413792	0.283917
CDCA5	CDCA5	SORORIN	cell division cycle associated 5	CDCA5-PDS5-Cohesin	0.449262	0.189801	0.00919125	4.95327	8.75537e-05	0.00038407	19.0541	0.0907	0.463182	0.295096	0.410401	0.413635	1.00664	0.0474042
ZBTB44	ZBTB44	BTBD15;HSPC063;ZNF851	zinc finger and BTB domain containing 44		0.671233	0.283712	0.0205369	4.95092	8.80161e-05	0.00038407	19.0541	0.135577	0.739975	0.685178	0.598386	1.11749	0.898942	0
CRNKL1	CRNKL1	CLF;CRN;Clf1;HCRN;MSTP021;SYF3	crooked neck pre-mRNA splicing factor 1	C complex spliceosome;Spliceosome	-0.384426	0.162467	0.00673457	-4.95151	8.78994e-05	0.00038407	19.0541	0.0776381	-0.744891	-0.359386	-0.500566	-0.314444	-0.0027151	-0.307659
SART1	SART1	Ara1;HAF;HOMS1;SART1259;SNRNP110;Snu66	spliceosome associated factor 1, recruiter of U4/U6.U5 tri-snRNP	C complex spliceosome;Spliceosome	-0.290252	0.122749	0.00384426	-4.94822	8.85509e-05	0.000385342	19.0541	0.0586579	-0.493524	-0.234508	-0.393588	-0.35561	0.0140129	-0.286786
MXD4	MXD4	MAD4;MST149;MSTP149;bHLHc12	MAX dimerization protein 4		0.299141	0.127462	0.00414524	4.91083	9.60157e-05	0.000416682	19.0744	0.0609147	0.425914	0.380566	0.285832	0.396454	0.0970391	-0.214185
INTS12	INTS12	INT12;PHF22;SBBI22	integrator complex subunit 12	Integrator	0.598627	0.255608	0.0166696	4.90087	9.84735e-05	0.00042618	19.0541	0.122147	0.976399	0.81455	0.692047	0.910994	-0.410467	0.224919
ZBED4	ZBED4		zinc finger BED-type containing 4		0.488242	0.209283	0.0111749	4.88195	0.000102748	0.000442265	19.0541	0.10001	0.803157	0.444002	0.510798	0.842584	-0.258062	0
RBM8A	RBM8A	BOV-1A;BOV-1B;BOV-1C;C1DELq21.1;DEL1q21.1;MDS014;RBM8;RBM8B;TAR;Y14;ZNRP;ZRNP1	RNA binding motif protein 8A	C complex spliceosome;Exon junction;Spliceosome;Splicing-dependent exon junction complex	-0.318988	0.136733	0.00477006	-4.88194	0.000102748	0.000442265	19.0541	0.0653405	-0.552478	-0.288187	-0.32634	-0.420069	0.103393	-0.366055
UBN1	UBN1	VT;VT4	ubinuclein 1	HUCA	0.545495	0.234127	0.0139856	4.87563	0.000104217	0.000446253	19.0541	0.111882	1.08523	0.832674	0.272557	0.706867	-0.127259	-0.895634
ZNHIT1	ZNHIT1	CG1I;ZNFN4A1	zinc finger HIT-type containing 1	SRCAP	0.260201	0.11168	0.00318224	4.87554	0.000104238	0.000446253	19.0541	0.0533687	0.459209	0.450906	0.128227	0.165726	0.106107	0.26663
DDX21	DDX21	GUA;GURDB;RH-II/GU;RH-II/GuA	DExD-box helicase 21	B-WICH	-0.273844	0.117731	0.00353637	-4.86748	0.000106143	0.000453182	19.0541	0.0562599	-0.560103	-0.291302	-0.298755	-0.344414	0.0129802	-0.174249
IFI16	IFI16	IFNGIP1;PYHIN2	interferon gamma inducible protein 16		0.452679	0.195056	0.00970723	4.85649	0.000108798	0.000463268	19.0541	0.0932111	0.690144	0.591069	0.450952	0.784144	-0.287411	0.38127
TAF9	TAF9	MGC:5067;STAF31/32;TAF2G;TAFII-31;TAFII-32;TAFII31;TAFII32;TAFIID32	TATA-box binding protein associated factor 9	PCAF;SAGA;TFIID;TFTC	0.748829	0.322958	0.0266115	4.85208	0.000109884	0.000466637	19.0541	0.154332	0.893369	1.65257	0.689166	1.51326	0.409848	-0.0626681
REEP4	REEP4	C8orf20;PP432;Yip2c	receptor accessory protein 4		0.357744	0.154545	0.0060938	4.84404	0.000111888	0.000473878	19.0541	0.0738523	0.54608	0.472573	0.517276	0.465521	-0.158629	0
SYF2	SYF2	CBPIN;NTC31;P29;fSAP29	SYF2 pre-mRNA splicing factor	C complex spliceosome;Spliceosome	-0.279961	0.121098	0.00374153	-4.83786	0.000113454	0.00047923	19.0541	0.0578689	-0.526792	-0.187007	-0.41081	-0.266574	0.0966279	-0.33557
SFMBT2	SFMBT2		Scm like with four mbt domains 2		0.582965	0.253418	0.0163853	4.81388	0.000119746	0.00050446	19.0541	0.121101	0.854819	0.467921	0.502173	-0.0334649	1.2497	0
EPC2	EPC2	EPC-LIKE	enhancer of polycomb homolog 2	NuA4	1.26707	0.551035	0.0774704	4.81186	0.000120292	0.000505419	19.0541	0.263323	2.30632	2.25796	1.47846	1.16487	0.431423	-0.596364
TFAP2A (1)	TFAP2A	AP-2;AP-2alpha;AP2TF;BOFS;TFAP2	transcription factor AP-2 alpha	AP-2 dimers	0.317842	0.138318	0.00488128	4.80866	0.000121162	0.000507727	19.0541	0.0660978	0.45422	0.495181	0.309868	0.454107	-0.24167	0.477506
RPA2	RPA2	REPA2;RP-A p32;RP-A p34;RPA32	replication protein A2	RPA	0.621637	0.271025	0.0187411	4.79975	0.000123618	0.000516652	19.0541	0.129514	0.409715	0.0487199	0.963108	1.60014	0.0741861	0.72035
ZNF319	ZNF319	ZFP319	zinc finger protein 319		0.705629	0.30778	0.0241691	4.79762	0.000124213	0.000516988	19.0541	0.147079	1.35694	1.14947	0.495847	0.745561	-0.427262	0.988679
SAFB2	SAFB2		scaffold attachment factor B2		-0.225823	0.0985095	0.0024759	-4.79713	0.000124351	0.000516988	19.0541	0.0470746	-0.487035	-0.215152	-0.33138	-0.202764	0.0580019	-0.139357
PHF10	PHF10	BAF45A;XAP135	PHD finger protein 10	PBAF	4.85786	2.12025	1.14697	4.79455	0.000125076	0.000517286	19.0541	1.0132	4.11934	4.67376	4.87049	6.53636	4.12334	5.62558
KLF4 (2)	KLF4	EZF;GKLF	Kruppel like factor 4		0.57792	0.252252	0.0162352	4.79384	0.000124823	0.000517286	19.0807	0.120555	1.12124	0.927439	0.868405	0.58792	-0.0374874	0
ZNF48	ZNF48	ZNF553	zinc finger protein 48		0.643172	0.280973	0.0201422	4.7902	0.000126309	0.000521025	19.0541	0.134268	1.03358	1.104	0.71335	0.854787	-0.39749	0.264386
KLF13	KLF13	BTEB3;FKLF2;NSLP1;RFLAT-1;RFLAT1	Kruppel like factor 13		0.624974	0.274069	0.0191645	4.77191	0.000131625	0.000541541	19.0541	0.130969	0.935919	0.767841	0.741997	1.1156	-0.37666	0
CBLL1	CBLL1	HAKAI;RNF188	Cbl proto-oncogene like 1	WMM	-0.347629	0.152488	0.00593264	-4.77054	0.000131982	0.000541603	19.0569	0.0728699	-0.576068	-0.312883	-0.583697	-0.247426	-0.182955	-0.3599
SF3A2	SF3A2	PRP11;PRPF11;SAP62;SF3a66	splicing factor 3a subunit 2	C complex spliceosome;Spliceosome	-0.236962	0.104077	0.00276368	-4.76447	0.000133852	0.000547861	19.0541	0.0497353	-0.329434	-0.137082	-0.369581	-0.288932	0.0974881	-0.322648
ZBTB40	ZBTB40	ZNF923	zinc finger and BTB domain containing 40		1.02722	0.452038	0.0521349	4.75532	0.000136645	0.000557851	19.0541	0.216015	2.19664	1.62842	1.02154	0.688301	0.078355	0
ZNF652	ZNF652		zinc finger protein 652		0.658311	0.290994	0.0216046	4.73411	0.000143346	0.000583701	19.0541	0.139057	1.45558	0.672025	0.833897	0.422708	0.0682634	0
SETX	SETX	ALS4;AOA2;SCAN2;SCAR1;Sen1;bA479K20.2	senataxin		0.299225	0.132399	0.00447247	4.72937	0.000144886	0.000588461	19.0541	0.0632694	0.592523	0.366472	0.27855	0.35717	-0.160776	0.872829
RRP1	RRP1	D21S2056E;NNP-1;NOP52;RRP1A	ribosomal RNA processing 1		0.209147	0.09284	0.00219915	4.71398	0.000149759	0.000606698	19.067	0.0443674	0.171301	0.356061	0.194071	0.175031	0.179952	0.130826
MXI1 (1)	MXI1	MAD2;MXD2;MXI;bHLHc11	MAX interactor 1, dimerization protein		0.320322	0.142354	0.00517033	4.70877	0.000151789	0.000613351	19.0541	0.0680267	0.41853	0.359474	0.281686	0.565292	-0.18554	0.566645
ZNF691	ZNF691	Zfp691	zinc finger protein 691		0.995047	0.442527	0.049964	4.70538	0.000152956	0.000616494	19.0541	0.21147	0.298065	2.00569	1.35643	1.43655	0.0384593	0
MAX (1)	MAX	bHLHd4	MYC associated factor X	Mad-Max;Myc-Max;ncPRC1.6	0.318846	0.141891	0.00513673	4.70238	0.000153996	0.000619111	19.0541	0.0678053	0.407033	0.373688	0.294492	0.583018	-0.229695	0.508735
SYNCRIP	SYNCRIP	GRY-RBP;GRYRBP;HNRNPQ;HNRPQ1;NSAP1;PP68;hnRNP-Q	synaptotagmin binding cytoplasmic RNA interacting protein	C complex spliceosome;IGF2BP1-mRNP;mCRD-poly(A)-bridging complex	-0.238615	0.106335	0.00288495	-4.69539	0.000155909	0.000625216	19.0807	0.0508189	-0.462402	-0.199496	-0.25204	-0.34951	0.0874374	-0.2594
TOR1AIP1 (1)	TOR1AIP1	LAP1;LAP1B;LGMD2Y	torsin 1A interacting protein 1		0.350376	0.156235	0.00622782	4.69296	0.000157312	0.000629247	19.0541	0.07466	0.391052	0.351615	0.413148	0.513528	0.117072	0.414204
ZNF740	ZNF740	Zfp740	zinc finger protein 740		0.609365	0.27198	0.0188734	4.68847	0.000158915	0.000632468	19.0541	0.129971	0.826067	0.781679	1.09422	0.856023	-0.175286	-0.342665
TRA2B	TRA2B	Htra2-beta;PPP1R156;SFRS10;SRFS10;TRA2-BETA;TRAN2B	transformer 2 beta homolog	Spliceosome	-0.265733	0.118601	0.00358887	-4.68864	0.000158854	0.000632468	19.0541	0.056676	-0.651302	-0.300144	-0.341315	-0.115857	0.0224386	-0.205948
RPA1	RPA1	HSSB;MST075;REPA1;RF-A;RP-A;RPA70	replication protein A1	RPA	0.629375	0.281568	0.0202277	4.67753	0.000162898	0.000646693	19.0541	0.134553	0.454256	0.0170131	0.961414	1.69253	0.111915	0.769822
LSM5	LSM5	YER146W	LSM5 homolog, U6 small nuclear RNA and mRNA degradation associated		-0.343588	0.153806	0.00603567	-4.67472	0.000163937	0.000649189	19.0541	0.0734993	-0.495891	-0.368167	-0.391181	-0.465331	0.0513899	-0.355386
RBBP6	RBBP6	MY038;P2P-R;PACT;RBQ-1;SNAMA	RB binding protein 6, ubiquitin ligase		-0.227946	0.102216	0.00266574	-4.66662	0.000166966	0.000659538	19.0541	0.048846	-0.336018	-0.115392	-0.276835	-0.295162	0.055777	-0.376984
AHNAK	AHNAK	AHNAKRS;PM227	AHNAK nucleoprotein		0.661109	0.29666	0.0224542	4.66342	0.00016818	0.00066268	19.0541	0.141765	0.998357	0.814402	0.838985	1.11419	-0.213799	0.290405
RBMX2	RBMX2	CGI-79;Snu17	RNA binding motif protein X-linked 2		-0.294825	0.132409	0.00447325	-4.65905	0.000169278	0.000665352	19.0807	0.0632801	-0.673504	-0.102448	-0.376076	-0.249734	-0.35217	-0.24457
MCRS1	MCRS1	ICP22BP;INO80Q;MCRS2;MSP58;P78	microspherule protein 1	INO80;NSL	1.13693	0.511097	0.0666476	4.65503	0.000171406	0.000672046	19.0541	0.244238	2.13831	1.53195	1.55733	0.69735	-0.0236243	0
ILF3	ILF3	CBTF;DRBF;DRBP76;MMP4;MPHOSPH4;MPP4;MPP4110;NF-AT-90;NF110;NF110b;NF90;NF90a;NF90b;NF90c;NF90ctv;NFAR;NFAR-1;NFAR-2;NFAR110;NFAR2;NFAR90;TCP110;TCP80	interleukin enhancer binding factor 3	ZAP3	-0.229398	0.103393	0.00272746	-4.64292	0.00017617	0.000689019	19.0541	0.0494082	-0.548006	-0.162122	-0.3206	-0.206237	0.0656885	-0.215604
ESCO1	ESCO1	A930014I12Rik;CTF;ECO1;EFO1;ESO1	establishment of sister chromatid cohesion N-acetyltransferase 1		0.127171	0.0573901	0.000840335	4.63704	0.00017853	0.00069653	19.0541	0.027425	0.111651	0.082317	0.0688616	0.12309	0.275968	0.116631
RPA3	RPA3	REPA3;RP-A p14	replication protein A3	RPA	0.657444	0.296935	0.0224958	4.63328	0.000180058	0.000700764	19.0541	0.141896	0.411851	0.0265346	0.959363	1.74352	0.0718338	0.816988
THAP4	THAP4	CGI-36;Nb(III);PP238	THAP domain containing 4		0.50451	0.228059	0.0132701	4.62928	0.000181697	0.000705412	19.0541	0.108982	0.662747	0.427293	0.288008	1.35335	-0.253404	0.753253
TRA2A	TRA2A	AWMS1;HSU53209	transformer 2 alpha homolog		-0.290354	0.131429	0.00440714	-4.62306	0.000184273	0.000713664	19.0541	0.0628057	-0.64957	-0.304373	-0.531302	-0.220382	0.192128	-0.213527
HNRNPA1	HNRNPA1	ALS19;ALS20;HNRPA1;HNRPA1L3;IBMPFD3;UP 1;hnRNP A1;hnRNP-A1	heterogeneous nuclear ribonucleoprotein A1	C complex spliceosome	-0.209218	0.0949993	0.00230264	-4.60829	0.000190094	0.000734413	19.0732	0.0454003	-0.428884	-0.170107	-0.247148	-0.17728	0.0392908	-0.310579
KPNA4	KPNA4	IPOA3;QIP1;SRP3	karyopherin subunit alpha 4	Importin	0.486409	0.222091	0.0125846	4.58313	0.00020173	0.000777472	19.0541	0.10613	0.65718	0.268769	0.630708	0.77726	0.496906	0.239772
ATXN7L3	ATXN7L3		ataxin 7 like 3	SAGA;TFTC	0.745239	0.34042	0.029567	4.58112	0.00020265	0.00077912	19.0541	0.162676	0.614265	0.826463	0.509995	0.928572	0.0259304	2.47843
SFSWAP	SFSWAP	SFRS8;SWAP	splicing factor SWAP		-0.293133	0.13423	0.00459702	-4.56989	0.000207877	0.00079728	19.0541	0.0641443	-0.694344	-0.2381	-0.349398	-0.393458	0.108667	-0.217536
SRSF5	SRSF5	HRS;SFRS5;SRP40	serine and arginine rich splicing factor 5	Spliceosome	-0.26552	0.121666	0.00377674	-4.56687	0.000209307	0.000800825	19.0541	0.0581405	-0.398878	-0.227482	-0.464144	-0.409353	0.136014	-0.161991
CHERP	CHERP	DAN16;SCAF6;SRA1	calcium homeostasis endoplasmic reticulum protein		-0.246207	0.113083	0.00326269	-4.55609	0.00021449	0.000818679	19.0541	0.0540391	-0.480796	-0.176177	-0.379559	-0.268648	0.0430841	-0.193006
CETN2	CETN2	CALT;CEN2	centrin 2	TREX-2;XPC	0.169542	0.078072	0.00155514	4.54437	0.000220274	0.000838736	19.0541	0.0373082	0.0717574	0.0113225	0.147344	0.12304	0.368393	0.281992
HNRNPK	HNRNPK	AUKS;CSBP;HNRPK;TUNP	heterogeneous nuclear ribonucleoprotein K	C complex spliceosome	-0.19019	0.0878437	0.00196884	-4.53031	0.0002267	0.000861135	19.0807	0.0419818	-0.367152	-0.170546	-0.267724	-0.179313	0.051494	-0.155245
SRRT	SRRT	ARS2;ASR2;serrate	serrate, RNA effector molecule	Spliceosome	-0.242622	0.112258	0.00321522	-4.52277	0.000231348	0.000876686	19.0541	0.0536445	-0.303782	-0.289097	-0.309132	-0.25792	0.162385	-0.244184
HMGA1	HMGA1	HMG-R;HMGA1A;HMGIY	high mobility group AT-hook 1		0.269342	0.124997	0.00398634	4.50918	0.000238601	0.000902014	19.0541	0.059732	0.242729	0.265145	0.260785	0.609773	-0.110278	0.419237
SNRNP70	SNRNP70	RNPU1Z;RPU1;SNRP70;Snp1;U1-70K;U170K;U1AP;U1RNP	small nuclear ribonucleoprotein U1 subunit 70	Spliceosome	-0.203672	0.094678	0.00228705	-4.50166	0.000242711	0.000915366	19.0541	0.0452437	-0.324869	-0.190364	-0.307797	-0.231393	0.0745191	-0.186491
ZFR	ZFR	SPG71;ZFR1	zinc finger RNA binding protein		-0.141127	0.0657011	0.00110134	-4.49497	0.000246431	0.000927189	19.0541	0.0313965	-0.22929	-0.0630531	-0.147074	-0.0620442	-0.0879103	-0.247058
SUDS3	SUDS3	SAP45;SDS3	SDS3 homolog, SIN3A corepressor complex component	SIN3A/B	0.470914	0.21953	0.0122961	4.48888	0.000249863	0.000935658	19.0541	0.104907	0.688959	0.578497	0.417383	0.189639	0.547676	-0.206322
SAMD4A	SAMD4A	SAMD4;SMAUG;SMAUG1;SMG;SMGA	sterile alpha motif domain containing 4A		0.264176	0.123152	0.00386966	4.48851	0.000249302	0.000935658	19.0807	0.0588562	0.224581	0.394168	0.288762	0.211961	0.336801	0.0711543
BLM	BLM	BS;MGRISCE1;RECQ2;RECQL2;RECQL3	BLM RecQ like helicase	RMI/BLM	0.322319	0.150448	0.00577497	4.48322	0.0002531	0.000945542	19.0541	0.0718944	0.332151	0.186854	0.294109	0.77917	-0.250844	0.538411
BCLAF1 (1)	BCLAF1	BTF;bK211L9.1	BCL2 associated transcription factor 1	SNARP	-0.282877	0.132271	0.00446396	-4.47489	0.000257149	0.00095841	19.0807	0.0632144	-0.589173	-0.225157	-0.377258	-0.319255	0.0890741	-0.272983
KIF2C	KIF2C	CT139;KNSL6;MCAK	kinesin family member 2C		0.319283	0.149722	0.00571948	4.46228	0.000264989	0.00098531	19.069	0.0715514	0.647666	0.189465	0.390401	0.432456	0.0220055	0
INTS10	INTS10	C8orf35;INT10	integrator complex subunit 10	Integrator	0.690772	0.32412	0.0268034	4.45985	0.000266919	0.000990162	19.0541	0.154887	1.23374	1.16731	0.962189	0.599	-0.233433	0
ATF1	ATF1	EWS-ATF1;FUS/ATF-1;TREB36	activating transcription factor 1		0.197229	0.0925699	0.00218634	4.45853	0.00026772	0.000990815	19.0541	0.0442363	0.232868	0.249099	0.197554	0.34295	-0.150168	0.314773
EZH2	EZH2	ENX-1;ENX1;EZH2b;KMT6;KMT6A;WVS;WVS2	enhancer of zeste 2 polycomb repressive complex 2 subunit	PRC2.1;PRC2.2	0.30811	0.144901	0.00535696	4.44966	0.000273174	0.00100864	19.0541	0.0692435	-0.00652769	0.439936	0.0524571	0.803653	0.403376	0.355881
SCAF11	SCAF11	CASP11;SFRS2IP;SIP1;SRRP129;SRSF2IP	SR-related CTD associated factor 11		-0.20212	0.0952484	0.00231469	-4.44062	0.000278855	0.00102722	19.0541	0.0455163	-0.435918	-0.308633	-0.306999	-0.215401	-0.0348883	0.0111773
SNRPB/SNRPN/SNURF	SNRPN;SNURF;SNRPB	CCMS;COD;HCERN3;PWCR;RT-LI;SM-D;SMN;SNRNP-N;SNRPB1;SNURF-SNRPN;Sm-B/B';SmB/B';SmB/SmB';sm-N;snRNP-B	small nuclear ribonucleoprotein polypeptide N;SNRPN upstream reading frame;small nuclear ribonucleoprotein polypeptides B and B1	C complex spliceosome;Spliceosome	-0.206578	0.0974126	0.00242108	-4.43772	0.000280698	0.00103162	19.0541	0.0465505	-0.364508	-0.106682	-0.353648	-0.202306	0.0202242	-0.235198
ZNF146	ZNF146	OZF	zinc finger protein 146		0.329638	0.155503	0.0061696	4.43597	0.000281821	0.00103334	19.0541	0.0743103	0.604763	0.494164	0.243742	0.519829	-0.274326	0.32737
GTPBP4	GTPBP4	CRFG;NGB;NOG1	GTP binding protein 4		-0.25586	0.120772	0.00372154	-4.43287	0.000282962	0.00103513	19.0807	0.0577188	-0.483408	-0.371664	-0.197907	-0.306904	-0.0998785	-0.117246
U2AF2	U2AF2	U2AF65	U2 small nuclear RNA auxiliary factor 2	Spliceosome	-0.260407	0.122944	0.00385652	-4.43236	0.000284143	0.00103706	19.0541	0.0587513	-0.36229	-0.180414	-0.350686	-0.481092	0.0157184	-0.165714
RBM10	RBM10	DXS8237E;GPATC9;GPATCH9;S1-1;TARPS;ZRANB5	RNA binding motif protein 10		-0.178728	0.0844511	0.00181965	-4.42872	0.000286509	0.00104329	19.0541	0.0403566	-0.380934	-0.104459	-0.276338	-0.166378	-0.0263489	-0.117124
HADHB	HADHB	ECHB;MSTP029;MTPB;TP-BETA	hydroxyacyl-CoA dehydrogenase trifunctional multienzyme complex subunit beta	HADHA/B	0.523844	0.248246	0.0157232	4.41582	0.000295047	0.00107191	19.0541	0.118629	0.83848	0.900824	0.807514	0.700811	-0.301941	-0.0262083
SUZ12	SUZ12	CHET9;JJAZ1	SUZ12 polycomb repressive complex 2 subunit	PRC2.1;PRC2.2	0.320459	0.151948	0.00589068	4.41337	0.0002967	0.00107545	19.0541	0.0726111	-0.00531653	0.634337	0.0318784	0.761015	0.299357	0.328394
SNRPA1	SNRPA1	Lea1;U2A'	small nuclear ribonucleoprotein polypeptide A'	C complex spliceosome;Spliceosome	-0.212804	0.100987	0.00260199	-4.40967	0.000299208	0.00108207	19.0541	0.0482584	-0.382635	-0.189389	-0.343266	-0.305083	0.00984584	-0.0594
CDC23	CDC23	ANAPC8;APC8;CUT23	cell division cycle 23	APC/C	0.201679	0.0957493	0.00233912	4.40762	0.000300379	0.00108383	19.0608	0.0457568	0.191246	0.176047	0.140723	0.401326	0.152817	-0.00741377
THAP11	THAP11	CTG-B43a;CTG-B45d;HRIHFB2206;RONIN	THAP domain containing 11		0.413611	0.196646	0.00986616	4.40147	0.000304845	0.00109744	19.0541	0.0939711	0.667347	0.484724	0.133675	0.98655	0.283245	0.0897377
TRIM27	TRIM27	RFP;RNF76	tripartite motif containing 27		-0.331141	0.157485	0.00632788	-4.40011	0.000305795	0.00109837	19.0541	0.0752574	-0.47778	-0.467697	-0.29912	-0.474896	-0.0827993	-0.150874
UBN2	UBN2		ubinuclein 2		0.476247	0.22745	0.0131993	4.38164	0.000318933	0.00114296	19.0541	0.108692	0.955817	0.742037	0.168583	0.631458	-0.159873	-0.0176178
ERH	ERH	DROER	ERH mRNA splicing and mitosis factor	CHTOP-methylosome	-0.280659	0.134097	0.00458791	-4.37977	0.000320296	0.00114526	19.0541	0.0640807	-0.60615	-0.234637	-0.389409	-0.287536	0.104262	-0.248454
HCFC2	HCFC2	HCF-2;HCF2	host cell factor C2	MLL1/2	0.226647	0.108398	0.00299795	4.37539	0.000323503	0.00115412	19.0541	0.0518003	0.209231	0.22271	0.11109	0.478053	-0.0780058	0.554108
SAP30L	SAP30L	NS4ATP2	SAP30 like	SIN3A/B	0.471915	0.225915	0.0130218	4.37128	0.000326552	0.00116238	19.0541	0.107958	0.809325	0.706375	0.473307	0.188123	0.327865	0
SF3A1	SF3A1	PRP21;PRPF21;SAP114;SF3A120	splicing factor 3a subunit 1	C complex spliceosome;N-CoR1;Spliceosome	-0.24408	0.117061	0.00349623	-4.36326	0.000332572	0.00118115	19.0541	0.0559397	-0.480086	-0.219155	-0.361368	-0.349223	0.181924	-0.162907
DIDO1	DIDO1	BYE1;C20orf158;DATF-1;DATF1;DIDO2;DIDO3;DIO-1;DIO1;dJ885L7.8	death inducer-obliterator 1		0.629183	0.303671	0.0235281	4.33575	0.000354099	0.0012548	19.0541	0.145115	-0.0541451	0.561689	-0.11838	0.523452	1.75234	0.883762
CABIN1	CABIN1	CAIN;KB-318B8.7;PPP3IN	calcineurin binding protein 1	HUCA	0.385424	0.186433	0.00886793	4.3262	0.00036189	0.00127954	19.0541	0.0890905	0.724595	0.516283	0.073584	0.522828	-0.197901	0.52873
SRRM1	SRRM1	160-KD;POP101;SRM160	serine and arginine repetitive matrix 1	C complex spliceosome;Spliceosome;Splicing-dependent exon junction complex	-0.381755	0.185159	0.00874721	-4.3145	0.000371683	0.00131124	19.0541	0.088482	-0.437907	-0.0968155	-0.56219	-0.557217	0.0705108	-0.431479
XPC	XPC	RAD4;XP3;XPCC;p125	XPC complex subunit, DNA damage recognition and repair factor	XPC	0.158663	0.0770121	0.0015132	4.31129	0.000374416	0.00131502	19.0541	0.0368017	0.0412549	-0.00787462	0.131653	0.108061	0.379077	0.327355
SNRPD1	SNRPD1	HsT2456;SMD1;SNRPD;Sm-D1	small nuclear ribonucleoprotein D1 polypeptide	C complex spliceosome;Spliceosome	-0.205085	0.0995266	0.0025273	-4.31206	0.000373754	0.00131502	19.0541	0.0475607	-0.403126	-0.0823249	-0.329534	-0.299667	0.0204261	-0.189304
PNN	PNN	DRS;DRSP;SDK3;memA	pinin, desmosome associated protein	C complex spliceosome;PSAP;SNARP	-0.279734	0.135866	0.00470977	-4.30849	0.000376814	0.00132052	19.0541	0.0649262	-0.585621	-0.245985	-0.401489	-0.331897	0.31954	-0.347133
ZBTB39	ZBTB39	ZNF922	zinc finger and BTB domain containing 39		0.410842	0.199684	0.0101734	4.30548	0.000379404	0.00132666	19.0541	0.095423	0.435172	0.620854	0.375407	0.902165	-0.0355691	0
IK	IK	CSA2;RED;RER	IK cytokine	Spliceosome	-0.24999	0.121546	0.00376931	-4.30399	0.000380696	0.00132824	19.0541	0.0580833	-0.378693	-0.259565	-0.350512	-0.234519	0.0938398	-0.372731
INO80D	INO80D		INO80 complex subunit D	INO80	1.19574	0.58311	0.086752	4.29118	0.000391989	0.00136464	19.0541	0.278651	1.63203	1.73422	1.642	1.50666	-0.297382	3.37025
YAF2	YAF2		YY1 associated factor 2	ncPRC1;ncPRC1.1;ncPRC1.3/5;ncPRC1.6	0.187545	0.0915978	0.00214072	4.2842	0.000397175	0.00137966	19.0807	0.0437759	0.256468	0.176357	0.185018	0.21664	0.0824396	0.247357
NR2C2	NR2C2	TAK1;TR4	nuclear receptor subfamily 2 group C member 2		0.692359	0.33838	0.0292137	4.28171	0.000400548	0.00138833	19.0541	0.161701	0.848573	1.20909	0.941621	0.0396856	0.00525008	0
RBM25	RBM25	NET52;RED120;RNPC7;S164;Snu71;fSAP94	RNA binding motif protein 25	Spliceosome	-0.257182	0.125754	0.0040348	-4.27966	0.000402431	0.00139181	19.0541	0.060094	-0.474104	-0.170632	-0.479925	-0.361978	0.190984	-0.19954
RNF40	RNF40	BRE1B;RBP95;STARING	ring finger protein 40		-0.191074	0.0934981	0.00223046	-4.27614	0.000404627	0.00139636	19.079	0.0446838	-0.199557	-0.125913	-0.242387	0.0369194	-0.450046	0
MCCC1	MCCC1	MCC-B;MCCA	methylcrotonoyl-CoA carboxylase 1		-0.293111	0.143877	0.00528158	-4.26315	0.000417884	0.00143897	19.0541	0.0687546	-0.457269	-0.511317	-0.480598	-0.263066	-0.289164	0.241978
TAF2 (1)	TAF2	CIF150;MRT40;TAF2B;TAFII150	TATA-box binding protein associated factor 2	SAGA;TFIID;TFTC	1.21684	0.598975	0.0915367	4.25126	0.000429386	0.00147508	19.0541	0.286232	0.688456	1.82951	0.649357	1.11126	2.69475	-0.32586
FOXC1	FOXC1	ARA;ASGD3;FKHL7;FREAC-3;FREAC3;IGDA;IHG1;IRID1;RIEG3	forkhead box C1		0.517759	0.254911	0.0165789	4.2504	0.000430231	0.00147508	19.0541	0.121814	1.09918	0.723451	0.249393	0.667827	-0.342303	-0.000449926
BUD31	BUD31	Cwc14;EDG-2;EDG2;G10;YCR063W;fSAP17	BUD31 homolog	Spliceosome	-0.408593	0.20138	0.0103472	-4.24546	0.000433922	0.00148452	19.0807	0.0962424	-0.853131	-0.311801	-0.407409	-0.301095	-0.32079	-0.370718
SNRPD2	SNRPD2	SMD2;SNRPD1;Sm-D2	small nuclear ribonucleoprotein D2 polypeptide	C complex spliceosome;Spliceosome	-0.219085	0.107999	0.00297591	-4.24504	0.000435528	0.0014868	19.0541	0.0516096	-0.373041	-0.12968	-0.335099	-0.262632	0.0167309	-0.242784
HNRNPUL2	HNRNPUL2	HNRPUL2;SAF-A2	heterogeneous nuclear ribonucleoprotein U like 2		-0.210349	0.103719	0.00274468	-4.24399	0.000436573	0.00148716	19.0541	0.049564	-0.446459	-0.174674	-0.310035	-0.314085	0.193488	-0.202216
PAXBP1	PAXBP1	BM020;C21orf66;FSAP105;GCFC;GCFC1	PAX3 and PAX7 binding protein 1	Spliceosome	-0.274743	0.135639	0.00469403	-4.23871	0.000441864	0.00150196	19.0541	0.0648176	-0.475911	-0.309306	-0.421403	-0.271626	0.182577	-0.193794
SF3A3	SF3A3	PRP9;PRPF9;SAP61;SF3a60	splicing factor 3a subunit 3	C complex spliceosome;Spliceosome	-0.21929	0.108343	0.00299491	-4.23552	0.000445096	0.00150931	19.0541	0.051774	-0.37769	-0.163818	-0.317804	-0.291981	0.186851	-0.316867
MED1	MED1	CRSP1;CRSP200;DRIP205;DRIP230;PBP;PPARBP;PPARGBP;RB18A;TRAP220;TRIP2	mediator complex subunit 1	Mediator	0.527452	0.260761	0.0173486	4.23283	0.000447839	0.00150931	19.0541	0.12461	0.8907	0.86578	0.786112	0.384668	-0.0709997	0
ZKSCAN8	ZKSCAN8	LD5-1;ZNF192;ZSCAN40	zinc finger with KRAB and SCAN domains 8		0.604539	0.298742	0.0227703	4.23467	0.000445964	0.00150931	19.0541	0.142759	0.916685	0.960859	0.693025	1.05672	-0.601049	0
CD2BP2	CD2BP2	FWP010;LIN1;PPP1R59;Snu40;U5-52K	CD2 cytoplasmic tail binding protein 2	Spliceosome	-0.309599	0.153031	0.00597495	-4.23362	0.000447028	0.00150931	19.0541	0.0731286	-0.503668	-0.288129	-0.422686	-0.350798	0.0255883	-0.314663
ZC3H14 (1)	ZC3H14	MRT56;MSUT-2;NY-REN-37;SUT2;UKp68	zinc finger CCCH-type containing 14		-0.336095	0.166395	0.0070643	-4.22641	0.000453229	0.00152423	19.0807	0.0795225	-0.697898	-0.25649	-0.539354	-0.279908	0.197076	-0.404123
ABCF2	ABCF2	ABC28;EST133090;HUSSY-18;HUSSY18	ATP binding cassette subfamily F member 2		0.367505	0.182014	0.00845257	4.22521	0.000455697	0.00152929	19.0541	0.086979	0.676395	0.413865	0.446051	0.486029	-0.275958	0
GTF2I	GTF2I	BAP135;BTKAP1;DIWS;GTFII-I;IB291;SPIN;TFII-I;WBS;WBSCR6	general transcription factor IIi	BHC	0.611834	0.304043	0.0235856	4.21104	0.000470688	0.00157626	19.0541	0.145293	1.01659	0.93266	0.555119	1.05782	-0.540223	-0.797884
MSH3	MSH3	DUP;FAP4;MRP1	mutS homolog 3	MutSalpha/beta	0.484008	0.241281	0.0148533	4.19779	0.000485154	0.00162127	19.0541	0.115301	0.771746	0.375948	0.680213	0.769169	-0.479654	0.724883
NSD2	NSD2	KMT3F;KMT3G;MMSET;REIIBP;TRX5;WHS;WHSC1	nuclear receptor binding SET domain protein 2		0.980529	0.489009	0.0610115	4.19599	0.000487154	0.00162453	19.0541	0.233682	2.34442	1.85791	2.32763	2.11588	0.153061	0.135906
EPOP	EPOP	C17orf96;PRR28	elongin BC and polycomb repressive complex 2 associated protein	PRC2.1	0.349405	0.174528	0.00777152	4.18944	0.000494495	0.00164555	19.0541	0.0834014	0.0496442	0.400972	0.141909	0.815355	0.443685	0.38329
ASPH	ASPH	AAH;BAH;CASQ2BP1;FDLAB;HAAH;JCTN;junctin	aspartate beta-hydroxylase		0.384007	0.192023	0.0094077	4.18482	0.000499742	0.00165952	19.0541	0.0917618	0.635943	0.61611	0.447928	0.594066	-0.41779	0.424519
TEAD3					0.54841	0.275849	0.0194143	4.1603	0.000528549	0.00175151	19.0541	0.13182	0.372545	0.251897	0.428341	1.01854	0.204437	1.4375
LEMD3	LEMD3	MAN1	LEM domain containing 3		0.355142	0.178874	0.00816339	4.15476	0.000535276	0.0017701	19.0541	0.0854782	0.446327	0.530475	0.511567	0.633094	-0.302266	0
ATAD5	ATAD5	C17orf41;ELG1;FRAG1	ATPase family AAA domain containing 5		0.747917	0.377686	0.0363948	4.14394	0.000548681	0.00181065	19.0541	0.180485	1.71481	1.72861	1.51773	1.20914	-0.256094	0.0990516
MFAP1	MFAP1	AMP	microfibril associated protein 1	Spliceosome	-0.249381	0.125967	0.00404847	-4.14284	0.000550062	0.00181143	19.0541	0.0601958	-0.512336	-0.161506	-0.376352	-0.36685	0.167505	-0.264965
KLF5	KLF5	BTEB2;CKLF;IKLF	Kruppel like factor 5		0.415406	0.21003	0.0112549	4.13888	0.000555062	0.00182411	19.0541	0.100367	0.678325	0.629229	0.417116	0.669349	-0.389987	0.655258
HOXC9	HOXC9	HOX3;HOX3B	homeobox C9		0.382492	0.193588	0.0095617	4.13461	0.000560505	0.00183818	19.0541	0.0925098	0.580223	0.521803	0.450826	0.59761	-0.263822	0
E2F6	E2F6	E2F-6	E2F transcription factor 6	ncPRC1.6	0.782692	0.39639	0.0400889	4.13198	0.000563882	0.00184543	19.0541	0.189423	1.61499	1.42482	1.36281	0.030156	-0.311541	0
TAF7	TAF7	TAF2F;TAFII55	TATA-box binding protein associated factor 7	TFIID;TFTC	1.20467	0.61104	0.0952614	4.12564	0.000572122	0.00186854	19.0541	0.291997	0.895277	0.889073	1.17652	3.53383	0.951202	0.619813
WIZ (1)	WIZ	ZNF803	WIZ zinc finger		0.351091	0.178286	0.00810986	4.12091	0.000578346	0.00188498	19.0541	0.0851975	0.601308	0.47871	0.333945	0.625234	-0.302946	0.258784
RPL18A	RPL18A	L18A	ribosomal protein L18a	60S Ribosomal subunit	-0.337822	0.171755	0.00752656	-4.11594	0.000584949	0.00190259	19.0541	0.0820764	-0.654958	-0.262633	-0.310888	-0.365661	-0.119877	-0.2189
HNRNPD	HNRNPD	AUF1;AUF1A;HNRPD;P37;hnRNPD0	heterogeneous nuclear ribonucleoprotein D	mCRD-poly(A)-bridging complex	0.331845	0.168872	0.00727599	4.11216	0.000590029	0.00191517	19.0541	0.0806986	0.548556	0.179905	0.733122	0.507789	0.111632	-0.0536159
MXI1 (2)	MXI1	MAD2;MXD2;MXI;bHLHc11	MAX interactor 1, dimerization protein		0.346612	0.176628	0.00795975	4.10651	0.00059769	0.00193607	19.0541	0.0844053	0.393962	0.270223	0.385744	0.583716	-0.0629708	0.602975
NUSAP1 (2)	NUSAP1	ANKT;BM037;LNP;NUSAP;PRO0310p1;Q0310;SAPL	nucleolar and spindle associated protein 1		0.235728	0.120281	0.00369136	4.10074	0.000604124	0.00195292	19.0807	0.0574842	0.278778	0.0868746	0.184936	0.420031	0.180679	0.228069
ZNF143	ZNF143	SBF;STAF;pHZ-1	zinc finger protein 143		0.764622	0.390404	0.0388872	4.09848	0.000608765	0.00196392	19.0541	0.186562	0.92234	0.959831	0.792567	1.77616	-0.333167	0
SFMBT1	SFMBT1	RU1;SFMBT;hSFMBT	Scm like with four mbt domains 1	SCL	0.341159	0.174672	0.00778437	4.0872	0.000624682	0.00201117	19.0541	0.0834703	0.455651	0.390213	0.159944	0.11055	0.657607	0
ACTR8	ACTR8	ARP8;INO80N;hArp8	actin related protein 8	INO80	1.26526	0.648152	0.107184	4.08502	0.000627793	0.00201709	19.0541	0.309732	2.36208	0.77531	1.53766	1.49896	0.0040461	1.61769
ZNF609	ZNF609		zinc finger protein 609		0.320009	0.164146	0.00687448	4.07965	0.000635559	0.0020379	19.0541	0.0784405	0.506627	0.399995	0.327439	0.559158	-0.330688	0.468146
RRP7A	RRP7A	BK126B4.3;CGI-96;Rrp7	ribosomal RNA processing 7 homolog A		-0.303295	0.156402	0.00624111	-4.05802	0.000667781	0.0021346	19.0541	0.0747397	-0.800048	-0.270646	-0.277802	-0.303026	-0.262113	-0.166813
THAP1	THAP1	DYT6	THAP domain containing 1		0.75032	0.386961	0.0382043	4.05761	0.000668412	0.0021346	19.0541	0.184917	1.45936	1.54235	0.458122	0.643152	-0.496996	1.43392
U2SURP	U2SURP	SR140;fSAPa	U2 snRNP associated SURP domain containing	Spliceosome	-0.240946	0.124654	0.00396455	-4.04485	0.000688208	0.0021934	19.0541	0.0595685	-0.37324	-0.157838	-0.461075	-0.331209	0.0721446	-0.192375
RBM17	RBM17	SPF45	RNA binding motif protein 17	Spliceosome	-0.222786	0.115352	0.00339492	-4.0416	0.000693337	0.00220531	19.0541	0.0551233	-0.501234	-0.179941	-0.28561	-0.333898	0.0529932	-0.125955
CDC40	CDC40	EHB3;PRP17;PRPF17	cell division cycle 40	C complex spliceosome;Spliceosome	-0.329055	0.170602	0.00742582	-4.03623	0.000701902	0.00222808	19.0541	0.0815253	-0.529811	-0.210198	-0.389862	-0.286384	0.217425	-0.504189
CDC6	CDC6	CDC18L;HsCDC18;HsCDC6;MGORS5	cell division cycle 6		0.271152	0.140774	0.00505617	4.03071	0.000710823	0.00225189	19.0541	0.0672715	0.303507	0.220736	0.015323	0.496463	0.163656	0.524011
PRPF40A	PRPF40A	FBP-11;FBP11;FLAF1;FNBP3;HIP-10;HIP10;HYPA;NY-REN-6;Prp40	pre-mRNA processing factor 40 homolog A	Spliceosome	-0.253678	0.13223	0.00446109	-4.0146	0.000737505	0.00233175	19.0541	0.0631889	-0.477344	-0.084275	-0.404859	-0.327478	0.0430957	-0.147253
SMARCAL1	SMARCAL1	HARP;HHARP	SWI/SNF related, matrix associated, actin dependent regulator of chromatin, subfamily a like 1		0.401978	0.209767	0.0112267	4.01011	0.000745118	0.00235113	19.0541	0.100241	0.471951	-0.108678	0.951298	0.684873	0.447453	0.039971
ACIN1 (1)	ACIN1	ACINUS;ACN;fSAP152	apoptotic chromatin condensation inducer 1	ASAP;Spliceosome	-0.310016	0.162215	0.00671382	-3.99893	0.000762623	0.00240158	19.0807	0.0775248	-0.564219	-0.262483	-0.381409	-0.360202	0.425671	-0.401006
KLF10	KLF10	EGR-alpha;EGRA;TIEG;TIEG1	Kruppel like factor 10		0.441822	0.231316	0.0136518	3.99698	0.000767838	0.00241321	19.0541	0.110539	0.620289	0.722316	0.279132	0.166044	0.322757	0
ZNF592	ZNF592	CAMOS;SCAR5	zinc finger protein 592		1.14381	0.599276	0.0916288	3.99409	0.000772927	0.00242439	19.0541	0.286376	2.82394	1.96264	1.63191	1.136	-0.309916	0.91767
SPEN	SPEN	HIAA0929;MINT;RBM15C;SHARP	spen family transcriptional repressor	Spliceosome	0.177251	0.0930598	0.00220954	3.98582	0.000787687	0.0024658	19.0541	0.0444704	0.206093	0.324015	0.126175	0.434868	-0.136004	0.0699441
TCOF1 (2)	TCOF1	MFD1;TCS;TCS1;treacle	treacle ribosome biogenesis factor 1		-0.339866	0.179479	0.00821897	-3.96226	0.000829385	0.00259122	19.0807	0.0857757	-0.550945	-0.361678	-0.501757	-0.601296	0.0618296	0.0641544
CPSF2	CPSF2	CPSF100	cleavage and polyadenylation specific factor 2		-0.191919	0.101457	0.00262628	-3.95847	0.000838532	0.00261463	19.0541	0.0484831	-0.379395	-0.124825	-0.273284	-0.210329	0.0647178	-0.287879
ARID5B	ARID5B	DESRT;MRF-2;MRF2	AT-rich interaction domain 5B		0.363848	0.192755	0.00947957	3.95007	0.00085479	0.00266009	19.0541	0.0921116	0.531714	0.474239	0.336446	0.732802	-0.485446	0.302118
ZFP91	ZFP91	DMS-8;DSM-8;FKSG11;PZF;ZFP-91;ZNF757	ZFP91 zinc finger protein		0.289668	0.154361	0.00607942	3.92658	0.000899968	0.0027952	19.0807	0.0737712	0	0	0	0.259255	0	0.424681
DHX15	DHX15	DBP1;DDX15;HRH2;PRP43;PRPF43;PrPp43p	DEAH-box helicase 15	Spliceosome	-0.254579	0.135769	0.00470303	-3.92386	0.000907603	0.00281339	19.0541	0.0648798	-0.612676	-0.201889	-0.358725	-0.151955	0.113778	-0.271479
[truncated: 1,073 more rows]

## Sheet: H3K4me1
Metadata					Statistics								Average effect per pull-down pair
[truncated: 1,668 more rows]

## Sheet: H3K4me3
Metadata					Statistics								Average effect per pull-down pair
[truncated: 1,641 more rows]

## Sheet: H3K9acK14ac
Metadata					Statistics								Average effect per pull-down pair
[truncated: 1,647 more rows]

[truncated: 10 more sheets: H3K9me2, H3K9me3, H3K27ac, H3K27me2, H3K27me3, H4ac, H4K16ac, H4K20me2, H4K20me3, DNA Methylation]
