# Supplementary material for: Decoding chromatin states by proteomic profiling of nucleosome readers
Source: Nature. 2024 Mar 6;627(8004):671–9. doi: 10.1038/s41586-024-07141-5 (PMC10954555; doi:10.1038/s41586-024-07141-5)
Supplement: Supplementary file 7 — Integrative analysis of ENCODE NGS datasets and NIH Roadmap chromatin states with MARCS feature effect estimates. [file 41586_2024_7141_MOESM7_ESM.xlsx]

## Sheet: summary_K562
Metadata					MARCS Feature Response (R: strongly recruited, E: strongly excluded, N: neither)															Normalised MI
encode_id	cell_line	factor	factor_type	marcs_gene_label	H2A.Z	H3K27ac	H3K27me2	H3K27me3	H3K4me1	H3K4me3	H3K9acK14ac	H3K9me2	H3K9me3	H3ac	H4K16ac	H4K20me2	H4K20me3	H4ac	meDNA	ATAC-seq-K562-ENCFF333TAT	ATAC-seq-K562-ENCFF558BLC	DNase-seq-K562-ENCFF185XRG	DNase-seq-K562-ENCFF274YGF	DNase-seq-K562-ENCFF628UDH	DNase-seq-K562-ENCFF926HBH	H2AFZ-K562-ENCFF213OTI	H3K27ac-K562-ENCFF864OSZ	H3K27me3-K562-ENCFF801AHF	H3K27me3-K562-ENCFF881ONN	H3K36me3-K562-ENCFF520LHY	H3K36me3-K562-ENCFF561OUZ	H3K4me1-K562-ENCFF540NGG	H3K4me1-K562-ENCFF759NWD	H3K4me2-K562-ENCFF749KLQ	H3K4me3-K562-ENCFF122CSI	H3K4me3-K562-ENCFF689QIJ	H3K4me3-K562-ENCFF706WUF	H3K4me3-K562-ENCFF885FQN	H3K79me2-K562-ENCFF945LQZ	H3K9ac-K562-ENCFF148UQI	H3K9ac-K562-ENCFF891CHI	H3K9me1-K562-ENCFF462AVD	H3K9me3-K562-ENCFF963GZJ	H4K20me1-K562-ENCFF909RKY	state:10_TssBiv	state:11_BivFlnk	state:12_EnhBiv	state:13_ReprPC	state:14_ReprPCWk
ENCFF739AJO	K562	ADNP	protein	ADNP	N			N	N	N	N		R	R	N	N	N	N	N	0.125937	0.116933	0.123263	0.0986741	0.0830107	0.0816116	0.115755	0.145681	0.000105084	7.94398e-06	0.0028696	0.000758222	0.11521	0.164147	0.149379	0.0545598	0.126262	0.0676827	0.062384	0.0428403	0.0913299	0.129553	0.00333302	0.00428486	0.00773196	0.000939041	0.00110008	0.00096069	0.000105863	0.000245643
ENCFF195YGC	K562	AFF1	protein	AFF1												N				0.235082	0.244879	0.253758	0.23847	0.211816	0.212857	0.194802	0.293702	0.00436265	0.00114551	0.00213924	0.000179544	0.130458	0.161759	0.283518	0.173504	0.273144	0.197331	0.189294	0.0981089	0.159415	0.273965	0.00434421	0.00349437	0.0118384	0.00132018	0.00165815	0.000648322	0.000220964	0.00503593
ENCFF674XTY	K562	AFF1	protein	AFF1												N				0.291897	0.296583	0.296105	0.274272	0.244952	0.246162	0.279829	0.378801	0.00419203	0.000684233	0.00339815	0.000761202	0.15827	0.179107	0.371862	0.246951	0.360929	0.274977	0.27218	0.1371	0.222185	0.372144	0.00413237	0.00447508	0.00946832	0.0032369	0.00337024	0.00153169	3.4542e-06	0.00654982
ENCFF879NTL	K562	ARID1B	protein	ARID1B	N										N					0.314293	0.295528	0.353682	0.270741	0.191482	0.178809	0.203644	0.256107	0.00408932	0.0014452	0.00341208	0.000411063	0.161625	0.357141	0.288	0.0800512	0.210157	0.0973426	0.0899529	0.0653664	0.126456	0.204659	0.00724338	0.00108292	0.0133939	0.000328517	0.00070808	0.00179821	0.000369115	0.00479286
ENCFF913WRW	K562	ARID2	protein	ARID2	N			N	N	N	R		N	R	N	N		N		0.305609	0.299899	0.307237	0.316167	0.299372	0.299658	0.154062	0.121818	7.7063e-06	1.64903e-05	0.00320723	0.00243391	0.113375	0.107063	0.155169	0.0938261	0.131697	0.105103	0.098943	0.0405686	0.119492	0.12448	0.0061284	0.000714017	0.0201256	0.00388527	0.00507238	0.00318385	0.000311476	0.000614631
ENCFF075OIT	K562	ARNT	protein	ARNT	N	N	N	N	N	N	N	N	N	N	N	N	N	N	E	0.281598	0.310548	0.303015	0.30164	0.278078	0.276903	0.221511	0.356419	0.00410868	0.000143531	0.00425108	0.00171421	0.170099	0.234282	0.336424	0.131443	0.325877	0.165628	0.152157	0.0766536	0.157638	0.315084	0.0114369	0.00691304	0.0132234	0.00750584	0.00771119	0.00408967	0.000311248	0.00713615
ENCFF553BVI	K562	ARNT	protein	ARNT	N	N	N	N	N	N	N	N	N	N	N	N	N	N	E	0.327849	0.338858	0.327389	0.318695	0.275853	0.27353	0.252629	0.355063	0.00594707	0.00136295	0.00359421	0.000537196	0.167367	0.258117	0.359528	0.150474	0.321622	0.183069	0.173304	0.092207	0.168958	0.31875	0.00727281	0.00350275	0.0137973	0.00178388	0.002015	0.00097976	0.000166513	0.00662588
ENCFF728ITJ	K562	ARNT	protein	ARNT	N	N	N	N	N	N	N	N	N	N	N	N	N	N	E	0.274894	0.295677	0.298038	0.286455	0.261191	0.264412	0.236494	0.367801	0.00562221	0.000760689	0.00455998	0.00127198	0.17814	0.213852	0.350699	0.187766	0.340987	0.214026	0.204673	0.107177	0.190878	0.331986	0.00886353	0.0130532	0.0123975	0.00351503	0.00365925	0.00150618	9.21218e-06	0.00904753
ENCFF553IUR	K562	ASH1L	protein	ASH1L	N	N	N	N	N	N	N	N	N	N	N	N	N	N	N	0.252287	0.27408	0.269676	0.269714	0.26235	0.264447	0.270326	0.333209	0.00251332	0.000133657	0.00121403	0.000391293	0.15136	0.11404	0.325234	0.298342	0.334611	0.306721	0.305481	0.146821	0.230298	0.335685	0.00383688	0.00936246	0.00863623	0.00582891	0.00591132	0.00294372	8.0844e-05	0.00426367
ENCFF333TAT	K562	ATAC-seq	feature_accessibility																		0.440617	0.336772	0.283145	0.226969	0.213537	0.193917	0.146441	0.00620153	0.00209341	0.00313168	0.00159009	0.148899	0.193767	0.203682	0.095601	0.14787	0.100978	0.0977329	0.0514598	0.134138	0.132433	0.00683738	6.18814e-05	0.0221761	0.00217249	0.00242114	0.00560361	0.0033381	0.00239361
ENCFF558BLC	K562	ATAC-seq	feature_accessibility																	0.59221		0.385566	0.347527	0.286776	0.27283	0.225992	0.179254	0.00630316	0.00209073	0.00184931	0.00136891	0.188045	0.209735	0.257331	0.126982	0.189599	0.133846	0.127649	0.0512643	0.169824	0.164118	0.00822469	9.3065e-05	0.0237588	0.00319431	0.00354127	0.00659943	0.00320867	0.00251406
ENCFF206BGR	K562	ATF1	protein	ATF1	N	N	N	N	N	N	N	N	N	N	N	N	N	N	E	0.312758	0.316817	0.355043	0.326541	0.256956	0.246984	0.204892	0.261889	0.00142671	0.000242589	0.00160006	4.2352e-05	0.116913	0.224742	0.276292	0.111059	0.222681	0.128794	0.122157	0.0683785	0.118676	0.219483	0.0050943	0.00163452	0.0112661	0.00191115	0.00248925	0.00317558	1.27092e-05	0.00155036
ENCFF627RSK	K562	ATF1	protein	ATF1	N	N	N	N	N	N	N	N	N	N	N	N	N	N	E	0.353651	0.369926	0.336959	0.31846	0.289399	0.286322	0.31124	0.350018	0.00022965	7.69643e-05	0.000930185	0.000206673	0.217268	0.237976	0.398945	0.251727	0.356022	0.266834	0.260077	0.10342	0.24055	0.336617	0.00678293	0.00127115	0.0146405	0.00207644	0.00323529	0.00317304	0.000100301	0.000850111
ENCFF924GPK	K562	ATF1	protein	ATF1	N	N	N	N	N	N	N	N	N	N	N	N	N	N	E	0.253063	0.291653	0.283544	0.311322	0.326879	0.33147	0.254967	0.292704	0.000172718	0.0014062	0.000214319	0.00139903	0.188237	0.0707006	0.300205	0.363571	0.319981	0.352147	0.351948	0.165333	0.281118	0.308605	0.00890752	0.00548104	0.0216682	0.0111779	0.0120875	0.00844625	0.00543058	0.000625132
ENCFF192ASP	K562	ATF2	protein	ATF2	N	N	N	N	N	N	N	N	N	N	N	N	N	N	N	0.0559171	0.0507591	0.0564614	0.0483035	0.0422917	0.0406153	0.0431636	0.0554845	3.33625e-06	1.11313e-05	0.0012554	9.29664e-05	0.021219	0.0470193	0.05369	0.0227187	0.044326	0.0267346	0.0258785	0.0155809	0.0228759	0.0484285	0.000999086	0.000310709	0.00203151	0.000459782	0.000608062	0.000628555	9.8309e-05	3.52112e-05
ENCFF107DBQ	K562	ATF3	protein	ATF3	N	N	N	N	N	N	N	N	N	N	N	N	N	N	N	0.134702	0.103742	0.124394	0.0917707	0.0686141	0.0644404	0.0797876	0.0981305	0.000504357	0.000119305	0.00178635	8.72306e-06	0.0307758	0.118869	0.0946529	0.021659	0.0702548	0.0299478	0.0289959	0.0237792	0.0246456	0.0776561	0.00128832	0.000560066	0.00242419	0.000468192	0.000505557	0.0011461	1.1505e-05	1.11799e-05
ENCFF556SMM	K562	ATF3	protein	ATF3	N	N	N	N	N	N	N	N	N	N	N	N	N	N	N	0.167313	0.134389	0.162828	0.123982	0.101812	0.0956955	0.103853	0.123883	7.49458e-06	1.99393e-05	0.00279417	0.000524801	0.0699855	0.152661	0.12422	0.0386829	0.0895333	0.0472447	0.0446686	0.0324882	0.0609824	0.0969973	0.0033823	0.000609511	0.00679287	0.000395691	0.000709055	0.00228311	0.000131544	6.09294e-05
ENCFF718VHT	K562	ATF3	protein	ATF3	N	N	N	N	N	N	N	N	N	N	N	N	N	N	N	0.350923	0.350967	0.388156	0.37681	0.353214	0.345426	0.242854	0.288508	0.000690165	0.00016667	0.00190286	0.00107642	0.185336	0.20775	0.305002	0.183815	0.258502	0.19515	0.187778	0.0906701	0.198213	0.263188	0.00834294	0.00166281	0.0152834	0.00213404	0.00322574	0.00319004	7.47691e-05	0.00134782
ENCFF895RNS	K562	ATF3	protein	ATF3	N	N	N	N	N	N	N	N	N	N	N	N	N	N	N	0.211516	0.246464	0.239741	0.266162	0.280251	0.282644	0.226561	0.260358	0.000246545	0.00326855	0.00272047	0.00537211	0.14881	0.0758101	0.260412	0.297912	0.271961	0.289757	0.288877	0.149591	0.226976	0.265596	0.0180579	0.0125078	0.0191735	0.0290294	0.0301255	0.0202174	0.00898613	4.06918e-05
ENCFF951BFN	K562	ATF7	protein	ATF7	N	N	N	N	N	N	N	N	N	N	N	N	N	N	N	0.357753	0.358383	0.340098	0.317986	0.283797	0.279681	0.275729	0.317707	0.000980284	0.000415226	0.00129911	0.000250031	0.196259	0.244124	0.354623	0.200719	0.302398	0.216741	0.207936	0.0901282	0.20763	0.293684	0.00637618	0.00110391	0.0135209	0.00117403	0.00209155	0.00204931	1.6979e-05	0.00134015
ENCFF026BDA	K562	BACH1	protein	BACH1	N			N	N	N	N		N	N	N	N	N	N		0.192019	0.179755	0.218723	0.202036	0.170822	0.166108	0.151229	0.21085	0.00104914	3.10207e-06	0.00686689	0.00362142	0.0990988	0.173286	0.187177	0.0729344	0.160299	0.0847228	0.0787276	0.0494254	0.0946019	0.175054	0.0122233	0.00422103	0.0117731	0.0064927	0.00744575	0.00548588	0.000801907	0.00141696
ENCFF678TXX	K562	BACH1	protein	BACH1	N			N	N	N	N		N	N	N	N	N	N		0.235972	0.210435	0.220565	0.180548	0.136646	0.133029	0.215335	0.271611	0.00360067	0.000913821	0.00344466	0.000595884	0.107977	0.258419	0.241987	0.0696457	0.190412	0.0904387	0.0856083	0.0519162	0.103464	0.221426	0.00560005	0.00177166	0.00566567	0.00152875	0.00183281	0.0015895	0.000113615	0.00312011
ENCFF941EDY	K562	BCL6	protein	BCL6		N		N	N				N							0.193102	0.197483	0.208262	0.17475	0.152603	0.151789	0.167412	0.223494	0.000482617	0.000138116	0.00490945	0.00348366	0.116025	0.1916	0.207701	0.0802944	0.18294	0.10029	0.0913206	0.0508276	0.108185	0.190718	0.0116824	0.0084697	0.0131304	0.011363	0.012009	0.00862891	0.00176206	0.000782407
ENCFF070ZTX	K562	BCLAF1	protein	BCLAF1 (1)||BCLAF1 (2)	N	N	N	N	N	N	N	N	N	N	N	N	N	N	N	0.285635	0.313841	0.304787	0.299517	0.292763	0.297667	0.236873	0.375783	0.00450814	0.000223957	0.0128923	0.00624807	0.16837	0.143494	0.355759	0.292902	0.368761	0.311437	0.307643	0.178834	0.247626	0.371035	0.00891419	0.00411431	0.0316775	0.00612585	0.00611005	0.0030575	0.000141341	0.00841828
ENCFF725JXZ	K562	BCLAF1	protein	BCLAF1 (1)||BCLAF1 (2)	N	N	N	N	N	N	N	N	N	N	N	N	N	N	N	0.111438	0.122568	0.121459	0.113118	0.110157	0.110683	0.109702	0.158994	8.17922e-05	0.00189303	0.016659	0.0126106	0.0917216	0.0814763	0.150812	0.130605	0.150288	0.140832	0.138129	0.0784666	0.12481	0.155245	0.0146314	0.00617019	0.0240081	0.018863	0.0196725	0.011849	0.00386478	4.0503e-05
ENCFF941SRW	K562	BCLAF1	protein	BCLAF1 (1)||BCLAF1 (2)	N	N	N	N	N	N	N	N	N	N	N	N	N	N	N	0.075327	0.0794592	0.0848079	0.0710982	0.0661981	0.0673326	0.0790759	0.115716	0.00151139	0.00587202	0.0205436	0.0184242	0.0679815	0.0790497	0.10934	0.074805	0.102199	0.0838736	0.081442	0.0574678	0.0828702	0.112243	0.0274274	0.0156607	0.0282936	0.0337384	0.0337763	0.0235538	0.00936033	0.00070512
ENCFF124FTW	K562	BCOR	protein	BCOR	N	N	N	N	N	N	N	N	N	N	N	N	N	N	E	0.13781	0.138577	0.142043	0.132503	0.123464	0.123654	0.13472	0.164835	0.000350272	0.000113824	0.00182485	0.00131686	0.152519	0.143007	0.175508	0.108615	0.15861	0.117478	0.111892	0.0614831	0.148094	0.157026	0.00517984	0.00223969	0.0142518	0.000848311	0.00138195	0.00147508	0.00034607	3.52545e-05
ENCFF154IVU	K562	BHLHE40	protein	BHLHE40	N		N	N	N	N	N		N	N	N	N	N	N		0.327548	0.34383	0.353022	0.333097	0.308885	0.302935	0.234698	0.254991	0.000671134	0.000288225	0.00117848	0.00104552	0.224839	0.212553	0.304691	0.181752	0.2564	0.192653	0.181501	0.0820601	0.22344	0.240235	0.0110037	0.000717999	0.0235591	0.00173412	0.00339521	0.00573756	0.00111964	1.40387e-06
ENCFF600KEF	K562	BMI1	protein	COMMD3-BMI1/BMI1				R					N				N		N	0.174786	0.189687	0.188945	0.192805	0.194638	0.196616	0.140267	0.12855	0.0123996	0.0154273	0.00038137	0.00134488	0.101294	0.0748123	0.168089	0.151305	0.162305	0.158167	0.155198	0.0445164	0.120977	0.139143	0.010031	0.00231393	0.0153532	0.0195216	0.0234382	0.0197167	0.0223154	0.0107179
ENCFF258GDS	K562	BRCA1	protein	BRCA1	N	N	N	N	N	N	N	N	N	N	N	E	E	N	N	0.00829757	0.0112591	0.0144272	0.016216	0.0176152	0.0182916	0.0105367	0.018439	0.00213209	0.0120431	0.00765803	0.0126952	0.00700714	0.00772017	0.0168922	0.0236085	0.0210284	0.0238662	0.0240339	0.0122435	0.00805234	0.0205068	0.0340612	0.0246775	0.0170678	0.0686052	0.066556	0.0465543	0.0215108	0.00114183
ENCFF620FIH	K562	BRCA1	protein	BRCA1	N	N	N	N	N	N	N	N	N	N	N	E	E	N	N	0.164216	0.176373	0.157358	0.164963	0.173296	0.178199	0.13564	0.18082	0.0041478	0.005453	0.0141676	0.0254268	0.205235	0.100272	0.189676	0.20287	0.188431	0.199422	0.194094	0.11457	0.240712	0.187135	0.0270282	0.00623723	0.0580578	0.0152686	0.0171236	0.0155974	0.0150389	2.56357e-05
ENCFF130JVF	K562	BRD4	protein	BRD4	N		N	N	N	N	N		N	N	N	N	N	R	N	0.297946	0.306894	0.313901	0.295786	0.269027	0.268886	0.32854	0.468665	0.00721278	0.00101177	0.00568179	0.00128811	0.197812	0.18041	0.424492	0.356344	0.437344	0.377304	0.375241	0.208352	0.29873	0.470898	0.00445165	0.00335673	0.0149784	0.00329574	0.00333821	0.00128204	5.16375e-05	0.0116107
ENCFF775WSL	K562	BRD9	protein	BRD9	N					N	N			N	N	N		R		0.314257	0.314285	0.325785	0.307658	0.267478	0.269328	0.306972	0.417429	0.00595367	0.001202	0.00291313	0.000427806	0.192785	0.237403	0.389578	0.217578	0.372715	0.25421	0.241362	0.125643	0.233193	0.39996	0.00459875	0.00210993	0.00777995	0.00180359	0.00191386	0.000905582	0.000119743	0.00878984
ENCFF802NHC	K562	CBFB	protein	CBFB	N		N	N	N	N	N		N	N	N	N	N	N	N	0.278768	0.309669	0.274611	0.283345	0.282102	0.285542	0.235648	0.28458	0.000249346	0.000825667	0.00367167	0.00578009	0.254042	0.168296	0.311329	0.255739	0.289831	0.261829	0.248664	0.121998	0.287556	0.284313	0.0178476	0.00259394	0.0356104	0.00459123	0.00754223	0.00795938	0.00304915	0.000565476
ENCFF258XBJ	K562	CBX2	protein	CBX2	N			R	N		N		N				N			0.014508	0.0123411	0.00560672	0.00831018	0.00918101	0.00986615	0.00716594	0.00016954	0.131783	0.110072	0.000405706	1.36874e-05	0.0171364	0.00180075	0.0105107	0.0138683	0.0104918	0.0206817	0.0147751	0.000145162	0.00924812	0.00246316	0.00424241	0.00158087	0.0109925	0.0315668	0.0330992	0.0338161	0.11939	0.105636
ENCFF068OEJ	K562	CBX3	protein	CBX3	N	N	N	N	N	N	N	R	R	N	N	N	N	N	R	0.0552636	0.0541291	0.0708649	0.0629912	0.0665931	0.0626258	0.0321539	0.0478971	0.00363336	0.0130148	0.0171953	0.0342289	0.0507608	0.0307198	0.0415685	0.0404836	0.0413084	0.0406521	0.0389134	0.0195209	0.0487878	0.0406365	0.045523	0.127282	0.0366999	0.0475225	0.0512176	0.0375599	0.0243582	0.000195153
ENCFF386ZWO	K562	CBX3	protein	CBX3	N	N	N	N	N	N	N	R	R	N	N	N	N	N	R	0.202517	0.218888	0.229342	0.227322	0.212943	0.21085	0.177985	0.223548	0.00300414	0.000959222	0.00383532	0.00186454	0.124776	0.147115	0.2217	0.125346	0.204624	0.136637	0.130849	0.067505	0.127732	0.201228	0.00502984	0.0648529	0.00670293	0.00116581	0.00161736	0.000799875	2.76401e-05	0.00353146
ENCFF066OJB	K562	CBX5	protein	CBX5	N	N	N	N	N	N	N	N	R	N	N	N	N	N	N	0.0917957	0.105394	0.134293	0.120289	0.122122	0.121997	0.0838029	0.114366	0.00278289	0.000358364	0.00244097	0.00241343	0.061719	0.0547173	0.108613	0.0829153	0.109673	0.0875074	0.082206	0.0366895	0.0659757	0.105116	0.00378161	0.123238	0.0022939	0.00453754	0.00490832	0.00216101	0.000117024	0.00266746
ENCFF522HZT	K562	CBX8	protein	CBX8	N	N	R	R	N	N	N	N	N	R	N	N	N	N	N	0.0087361	0.00800738	0.00373681	0.00385543	0.00406508	0.00406008	0.00506982	4.72259e-07	0.0846879	0.0698474	0.00113365	0.000112339	0.00703151	0.000765576	0.00739282	0.0081318	0.00664126	0.0120177	0.00906145	0.000615544	0.00356124	0.00104602	0.00205155	0.000566743	0.00395912	0.0216598	0.0235953	0.0236988	0.0690489	0.110328
ENCFF408RSJ	K562	CDC5L	protein	CDC5L	N	N	N	N	N	N	N	N	N	N	N	N	N	N	N	0.185204	0.198368	0.193203	0.187372	0.180935	0.182373	0.173948	0.254392	0.000154968	0.00116955	0.00664251	0.00437773	0.164917	0.128309	0.231909	0.186657	0.232845	0.200046	0.18942	0.0975183	0.183198	0.23718	0.011801	0.00575299	0.0194695	0.00686003	0.00965766	0.00791894	0.00294304	0.000394851
ENCFF022KBK	K562	CEBPB	protein	CEBPB	N	N	N	N	N	N	N	N	N	N	N	N	N	N	N	0.213923	0.184349	0.203958	0.173232	0.139115	0.13428	0.13156	0.16973	0.000657318	8.76276e-05	0.00465708	0.000800556	0.0822985	0.175702	0.175026	0.064108	0.14638	0.0785237	0.0744762	0.0555634	0.0784553	0.146088	0.00436734	0.000752918	0.011843	0.000979746	0.00113389	0.00162026	6.15946e-05	0.000637773
ENCFF712ZNR	K562	CEBPB	protein	CEBPB	N	N	N	N	N	N	N	N	N	N	N	N	N	N	N	0.0900241	0.0717445	0.0757975	0.0590578	0.0447912	0.0431175	0.0672875	0.0721364	2.62099e-05	9.34769e-05	0.00323528	0.000675012	0.0393349	0.0859931	0.077042	0.029261	0.0616992	0.0353102	0.0341415	0.0283264	0.0373854	0.0641218	0.00167052	0.000279638	0.00479518	0.000428865	0.00053567	0.00122449	0.000287779	0.000204351
ENCFF882ARK	K562	CEBPB	protein	CEBPB	N	N	N	N	N	N	N	N	N	N	N	N	N	N	N	0.102907	0.082968	0.0937778	0.0773483	0.0610479	0.0590154	0.0701967	0.0811483	1.29766e-06	3.48094e-05	0.00421434	0.00120212	0.0436624	0.089832	0.0847055	0.0348285	0.0702562	0.0414751	0.0396876	0.0338919	0.0425859	0.0723714	0.0021787	0.000371958	0.00585202	0.000514505	0.000655139	0.00109968	0.000221266	3.98012e-05
ENCFF456USL	K562	CEBPG	protein	CEBPG	N	N	N	N	N	N	N	N	N	N	N	N	N	N	N	0.0687658	0.0532698	0.0581864	0.0459278	0.0347984	0.03424	0.0470747	0.0564119	6.09026e-05	1.31545e-08	0.00168074	5.2476e-05	0.0212507	0.0545931	0.0577649	0.0269572	0.0482935	0.0317235	0.0312159	0.0189462	0.023704	0.0519834	0.000885243	0.000140265	0.00235774	0.000562231	0.000695869	0.000963621	7.3073e-05	8.34583e-05
ENCFF998LIR	K562	CEBPG	protein	CEBPG	N	N	N	N	N	N	N	N	N	N	N	N	N	N	N	0.101346	0.0698002	0.0752489	0.0545169	0.0407854	0.0388941	0.0600264	0.0665978	0.000316997	0.000266188	0.00269373	0.000229552	0.0253795	0.0834018	0.066546	0.0205683	0.0489811	0.0267512	0.0257065	0.0197442	0.0242901	0.055033	0.00129745	0.000243857	0.00334628	0.000723926	0.000725817	0.00181454	0.000482751	0.00124696
ENCFF588GNU	K562	CEBPZ	protein	CEBPZ	N	N	N	N	N	N	N	N	N	N	N	N	N	N	N	0.142316	0.16555	0.188641	0.176173	0.183662	0.185168	0.140404	0.184076	1.4103e-05	0.00201316	0.0041639	0.0067351	0.0977819	0.0511239	0.175706	0.215395	0.191015	0.209279	0.206621	0.0977946	0.153962	0.187743	0.0173643	0.0460782	0.0209983	0.0244392	0.024108	0.016161	0.00640624	0.00103933
ENCFF771XZZ	K562	CGGBP1	protein	CGGBP1	N			N	N	N	N		N	N	N	N	N	N		0.259329	0.289663	0.291074	0.289016	0.287392	0.289741	0.234642	0.354187	0.00143361	9.80447e-05	0.00859077	0.00612313	0.16986	0.102139	0.327239	0.347722	0.350682	0.350192	0.346009	0.200111	0.272619	0.354854	0.0108099	0.00300806	0.0325232	0.010646	0.0118829	0.00737801	0.00198428	0.00574003
ENCFF515GUE	K562	CHAMP1	protein	CHAMP1	N	N	N	N	N	N	N	N	R	N	N	N	N	N	N	0.221106	0.22342	0.228323	0.210331	0.1787	0.173185	0.1676	0.228273	0.00727924	0.0016201	0.00479184	0.000197284	0.0814238	0.169154	0.213299	0.0784258	0.199428	0.0982736	0.0937701	0.0735474	0.0669579	0.190968	0.00241496	0.0249503	0.00541655	0.00184621	0.00175963	0.000610758	0.000223646	0.00957512
ENCFF541VYN	K562	CHAMP1	protein	CHAMP1	N	N	N	N	N	N	N	N	R	N	N	N	N	N	N	0.127981	0.1274	0.14182	0.127781	0.113182	0.1116	0.117237	0.16544	0.00576649	0.000431617	0.00749965	0.000972253	0.0484578	0.0998766	0.135928	0.0640153	0.136543	0.0767355	0.0759551	0.0788576	0.0436049	0.138304	0.00224096	0.0509813	0.00207413	0.00571667	0.00571874	0.00264451	4.93967e-05	0.0101987
ENCFF408NUX	K562	CHD1	protein	CHD1	N	N	N	N	N	R	R	N	N	N	N	N	N	N	N	0.29941	0.303778	0.338519	0.316371	0.300625	0.307973	0.297073	0.479173	0.00422204	0.000337564	0.0118322	0.00588788	0.241808	0.136353	0.465534	0.543211	0.509954	0.544618	0.541605	0.32691	0.408602	0.51181	0.00810013	0.000339996	0.0461118	0.00388583	0.00443768	0.00196686	6.18899e-05	0.0126157
ENCFF947AEO	K562	CHD2	protein	CHD2	N	N	N	N	E	N	N	N	N	N	N	N	N	N	N	0.278543	0.307536	0.298578	0.297255	0.302282	0.305032	0.262636	0.316122	0.000715848	1.16299e-05	0.00189469	0.00219586	0.191443	0.10914	0.324999	0.343015	0.338816	0.33831	0.338169	0.149598	0.271697	0.325379	0.00709136	0.00241989	0.0185404	0.00494902	0.00506351	0.00227506	0.000298831	0.00168108
ENCFF985QBS	K562	CHD4	protein	CHD4	N	N	N	N	N	E	N	R	N	R	N	N	N	N	R	0.14702	0.149271	0.151793	0.147059	0.140507	0.141145	0.15567	0.183182	6.94608e-05	0.000252008	0.00185854	0.00285665	0.174061	0.153804	0.1947	0.131147	0.177196	0.141682	0.134873	0.0610577	0.1718	0.183918	0.011956	0.00452992	0.0154953	0.00612697	0.00743463	0.00592482	0.00143662	0.000138031
ENCFF722UJW	K562	CHD7	protein	CHD7	N	N	N	N	N	N	N	N	N	R	N	N	N	N	N	0.14638	0.155317	0.151091	0.144971	0.142919	0.144927	0.088961	0.157463	0.00208157	0.00688348	0.030122	0.0445347	0.128802	0.0814117	0.149927	0.154506	0.158035	0.156041	0.153322	0.0931844	0.17124	0.154595	0.0425722	0.0104824	0.0771682	0.0311937	0.032794	0.0256275	0.0128459	1.56799e-06
ENCFF648UJW	K562	CLOCK	protein	CLOCK				N		N	N			N	N	N	N	N		0.20209	0.218505	0.223841	0.205739	0.190384	0.190373	0.199687	0.264151	0.000254393	0.000951874	0.00625057	0.00640858	0.165976	0.185546	0.246116	0.140756	0.228963	0.155383	0.144039	0.0828197	0.162398	0.239707	0.0196554	0.0084885	0.0145323	0.017183	0.0173497	0.0129629	0.00448351	0.00203558
ENCFF193LLN	K562	CREB1	protein	CREB1	N	N	N	N	N	N	N	N	N	N	N	N	N	N	E	0.368451	0.407169	0.39685	0.407045	0.393793	0.391202	0.306606	0.397732	0.00187917	0.000282396	0.00166028	0.000752293	0.237583	0.196187	0.421241	0.320103	0.408686	0.330227	0.322465	0.148243	0.284956	0.383941	0.00857919	0.00137141	0.0200777	0.00237606	0.00348495	0.00181185	3.45497e-05	0.00479185
ENCFF532VPN	K562	CREBBP	protein	CREBBP	N			N	N	N	N		N	R	N	N	N	N		0.0184275	0.0209645	0.0204407	0.0255588	0.0267058	0.0264234	0.0158889	0.0269428	0.0073896	0.014014	0.00862603	0.0135955	0.0206172	0.016939	0.0223023	0.0244674	0.0240772	0.0247611	0.024212	0.0124329	0.0187342	0.0246601	0.0320708	0.0216339	0.0233964	0.0477466	0.0462116	0.0367505	0.0201076	0.00852336
ENCFF324ELP	K562	CREM	protein	CREM (1)||CREM (2)||CREM (3)	N	N	N	N	N	N	N	N	N	N	N	N	N	N	N	0.404528	0.425531	0.448802	0.437655	0.39772	0.392559	0.278418	0.307604	3.18557e-06	2.30133e-05	0.0010446	0.000590758	0.225485	0.223222	0.363537	0.221555	0.311229	0.2348	0.224501	0.0956971	0.235809	0.29131	0.00871062	0.00075877	0.021234	0.00176081	0.00282975	0.00324747	0.000100112	0.000247418
ENCFF221SKA	K562	CTCF	protein	CTCF	N	N	N	N	N	N	N	N	N	R	N	N	N	N	N	0.327351	0.223975	0.36332	0.31087	0.286353	0.277032	0.0639964	0.0332138	0.00463775	0.000684591	0.00107208	0.00164292	0.0576222	0.0373314	0.0565209	0.0358948	0.0428695	0.0379332	0.0357529	0.0097317	0.0505815	0.0355465	0.00351045	0.000105027	0.0126532	0.00145337	0.00177637	0.00205602	0.000883735	0.00524144
ENCFF582SNT	K562	CTCF	protein	CTCF	N	N	N	N	N	N	N	N	N	R	N	N	N	N	N	0.390856	0.288006	0.402206	0.372017	0.35021	0.339291	0.0851012	0.0464088	0.00614062	0.000946775	0.00108061	0.00217838	0.0838909	0.0468265	0.0780912	0.0564117	0.0616891	0.0583432	0.0553718	0.0155106	0.0732452	0.050886	0.00478264	0.000126261	0.0161729	0.0020644	0.00226035	0.00253497	0.00123571	0.00643683
ENCFF660GHM	K562	CTCF	protein	CTCF	N	N	N	N	N	N	N	N	N	R	N	N	N	N	N	0.351325	0.250169	0.381194	0.333338	0.306794	0.297821	0.0801079	0.0479698	0.00368981	0.00047026	0.00119021	0.0015655	0.0683589	0.0473481	0.0744655	0.050194	0.0593925	0.0526674	0.0500774	0.0152359	0.0636537	0.0509267	0.00407885	8.10375e-05	0.0133327	0.00146571	0.00184593	0.00204665	0.000709766	0.00441168
ENCFF736NYC	K562	CTCF	protein	CTCF	N	N	N	N	N	N	N	N	N	R	N	N	N	N	N	0.370112	0.271105	0.395256	0.364174	0.34619	0.335635	0.073017	0.0367119	0.00461403	0.000581106	0.00117966	0.00199698	0.0698452	0.040352	0.0656697	0.0444262	0.0506121	0.0469109	0.0438583	0.0115754	0.0596882	0.0406604	0.00443439	0.00016141	0.0154251	0.00178985	0.00220303	0.00239591	0.000895027	0.00540281
ENCFF769AUF	K562	CTCF	protein	CTCF	N	N	N	N	N	N	N	N	N	R	N	N	N	N	N	0.367183	0.270732	0.361686	0.333198	0.312308	0.301578	0.07624	0.0378843	0.00508293	0.000599163	0.00138117	0.00211986	0.0671082	0.0442035	0.0676071	0.041014	0.0503033	0.0433326	0.0411932	0.0111502	0.0582859	0.0408093	0.00443865	0.000170573	0.0158086	0.00157974	0.0019393	0.00229917	0.000829705	0.00617963
ENCFF136KLM	K562	CUX1	protein	CUX1 (1)||CUX1 (2)	N	N	N	N	N	N	N		N	N	N	N	N	N	N	0.203428	0.206549	0.211	0.180318	0.151321	0.151398	0.20826	0.295336	0.00342973	0.000374286	0.00410229	0.000975024	0.144639	0.226399	0.268658	0.100903	0.248244	0.130547	0.119305	0.0697955	0.13233	0.266973	0.00700444	0.00405644	0.006666	0.00392285	0.0040514	0.00240709	4.45962e-05	0.00416711
ENCFF838GFC	K562	CUX1	protein	CUX1 (1)||CUX1 (2)	N	N	N	N	N	N	N		N	N	N	N	N	N	N	0.235714	0.236224	0.257236	0.235257	0.198665	0.19502	0.168582	0.232582	0.00231661	8.90244e-05	0.00498527	0.00133147	0.10913	0.222964	0.242341	0.0746963	0.213653	0.102282	0.0949513	0.0591202	0.0959277	0.204223	0.00976487	0.00205518	0.0145978	0.00474145	0.00514267	0.00334807	0.000334556	0.00347702
ENCFF030AXK	K562	DEAF1	protein	DEAF1	N			N	N	N	N		N	N	N	N	N	N		0.352499	0.313372	0.360832	0.360976	0.330452	0.329636	0.118553	0.0785504	9.76579e-05	5.45104e-05	0.00210641	0.0011874	0.0718807	0.0796479	0.112165	0.058364	0.0886443	0.0669959	0.0620244	0.020877	0.0702924	0.0804465	0.00359315	0.000211904	0.0146311	0.00197399	0.00273845	0.00222646	4.46475e-05	0.00173181
ENCFF813TRY	K562	DEAF1	protein	DEAF1	N			N	N	N	N		N	N	N	N	N	N		0.271417	0.309339	0.290515	0.30316	0.307534	0.311804	0.273037	0.33064	0.00188142	5.05025e-07	0.00129378	0.000808061	0.155718	0.0911722	0.340549	0.377006	0.363937	0.377369	0.379372	0.144708	0.26688	0.348603	0.00512154	0.00542811	0.0137618	0.00958811	0.00961156	0.00534058	0.00090527	0.00417414
ENCFF928BHE	K562	DIDO1	protein	DIDO1	R	N	N	N	N	N	N	N	N	N	N	N	N	N	N	0.282179	0.303504	0.294468	0.283578	0.26825	0.269769	0.305349	0.332423	0.00131517	0.000170042	0.000258421	3.34855e-05	0.152483	0.144345	0.33794	0.274133	0.323485	0.278611	0.277263	0.128612	0.22288	0.317969	0.00496806	0.0046163	0.00730594	0.00512516	0.00551574	0.00357714	0.000127468	0.00212697
ENCFF412WOK	K562	DNMT1	protein	DNMT1 (1)||DNMT1 (2)	N			N	N	E	N		R	R	N	N	N	N	N	0.229602	0.245148	0.248966	0.243403	0.225321	0.227341	0.224497	0.322891	0.00129308	0.000265923	0.00899216	0.00576915	0.170942	0.163612	0.308862	0.233961	0.315691	0.257371	0.250807	0.132691	0.220251	0.321217	0.0158989	0.00546517	0.0258955	0.0147739	0.0160084	0.00922213	0.00177595	0.00409206
ENCFF185XRG	K562	DNase-seq	feature_accessibility																	0.455322	0.387853		0.485248	0.366623	0.346509	0.205604	0.198683	0.000271152	2.23179e-08	0.00234315	0.000938325	0.161221	0.222167	0.261162	0.134776	0.203503	0.144624	0.140552	0.0609155	0.153607	0.184078	0.00712603	0.000693574	0.019941	0.00220188	0.00246339	0.00374552	0.000135111	1.21373e-05
ENCFF274YGF	K562	DNase-seq	feature_accessibility																	0.486356	0.444139	0.616489		0.522292	0.50594	0.21715	0.206529	0.00117022	0.00012936	0.0014506	0.000969385	0.185226	0.200336	0.273261	0.151007	0.218606	0.160508	0.154245	0.0591765	0.176665	0.194646	0.00828301	0.000411506	0.0223171	0.002946	0.00308225	0.00382904	0.00060881	0.000280285
ENCFF628UDH	K562	DNase-seq	feature_accessibility																	0.420624	0.395418	0.502534	0.563503		0.694961	0.190114	0.179275	0.00301376	0.000717812	0.00209112	0.00256731	0.199428	0.157642	0.239009	0.155247	0.200738	0.163281	0.154558	0.0546434	0.185172	0.175077	0.00927101	0.000552871	0.0242993	0.00323466	0.00352861	0.00448768	0.00157809	0.00108861
ENCFF926HBH	K562	DNase-seq	feature_accessibility																	0.413131	0.392728	0.495845	0.56986	0.725516		0.194009	0.185633	0.00277053	0.000643922	0.00209807	0.00281121	0.203849	0.153389	0.245321	0.165544	0.210291	0.173879	0.164565	0.0574877	0.192076	0.183704	0.00945733	0.000539137	0.0248051	0.00341437	0.00374843	0.00441876	0.00148492	0.000912687
ENCFF542HJS	K562	DPF2	protein	DPF2	N	N		N	N	E	R		N	R	N	N	N	R	N	0.351633	0.329517	0.368798	0.306079	0.225249	0.214123	0.244801	0.320852	0.00577795	0.00212223	0.00423426	0.000533731	0.192162	0.380382	0.347961	0.106252	0.265619	0.128751	0.119875	0.0823664	0.157205	0.262253	0.0082935	0.00129712	0.0149904	0.000412255	0.000933704	0.00120486	0.000564037	0.00740606
ENCFF716PXH	K562	DPF2	protein	DPF2	N	N		N	N	E	R		N	R	N	N	N	R	N	0.333772	0.332949	0.352827	0.32171	0.248977	0.240204	0.226725	0.345466	0.00585695	0.0016138	0.00468708	0.000736527	0.194915	0.35009	0.353611	0.0944372	0.282267	0.121783	0.109943	0.0743691	0.151012	0.277441	0.00943057	0.00169692	0.0148218	0.000867076	0.001361	0.00102021	0.000325122	0.00839427
ENCFF053HPQ	K562	E2F1	protein	E2F1																0.310319	0.336808	0.328503	0.325829	0.312785	0.317437	0.336427	0.414889	0.00397791	0.000467763	0.00106962	0.000217138	0.196473	0.127982	0.411096	0.431002	0.436754	0.429941	0.431412	0.195743	0.328476	0.434297	0.00294061	0.00288038	0.012048	0.00421622	0.00519863	0.00189305	1.50179e-06	0.00681368
ENCFF104VFF	K562	E2F1	protein	E2F1																0.291743	0.298575	0.296194	0.279541	0.254054	0.250941	0.258674	0.30303	0.00053783	0.000111631	0.000590072	2.32295e-06	0.150332	0.180825	0.323004	0.215906	0.294577	0.231543	0.225603	0.0979371	0.189182	0.289911	0.00364358	0.00129484	0.0103236	0.00138786	0.00217033	0.00217564	1.36155e-05	0.00102615
ENCFF085GHX	K562	E2F6	protein	E2F6	N			N	N	N	N		R	N	N	N	N	N		0.36703	0.410326	0.381481	0.394724	0.39497	0.397252	0.386356	0.392627	0.000253082	1.39028e-05	0.000346503	0.000335525	0.318887	0.180651	0.449246	0.430862	0.445112	0.424594	0.415298	0.161493	0.380541	0.424898	0.00706051	0.00171655	0.0107506	0.00526658	0.00725366	0.00323875	0.000211897	0.00324591
ENCFF831NDQ	K562	E2F6	protein	E2F6	N			N	N	N	N		R	N	N	N	N	N		0.358377	0.383021	0.374537	0.373636	0.369304	0.368182	0.33843	0.319207	0.00226624	0.00106945	0.000350166	0.000576014	0.317798	0.178865	0.395193	0.353937	0.374922	0.355456	0.34547	0.122337	0.341501	0.345542	0.00756392	0.00127091	0.0149313	0.00699993	0.00721876	0.00533145	0.00229926	7.51268e-05
ENCFF938ZPZ	K562	E2F7	protein	E2F7	N	N	N	N	N	N	N		N	N	N	N	N	N	N	0.26665	0.3005	0.292418	0.297304	0.296181	0.297673	0.223097	0.306892	0.000858391	0.000134782	0.00226698	0.00214494	0.179784	0.149996	0.312555	0.244002	0.31669	0.255856	0.248504	0.122427	0.208349	0.297564	0.0123132	0.00737507	0.0215823	0.0128513	0.0135652	0.00834404	0.0017231	0.00301176
ENCFF439KTZ	K562	E4F1	protein	E4F1	R		N	N	N	N	N		N	N	N	N	N	N	N	0.170474	0.17703	0.185896	0.160958	0.147216	0.149487	0.177061	0.234392	0.00035733	0.000748791	0.00843394	0.00535452	0.106488	0.125657	0.214567	0.16673	0.212398	0.179101	0.178712	0.102424	0.140664	0.227009	0.0103476	0.00687372	0.0148198	0.0163126	0.0174232	0.0125097	0.00343437	0.00207637
ENCFF683WRK	K562	E4F1	protein	E4F1	R		N	N	N	N	N		N	N	N	N	N	N	N	0.370395	0.375608	0.362756	0.340946	0.292163	0.290116	0.347321	0.412571	0.00486485	0.00160722	0.00248838	0.000418148	0.208731	0.267167	0.428171	0.235144	0.385385	0.257292	0.24965	0.118638	0.233314	0.382609	0.00594179	0.00200641	0.0112236	0.00113378	0.00134402	0.000668078	0.00033907	0.00540692
ENCFF189OHQ	K562	EHMT2	protein	EHMT2	N	N	N	N	N	N	N	R	N	N	N	N	N	N	N	0.250831	0.238176	0.263476	0.234095	0.18984	0.178841	0.186472	0.206413	0.000147863	1.52163e-05	0.00117374	2.57621e-05	0.107421	0.197994	0.224491	0.063905	0.177318	0.0788343	0.0744707	0.0392128	0.0853336	0.165445	0.00635059	0.00646707	0.010343	0.00183442	0.00233024	0.00176545	7.3633e-05	6.2929e-05
ENCFF695PDY	K562	ELF2	protein	ELF2 (1)||ELF2 (2)	N			N	N	N	N		N	N	N	N	N	N		0.274881	0.296001	0.294954	0.280832	0.264041	0.268971	0.278426	0.364096	0.00374127	0.000524946	0.0047725	0.00235489	0.189617	0.161125	0.346176	0.304809	0.347516	0.31223	0.311046	0.16857	0.259181	0.358333	0.00612813	0.00216296	0.0152512	0.00348116	0.0040188	0.00225997	1.77617e-05	0.00609662
ENCFF616FCV	K562	ELF4	protein	ELF4	N			N	N	N	N		N	N	N	N	N	N		0.324957	0.342039	0.337901	0.328938	0.29222	0.293055	0.326079	0.401194	0.00594735	0.00155304	0.00232244	0.000440489	0.17242	0.186248	0.394956	0.288338	0.382701	0.306741	0.304165	0.148663	0.246915	0.386239	0.004103	0.00261491	0.00902965	0.00147582	0.00149067	0.00051991	0.000321326	0.00588338
ENCFF702XPO	K562	EP300	protein	EP300	N			N	N	N	N		N	R	N	N	N	R		0.360731	0.351462	0.408852	0.36018	0.270086	0.258702	0.228148	0.319793	0.00526865	0.00172981	0.00342006	0.00048998	0.169861	0.338052	0.336602	0.0969818	0.262746	0.119683	0.110061	0.0712672	0.141087	0.25537	0.00806488	0.00210517	0.0138556	0.000672647	0.000934317	0.00140441	0.000313342	0.00663944
ENCFF821MKR	K562	EP300	protein	EP300	N			N	N	N	N		N	R	N	N	N	R		0.269623	0.301021	0.29314	0.3107	0.277761	0.279339	0.176718	0.329611	0.0031277	1.05752e-06	0.00714297	0.00235359	0.151301	0.259508	0.305133	0.0668092	0.300759	0.103388	0.0893316	0.0603962	0.10184	0.280093	0.0162122	0.00763399	0.013946	0.0103198	0.0101164	0.00596647	0.00111183	0.00731108
ENCFF167CQF	K562	EP400	protein	EP400 (1)||EP400 (2)	N	N		N	N	N	R		N	R	N	N	N	R	N	0.360639	0.36026	0.347591	0.3221	0.281888	0.281563	0.355786	0.470841	0.00934191	0.00261502	0.00359457	0.000410726	0.215122	0.255204	0.44797	0.299265	0.427071	0.317801	0.312772	0.16181	0.262168	0.452063	0.0040035	0.00225393	0.00911316	0.000650683	0.000936741	0.000224608	0.000812301	0.011653
ENCFF462ZIG	K562	ERF	protein	ERF	N			N	N	N	N		N	N	N	N	N	N		0.299584	0.32695	0.318717	0.305165	0.289749	0.293471	0.297886	0.388121	0.00247464	0.000309321	0.00415168	0.00379706	0.250622	0.191042	0.378946	0.315499	0.371346	0.324285	0.315547	0.159102	0.302257	0.381517	0.00881036	0.00185098	0.0199872	0.00386224	0.00541621	0.00307182	7.04781e-05	0.0061118
ENCFF924FYI	K562	EWSR1	protein	EWSR1 (1)||EWSR1 (2)	N	N	N	N	N	N	N	N	N	N	N	N	N	N	N	0.058628	0.060629	0.0555375	0.0394751	0.0343236	0.0366132	0.0249587	0.0606959	0.000825134	0.00435216	0.0408576	0.0285326	0.0181192	0.0434591	0.0509949	0.0363826	0.0527965	0.0405914	0.0451753	0.0435204	0.0297576	0.0582945	0.0199242	0.00959346	0.0387152	0.0296804	0.0286271	0.0183999	0.00682804	0.000616808
ENCFF804RVA	K562	EZH2	protein	EZH2	N	N	N	R	N	E	N	N	N	N	N	N	N	N	E	0.0787623	0.0795117	0.0470759	0.053522	0.0650669	0.0670401	0.029744	0.018529	0.175373	0.193183	0.000200372	0.00113237	0.0914268	0.0231433	0.0548964	0.0325497	0.0457035	0.0476251	0.0341055	0.00124326	0.0493902	0.0204957	0.0136089	0.00483812	0.0526947	0.0521506	0.060068	0.0696131	0.230179	0.0311661
ENCFF285TMA	K562	FIP1L1	protein	FIP1L1	N	N	N	N	N	N	N	N	N	N	N	N	N	N	N	0.307761	0.349121	0.317249	0.331705	0.347967	0.352802	0.29707	0.361783	0.00118053	6.22061e-05	0.00207059	0.00624398	0.323263	0.116602	0.387796	0.479314	0.416939	0.467105	0.463563	0.215309	0.39097	0.40003	0.00704823	0.000920892	0.0285607	0.00607746	0.00703401	0.00281825	0.000137759	0.00582216
ENCFF258PLH	K562	FOS	protein	FOS	N	N	N	N	N	N	N	N	N	N	N	N	N	N	N	0.304316	0.319575	0.349201	0.365417	0.339589	0.33448	0.2172	0.261869	0.000754007	9.47489e-05	0.0011746	0.000508628	0.149419	0.176412	0.276908	0.157356	0.228002	0.165407	0.163712	0.0702638	0.155789	0.226766	0.00750133	0.00370073	0.0100727	0.00462586	0.00472372	0.00352559	8.25849e-05	0.00131617
ENCFF004HXL	K562	FOSL1	protein	FOSL1	N		N	N	N	N	N	N	N	N	N	N	N	N	N	0.269317	0.261564	0.34426	0.295175	0.252736	0.240723	0.155981	0.212749	0.000214405	4.32548e-06	0.00334237	0.00185173	0.154864	0.245603	0.217402	0.0680769	0.156949	0.0826911	0.0763379	0.049648	0.127675	0.168992	0.0123816	0.00127232	0.0172363	0.00239829	0.0030557	0.00418325	0.000251118	0.000922627
ENCFF256NXT	K562	FOSL1	protein	FOSL1	N		N	N	N	N	N	N	N	N	N	N	N	N	N	0.215422	0.20337	0.229104	0.177982	0.141248	0.134985	0.15455	0.185664	0.000133417	3.46253e-05	0.00231002	0.000352011	0.105205	0.228921	0.191261	0.0700652	0.145314	0.0817829	0.0778577	0.0468434	0.0928411	0.151358	0.00520708	0.000641187	0.00958856	0.000378653	0.000718046	0.00249014	8.97836e-06	9.27385e-05
ENCFF702AQS	K562	FOXK2	protein	FOXK2	N			N	N	N	N		N	N	N	N	N	N		0.342662	0.346565	0.358456	0.336555	0.283483	0.280985	0.290373	0.368522	0.00575091	0.00140186	0.00239005	0.000377232	0.179128	0.243521	0.384983	0.203909	0.340018	0.227603	0.218686	0.114744	0.207619	0.335793	0.00637752	0.00159286	0.0140115	0.0013162	0.00194477	0.00101334	0.000185906	0.00680969
ENCFF768QMM	K562	FOXK2	protein	FOXK2	N			N	N	N	N		N	N	N	N	N	N		0.35257	0.358419	0.362491	0.341429	0.293234	0.290306	0.301313	0.374355	0.00516134	0.00139192	0.00196452	0.000319436	0.187116	0.245103	0.393237	0.212946	0.350432	0.237394	0.22808	0.114886	0.216708	0.345128	0.00604483	0.00149764	0.0129267	0.0013708	0.00176755	0.00102821	0.000180805	0.00626562
ENCFF581MLB	K562	FUS	protein	FUS	N	N	N	N	N	N	N	N	N	N	N	N	N	N	N	0.250728	0.28987	0.279545	0.28839	0.297301	0.302154	0.245422	0.3307	0.0010793	0.000146169	0.00498325	0.00468248	0.237949	0.0850819	0.330443	0.413835	0.361444	0.401472	0.404168	0.206368	0.298672	0.357427	0.00966011	0.00309075	0.0317269	0.0142188	0.0143891	0.00763112	0.0013211	0.0046929
ENCFF165ZEP	K562	GATA2	protein	GATA2	N	N	N	N	N	N	N	N	N	N	N	N	N	N	N	0.243233	0.243597	0.243851	0.199922	0.15092	0.140555	0.151116	0.19763	0.00260382	0.000747208	0.00407568	0.000559928	0.11821	0.302249	0.236026	0.0377116	0.173816	0.0560579	0.0478931	0.0394179	0.0787486	0.152541	0.00869159	0.00159715	0.0158205	0.000913604	0.00149148	0.00215988	6.2992e-05	0.00257108
ENCFF242YZU	K562	GATA2	protein	GATA2	N	N	N	N	N	N	N	N	N	N	N	N	N	N	N	0.2939	0.296312	0.375938	0.309792	0.216851	0.199417	0.14654	0.219526	0.00281882	0.000827379	0.00404851	0.000560894	0.139109	0.327754	0.256822	0.0402073	0.190436	0.0592646	0.0503767	0.0448094	0.0890291	0.165662	0.00938526	0.00207834	0.0193058	0.001011	0.00131137	0.00241571	6.23522e-05	0.00417977
ENCFF497ISV	K562	GATA2	protein	GATA2	N	N	N	N	N	N	N	N	N	N	N	N	N	N	N	0.293905	0.312336	0.333585	0.320603	0.270566	0.257452	0.163938	0.250066	0.00141695	0.00017438	0.00552054	0.00229338	0.18011	0.306281	0.297337	0.0590547	0.232205	0.0805958	0.0677073	0.0478625	0.13044	0.197044	0.0147352	0.00282442	0.0247233	0.00233024	0.00294581	0.00323852	3.19749e-05	0.00327328
ENCFF772OKO	K562	GATA2	protein	GATA2	N	N	N	N	N	N	N	N	N	N	N	N	N	N	N	0.291061	0.305006	0.311228	0.284124	0.22453	0.213389	0.162734	0.238166	0.00155812	0.000395009	0.00527354	0.00152681	0.165909	0.299281	0.276498	0.0642364	0.21568	0.0866126	0.0751979	0.0542721	0.122883	0.189876	0.0119098	0.00240203	0.023673	0.00154046	0.00200416	0.00294178	2.63239e-05	0.00313853
ENCFF295YRT	K562	GATAD2A	protein	GATAD2A	N		N	N	N	E	N	N	N	R	N	N	N	R	R	0.322789	0.345998	0.3506	0.340263	0.309979	0.31135	0.298297	0.403975	0.00490147	0.000872751	0.00206706	0.000670442	0.266386	0.259763	0.408905	0.219325	0.381412	0.250346	0.232646	0.11715	0.264582	0.382193	0.00919854	0.00133212	0.0119243	0.00247638	0.00371474	0.00162	2.60282e-05	0.00964185
ENCFF388KGW	K562	GATAD2B	protein	GATAD2B	N		N	N	N	E	N	N	N	R	N	N	N	N	R	0.320523	0.342336	0.33953	0.339105	0.31211	0.314271	0.280422	0.378328	0.00496726	0.00103477	0.00190167	0.000155302	0.212705	0.216396	0.39118	0.252578	0.393669	0.276276	0.268888	0.133244	0.222747	0.37903	0.00489981	0.00167568	0.0121875	0.0029933	0.00348773	0.000966608	0.000102259	0.00892012
ENCFF866OZW	K562	GTF2I	protein	GTF2I	N	N		N	N	N	N		N	N	N	N	N	N		0.0900158	0.089166	0.0876702	0.0828815	0.0826996	0.0831489	0.0824824	0.095434	0.00893321	0.00310744	0.00130837	0.00234003	0.114691	0.0855491	0.103513	0.0782172	0.0899755	0.0799832	0.077542	0.0400067	0.119756	0.0932577	0.00542846	0.00207987	0.0184532	0.00147155	0.00173046	0.00307631	0.00304771	0.00608642
ENCFF496PIQ	K562	GTF3C2	protein	GTF3C2	N	N	N	N	N	N	N	N	N	R	N	N	N	N	N	0.186282	0.196487	0.222152	0.188416	0.177914	0.180301	0.18341	0.219591	4.59155e-07	0.000756642	0.00206811	0.00269922	0.149674	0.117494	0.237036	0.226931	0.239205	0.22758	0.225265	0.0714635	0.201189	0.234445	0.0110289	0.00674426	0.0168644	0.0193878	0.0186283	0.0123998	0.00332345	0.000311188
ENCFF213OTI	K562	H2AFZ	feature_histone																	0.249234	0.216107	0.195452	0.162483	0.131849	0.128884		0.20882	0.00129703	0.000441091	0.0013676	0.00181517	0.143641	0.248971	0.294714	0.140559	0.226548	0.148839	0.150303	0.031541	0.158539	0.214118	0.0012887	0.000579753	0.00025085	0.00276274	0.00341484	0.00273501	2.29049e-05	0.00187832
ENCFF864OSZ	K562	H3K27ac	feature_histone																	0.315659	0.287481	0.316761	0.259173	0.208519	0.206822	0.350215		0.014785	0.00441481	0.0222068	0.010039	0.271489	0.408361	0.561874	0.300687	0.502579	0.330151	0.331292	0.221809	0.317671	0.591475	0.0130785	0.00232993	0.0226173	0.000177723	0.000337992	5.53022e-08	0.00175491	0.0215218
ENCFF801AHF	K562	H3K27me3	feature_histone																	0.00614837	0.00464949	0.000198834	0.000675433	0.00161228	0.00141974	0.0010005	0.00680026		0.149517	0.0122739	0.00661903	0.00922946	0.00377521	0.000384896	0.000211219	0.00122318	5.02323e-05	0.000330191	0.0137241	0.00152643	0.00462351	0.00053175	0.00059586	0.0163201	0.00224853	0.00227649	0.0109126	0.0893159	0.347083
ENCFF881ONN	K562	H3K27me3	feature_histone																	0.00471406	0.00350286	3.71714e-08	0.000169588	0.000872213	0.000749478	0.000772817	0.00461209	0.339602		0.00818402	0.00443273	0.00791825	0.00269957	0.000211358	0.000120117	0.000771786	3.55369e-06	0.000134731	0.00917718	0.00152674	0.00317299	0.00109358	0.000234825	0.0202572	0.00430884	0.00474939	0.0200555	0.204724	0.251416
ENCFF520LHY	K562	H3K36me3	feature_histone																	0.00517179	0.00227226	0.00286207	0.00139465	0.00186343	0.00179089	0.00175724	0.0170135	0.0204449	0.00600193		0.207861	0.00781987	0.0232913	0.00928131	0.00450612	0.00928611	0.00513461	0.00618714	0.0950382	0.0164191	0.0112904	0.0086882	0.00324752	0.0217897	3.76495e-05	2.54951e-05	0.000104335	0.0023558	0.0340101
ENCFF561OUZ	K562	H3K36me3	feature_histone																	0.00385852	0.0024715	0.00168411	0.00136947	0.00336163	0.00352596	0.0034271	0.0113015	0.0162007	0.00477674	0.305428		0.0334184	0.014111	0.00442954	0.00350644	0.00375585	0.00292962	0.00330494	0.0612546	0.0525073	0.00507132	0.0156411	0.00260325	0.0281973	0.00014642	0.000120766	1.82488e-05	0.00171934	0.0282129
ENCFF540NGG	K562	H3K4me1	feature_histone																	0.19225	0.180643	0.153962	0.13923	0.138942	0.136041	0.144299	0.162619	0.0120196	0.00454009	0.00611379	0.0177812		0.216644	0.210978	0.117898	0.162905	0.126112	0.116442	0.0777119	0.347526	0.155531	0.0179098	6.92896e-05	0.0402619	0.00270876	0.00295247	0.00457186	0.00633598	0.000927777
ENCFF759NWD	K562	H3K4me1	feature_histone																	0.231007	0.186038	0.195903	0.139046	0.101412	0.0945203	0.230941	0.225857	0.00453968	0.00142922	0.0168142	0.00693269	0.200039		0.273415	0.0725069	0.182733	0.0881501	0.0872477	0.122615	0.165428	0.192577	0.0142562	0.00043806	0.0297037	0.000350723	0.0017857	0.00428371	0.000368972	0.00860772
ENCFF749KLQ	K562	H3K4me2	feature_histone																	0.349046	0.328102	0.331021	0.272623	0.221012	0.217295	0.392951	0.446698	0.000665293	0.000160846	0.00963109	0.00312816	0.280022	0.393014		0.322518	0.55785	0.355996	0.370646	0.174122	0.307546	0.484032	0.0118011	0.000626827	0.025601	0.00483643	0.00583231	0.00430131	2.85688e-05	0.00382087
ENCFF122CSI	K562	H3K4me3	feature_histone																	0.321245	0.317468	0.334969	0.29541	0.281494	0.287523	0.367486	0.46874	0.000715889	0.000179241	0.00916879	0.00485556	0.306835	0.204366	0.632408		0.685692	0.766325	0.803082	0.270567	0.499573	0.58442	0.00700712	0.000348081	0.0286455	0.00771839	0.00736499	0.00197398	2.73851e-05	0.00625815
ENCFF689QIJ	K562	H3K4me3	feature_histone																	0.324186	0.309269	0.329992	0.279018	0.237475	0.238298	0.386442	0.511169	0.00270487	0.000751401	0.0123278	0.00339331	0.276615	0.336038	0.713679	0.447374		0.492944	0.520093	0.228323	0.343081	0.615411	0.00943255	0.00105838	0.0250792	0.00534477	0.00591246	0.00151769	5.5901e-05	0.00810097
ENCFF706WUF	K562	H3K4me3	feature_histone																	0.305487	0.301271	0.323612	0.282695	0.266548	0.271895	0.350342	0.463367	0.000153282	4.77427e-06	0.00940613	0.0036524	0.295495	0.22369	0.628467	0.689933	0.680221		0.750114	0.263068	0.439706	0.585343	0.00649992	0.000277967	0.0292795	0.00729275	0.00758646	0.00305096	0.000412924	0.00434085
ENCFF885FQN	K562	H3K4me3	feature_histone																	0.298124	0.289706	0.31711	0.273918	0.2544	0.259465	0.356723	0.468826	0.00101592	0.000182509	0.0114283	0.00415451	0.275101	0.223236	0.659758	0.729024	0.723638	0.756337		0.28234	0.434467	0.616448	0.00625151	0.000368645	0.028832	0.00742814	0.00683671	0.00194258	2.74372e-05	0.00676053
ENCFF945LQZ	K562	H3K79me2	feature_histone																	0.0778792	0.0577237	0.0681864	0.0521384	0.0446234	0.044969	0.0371396	0.155732	0.0209496	0.00616769	0.0870939	0.0382026	0.091089	0.155652	0.153772	0.121858	0.157612	0.131599	0.140078		0.116264	0.166206	0.0156395	0.0012579	0.0686823	2.99273e-05	2.91244e-05	0.000127881	0.00251623	0.033865
ENCFF148UQI	K562	H3K9ac	feature_histone																	0.190641	0.179577	0.161471	0.146174	0.142008	0.141099	0.175311	0.209454	0.00218818	0.000963588	0.0141303	0.0307529	0.382541	0.19721	0.255062	0.211296	0.222406	0.206567	0.202426	0.109183		0.22152	0.019542	0.000167099	0.0416298	0.00249688	0.00296932	0.00380814	0.00222756	0.000405444
ENCFF891CHI	K562	H3K9ac	feature_histone																	0.30279	0.279182	0.311288	0.259088	0.215996	0.217095	0.380895	0.627374	0.0106624	0.00322162	0.0156312	0.00477822	0.275414	0.369323	0.645786	0.397646	0.641793	0.442372	0.462047	0.251095	0.356362		0.00956301	0.000640206	0.0217439	0.00071437	0.00136085	7.32277e-05	0.00125979	0.0181204
ENCFF462AVD	K562	H3K9me1	feature_histone																	0.0640515	0.0573251	0.0493746	0.0451734	0.0468639	0.0457924	0.00939293	0.0568387	0.00502442	0.00454934	0.049284	0.0603818	0.129943	0.112021	0.0645107	0.0195347	0.0403045	0.020127	0.0191986	0.0968075	0.128808	0.0391822		1.23865e-06	0.151037	0.00274163	0.00342467	0.00417479	0.00535919	0.00017114
ENCFF963GZJ	K562	H3K9me3	feature_histone																	0.000304197	0.000340382	0.00252176	0.00117768	0.00146652	0.00136987	0.00221741	0.0053135	0.00295446	0.000512622	0.00966677	0.00527364	0.000263808	0.00180627	0.00179809	0.000509214	0.00237311	0.000451668	0.000594082	0.00408589	0.000577966	0.00137648	6.49983e-07		0.000963135	0.000866793	0.000832071	0.000285088	3.67889e-06	0.00473131
ENCFF909RKY	K562	H4K20me1	feature_histone																	0.0650269	0.0518343	0.0432486	0.0380978	0.0384479	0.0375954	0.000572308	0.0307676	0.0482692	0.0263783	0.0386896	0.0340734	0.091438	0.0730588	0.0438061	0.0249971	0.0335433	0.0283794	0.0277157	0.133076	0.0858907	0.0278869	0.0472772	0.000574514		0.000986235	0.00161281	0.0053976	0.025729	0.0163449
ENCFF139FMU	K562	HCFC1	protein	HCFC1 (1)||HCFC1 (2)	N	N	N	N	N	N	N	N	N	N	N	N	N	N	N	0.365004	0.401343	0.380732	0.409143	0.414236	0.416068	0.328655	0.360414	0.00169562	0.000429444	0.000489347	0.000704227	0.219795	0.127215	0.381002	0.385553	0.386329	0.382553	0.379863	0.167606	0.313058	0.373044	0.00609741	0.00228815	0.0155658	0.00295065	0.00331421	0.00153864	1.56117e-07	0.00211879
ENCFF245OJC	K562	HDAC1	protein	HDAC1	N			N	N	N	N		N	N	N	N	N	N	N	0.373296	0.380035	0.391999	0.349079	0.287736	0.281511	0.27597	0.342263	0.00305365	0.00106391	0.00266762	0.000494973	0.21674	0.30566	0.389695	0.210555	0.332738	0.227228	0.218641	0.110126	0.220927	0.316213	0.00744308	0.000601857	0.0195441	0.000833834	0.00175097	0.00170255	0.000211948	0.004232
ENCFF432KJA	K562	HDAC1	protein	HDAC1	N			N	N	N	N		N	N	N	N	N	N	N	0.345866	0.360369	0.375196	0.351313	0.309406	0.30626	0.276852	0.388446	0.0030883	0.000786178	0.00375674	0.0012296	0.2575	0.268344	0.415043	0.268624	0.379354	0.287145	0.276092	0.148311	0.275327	0.367599	0.00998297	0.000837606	0.0266045	0.00102343	0.0018982	0.00128663	7.38382e-05	0.00580598
ENCFF507QLB	K562	HDAC1	protein	HDAC1	N			N	N	N	N		N	N	N	N	N	N	N	0.223771	0.241228	0.251241	0.249219	0.234088	0.23674	0.175549	0.28695	0.00306521	3.27067e-05	0.0077411	0.00280303	0.156452	0.168189	0.279495	0.182126	0.279946	0.204438	0.193459	0.11109	0.171614	0.267871	0.0130417	0.00996319	0.0258152	0.00836525	0.00828438	0.0045441	0.000493517	0.0061084
ENCFF669MJX	K562	HDAC1	protein	HDAC1	N			N	N	N	N		N	N	N	N	N	N	N	0.345745	0.377954	0.365672	0.368195	0.359759	0.366006	0.329761	0.423374	0.00113564	0.00013233	0.00240031	0.00207664	0.300738	0.174161	0.454639	0.478172	0.470683	0.477262	0.466839	0.227384	0.405331	0.450095	0.0104527	0.000419954	0.0346177	0.00390763	0.00588239	0.00274353	0.000133058	0.00670676
ENCFF150FJT	K562	HDAC2	protein	HDAC2	N	N	N	N	N	N	N	N	N	N	N	N	N	N	N	0.302178	0.310912	0.342719	0.305904	0.255132	0.247176	0.217884	0.307099	0.00279792	0.00071437	0.00341806	0.00100005	0.220936	0.285511	0.335834	0.165915	0.292628	0.184326	0.174189	0.104604	0.199666	0.275561	0.00948387	0.00142529	0.022598	0.000894023	0.00161345	0.00132287	8.69146e-05	0.00448832
ENCFF182MPT	K562	HDAC2	protein	HDAC2	N	N	N	N	N	N	N	N	N	N	N	N	N	N	N	0.248096	0.270456	0.265692	0.271249	0.274682	0.278165	0.214511	0.25545	0.000595886	0.00112553	0.00215676	0.00459397	0.265441	0.147599	0.287559	0.276422	0.284465	0.282023	0.269965	0.124994	0.284503	0.2688	0.0181866	0.0017617	0.0364217	0.0101017	0.0124887	0.00805489	0.00347058	0.000791788
ENCFF630HGY	K562	HDAC2	protein	HDAC2	N	N	N	N	N	N	N	N	N	N	N	N	N	N	N	0.312676	0.341902	0.36442	0.364976	0.335381	0.334233	0.193225	0.286296	0.00118086	9.2476e-05	0.00321991	0.00259556	0.234369	0.234129	0.315715	0.169543	0.284481	0.189005	0.174376	0.0918272	0.211849	0.261638	0.0170129	0.000879962	0.0344652	0.00383296	0.00470784	0.00354405	0.00018094	0.00325706
ENCFF652ZZF	K562	HDAC2	protein	HDAC2	N	N	N	N	N	N	N	N	N	N	N	N	N	N	N	0.311171	0.323543	0.323241	0.303638	0.262841	0.260236	0.247181	0.333051	0.00292327	0.000975866	0.00271382	0.000869359	0.219841	0.267862	0.355746	0.188829	0.312405	0.20863	0.198749	0.102258	0.219292	0.302677	0.00830508	0.0010762	0.0199677	0.000858917	0.00137503	0.00109885	0.000127413	0.00426899
ENCFF775PIY	K562	HDAC3	protein	HDAC3	N	N	N	N	N	N	N	N	N	N	N	N	N	N	N	0.308252	0.317903	0.319496	0.299301	0.242589	0.238132	0.206195	0.344663	0.00608084	0.00111739	0.00493449	0.000431153	0.144664	0.272753	0.340462	0.110085	0.30809	0.144539	0.133876	0.0815584	0.12587	0.295114	0.0065209	0.00407066	0.0153402	0.00251252	0.00266158	0.00141356	5.72702e-05	0.00873269
ENCFF449JMB	K562	HIVEP1	protein	HIVEP1	N		N	N	N	N	N	N	N	N	N	N	N	N	N	0.232506	0.246486	0.250798	0.223897	0.209052	0.208185	0.239837	0.289376	0.000776943	5.68622e-05	0.0026256	0.00259759	0.180967	0.189552	0.27334	0.173161	0.254987	0.188234	0.176374	0.088339	0.195895	0.269904	0.0117647	0.00383655	0.0119958	0.00750849	0.00952889	0.0068474	0.00155846	0.00304221
ENCFF614IBI	K562	HLTF	protein	HLTF	N	N	N	N	N	N	N	N	N	N	N	N	N	N	E	0.235948	0.247829	0.252163	0.238256	0.221193	0.223238	0.22298	0.30594	0.00264336	0.000346591	0.00371929	0.00149117	0.190748	0.172405	0.300942	0.212089	0.293742	0.229909	0.21971	0.116377	0.207716	0.291912	0.00803045	0.0101948	0.0145672	0.00305463	0.00402013	0.00185374	2.87664e-05	0.00471156
ENCFF672ZQW	K562	HMBOX1	protein	HMBOX1	N			N	N	E	N		N	N	N	N	N	N		0.236431	0.217967	0.229623	0.184343	0.126227	0.119646	0.154787	0.207416	0.00372504	0.000794696	0.00641296	0.000346996	0.0910738	0.258917	0.22116	0.0600379	0.176049	0.0816523	0.0774294	0.0770978	0.0823	0.175981	0.00526671	0.000609741	0.0169487	0.000730519	0.000888238	0.00112834	0.000107852	0.0043934
ENCFF118ATD	K562	HMG20A	protein	HMG20A	N	N	N	N	N	E	N	N	N	N	N	N	N	N	N	0.153007	0.163451	0.181095	0.153436	0.127246	0.125291	0.104295	0.161261	8.61306e-05	0.00282104	0.00960093	0.00850704	0.0873271	0.146317	0.155585	0.0706902	0.142712	0.0903525	0.0836344	0.0462741	0.0767362	0.142206	0.0199349	0.0105602	0.0303695	0.0260435	0.0276577	0.0206902	0.00876011	1.42432e-06
ENCFF099OSI	K562	HMG20B	protein	HMG20B	N	N	N	N	N	E	N	N	N	N	N	N	N	N	N	0.175774	0.188086	0.188781	0.168745	0.163128	0.165738	0.160137	0.234502	1.44014e-05	0.00355753	0.0129243	0.0115301	0.126972	0.122807	0.214759	0.199333	0.219915	0.207429	0.204972	0.106116	0.165673	0.233085	0.0201691	0.0114305	0.0260629	0.0309479	0.0294926	0.0218975	0.00882292	0.00064496
ENCFF615AKB	K562	HMGN3	protein	HMGN3 (1)||HMGN3 (2)	N	N	N	N	N	N	N	N	N	N	N	N	N	N	N	0.363064	0.41112	0.366315	0.386449	0.393432	0.397738	0.318572	0.392276	0.000824435	0.000119994	0.00109639	0.00274653	0.341796	0.181869	0.441264	0.421995	0.449178	0.421869	0.411619	0.167761	0.379544	0.416364	0.00932338	0.000661452	0.0243237	0.00366919	0.00558247	0.00268523	0.000127726	0.00543551
ENCFF797TVO	K562	HNRNPH1	protein	HNRNPH1	N	N	N	N	N	N	N	N	N	N	N	N	N	N	N	0.0797435	0.0981063	0.0996451	0.102301	0.110471	0.111015	0.0687216	0.128638	0.00441916	0.019059	0.0591674	0.0491236	0.0598583	0.0360556	0.113892	0.151875	0.127238	0.146191	0.149655	0.0919869	0.0989905	0.134187	0.0524145	0.0353296	0.0629532	0.0924001	0.0887028	0.0634916	0.0327023	0.000923822
ENCFF505RNR	K562	HNRNPK	protein	HNRNPK	N	N	N	N	N	N	N	N	N	N	N	N	N	N	N	0.0902299	0.109502	0.103431	0.114078	0.120692	0.122536	0.0957438	0.112777	7.52595e-05	2.11234e-05	6.6505e-05	0.000148449	0.092344	0.035621	0.123669	0.166609	0.136692	0.162413	0.161458	0.0618612	0.107055	0.127701	0.0017702	0.000311071	0.00616747	0.00459392	0.0048841	0.00199871	0.000308909	0.000120318
ENCFF854WAP	K562	HNRNPL	protein	HNRNPL	N	N	N	N	N	N	N	N	N	N	N	N	N	N	N	0.251006	0.28605	0.269411	0.279621	0.291776	0.296753	0.230813	0.304155	0.000612809	1.68912e-05	0.00341146	0.00867174	0.306718	0.119214	0.324184	0.357196	0.341701	0.351633	0.347633	0.16368	0.324229	0.332295	0.0104724	0.00067967	0.0273585	0.00531159	0.00622782	0.00308293	0.000199803	0.00355196
ENCFF700VSW	K562	HNRNPUL1	protein	HNRNPUL1	N	N	N	N	N	N	N	N	N	N	N	N	N	N	N	0.147201	0.160902	0.15968	0.139045	0.138595	0.142164	0.0757238	0.189007	0.00130012	0.00711181	0.0526255	0.0493373	0.099636	0.0987232	0.171811	0.152157	0.173814	0.155178	0.15443	0.101123	0.163986	0.175871	0.0511208	0.0147051	0.10872	0.0362647	0.0381183	0.0298382	0.0162588	2.69666e-05
ENCFF601LMD	K562	HOMEZ	protein	HOMEZ				N	N	N	N		N	N	N	N	N	N		0.200807	0.215723	0.21586	0.199502	0.189406	0.190821	0.220907	0.267441	7.4102e-06	0.00103951	0.0049861	0.00507875	0.185669	0.158294	0.249964	0.188626	0.243335	0.199825	0.191332	0.105128	0.196844	0.256862	0.0173702	0.00828958	0.0179035	0.0146788	0.0168878	0.0130463	0.00444895	0.00159981
ENCFF382CUT	K562	ILF3	protein	ILF3	N	N	N	N	N	N	N	N	N	N	N	N	N	N	N	0.24868	0.264049	0.258831	0.249855	0.238615	0.242018	0.182129	0.310908	0.00347488	3.77339e-05	0.0209235	0.0133907	0.142585	0.127656	0.286136	0.247796	0.30178	0.2604	0.258778	0.148672	0.191736	0.299486	0.0102193	0.00399915	0.036376	0.00944281	0.0102262	0.00527495	0.000587366	0.00719042
ENCFF190CGV	K562	JUN	protein	JUN	N	N	N	N	N	N	N	N	N	N	N	N	N	N	N	0.32186	0.320886	0.369993	0.334778	0.295763	0.288542	0.21532	0.2705	0.000958926	0.000284301	0.00219801	0.000816714	0.163815	0.240626	0.275348	0.13353	0.220503	0.146987	0.13998	0.0738135	0.164445	0.232493	0.00861086	0.00260439	0.0140185	0.00134197	0.00249707	0.00309475	2.00351e-05	0.0015314
ENCFF589QXC	K562	JUN	protein	JUN	N	N	N	N	N	N	N	N	N	N	N	N	N	N	N	0.286659	0.284051	0.357512	0.321341	0.280398	0.27042	0.174275	0.236313	0.00094021	0.000132327	0.00260476	0.000905715	0.14126	0.245813	0.238285	0.0837963	0.175014	0.0980438	0.0918775	0.0549045	0.124956	0.191519	0.0103818	0.00119812	0.0134841	0.00255162	0.00336946	0.00391936	5.00922e-05	0.00164079
ENCFF328OCA	K562	JUNB	protein	JUNB	N	N	N	N	N	N	N	N	N	N	N	N	N	N	N	0.280098	0.293866	0.300631	0.293739	0.257431	0.252806	0.186786	0.275344	0.00139236	6.22283e-05	0.00389545	0.00202423	0.157031	0.243125	0.265905	0.0967935	0.210952	0.116983	0.107132	0.0629	0.1386	0.22388	0.0135692	0.00278535	0.0176523	0.00545922	0.00610201	0.00539462	0.000316076	0.00259145
ENCFF362UGH	K562	JUNB	protein	JUNB	N	N	N	N	N	N	N	N	N	N	N	N	N	N	N	0.255509	0.253417	0.307609	0.265376	0.220814	0.211963	0.158973	0.216255	0.00107438	0.000262349	0.00294071	0.000915444	0.116744	0.247472	0.216691	0.0605414	0.158133	0.0764584	0.0699698	0.0413565	0.0958834	0.166401	0.00913114	0.00201932	0.0118541	0.00158257	0.00204029	0.00369231	1.26359e-05	0.00142154
ENCFF932KRN	K562	JUNB	protein	JUNB	N	N	N	N	N	N	N	N	N	N	N	N	N	N	N	0.20191	0.210715	0.23593	0.222149	0.208888	0.206966	0.146301	0.206872	4.45315e-06	0.000355725	0.00435904	0.00349379	0.114153	0.165453	0.197726	0.085871	0.15653	0.0991477	0.0932996	0.0503033	0.112758	0.169664	0.0129175	0.00496269	0.0156445	0.00780386	0.00941264	0.00871626	0.00241321	0.000213747
ENCFF273KIA	K562	JUND	protein	JUND	N	N	N	N	N	N	N	N	N	N	N	N	N	N	N	0.303829	0.292162	0.329632	0.278142	0.219279	0.209149	0.206088	0.247725	0.00139697	0.000471074	0.00288777	0.000608448	0.139827	0.281761	0.263875	0.0826228	0.195502	0.0985982	0.0922972	0.0553264	0.125051	0.201831	0.00733414	0.00106101	0.0116372	0.00066782	0.0012709	0.00238489	4.25303e-05	0.00147095
ENCFF306SZL	K562	JUND	protein	JUND	N	N	N	N	N	N	N	N	N	N	N	N	N	N	N	0.349401	0.335385	0.407129	0.355779	0.295314	0.285866	0.211468	0.240935	0.000357785	0.000274423	0.00226957	0.000696024	0.15977	0.25546	0.265552	0.112285	0.20635	0.126175	0.119004	0.0647778	0.149854	0.20513	0.00798795	0.000602854	0.0161523	0.000727156	0.00159341	0.00291626	8.78225e-09	0.000376487
ENCFF113LBV	K562	KAT8	protein	KAT8	N	N	N	N	N	N	N	N	N	N	N	N	N	N	N	0.203288	0.216474	0.221447	0.222143	0.204003	0.204777	0.238762	0.277702	0.00025252	0.00162244	0.0085343	0.00530093	0.0884505	0.10002	0.275079	0.24277	0.280121	0.252872	0.252471	0.150384	0.180843	0.283329	0.0145728	0.0164561	0.0197027	0.0277055	0.0257338	0.0170021	0.00497506	0.00101764
ENCFF054XCG	K562	KDM1A	protein	KDM1A	N	N	N	N	N	N	N	N	N	N	N	N	N	N	N	0.165936	0.165591	0.167974	0.154403	0.133683	0.130581	0.118935	0.152614	0.000162656	5.67584e-05	0.00326266	0.00195391	0.142108	0.182216	0.173293	0.0717438	0.141188	0.0835628	0.0780528	0.0479725	0.123618	0.133911	0.00797419	0.00333785	0.0225134	0.000973955	0.00126218	0.00172375	0.000362784	1.61489e-06
ENCFF346UGW	K562	KDM1A	protein	KDM1A	N	N	N	N	N	N	N	N	N	N	N	N	N	N	N	0.173045	0.168016	0.191518	0.16189	0.133754	0.128134	0.115333	0.155683	1.14896e-08	2.66778e-06	0.00286414	0.00105072	0.138412	0.19587	0.175473	0.066864	0.143152	0.0792899	0.0742405	0.0520418	0.111532	0.135304	0.00673319	0.00227276	0.0185511	0.000604622	0.000752705	0.00155739	0.000172468	7.94101e-05
ENCFF829FZW	K562	KDM1A	protein	KDM1A	N	N	N	N	N	N	N	N	N	N	N	N	N	N	N	0.175305	0.168709	0.195844	0.162456	0.129738	0.1244	0.10573	0.148618	0.000180206	8.81268e-06	0.00295456	0.000662511	0.123703	0.205875	0.168666	0.0516506	0.134998	0.0654469	0.060827	0.0464674	0.0932293	0.126481	0.00669098	0.00129518	0.017877	0.00078998	0.000916868	0.00174436	8.54826e-05	0.000296121
ENCFF807FNB	K562	KDM5B	protein	KDM5B	N	N	N	N	N	N	N	N	N	N	N	N	N	N	N	0.341676	0.374273	0.361879	0.359957	0.355122	0.360027	0.35657	0.476989	0.0028956	0.000423655	0.00304743	0.00354716	0.294547	0.177281	0.490266	0.52944	0.518275	0.533914	0.526849	0.237781	0.438164	0.514998	0.00692733	0.00056415	0.0233736	0.0032798	0.00493095	0.00194248	1.54365e-06	0.00997026
ENCFF142ZTD	K562	KLF10	protein	KLF10	N			N	N	N	N		N	N	N	N	N	N		0.158401	0.16262	0.162403	0.129782	0.116691	0.121739	0.119644	0.215975	4.93569e-05	0.00354676	0.0267763	0.0236046	0.0967833	0.127353	0.178893	0.130579	0.181235	0.14523	0.142481	0.0875169	0.128257	0.192156	0.024592	0.0147001	0.0400331	0.0325435	0.0337911	0.0235472	0.010093	0.000747803
ENCFF453MMH	K562	KLF13	protein	KLF13	N			N	N	N	N		N	N	N	N	N	N		0.322333	0.35569	0.341337	0.344853	0.339927	0.345737	0.308204	0.36404	0.00162869	0.000265199	0.00153935	0.00187765	0.248712	0.173884	0.374955	0.334985	0.371362	0.340206	0.328555	0.147258	0.301559	0.363833	0.00933558	0.0017879	0.0180961	0.00383099	0.00505091	0.00283169	0.000123924	0.00416175
ENCFF488OTN	K562	KLF16	protein	KLF16	N			N	N	N	N		N	N	N	N	N	N		0.350454	0.370418	0.384451	0.374798	0.324718	0.316881	0.162844	0.192565	0.000216061	0.000247928	0.00213997	0.000911092	0.152173	0.2267	0.239853	0.0712766	0.190214	0.0887901	0.078148	0.0373959	0.114646	0.161319	0.00939256	0.00152513	0.0212923	0.00173619	0.00250686	0.00294086	3.41234e-06	6.61637e-05
ENCFF063NIH	K562	L3MBTL2	protein	L3MBTL2	N			N	N	N	N		R	R	N	R	N	N		0.36595	0.361855	0.3385	0.308356	0.273848	0.270388	0.350979	0.315203	9.18839e-06	1.80183e-06	0.000633015	0.000155131	0.242389	0.253312	0.387111	0.231017	0.324969	0.242077	0.233779	0.0848976	0.24953	0.310965	0.00581407	0.00125528	0.00956406	0.00351005	0.00431299	0.0041562	0.000318184	0.000431626
ENCFF304PQQ	K562	LARP7	protein	LARP7		N	N	N	N		N	N	N	N		N	N		N	0.219198	0.217866	0.226749	0.206557	0.189123	0.191855	0.224455	0.302207	0.00141058	7.30853e-07	0.00516715	0.00186854	0.187655	0.164884	0.295544	0.225081	0.287118	0.244075	0.233029	0.128079	0.221087	0.299213	0.00878134	0.00253667	0.0158081	0.00462724	0.00601812	0.00395553	0.000601463	0.00363146
ENCFF119AHD	K562	MAFF	protein	MAFF	N	N	N	N	N	N	N	N	N	N	N	N	N	N	N	0.0828313	0.0755691	0.097785	0.0844859	0.0612114	0.0582662	0.0619849	0.0807942	0.000919049	0.000137738	0.00312191	0.000437304	0.0320104	0.0886058	0.0757192	0.0171526	0.0583793	0.0232704	0.0212604	0.0174238	0.0269268	0.0616652	0.00256787	0.000801989	0.0035309	0.000779628	0.000786251	0.00091094	2.09305e-07	0.000350725
ENCFF493DXA	K562	MAFG	protein	MAFG	N			N	N	N	N		N	N	N	N	N	N	N	0.0835259	0.0691894	0.0857669	0.0659229	0.0453055	0.0422383	0.0584618	0.0677813	0.000111367	5.40277e-06	0.00268315	0.000305964	0.0288813	0.0933899	0.0652514	0.0103502	0.045111	0.0150262	0.0137924	0.0141468	0.0217017	0.048925	0.00215865	0.000610821	0.00330984	0.000433099	0.000495225	0.00113538	1.68601e-05	3.51126e-05
ENCFF439TJM	K562	MAFK	protein	MAFK	N	N	N	N	N	N	N	N	N	N	N	N	N	N	N	0.121713	0.114463	0.1386	0.124788	0.0965082	0.0924711	0.0864883	0.107824	0.000772815	8.82798e-05	0.00285855	0.000684845	0.0507927	0.114581	0.104248	0.0293285	0.079183	0.0366295	0.0337275	0.0231347	0.0456854	0.0854984	0.00424807	0.000658744	0.00562207	0.000817249	0.00113903	0.00164759	4.90962e-05	0.000467963
ENCFF171FVU	K562	MAX	protein	MAX (1)||MAX (2)	N	N	N	N	N	N	N	N	N	N	N	N	N	N	E	0.415448	0.426933	0.433798	0.421741	0.388045	0.384416	0.327376	0.34435	0.000179024	0.000113646	0.00211727	0.00139567	0.266222	0.243522	0.403698	0.268285	0.352159	0.279782	0.269077	0.118133	0.290516	0.338223	0.00981005	0.000711807	0.0211669	0.00212223	0.00386741	0.0034935	6.0675e-05	0.001121
ENCFF493DCP	K562	MAX	protein	MAX (1)||MAX (2)	N	N	N	N	N	N	N	N	N	N	N	N	N	N	E	0.282347	0.313688	0.313626	0.329913	0.329821	0.331117	0.280614	0.305441	0.000242983	9.27418e-05	0.00241165	0.00184755	0.203193	0.149514	0.314338	0.282061	0.309333	0.282517	0.276183	0.138188	0.245237	0.309072	0.00908342	0.00582391	0.0131234	0.00837613	0.0102527	0.00591405	0.00127941	0.00163014
ENCFF822FKQ	K562	MAX	protein	MAX (1)||MAX (2)	N	N	N	N	N	N	N	N	N	N	N	N	N	N	E	0.366644	0.368939	0.384521	0.361384	0.335203	0.331361	0.288519	0.291191	0.00143076	0.000559385	0.00258817	0.00205111	0.263346	0.221674	0.347537	0.237301	0.302802	0.244496	0.235982	0.102732	0.275077	0.287615	0.00990258	0.00133959	0.0247229	0.00300897	0.00406908	0.00440821	0.00142633	2.05785e-06
ENCFF389FLV	K562	MAZ	protein	MAZ (1)||MAZ (2)	N	N	N	N	N	N	N	N	N	N	N	N	N	N	N	0.378077	0.417569	0.378374	0.377574	0.363609	0.365885	0.337587	0.38448	0.000486737	0.000263238	0.00125807	0.00140175	0.302099	0.221825	0.437842	0.345782	0.410273	0.355181	0.344423	0.136159	0.338833	0.390748	0.00835247	0.000831464	0.0193209	0.00370858	0.00478792	0.00262017	3.43433e-05	0.00324092
ENCFF704UVS	K562	MAZ	protein	MAZ (1)||MAZ (2)	N	N	N	N	N	N	N	N	N	N	N	N	N	N	N	0.411832	0.439463	0.399087	0.408596	0.389751	0.39194	0.312732	0.328125	0.000105063	0.000250641	0.0012203	0.000932799	0.263696	0.206422	0.394838	0.300322	0.367541	0.314701	0.303308	0.115878	0.292055	0.341066	0.0072624	0.000745666	0.0206241	0.00303687	0.00402369	0.00241744	3.03335e-07	0.000773424
ENCFF837NNR	K562	MAZ	protein	MAZ (1)||MAZ (2)	N	N	N	N	N	N	N	N	N	N	N	N	N	N	N	0.4474	0.474205	0.460926	0.481807	0.461856	0.460839	0.283633	0.290912	3.31801e-05	6.88031e-05	0.00151199	0.00219496	0.27085	0.210397	0.362449	0.248279	0.316722	0.261047	0.248686	0.0966817	0.283972	0.292761	0.0111594	0.000364741	0.0281524	0.00251795	0.00380868	0.00349036	0.000159389	7.45338e-05
ENCFF788YHU	K562	MBD2	protein	MBD2	N		N	N	N	E	N	R	N	R	N	N	N	N	R	0.375456	0.426308	0.393219	0.410557	0.396773	0.400046	0.322235	0.455659	0.00587284	0.0012712	0.00131569	0.000655285	0.249263	0.201207	0.452485	0.342187	0.447109	0.354156	0.345487	0.169221	0.305339	0.431208	0.00691451	0.00268171	0.0155164	0.0018308	0.00243479	0.000925987	0.000176344	0.00955707
ENCFF524ZER	K562	MGA	protein	MGA (1)||MGA (2)	N		N	N	N	N	N		N	N	N	N	N	N	N	0.308691	0.297432	0.28927	0.254135	0.22209	0.21952	0.343042	0.304027	7.8424e-05	2.7801e-05	0.000636315	4.13534e-05	0.210328	0.229493	0.350869	0.215484	0.301575	0.223357	0.219927	0.0833725	0.220998	0.299998	0.00386473	0.00283009	0.00426433	0.00299228	0.00381012	0.00295183	0.000138151	0.00116298
ENCFF562XKK	K562	MIER1	protein	MIER1	N			N	N	N	N		N	N	N	N	N	N	N	0.210533	0.204918	0.234203	0.214375	0.207152	0.206097	0.16333	0.22229	0.000175015	0.000199071	0.00154191	0.000723521	0.152698	0.118055	0.222914	0.180998	0.22745	0.196216	0.186887	0.0825	0.159898	0.221658	0.00998591	0.00498243	0.0212039	0.00465576	0.00593057	0.00248862	0.000512062	1.0554e-06
ENCFF076GSK	K562	MITF	protein	MITF	N			N	N	N	N		N	N	N	N	N	N		0.113047	0.106246	0.120642	0.0990454	0.08826	0.0854638	0.0980221	0.0997437	0.000328911	0.000223743	0.00111565	0.000221191	0.0627951	0.09653	0.112347	0.0556443	0.0924016	0.0618096	0.0584082	0.0309364	0.0623154	0.0884777	0.00284441	0.00106759	0.00503581	0.000966557	0.00131812	0.00187055	0.000492896	0.000728297
ENCFF605XYC	K562	MITF	protein	MITF	N			N	N	N	N		N	N	N	N	N	N		0.319182	0.345981	0.354824	0.342318	0.31691	0.310988	0.246618	0.322685	0.00219035	0.000189462	0.00180599	0.000821434	0.209559	0.228032	0.33887	0.189318	0.302394	0.205698	0.19374	0.0998817	0.209296	0.291388	0.0111712	0.00271912	0.015493	0.00432061	0.0054269	0.00398179	0.000123829	0.00469891
ENCFF355OYM	K562	MLLT1	protein	MLLT1	N	N	N	N	N	N	N	N	N	R	N	N	N	N	N	0.27787	0.277508	0.302277	0.274393	0.252538	0.25613	0.245692	0.374069	0.00348393	0.00038407	0.00807917	0.00221968	0.172222	0.152677	0.363588	0.288927	0.366626	0.318301	0.311414	0.177893	0.254699	0.371834	0.00626441	0.00328047	0.0218426	0.00320929	0.00355598	0.00227258	1.85439e-05	0.00637944
ENCFF556MUV	K562	MLLT1	protein	MLLT1	N	N	N	N	N	N	N	N	N	R	N	N	N	N	N	0.272819	0.267004	0.290576	0.2567	0.222134	0.222065	0.253429	0.368378	0.00427362	0.000945891	0.00551662	0.00174379	0.211737	0.219705	0.366776	0.243946	0.348417	0.271096	0.262472	0.151431	0.242761	0.356347	0.00583422	0.00187582	0.0171523	0.00120159	0.00201218	0.00116107	0.000126934	0.00733276
ENCFF171ZNN	K562	MLX	protein	MLX	N			N	N	N	N		N	N	N	N	N	N		0.217812	0.243739	0.241922	0.235983	0.229725	0.234799	0.204501	0.300597	0.000248574	0.000984455	0.0123684	0.0122229	0.171864	0.11492	0.274728	0.284532	0.28875	0.288976	0.286225	0.162843	0.241338	0.299822	0.0185312	0.00636547	0.0366421	0.0188651	0.0208776	0.0136446	0.00501357	0.00290601
ENCFF440AQF	K562	MNT	protein	MNT	N	N	N	N	N	N	N	N	N	N	N	N	N	N	N	0.349995	0.359999	0.361145	0.340686	0.316952	0.317003	0.313007	0.387472	0.00151095	0.000323381	0.00385727	0.00159374	0.242577	0.225981	0.411645	0.304654	0.38591	0.320203	0.310355	0.15371	0.292154	0.379899	0.00867511	0.00141807	0.0220207	0.001274	0.00234032	0.00188405	1.87061e-07	0.00352849
ENCFF461QQT	K562	MNT	protein	MNT	N	N	N	N	N	N	N	N	N	N	N	N	N	N	N	0.387366	0.399654	0.389364	0.368938	0.328291	0.325792	0.324292	0.420682	0.00393062	0.00130419	0.00421711	0.00129666	0.254267	0.27786	0.453776	0.296696	0.416844	0.315249	0.307411	0.15228	0.284297	0.405477	0.00899561	0.00112091	0.0226228	0.00102892	0.00191193	0.00120234	0.000245254	0.00703828
ENCFF986SXD	K562	MNT	protein	MNT	N	N	N	N	N	N	N	N	N	N	N	N	N	N	N	0.354865	0.371438	0.361995	0.351687	0.326641	0.329287	0.333062	0.441879	0.00603794	0.001697	0.00413123	0.00103044	0.228624	0.21381	0.443678	0.348439	0.439232	0.365439	0.356828	0.186382	0.294558	0.438907	0.00597076	0.00121677	0.0178688	0.00126593	0.00164614	0.000588913	0.000278857	0.00891196
ENCFF058ZHN	K562	MTA1	protein	MTA1	R	N	N	N	E	E	N	R	N	N	N	N	N	N	R	0.303335	0.321839	0.316513	0.299062	0.267051	0.267415	0.259722	0.349115	0.00370708	0.000729905	0.00184339	0.000323831	0.205161	0.250595	0.364383	0.183042	0.32375	0.206839	0.196953	0.0967032	0.206509	0.317349	0.00732547	0.00177041	0.0131599	0.00180979	0.00290825	0.00162882	4.50492e-05	0.0055579
ENCFF080IBW	K562	MTA2	protein	MTA2	N	N	N	N	N	E	N	N	N	R	N	N	N	N	R	0.312785	0.328938	0.325338	0.313595	0.283768	0.284216	0.280139	0.374421	0.00363115	0.000617835	0.00209458	0.000647626	0.24601	0.260964	0.387311	0.204169	0.349736	0.22909	0.216643	0.105141	0.23865	0.347505	0.00917182	0.00149699	0.012242	0.00209626	0.00313914	0.00141855	2.47396e-05	0.00677998
ENCFF478LQC	K562	MTA2	protein	MTA2	N	N	N	N	N	E	N	N	N	R	N	N	N	N	R	0.304577	0.32372	0.365524	0.325326	0.252489	0.238295	0.176772	0.276665	0.00398415	0.0010553	0.00296158	0.000465071	0.167485	0.318138	0.306803	0.0684223	0.246761	0.092288	0.0803323	0.0524839	0.115705	0.218017	0.00941227	0.00252186	0.0155037	0.00164223	0.00216472	0.00177323	0.000133824	0.00585975
ENCFF280AIK	K562	MTA3	protein	MTA3	N			N	N	N	N		N	N	N	N	N	N		0.389258	0.422945	0.385403	0.383838	0.354841	0.356479	0.344287	0.430676	0.00335679	0.00111231	0.00206575	0.00104259	0.280114	0.256306	0.472707	0.304239	0.431647	0.324056	0.312585	0.135584	0.313213	0.41778	0.00862117	0.00309267	0.0170787	0.00202048	0.00308781	0.00145954	0.00012067	0.00633069
ENCFF068IGH	K562	MXI1	protein	MXI1 (1)||MXI1 (2)	N	N	N	N	N	N	N	N	N	N	N	N	N	N	E	0.332325	0.368144	0.365792	0.373198	0.363719	0.36652	0.290187	0.408601	0.00402815	0.00066212	0.00455279	0.00284662	0.228105	0.164572	0.410615	0.374798	0.426479	0.385472	0.376048	0.194107	0.305634	0.407339	0.00965293	0.00151197	0.0272296	0.003692	0.00437654	0.00208473	4.18646e-06	0.00708275
ENCFF637PFI	K562	MYBL2	protein	MYBL2	N			N	N	N	N		N	N	N	N	N	N		0.227975	0.225969	0.23974	0.216787	0.178375	0.176068	0.213028	0.266289	0.00219436	9.35747e-07	0.00250053	0.00014806	0.0897787	0.144335	0.251012	0.151324	0.237517	0.170385	0.167496	0.0990171	0.118662	0.241418	0.00412351	0.0110359	0.0064801	0.00693152	0.00747969	0.00431769	0.000546982	0.00338514
ENCFF114VAI	K562	MYC	protein	MYC	N	N	N	N	N	N	N	N	N	N	N	N	N	N	E	0.295154	0.318287	0.309137	0.297064	0.287076	0.291566	0.31411	0.407165	0.00266454	0.000236698	0.00443267	0.00352112	0.246088	0.175589	0.38365	0.361597	0.390869	0.367334	0.359419	0.192088	0.328833	0.408159	0.00837896	0.00151381	0.0188617	0.00327629	0.00440739	0.00300137	0.000256243	0.00706681
ENCFF566CTX	K562	MYC	protein	MYC	N	N	N	N	N	N	N	N	N	N	N	N	N	N	E	0.375282	0.415367	0.436205	0.457145	0.440124	0.443804	0.341914	0.42632	0.00363891	0.000848724	0.00221092	0.0011674	0.2638	0.183054	0.432423	0.36733	0.430197	0.377286	0.365372	0.187773	0.331228	0.431845	0.00714883	0.0016051	0.0171918	0.00271676	0.00387824	0.00175718	1.96831e-05	0.00696806
ENCFF608CXN	K562	MYC	protein	MYC	N	N	N	N	N	N	N	N	N	N	N	N	N	N	E	0.406062	0.422776	0.410815	0.402332	0.371521	0.37115	0.332715	0.373378	0.00133317	0.000547251	0.00205863	0.00109144	0.256226	0.239665	0.415076	0.282967	0.372344	0.295882	0.284537	0.131641	0.287698	0.367639	0.00800342	0.000854432	0.01768	0.00161962	0.00308032	0.00237225	2.59736e-06	0.00259559
ENCFF675PHY	K562	MYC	protein	MYC	N	N	N	N	N	N	N	N	N	N	N	N	N	N	E	0.326191	0.369958	0.351992	0.371263	0.368424	0.372504	0.313163	0.398373	0.00406326	0.000281374	0.00327112	0.00211637	0.215842	0.16009	0.381594	0.325846	0.379009	0.334638	0.324335	0.184777	0.298013	0.392622	0.00800673	0.00306016	0.0150388	0.00596718	0.0066918	0.00356951	0.000111565	0.00620541
ENCFF670POK	K562	NBN	protein	NBN	N	N	N	N	N	N	N	N	N	N	N	N	N	N	N	0.355306	0.371321	0.362423	0.352519	0.309603	0.309473	0.300091	0.407577	0.00641332	0.0015959	0.00266759	0.000264293	0.215451	0.258744	0.415099	0.230875	0.386388	0.260913	0.24913	0.123868	0.236185	0.381492	0.0067124	0.00282197	0.0137525	0.00159749	0.0021013	0.000911204	0.000256284	0.00909193
ENCFF996OEL	K562	NCOA6	protein	NCOA6	N			N	N	N	N		N	R	N	N	N	N	N	0.281233	0.310195	0.299762	0.309712	0.29798	0.299401	0.273209	0.319274	1.88675e-05	0.00022991	0.0015856	0.000251609	0.207598	0.133604	0.352123	0.309785	0.373974	0.325433	0.323153	0.126291	0.241263	0.349495	0.005644	0.00349407	0.0134189	0.0135636	0.0126315	0.00610447	0.00135615	0.00216349
ENCFF321NXM	K562	NCOR1	protein	NCOR1	N	N	N	N	N	N	N	N	N	N	N	N	N	N	N	0.34332	0.349253	0.392644	0.341379	0.259168	0.247596	0.213682	0.336476	0.0063038	0.00194995	0.0047277	0.000993801	0.18768	0.330423	0.352505	0.116057	0.288808	0.14101	0.129143	0.0852928	0.158521	0.274075	0.00919653	0.0021942	0.0189687	0.000734567	0.00107025	0.000947579	0.00050592	0.00938111
ENCFF816AEF	K562	NCOR1	protein	NCOR1	N	N	N	N	N	N	N	N	N	N	N	N	N	N	N	0.184191	0.214104	0.18932	0.202431	0.203888	0.202839	0.120012	0.208749	0.00158276	0.00971546	0.0164724	0.0184451	0.15193	0.173855	0.218294	0.0947609	0.209875	0.122024	0.103803	0.0611525	0.117484	0.181628	0.048921	0.0267474	0.0520527	0.0601185	0.0589991	0.0424593	0.0178769	4.64176e-06
ENCFF836PGX	K562	NCOR1	protein	NCOR1	N	N	N	N	N	N	N	N	N	N	N	N	N	N	N	0.321338	0.332478	0.383873	0.324264	0.244225	0.231003	0.189909	0.29244	0.0050496	0.00145408	0.00450942	0.00082824	0.162124	0.312236	0.314145	0.0990396	0.25522	0.120134	0.111021	0.076277	0.129961	0.235156	0.00823897	0.00243164	0.0179618	0.000799367	0.000949514	0.00128548	0.000346744	0.00733962
ENCFF898CGY	K562	NCOR1	protein	NCOR1	N	N	N	N	N	N	N	N	N	N	N	N	N	N	N	0.308377	0.338225	0.326563	0.32206	0.288449	0.288189	0.223197	0.384434	0.00554487	0.000659554	0.00501879	0.00156417	0.205719	0.263443	0.373954	0.151561	0.347626	0.187244	0.170603	0.0996421	0.185133	0.324086	0.0132067	0.00450662	0.0194215	0.0040626	0.00447517	0.00210274	6.16975e-07	0.0107097
ENCFF265KKE	K562	NELFE	protein	NELFE																0.170955	0.205312	0.200726	0.215292	0.226519	0.227883	0.169462	0.254594	0.00124231	0.00971882	0.0149031	0.0148937	0.121645	0.0474038	0.234688	0.296025	0.257729	0.289214	0.291441	0.171439	0.206613	0.263716	0.030415	0.0236031	0.0536981	0.0595911	0.0584625	0.0398948	0.019096	8.84724e-07
ENCFF169MAE	K562	NFIC	protein	NFIC	N	N		N	N	N	N	N	N	N	N	N	N	N	N	0.175015	0.178821	0.210031	0.179035	0.158813	0.152771	0.124212	0.160277	5.13e-05	1.18663e-06	0.0024212	0.00195013	0.127602	0.145923	0.173705	0.0953709	0.151047	0.102492	0.0980294	0.0512739	0.120526	0.143581	0.00586759	0.000911302	0.0129663	0.000760099	0.00109493	0.0014146	8.64881e-05	5.00783e-05
ENCFF726LLI	K562	NFIX	protein	NFIX (1)||NFIX (2)	N			N	N	N	N		N	N	N	N	N	N		0.0423715	0.0380815	0.0661423	0.0434409	0.0439349	0.0422644	0.0315357	0.0388741	1.64769e-06	4.32578e-05	0.00416646	0.00319285	0.0308393	0.0464999	0.0390171	0.0168451	0.0327207	0.0194342	0.018932	0.0129854	0.0273676	0.0334523	0.0057678	0.00229875	0.00648348	0.00508497	0.0050743	0.00346855	0.000684538	5.09425e-06
ENCFF057NNR	K562	NFRKB	protein	NFRKB	R			N	N	N	N		N	R	N	N	N	R		0.327082	0.328448	0.331229	0.302158	0.260585	0.263081	0.384559	0.528164	0.00909112	0.0021223	0.00225875	0.00018491	0.215114	0.23995	0.463493	0.304621	0.451696	0.332539	0.324778	0.163296	0.289019	0.506166	0.00368646	0.00316279	0.00428003	0.00121256	0.00149186	0.000391385	0.000498383	0.0128077
ENCFF321LMQ	K562	NFRKB	protein	NFRKB	R			N	N	N	N		N	R	N	N	N	R		0.302927	0.328787	0.330211	0.326778	0.307421	0.312225	0.337686	0.449469	0.00594793	0.00055819	0.00193076	0.000210532	0.174609	0.123274	0.416597	0.407631	0.446114	0.42272	0.418963	0.228599	0.32014	0.457126	0.00282452	0.0027004	0.00980371	0.00450418	0.00460949	0.00216939	1.54032e-06	0.0101071
ENCFF201WFM	K562	NFXL1	protein	NFXL1	N			N	N	N	N		N	N	N	N	N	N		0.190203	0.183915	0.190833	0.148878	0.126128	0.12445	0.173557	0.244125	0.00123053	0.000128741	0.0124591	0.00839064	0.116175	0.188063	0.20836	0.096989	0.1864	0.116017	0.110914	0.0685812	0.125876	0.211802	0.0136329	0.005373	0.0170555	0.0117274	0.0121874	0.00800545	0.00159828	0.00258683
ENCFF341CNM	K562	NFXL1	protein	NFXL1	N			N	N	N	N		N	N	N	N	N	N		0.124904	0.125929	0.129363	0.120757	0.119954	0.120535	0.115891	0.147969	0.00114297	0.00126121	0.00416359	0.00518897	0.160447	0.125525	0.157012	0.103906	0.140727	0.112473	0.104885	0.0574384	0.153333	0.142695	0.013107	0.00685375	0.0208906	0.00785913	0.00919263	0.00798476	0.0028858	0.000121953
ENCFF068MGV	K562	NKRF	protein	NKRF	N	N	N	N	N	N	N	N	N	N	N	N	N	N	N	0.322227	0.341124	0.345937	0.332815	0.317792	0.322212	0.324961	0.461696	0.00536996	0.000904762	0.0050583	0.00205645	0.251513	0.172899	0.451055	0.455057	0.469712	0.459851	0.45452	0.246842	0.365603	0.471951	0.00808296	0.00114159	0.0269259	0.00195704	0.00270462	0.001119	4.28196e-05	0.00979025
ENCFF211TTD	K562	NONO	protein	NONO	N			N	N	N	N		N	N	N	N	N	N	N	0.276925	0.320292	0.305935	0.319024	0.322388	0.324985	0.296332	0.388474	0.00455603	0.000419925	0.000722471	0.000152676	0.223255	0.0831761	0.368153	0.463668	0.406579	0.451259	0.455934	0.234311	0.322464	0.412688	0.0024023	0.00138619	0.0162121	0.00535996	0.0064273	0.0026734	6.30801e-05	0.00887391
ENCFF318GYM	K562	NONO	protein	NONO	N			N	N	N	N		N	N	N	N	N	N	N	0.359328	0.407912	0.385704	0.404382	0.402583	0.407487	0.316201	0.395058	0.00203842	0.000288236	0.0011159	0.00063898	0.28494	0.173913	0.431435	0.387792	0.438389	0.395539	0.385262	0.169191	0.328491	0.409837	0.0084934	0.0012057	0.0221431	0.00473043	0.00617169	0.00242414	3.93038e-05	0.00636471
ENCFF199GFU	K562	NR2C1	protein	NR2C1					N											0.259364	0.259377	0.270043	0.230673	0.198988	0.196079	0.229092	0.277318	0.00225664	0.000826364	0.00248558	0.00105458	0.162216	0.224523	0.269205	0.132846	0.226542	0.145291	0.138563	0.0764242	0.163855	0.237658	0.00642707	0.00234408	0.00876013	0.00114383	0.00121219	0.000986491	0.000104095	0.00274401
ENCFF469ZBB	K562	NR2C1	protein	NR2C1					N											0.248038	0.256212	0.257306	0.237055	0.215828	0.214926	0.222795	0.282139	0.00276452	0.000637965	0.00338948	0.00142863	0.164971	0.188468	0.281935	0.172509	0.259086	0.18433	0.180106	0.101097	0.180859	0.256153	0.0069231	0.00303326	0.010848	0.00177929	0.00194029	0.00089844	4.26148e-05	0.00341649
ENCFF263VIC	K562	NR2C2	protein	NR2C2	N			N	N	N	N		N	N	N	N	N	N		0.285915	0.281393	0.264818	0.230596	0.20032	0.199277	0.269442	0.321483	0.000995894	0.000425895	0.00186464	0.000549149	0.188041	0.238953	0.328906	0.204455	0.288618	0.218061	0.213319	0.101061	0.208285	0.301708	0.00543003	0.000765341	0.0103492	0.0010376	0.00147074	0.00162305	2.3686e-05	0.0016887
ENCFF495XYS	K562	NR2C2	protein	NR2C2	N			N	N	N	N		N	N	N	N	N	N		0.160583	0.190728	0.18685	0.203967	0.215388	0.217251	0.178142	0.223063	0.00226219	0.0129901	0.0129421	0.0179789	0.117628	0.0612342	0.208524	0.260455	0.229378	0.249993	0.25143	0.145454	0.194035	0.228614	0.037656	0.0272925	0.0362783	0.0581509	0.0584625	0.0404179	0.0218192	8.78244e-05
ENCFF746GDG	K562	NR2F1	protein	NR2F1	N			N	N	N	N		N	N	N	N	N	N		0.256266	0.25026	0.268037	0.218771	0.183837	0.178928	0.172999	0.213517	0.000659646	0.000365382	0.00255973	0.00110668	0.160665	0.243214	0.234871	0.0967294	0.186833	0.109818	0.102889	0.060356	0.142637	0.183415	0.00750378	0.000722994	0.0150947	0.0007523	0.00130498	0.00194856	5.16808e-06	0.00096211
ENCFF137TCL	K562	NR4A1	protein	NR4A1	N			N	N	N	N		N	N	N	N	N	N		0.25989	0.283416	0.274123	0.263111	0.253805	0.256263	0.264049	0.336614	0.00106397	7.91929e-06	0.00495466	0.00554071	0.235391	0.171003	0.324194	0.267664	0.320209	0.278674	0.263942	0.144282	0.279778	0.331271	0.0133257	0.00351214	0.0201357	0.00766449	0.00844685	0.00637116	0.00136618	0.00420713
ENCFF772UYI	K562	NR4A1	protein	NR4A1	N			N	N	N	N		N	N	N	N	N	N		0.109018	0.114216	0.0997272	0.10621	0.103749	0.108133	0.0877558	0.130278	0.0138419	0.0188816	0.020403	0.0360819	0.148803	0.102322	0.112508	0.061615	0.107846	0.0677835	0.0619422	0.0434887	0.159297	0.118125	0.0571886	0.0255912	0.0593614	0.0389001	0.0422379	0.0451562	0.0375955	0.00102802
ENCFF852ZIK	K562	NR4A1	protein	NR4A1	N			N	N	N	N		N	N	N	N	N	N		0.274049	0.281288	0.27683	0.245807	0.216021	0.216397	0.289747	0.356683	0.00324264	0.000812647	0.00241014	0.000829324	0.209155	0.26515	0.34043	0.161726	0.299545	0.184372	0.171299	0.0835467	0.204914	0.321603	0.00746258	0.00271177	0.00656553	0.00215008	0.00284908	0.0015394	6.03089e-05	0.00509216
ENCFF743JJF	K562	PATZ1	protein	PATZ1	N			N	N	N	N		N	N	N	N	N	N	N	0.204343	0.213189	0.216254	0.184775	0.168747	0.169784	0.197985	0.266955	0.000623469	0.00030734	0.00887462	0.00695527	0.133502	0.165192	0.246667	0.165868	0.236809	0.182392	0.175659	0.0928333	0.16555	0.252817	0.0122647	0.00624661	0.0171822	0.0140435	0.0152142	0.00965217	0.00197114	0.00234306
ENCFF956MGE	K562	PCBP1	protein	PCBP1	N	N	N	N	N	N	N	N	N	N	N	N	N	N	N	0.247419	0.282728	0.253879	0.271982	0.293108	0.295343	0.240328	0.270929	0.000382887	0.000322517	0.000485048	0.00269959	0.288723	0.0902827	0.307578	0.388711	0.329782	0.38374	0.374914	0.154888	0.311067	0.30678	0.00527301	0.000866435	0.0224841	0.00809227	0.00757862	0.00423585	0.00191098	0.000683012
ENCFF732IRT	K562	PCBP2	protein	PCBP2	N	N	N	N	N	N	N	N	N	N	N	N	N	N	N	0.0341109	0.0418746	0.0407415	0.0436317	0.0437724	0.0461783	0.0344255	0.0492468	8.38372e-05	0.000832083	0.00138778	0.00152649	0.0280288	0.0138083	0.0469261	0.0639369	0.0538429	0.0626552	0.062319	0.0322301	0.0379515	0.0535485	0.00567432	0.00337171	0.00896212	0.0148936	0.0139381	0.00817509	0.00304673	1.0596e-05
ENCFF424OWM	K562	PHB	protein	PHB	N			N	N	N	N		N	N	N	N	N	N		0.248367	0.270149	0.257561	0.254436	0.25251	0.258884	0.226545	0.322175	0.000160829	0.000505001	0.00990847	0.0127514	0.223089	0.119006	0.302707	0.329864	0.320108	0.324805	0.32242	0.183129	0.296976	0.327755	0.0162403	0.00273665	0.0407817	0.0109323	0.0120908	0.00825669	0.00353398	0.00374561
ENCFF785QJM	K562	PHB2	protein	PHB2	N			N	N	N			N			N	N			0.254715	0.273446	0.274227	0.262776	0.231913	0.231096	0.170379	0.290389	0.00222995	4.40428e-05	0.00530969	0.00169247	0.175313	0.242421	0.298522	0.100804	0.269735	0.1261	0.115088	0.0704089	0.131831	0.240656	0.013554	0.00476135	0.0220938	0.00576452	0.00629224	0.0035346	0.000312951	0.00398617
ENCFF053PDX	K562	PHF20	protein	PHF20	R			N	N	N	N		N	N	N	N	N	N		0.305907	0.342681	0.317043	0.326657	0.328054	0.328744	0.338993	0.394754	0.00205503	0.000277647	0.000267023	6.98414e-05	0.248364	0.150547	0.398581	0.407507	0.408913	0.404043	0.399974	0.172449	0.336441	0.402696	0.00542348	0.00401089	0.0106493	0.00287022	0.00415098	0.00223323	2.7753e-05	0.00455811
ENCFF215JWS	K562	PHF21A	protein	PHF21A	N			N	N	E	N		N	N	N	N	N	N	N	0.288367	0.313462	0.31427	0.318299	0.307747	0.309882	0.232411	0.292851	0.000678856	2.43746e-05	0.00118649	0.00129655	0.211958	0.172194	0.317374	0.250195	0.308737	0.26605	0.251699	0.106387	0.238347	0.290386	0.010155	0.00177122	0.0217436	0.00554456	0.00735383	0.00389711	0.000540239	0.00215244
ENCFF981ISM	K562	PHF8	protein	PHF8 (1)||PHF8 (2)	N	N	N	N	N	R	N		N	N	N	N	N	N	N	0.378402	0.423559	0.377705	0.380003	0.374882	0.380004	0.42653	0.476684	0.00213988	0.000419901	0.000170294	9.48569e-05	0.301668	0.170598	0.522252	0.582176	0.554985	0.5801	0.573587	0.203645	0.450593	0.537339	0.00375025	0.000721125	0.0114982	0.00396834	0.00451881	0.00134181	5.53041e-09	0.00785339
ENCFF107SJD	K562	POLR2A	protein	POLR2A	N	N	N	N	N	N	N	N	N	N	N	N	N	N	N	0.357245	0.395142	0.368896	0.380057	0.374198	0.38168	0.336862	0.470826	0.00794018	0.00207464	0.00860249	0.0103715	0.274964	0.165648	0.452319	0.469851	0.481998	0.469139	0.4698	0.215233	0.395315	0.488707	0.00670306	0.000912953	0.0190957	0.00154089	0.00209569	0.000364027	0.000538822	0.0134583
ENCFF355MNE	K562	POLR2A	protein	POLR2A	N	N	N	N	N	N	N	N	N	N	N	N	N	N	N	0.250341	0.25569	0.226113	0.220319	0.213185	0.218345	0.207688	0.33897	0.0112584	0.00321424	0.044557	0.0393154	0.191396	0.129652	0.307052	0.335544	0.334524	0.332256	0.33654	0.183956	0.28464	0.343492	0.00762971	0.000969099	0.0243598	0.000638809	0.000771583	6.11816e-05	0.00108914	0.0165764
ENCFF410CPY	K562	POLR2A	protein	POLR2A	N	N	N	N	N	N	N	N	N	N	N	N	N	N	N	0.317828	0.347775	0.326825	0.331987	0.330552	0.3357	0.275348	0.429756	0.00824933	0.00222243	0.0189698	0.0216454	0.265847	0.17165	0.408728	0.407402	0.433915	0.412282	0.407082	0.20629	0.366668	0.434311	0.0102722	0.000825224	0.0279414	0.00120781	0.00163585	0.000353776	0.000618428	0.0145786
ENCFF634JRD	K562	POLR2A	protein	POLR2A	N	N	N	N	N	N	N	N	N	N	N	N	N	N	N	0.277391	0.298083	0.273905	0.278354	0.274194	0.280057	0.220414	0.361832	0.00867848	0.00246802	0.0412305	0.045528	0.232863	0.156195	0.341053	0.336497	0.359135	0.335348	0.335502	0.195513	0.31465	0.360536	0.0119046	0.000823531	0.0345995	0.000966083	0.00125907	0.000185831	0.00071914	0.0151865
ENCFF842JME	K562	POLR2A	protein	POLR2A	N	N	N	N	N	N	N	N	N	N	N	N	N	N	N	0.351216	0.380434	0.359051	0.344336	0.324582	0.330058	0.349796	0.503546	0.00863869	0.00235254	0.00467943	0.00218963	0.241756	0.19182	0.473202	0.428536	0.499238	0.441224	0.440331	0.201134	0.347048	0.503214	0.00439073	0.0023913	0.0128774	0.00119001	0.00139419	0.00027329	0.000555087	0.0123603
ENCFF921FKB	K562	POLR2A	protein	POLR2A	N	N	N	N	N	N	N	N	N	N	N	N	N	N	N	0.316474	0.333809	0.314807	0.312374	0.291942	0.293528	0.278598	0.410493	0.0055754	0.00102311	0.00711463	0.00591029	0.287926	0.271047	0.41868	0.248436	0.386631	0.268106	0.251501	0.141044	0.314624	0.382221	0.0186212	0.000659326	0.0274146	0.00203455	0.00270995	0.00160383	4.92388e-05	0.0106295
ENCFF821QOS	K562	POLR2B	protein	POLR2B	N	N	N	N	N	N	N	N	N	N	N	N	N	N	N	0.285061	0.297347	0.272146	0.268732	0.261642	0.266581	0.240077	0.375981	0.00982824	0.00221172	0.023149	0.019193	0.194421	0.128076	0.337207	0.364717	0.364136	0.368023	0.368951	0.204531	0.301574	0.375904	0.00681624	0.0011466	0.0230848	0.0012222	0.00152965	0.000347178	0.000521547	0.0148049
ENCFF413LLO	K562	POLR2G	protein	POLR2G	N	N	N	N				N	N				N		N	0.203441	0.218614	0.185558	0.18885	0.199357	0.203097	0.163298	0.240339	0.00401622	0.00137725	0.0269674	0.0634716	0.311597	0.104215	0.24958	0.301214	0.265373	0.286112	0.287916	0.135523	0.352042	0.261374	0.0140217	0.000581963	0.0316796	0.00163079	0.00214702	0.000424604	0.000267906	0.011421
ENCFF084KHS	K562	POLR2H	protein	POLR2H	N	N		N	N	N	N		N	N	N	N	N	N	N	0.244824	0.232452	0.226732	0.199903	0.172691	0.175199	0.228466	0.331639	0.00939621	0.00220524	0.0142864	0.00270397	0.111646	0.147264	0.302048	0.251455	0.313737	0.268142	0.27508	0.161545	0.176118	0.333095	0.00135091	0.00168316	0.00994024	0.00112453	0.000995719	0.000197565	0.000473644	0.0116788
ENCFF886UMM	K562	PRPF4	protein	PRPF4	N	N	N	N	N	N	N	N	N	N	N	N	N	N	N	0.264669	0.300525	0.288336	0.297876	0.311288	0.314182	0.266611	0.375367	0.00484049	0.000495776	0.00528767	0.00771566	0.251381	0.0889039	0.361131	0.459824	0.395706	0.442178	0.444071	0.246273	0.341716	0.397817	0.00592511	0.00161062	0.0306326	0.00476155	0.00519307	0.00218926	7.24542e-06	0.00920483
ENCFF835NOD	K562	PTBP1	protein	PTBP1	N	N	N	N	N	N	N	N	N	N	N	N	N	N	N	0.170436	0.183259	0.182196	0.183013	0.188061	0.188932	0.138406	0.205076	8.33557e-05	0.00029298	0.00717259	0.011528	0.210789	0.128038	0.208535	0.180833	0.199471	0.182182	0.174862	0.0965477	0.231256	0.200186	0.01678	0.00271685	0.0396564	0.00705724	0.00747581	0.00491434	0.00129978	0.000200387
ENCFF057JFH	K562	RAD21	protein	RAD21	N			N	N	N	N		N		N	N	N	N		0.35752	0.300084	0.389032	0.370708	0.329651	0.32762	0.106012	0.0670835	0.00032965	2.26389e-05	0.00123949	0.00091848	0.0687833	0.0716911	0.100717	0.0521148	0.0778164	0.0588791	0.0543971	0.0159868	0.0631441	0.0681048	0.00333623	0.000130806	0.0125122	0.00162099	0.00212417	0.00182747	6.02613e-05	0.00166567
ENCFF258VXX	K562	RAD21	protein	RAD21	N			N	N	N	N		N		N	N	N	N		0.372278	0.310764	0.42547	0.436237	0.398758	0.397491	0.0631326	0.0141805	0.000904781	3.29977e-07	0.0012971	0.00145458	0.0345595	0.0343404	0.0425655	0.0128561	0.0233521	0.0158741	0.0131096	0.0017608	0.0275365	0.0158366	0.00322018	0.000167178	0.0148492	0.0019699	0.00269398	0.00248196	0.000176333	0.0056548
ENCFF930WPG	K562	RAD21	protein	RAD21	N			N	N	N	N		N		N	N	N	N		0.3941	0.304849	0.445302	0.413625	0.372978	0.365201	0.0862359	0.04598	0.00433963	0.000499071	0.00090697	0.00155779	0.0786521	0.0495247	0.0781483	0.0494499	0.0605191	0.0530841	0.0490684	0.0127003	0.0686522	0.0499767	0.00449171	0.000115309	0.015717	0.00201369	0.0023458	0.00250344	0.000863292	0.00553837
ENCFF942VGF	K562	RBBP5	protein	RBBP5	N	N	N	N	N	N	N	N	N	N	N	N	N	N	E	0.364425	0.395106	0.374028	0.370654	0.35029	0.354061	0.371806	0.486014	0.00327906	0.000594126	0.00234294	0.00152298	0.309138	0.20659	0.513089	0.461123	0.519855	0.474893	0.460525	0.228709	0.420879	0.513957	0.00773084	0.000483251	0.0249052	0.00252179	0.00385703	0.00166993	1.91246e-06	0.0105615
ENCFF092DLN	K562	RBM14	protein	RBM14/RBM14-RBM4	N	N	N	N	N	N	N	N	N	N	N	N	N	N	N	0.236768	0.266089	0.253565	0.264781	0.278984	0.285671	0.227573	0.284833	0.000179337	0.00113819	0.00425125	0.00925947	0.284668	0.0798539	0.297834	0.370312	0.319778	0.361415	0.357366	0.190089	0.317982	0.312144	0.0146157	0.00373278	0.0421676	0.0157584	0.0157206	0.0103832	0.00395274	0.00172819
ENCFF091TCH	K562	RBM15	protein	RBM15	N	N	N	N	N	N	N	N	N	N	N	N	N	N	N	0.147805	0.177305	0.177118	0.190194	0.200465	0.206599	0.141786	0.226913	0.00692848	0.0244362	0.0327199	0.0409635	0.151867	0.0581257	0.20849	0.276224	0.232514	0.264527	0.26642	0.162071	0.190077	0.234909	0.0661231	0.0438329	0.0890679	0.109421	0.107707	0.0762119	0.0384088	0.00168211
ENCFF937QYU	K562	RBM17	protein	RBM17	N	N	N	N	N	N	N	N	N	N	N	N	N	N	N	0.0584882	0.0773048	0.0820501	0.0914652	0.0973873	0.0987843	0.0713459	0.108045	0.0341678	0.0728427	0.0655112	0.0812353	0.0625192	0.059892	0.0937357	0.127629	0.10643	0.121485	0.12197	0.0791282	0.0764348	0.110337	0.138389	0.110608	0.0958025	0.229127	0.223673	0.170273	0.102256	0.0200484
ENCFF987DPX	K562	RBM22	protein	RBM22	N	N	N	N	N	N	N	N	N	N	N	N	N	N	N	0.150468	0.159698	0.138624	0.147319	0.156902	0.159683	0.0997678	0.177487	0.00696712	0.00139558	0.042098	0.0723602	0.210899	0.0555305	0.160072	0.210495	0.177381	0.199736	0.20161	0.140847	0.232107	0.179315	0.0140006	0.000985413	0.0421681	0.00258021	0.00268533	0.00085485	0.000169211	0.0132665
ENCFF849VEO	K562	RBM25	protein	RBM25	N	N	N	N	N	N	N	N	N	N	N	N	N	N	N	0.0404031	0.0393254	0.0400808	0.0403163	0.0408732	0.0410784	0.0396011	0.0416963	0.00506334	0.00146714	0.000953454	0.000503852	0.038692	0.0355727	0.0455881	0.0358991	0.0415326	0.0361668	0.0360556	0.0198672	0.0429001	0.0410208	0.00132036	0.00363142	0.00622499	0.000656194	0.000605824	0.000731161	0.000938385	0.00657756
ENCFF071GJH	K562	RBM34	protein	RBM34	N	N	N	N	N	N	N	N	N	N	N	N	N		N	0.217703	0.258026	0.243771	0.265692	0.271577	0.276262	0.245695	0.285877	0.000262052	0.00423169	0.00365377	0.00517215	0.221268	0.0887301	0.293728	0.367926	0.321873	0.358191	0.357401	0.177112	0.261549	0.314431	0.0195992	0.0107606	0.0267491	0.0344127	0.0356673	0.0222898	0.0100806	0.000525086
ENCFF983LFS	K562	RBM39	protein	RBM39 (1)||RBM39 (2)	N	N	N	N	N	N	N	N	N	N	N	N	N	N	N	0.243311	0.267455	0.254254	0.254659	0.253323	0.257053	0.201861	0.284804	0.000146583	0.000414696	0.0138097	0.0134817	0.159251	0.124913	0.285675	0.270711	0.290558	0.27453	0.269077	0.138593	0.260823	0.287205	0.0170937	0.00373772	0.0478546	0.0118376	0.0125879	0.00957144	0.00323629	0.00179618
ENCFF691JZW	K562	RBPJ	protein	RBPJ	N			N	N	N	N		N	N	N	N	N	N		0.170006	0.172874	0.174978	0.144159	0.127731	0.13006	0.158416	0.217588	0.000132576	0.000901886	0.012051	0.0095188	0.109523	0.138559	0.194916	0.126714	0.187191	0.139198	0.137492	0.0781262	0.132324	0.201882	0.0135808	0.00662309	0.0197768	0.0162446	0.0167453	0.0133954	0.00410788	0.00133836
ENCFF224YBQ	K562	RCOR1	protein	RCOR1 (1)||RCOR1 (2)	N	N	N	N	N	N	N	N	N	N	N	N	N	N	N	0.278546	0.306689	0.305274	0.306551	0.271849	0.267964	0.15876	0.245358	0.00189341	7.76748e-05	0.00387323	0.00254639	0.186547	0.24117	0.272072	0.108584	0.239152	0.12905	0.116546	0.0624171	0.150077	0.211003	0.0174039	0.00220553	0.0334638	0.00436026	0.00502349	0.0034394	0.000346307	0.00280599
ENCFF627PLM	K562	RCOR1	protein	RCOR1 (1)||RCOR1 (2)	N	N	N	N	N	N	N	N	N	N	N	N	N	N	N	0.340985	0.344348	0.38741	0.352637	0.292838	0.28305	0.196165	0.224162	0.000202387	0.000215414	0.00213156	0.00100537	0.185651	0.265527	0.27402	0.113056	0.213129	0.128147	0.119347	0.0627411	0.16151	0.197763	0.00948692	0.000628204	0.0227444	0.000751189	0.00165286	0.0026133	4.37246e-06	0.000283287
ENCFF118ECK	K562	REST	protein	REST	N	N	N	N	N	N	R	N	N	R	N	N	N	N	N	0.283362	0.298322	0.312973	0.301993	0.300086	0.299238	0.230179	0.291058	2.50766e-05	4.46824e-05	0.0011443	0.00189642	0.223456	0.125557	0.296236	0.301913	0.302451	0.302479	0.294	0.13404	0.261318	0.299514	0.00905337	0.00100736	0.0256734	0.00428613	0.00490672	0.00306782	0.000506238	0.000473792
ENCFF539MIO	K562	REST	protein	REST	N	N	N	N	N	N	R	N	N	R	N	N	N	N	N	0.11063	0.105146	0.123032	0.107912	0.112391	0.108035	0.0635	0.0830663	0.00528205	0.0017684	0.000228075	0.000415363	0.0621802	0.0345642	0.0909639	0.0954158	0.0917403	0.095349	0.0949825	0.0369832	0.0704239	0.0856468	0.00599283	0.000784975	0.0212208	0.00432842	0.00474162	0.00307429	0.00211745	0.00347303
ENCFF707MDI	K562	REST	protein	REST	N	N	N	N	N	N	R	N	N	R	N	N	N	N	N	0.255996	0.272134	0.300225	0.301898	0.281886	0.277693	0.176042	0.259345	7.85601e-05	4.94131e-05	0.00139565	0.000630578	0.172691	0.16382	0.266247	0.16016	0.249853	0.174937	0.164614	0.0842043	0.173568	0.238133	0.00856824	0.000587115	0.0217398	0.00162182	0.00205028	0.00155822	0.000278165	0.000366714
ENCFF761YYL	K562	REST	protein	REST	N	N	N	N	N	N	R	N	N	R	N	N	N	N	N	0.356845	0.311746	0.37365	0.360013	0.328839	0.322751	0.128687	0.100769	0.0013911	8.91354e-05	0.000966454	0.000818745	0.104906	0.0961509	0.137598	0.077163	0.111619	0.0841591	0.0786641	0.0267476	0.0950613	0.0997418	0.00502112	0.000291424	0.0174252	0.00143534	0.00225003	0.00201548	0.000245696	0.00212109
ENCFF768VRG	K562	RFX1	protein	RFX1	N	N	N	N	N	N	N	N	N	N	N	N	N	N	N	0.0970676	0.0925009	0.100985	0.0859182	0.0783986	0.075805	0.0750336	0.080628	0.00163458	0.000502367	0.000917862	0.00030927	0.047669	0.0693869	0.0905513	0.0545865	0.081047	0.0592084	0.0592436	0.0273029	0.0506333	0.0748215	0.00223402	0.000250341	0.00578667	0.00176321	0.00195287	0.00183972	0.000535941	0.000824273
ENCFF820GPR	K562	RFX1	protein	RFX1	N	N	N	N	N	N	N	N	N	N	N	N	N	N	N	0.121175	0.118918	0.127734	0.111137	0.1046	0.102855	0.0963163	0.109015	0.00158685	0.000617183	0.00122296	0.00107595	0.0795367	0.0904954	0.120597	0.0767841	0.1079	0.0819382	0.0807463	0.0377396	0.0831066	0.101427	0.00400133	0.000284086	0.00955882	0.00186226	0.00227339	0.00228508	0.000855165	0.00053726
ENCFF661EUX	K562	RFX5	protein	RFX5	N			N	N	N	N		N	N	N	N	N	N		0.189651	0.207431	0.20246	0.217198	0.212139	0.213648	0.163291	0.204552	5.26155e-05	0.0010087	0.00313215	0.00240157	0.102002	0.0823028	0.207056	0.202366	0.213614	0.207145	0.204862	0.0835366	0.154014	0.208401	0.0105547	0.0046785	0.0185577	0.0137171	0.0142691	0.00927095	0.00286792	0.000339063
ENCFF774NZZ	K562	RFX7	protein	RFX7	N			N	N	N	N		N	N	N	N	N	N		0.185089	0.195305	0.199625	0.170238	0.155657	0.159584	0.162024	0.254574	0.000130981	0.00171268	0.0200021	0.0174298	0.129629	0.147019	0.224102	0.171653	0.230619	0.187553	0.180406	0.108538	0.165475	0.240845	0.0192261	0.00961229	0.0354319	0.022283	0.022788	0.0159258	0.00590782	0.00212082
ENCFF752VQB	K562	RLF	protein	RLF	N			N	N	N	N		N	N	N	N	N	N		0.327252	0.361866	0.344145	0.349043	0.339406	0.343373	0.305139	0.389217	0.00315896	0.000510673	0.000649738	0.000347244	0.26322	0.176174	0.410409	0.345286	0.409646	0.357072	0.344082	0.159136	0.306587	0.392871	0.00771245	0.00298604	0.0174227	0.00418136	0.00477586	0.00212461	7.99067e-09	0.00672623
ENCFF060JVZ	K562	RNF2	protein	RNF2	N	N	N	R	N	N	N	N	N	N	N	N	N	N	N	0.348438	0.382192	0.355796	0.35272	0.318828	0.319057	0.289612	0.386941	0.000215684	0.000270568	0.00113526	0.000206136	0.225989	0.239026	0.402429	0.234479	0.372135	0.257718	0.243905	0.111055	0.238005	0.360772	0.00713278	0.00170124	0.0131732	0.00340122	0.0050163	0.00342294	0.00155488	0.00195128
ENCFF271MJE	K562	RNF2	protein	RNF2	N	N	N	R	N	N	N	N	N	N	N	N	N	N	N	0.331483	0.339944	0.34051	0.308068	0.255698	0.249361	0.274322	0.311161	0.000198339	0.000821347	0.000837404	1.67933e-05	0.213281	0.281772	0.375121	0.190491	0.316237	0.209886	0.199049	0.0853198	0.203612	0.295902	0.00622163	0.000626771	0.0131711	0.00325741	0.00462323	0.0054418	0.00203405	9.65687e-07
ENCFF408XPG	K562	RNF2	protein	RNF2	N	N	N	R	N	N	N	N	N	N	N	N	N	N	N	0.0377479	0.0376031	0.0305932	0.0311021	0.0290178	0.0297232	0.0398053	0.0259464	0.0476771	0.0408286	0.000950027	0.000307546	0.0264547	0.0183105	0.0455526	0.0404615	0.0441912	0.0454063	0.0420096	0.00408727	0.0250343	0.0337509	0.00202276	0.000858638	0.00188482	0.0135042	0.0172444	0.0176416	0.0413211	0.0686476
ENCFF409SDU	K562	RNF2	protein	RNF2	N	N	N	R	N	N	N	N	N	N	N	N	N	N	N	0.272108	0.301932	0.278219	0.289912	0.286725	0.288743	0.235781	0.232275	0.00327497	0.00460941	0.000263992	0.000902721	0.204131	0.153278	0.288809	0.235493	0.270895	0.244299	0.231092	0.0812286	0.220583	0.249013	0.0115803	0.0031272	0.015611	0.0119158	0.0164442	0.0153864	0.00894015	0.00125545
ENCFF923GDR	K562	RNF2	protein	RNF2	N	N	N	R	N	N	N	N	N	N	N	N	N	N	N	0.0405503	0.0431723	0.0314371	0.0345028	0.0360758	0.0377712	0.0371092	0.0150205	0.0958659	0.0956805	0.00138276	0.00408789	0.0523085	0.0167663	0.0461149	0.0543353	0.0465621	0.069911	0.0580515	0.00571134	0.038531	0.0266379	0.0191488	0.0108823	0.0226844	0.0676927	0.076854	0.0609109	0.109862	0.0623777
ENCFF057RJK	K562	RREB1	protein	RREB1	N	N	N	N	N	N	N	N	N	N	N	N	N	N	N	0.28396	0.303883	0.295913	0.284125	0.269812	0.274332	0.269189	0.319214	0.0002637	1.1601e-06	0.00222517	0.00251185	0.229834	0.183593	0.327954	0.259454	0.310446	0.267148	0.257087	0.124576	0.261366	0.310416	0.0106369	0.00147954	0.0178863	0.00445546	0.0064415	0.00533311	0.000948729	0.00246654
ENCFF003LPE	K562	RUNX1	protein	RUNX1	N		N	N	N	N	N	N	N	N	N	N	N	N	N	0.286686	0.325905	0.310772	0.323259	0.317622	0.321595	0.197827	0.308971	0.00048765	0.000166088	0.00525861	0.00489266	0.224517	0.198003	0.321146	0.195534	0.302646	0.211313	0.196221	0.103868	0.227359	0.283089	0.0214564	0.0032175	0.0392113	0.00908129	0.0101473	0.00754777	0.00206117	0.00318722
ENCFF374EFU	K562	RUNX1	protein	RUNX1	N		N	N	N	N	N	N	N	N	N	N	N	N	N	0.27216	0.29975	0.29614	0.288786	0.260716	0.262011	0.197904	0.245075	2.57651e-05	0.000389927	0.0018473	0.00170415	0.188802	0.171232	0.270018	0.193989	0.251097	0.204672	0.194619	0.092044	0.195607	0.236002	0.0140218	0.00315773	0.0250787	0.00924281	0.0113775	0.00983258	0.00224448	0.00110762
ENCFF537RNU	K562	SAFB	protein	SAFB	N	N	N	N	N	N	N	N	N	N	N	N	N	N	N	0.271796	0.313029	0.290326	0.310899	0.330326	0.336854	0.271259	0.291202	0.000886043	0.00111598	0.000177001	0.000939871	0.290829	0.0951626	0.341532	0.413485	0.36012	0.40486	0.398748	0.158489	0.321449	0.331713	0.00703648	0.000950402	0.0210659	0.010542	0.0124665	0.00717141	0.00279269	0.000457941
ENCFF176MDV	K562	SAFB2	protein	SAFB2	N	N	N	N	N	N	N	N	N	N	N	N	N	N	N	0.0522513	0.0650071	0.0663182	0.0766778	0.0797437	0.0843753	0.0672665	0.0939835	0.03408	0.0705315	0.0601415	0.0751185	0.0580525	0.0528525	0.0809257	0.109051	0.0949432	0.107583	0.108029	0.069673	0.0671757	0.0960737	0.131328	0.104576	0.083871	0.218703	0.213452	0.162041	0.100795	0.019448
ENCFF383IEP	K562	SAP30	protein	SAP30	N	N	N	N	N	R	N	N	N	N	N	N	N	N	N	0.349996	0.384188	0.376851	0.379675	0.37607	0.381194	0.358396	0.474596	0.00382658	0.000557131	0.0027165	0.00154551	0.278472	0.1417	0.483319	0.582388	0.523676	0.57051	0.566338	0.293488	0.438379	0.511226	0.00739721	0.000451446	0.0322813	0.00294762	0.004474	0.00162465	4.97878e-08	0.0100097
ENCFF652ZEN	K562	SFPQ	protein	SFPQ	N	N		N	N	N	N		N	N	N	N	N	N	N	0.0787402	0.0953709	0.0964921	0.0991174	0.0989611	0.0994771	0.0686765	0.12294	0.00962097	0.0292244	0.0360023	0.0413137	0.0596536	0.048843	0.113827	0.141995	0.124107	0.140642	0.141187	0.0729332	0.0932262	0.127827	0.0728336	0.052266	0.0641413	0.121419	0.118167	0.0863656	0.0460721	0.00392633
ENCFF469KAH	K562	SIN3A	protein	SIN3A	N	N	N	N	N	R	N		N	N	N	N	N	N	N	0.340521	0.370471	0.364937	0.36794	0.366279	0.371113	0.326149	0.465041	0.00481942	0.000517623	0.00565206	0.0037926	0.257579	0.146752	0.46519	0.527085	0.496633	0.517693	0.514396	0.270432	0.407621	0.485361	0.00931632	0.000525527	0.0344557	0.00272023	0.00343006	0.00138756	4.78616e-06	0.00942054
ENCFF884MNF	K562	SIN3A	protein	SIN3A	N	N	N	N	N	R	N		N	N	N	N	N	N	N	0.355191	0.383761	0.394785	0.395308	0.391794	0.397371	0.310368	0.446923	0.00383859	0.000767807	0.00740078	0.00497847	0.259356	0.141498	0.447962	0.514986	0.475531	0.505831	0.503511	0.27531	0.395424	0.468159	0.00888122	0.000479308	0.0413241	0.00255639	0.00320203	0.00111063	1.32068e-05	0.0088582
ENCFF257NOX	K562	SIN3B	protein	SIN3B	N	N		N	N	R	N		N	N	N	N	N	N	N	0.352863	0.40548	0.377529	0.400969	0.409437	0.415859	0.374106	0.440686	0.00344632	0.000408189	0.000341383	0.000165232	0.254232	0.11132	0.451891	0.544465	0.488728	0.531019	0.52823	0.264512	0.404306	0.478609	0.00382636	0.00115989	0.0175955	0.00469095	0.00590675	0.00228499	2.99577e-06	0.00773718
ENCFF217ACS	K562	SIRT6	protein	SIRT6																0.234848	0.25633	0.259835	0.25918	0.227066	0.22552	0.135968	0.230524	0.000264878	0.00111287	0.00913029	0.00600131	0.122987	0.224249	0.245723	0.0616545	0.203733	0.0821987	0.0734592	0.0455127	0.0834857	0.185838	0.0224739	0.0120331	0.0310843	0.0240818	0.023485	0.0166223	0.00452194	0.00112912
ENCFF821XJU	K562	SIRT6	protein	SIRT6																0.135749	0.147715	0.140737	0.116703	0.118221	0.117913	0.0487845	0.178205	0.000256961	0.0068407	0.0927051	0.113031	0.122739	0.0781615	0.145188	0.179853	0.159436	0.16839	0.173291	0.129628	0.181567	0.168787	0.0539625	0.0206965	0.141056	0.0516522	0.0500197	0.0345678	0.0143754	0.00038703
ENCFF742ZHT	K562	SIX5	protein	SIX5																0.261016	0.283639	0.276052	0.299222	0.311793	0.313748	0.252675	0.273556	0.000125481	0.000621844	0.00151151	0.00375351	0.144402	0.0673889	0.277666	0.330145	0.292296	0.315089	0.320575	0.153118	0.251297	0.282583	0.0104997	0.00639334	0.0180073	0.0106746	0.0109577	0.00716813	0.00336269	0.000996412
ENCFF754ZWP	K562	SIX5	protein	SIX5																0.279241	0.302948	0.300397	0.320412	0.321435	0.323122	0.274743	0.294757	0.00146513	8.13179e-07	0.000537045	0.000606236	0.13395	0.0729982	0.300561	0.335639	0.316014	0.329191	0.330576	0.158575	0.235743	0.304872	0.00490922	0.00604033	0.00952261	0.00937586	0.00940617	0.00498563	0.000775025	0.00134676
ENCFF067KCK	K562	SKIL	protein	SKIL	N			N	N	N	N		N	N	N	N	N	N		0.353983	0.389593	0.34348	0.345453	0.329635	0.332318	0.300373	0.345178	0.00180402	0.000534211	0.00114131	0.000629305	0.237141	0.202194	0.386079	0.290889	0.364612	0.305701	0.294653	0.113494	0.269603	0.344932	0.00644718	0.00653266	0.0159837	0.00253589	0.00383469	0.00205557	7.35739e-06	0.00279071
ENCFF730QQD	K562	SMAD2	protein	SMAD[2,3,9]	N			N	N	N	N		N	N	N	N	N	N		0.109939	0.132383	0.127086	0.150757	0.157261	0.159822	0.111648	0.141334	0.0217705	0.0468288	0.0449404	0.0597395	0.100561	0.0815497	0.130959	0.163284	0.141533	0.158242	0.158829	0.0939704	0.136341	0.146825	0.118564	0.0704575	0.0913537	0.158165	0.155992	0.117584	0.071195	0.0110674
ENCFF718DSJ	K562	SMAD3	protein	SMAD[2,3,9]	N			N	N	N	N		N	N	N	N	N	N		0.25858	0.269303	0.278745	0.248732	0.221389	0.219896	0.213479	0.288119	0.00256122	0.000318477	0.00507607	0.00231818	0.148231	0.209552	0.275881	0.139211	0.24715	0.159671	0.148118	0.0798038	0.155618	0.256437	0.00799327	0.00326183	0.015056	0.00395662	0.00499089	0.00353986	6.391e-05	0.00340916
ENCFF232ZHD	K562	SMAD4	protein	SMAD4	N			N	N	N	N		N	N	N	N	N	N		0.351354	0.353555	0.346796	0.31052	0.265693	0.263906	0.295758	0.36004	0.00241104	0.000828617	0.00261212	0.00103988	0.237479	0.290251	0.376891	0.201893	0.321398	0.219993	0.208034	0.100047	0.232621	0.325085	0.00733479	0.00136442	0.0137892	0.001727	0.00267904	0.00182647	7.66781e-05	0.00479173
ENCFF267OGF	K562	SMARCA4	protein	SMARCA4 (1)||SMARCA4 (2)	N			N	N	N	R	N	N	R	N	N	N	R	N	0.3438	0.322687	0.37038	0.305821	0.22103	0.210006	0.237247	0.316967	0.00587261	0.00195764	0.00383641	0.000397493	0.176392	0.366756	0.342028	0.100917	0.263111	0.125101	0.115722	0.079873	0.147795	0.262316	0.00754448	0.00092157	0.0140618	0.000501069	0.000959662	0.00137615	0.000475834	0.00752636
ENCFF486QCV	K562	SMARCA4	protein	SMARCA4 (1)||SMARCA4 (2)	N			N	N	N	R	N	N	R	N	N	N	R	N	0.251903	0.259199	0.247364	0.239249	0.210003	0.209552	0.186364	0.329726	0.00384403	4.59398e-05	0.00885317	0.00229821	0.167624	0.262954	0.322963	0.105909	0.319646	0.139573	0.127702	0.10051	0.133068	0.298214	0.0139939	0.00437436	0.0176376	0.00904237	0.00920602	0.0050864	0.000424717	0.00795168
ENCFF793FMG	K562	SMARCA4	protein	SMARCA4 (1)||SMARCA4 (2)	N			N	N	N	R	N	N	R	N	N	N	R	N	0.347057	0.360172	0.362244	0.344778	0.291795	0.287895	0.297763	0.374296	0.000214987	7.43337e-05	0.00163335	0.000171273	0.237608	0.283459	0.414524	0.216883	0.366238	0.241517	0.228401	0.10369	0.229467	0.349197	0.00757809	0.00121146	0.0137969	0.0032383	0.00467047	0.00343732	0.000879377	0.00131462
ENCFF722RWS	K562	SMARCA5	protein	SMARCA5	N	N	N	N	N	N	N	N	N	N	N	N	N	R	N	0.174485	0.168765	0.175138	0.157271	0.144679	0.145767	0.162637	0.211167	4.16506e-05	6.44519e-08	0.00408683	0.00266089	0.183524	0.179475	0.213962	0.119762	0.188663	0.136274	0.126114	0.0722188	0.175987	0.2001	0.00909214	0.00283566	0.0172735	0.00173712	0.00228744	0.0022464	0.000283346	0.000535938
ENCFF217LXF	K562	SMARCB1	protein	SMARCB1	N		N	N	N	N	R	N	N	R	N	N	N	N	N	0.233044	0.232379	0.235292	0.22778	0.190625	0.188418	0.180905	0.301228	0.00218737	0.000106986	0.00797068	0.00252383	0.154987	0.244943	0.300432	0.101548	0.302274	0.138449	0.130031	0.100054	0.12592	0.288646	0.0172281	0.00379268	0.0239436	0.0143083	0.0144202	0.00876327	0.00153001	0.00515538
ENCFF908MWB	K562	SMARCC2	protein	SMARCC2 (1)||SMARCC2 (2)	N			N	N	N	R		N	R	N	N	N	N	N	0.324317	0.322878	0.33255	0.304202	0.243679	0.236484	0.223752	0.353594	0.00684373	0.00148904	0.0040782	0.000476974	0.172687	0.330994	0.352608	0.0916489	0.296777	0.12295	0.111644	0.0731127	0.13438	0.289704	0.00862312	0.00188033	0.0134475	0.00172998	0.00210688	0.00114989	0.000236555	0.00895833
ENCFF148YMC	K562	SMARCE1	protein	SMARCE1	N			N	N	N	R		N	R	N	N	N	N	N	0.330128	0.321542	0.353279	0.300252	0.228965	0.221558	0.2362	0.32344	0.00556676	0.00175155	0.00340914	0.00033268	0.191291	0.34492	0.343088	0.119125	0.27559	0.143109	0.132781	0.0859627	0.161967	0.273594	0.00764677	0.00102707	0.0145791	0.000663504	0.00121503	0.00137043	0.000382337	0.00761193
ENCFF289LLT	K562	SMC3	protein	SMC3	N			N	N	N	N		N	N	N	N	N	N		0.404588	0.351471	0.437879	0.449574	0.422689	0.418802	0.0964778	0.0466499	0.00214537	9.67634e-05	0.00145803	0.00227577	0.0758019	0.0512869	0.0834791	0.0514999	0.063585	0.0552869	0.0508717	0.0124964	0.0682052	0.0510178	0.00582561	0.000136757	0.019963	0.00208488	0.00296077	0.00304985	0.000589467	0.00497017
ENCFF020XNM	K562	SNIP1	protein	SNIP1	N	N	N	N	N	N	N	N	N	N	N	N	N	N	N	0.227888	0.24785	0.25857	0.250035	0.240737	0.241286	0.228799	0.289627	0.000120701	0.000691106	0.00332115	0.00288703	0.160413	0.115079	0.29046	0.264429	0.295768	0.276559	0.271893	0.130283	0.222205	0.292015	0.0122324	0.00825567	0.0193871	0.0173694	0.0182828	0.0115835	0.00282987	0.00156733
ENCFF306TAD	K562	SNRNP70	protein	SNRNP70	N	N	N	N	N	N	N	N	N	N	N	N	N	N	N	0.12094	0.124528	0.126417	0.113619	0.122809	0.126797	0.057006	0.162976	0.0024278	0.0101266	0.0695561	0.0876426	0.112102	0.0693371	0.14132	0.157567	0.147772	0.152156	0.15358	0.118531	0.200911	0.15548	0.0625842	0.0164367	0.132287	0.0471583	0.0467596	0.0362551	0.0207595	2.29883e-05
ENCFF171NEU	K562	SP1	protein	SP1	N	N	N	N	N	N	N	N	N	N	N	N	N	N	N	0.329029	0.373522	0.361457	0.385354	0.382305	0.385209	0.302481	0.394423	0.00282822	0.000280702	0.00102674	0.000416911	0.229198	0.15855	0.401004	0.343382	0.415629	0.355168	0.347662	0.146989	0.29024	0.394356	0.00733505	0.00413084	0.0150743	0.00461381	0.00504438	0.00220191	8.73109e-05	0.00575436
ENCFF553GPK	K562	SP1	protein	SP1	N	N	N	N	N	N	N	N	N	N	N	N	N	N	N	0.357733	0.408372	0.367697	0.377752	0.384512	0.389941	0.367807	0.394425	0.0018635	0.000311909	2.19427e-06	7.08806e-05	0.261534	0.137748	0.440234	0.494958	0.461372	0.482531	0.485714	0.179354	0.364205	0.424626	0.00414256	0.00139377	0.0115809	0.00404015	0.00495085	0.00187003	1.86606e-08	0.00378478
ENCFF741FZG	K562	SP2	protein	SP2 (1)||SP2 (2)	N			N	N	N	N		N	N	N	N	N	N		0.277953	0.316174	0.308787	0.34194	0.350906	0.356294	0.269746	0.305358	3.75393e-05	0.000529184	0.00138047	0.00355065	0.196789	0.081042	0.320592	0.38357	0.339308	0.366073	0.370701	0.161689	0.297866	0.318659	0.0118466	0.00480239	0.0195417	0.0120181	0.011618	0.00789333	0.00253097	0.00151948
ENCFF029RBI	K562	SREBF1	protein	SREBF1	N			N	N	N	N		N	N	N	N	N	N		0.270327	0.303865	0.293024	0.305065	0.309281	0.312934	0.25443	0.315036	0.000251674	0.000385397	0.00249276	0.00381458	0.192268	0.118123	0.308716	0.311282	0.315189	0.307893	0.30836	0.147158	0.264079	0.313265	0.0147856	0.00529243	0.0233908	0.013081	0.0142318	0.00919983	0.00279103	0.00188287
ENCFF792SXS	K562	SRSF1	protein	SRSF1	N	N	N	N	N	N	N	N	N	N	N	N	N	N	N	0.208572	0.246533	0.230907	0.250699	0.257653	0.263647	0.219441	0.290326	0.000159398	0.00185603	0.0109078	0.00936988	0.187358	0.0680504	0.280999	0.362382	0.30879	0.34392	0.351977	0.191066	0.25845	0.307388	0.0185949	0.0142214	0.0352381	0.0276605	0.0273383	0.0174632	0.00550877	0.00190938
ENCFF048BKZ	K562	SRSF3	protein	SRSF3	N	N	N	N	N	N	N	N	N	N	N	N	N	N	N	0.234609	0.259741	0.258347	0.265981	0.268925	0.275768	0.234803	0.340065	5.80081e-05	0.00230264	0.0125485	0.0117525	0.216832	0.0876532	0.312026	0.377013	0.335115	0.365456	0.362298	0.242193	0.314206	0.350205	0.0194253	0.0067605	0.0498386	0.020664	0.0208605	0.0149503	0.00718259	0.00323278
ENCFF217MBF	K562	SRSF7	protein	SRSF7	N	N	N	N	N	N	N	N	N	N	N	N	N	N	N	0.106148	0.130295	0.121923	0.134203	0.149295	0.154564	0.114048	0.153221	0.0141203	0.0326672	0.0256871	0.0385866	0.142682	0.0587233	0.15006	0.20609	0.172104	0.198355	0.197073	0.112977	0.142262	0.167589	0.0698599	0.0506637	0.0642139	0.1243	0.120975	0.0841976	0.0459889	0.00477022
ENCFF746IEZ	K562	SRSF9	protein	SRSF9	N	N	N	N	N	N	N	N	N	N	N	N	N	N	N	0.0476144	0.0620044	0.0612103	0.0728611	0.0794902	0.0791645	0.0584672	0.0862512	0.045264	0.0871679	0.0720017	0.0925424	0.0576327	0.054387	0.0739889	0.10969	0.087153	0.104181	0.104615	0.0673021	0.0639104	0.0893841	0.160343	0.129484	0.102538	0.264384	0.258258	0.198261	0.120066	0.0306207
ENCFF738XMN	K562	SUPT5H	protein	SUPT5H	N	N		N	N	N	N		N	N	N	N	N	R	N	0.254273	0.263461	0.234827	0.231325	0.229272	0.234427	0.208269	0.343307	0.0107188	0.00276665	0.0390375	0.0344193	0.195189	0.121728	0.307506	0.346249	0.334586	0.343002	0.345245	0.197911	0.292883	0.344506	0.0078579	0.00112516	0.0263955	0.000856279	0.00106017	0.000124646	0.000811879	0.0163442
ENCFF647TBC	K562	SUZ12	protein	SUZ12	N	N	N	R	N	E	N	N	N	N	N	N	N	N	E	0.0707354	0.0753097	0.0367867	0.0436511	0.0608843	0.0596121	0.0246691	0.00904814	0.221263	0.198392	2.03723e-05	0.000325406	0.144632	0.00552961	0.0401421	0.050284	0.0372943	0.0733085	0.0517212	0.00220066	0.0587322	0.016138	0.00893764	0.00256816	0.0476479	0.0550134	0.0481824	0.053312	0.232641	0.0452875
ENCFF889QYR	K562	SUZ12	protein	SUZ12	N	N	N	R	N	E	N	N	N	N	N	N	N	N	E	0.268515	0.2986	0.280467	0.306748	0.32143	0.323846	0.213713	0.189506	0.0091368	0.00925215	0.000571635	0.00155941	0.146013	0.0673527	0.23404	0.241415	0.227662	0.237249	0.234701	0.0889739	0.199155	0.204572	0.0124185	0.00711784	0.030662	0.0207467	0.0253072	0.0199477	0.0167449	0.00237661
ENCFF784BTI	K562	TAF1	protein	TAF1	N			N	N	R	N		N	R	N	N	N	R	N	0.399255	0.443665	0.433578	0.443749	0.432573	0.438487	0.399242	0.546049	0.00800692	0.00178951	0.000955986	0.000311201	0.27998	0.17115	0.533361	0.535214	0.56514	0.537408	0.53427	0.251224	0.428853	0.569053	0.00384492	0.00088403	0.0143351	0.00171381	0.00220122	0.000520168	0.000431366	0.0139595
ENCFF547PES	K562	TAF15	protein	TAF15	N	N	N	N	N	N	N	N	N	N	N	N	N	N	N	0.129417	0.139616	0.122746	0.132271	0.144796	0.148056	0.0773321	0.136521	0.00738368	0.0144639	0.0318317	0.0607137	0.180257	0.0580895	0.132787	0.167937	0.140442	0.157225	0.158661	0.101633	0.224135	0.144447	0.054483	0.0165973	0.115179	0.0481955	0.0488763	0.0390629	0.0286473	4.45502e-05
ENCFF199CQK	K562	TAF7	protein	TAF7	N			N	N	N	N		N	R	N	N	N	R	N	0.305573	0.331106	0.323453	0.304978	0.284989	0.288401	0.351184	0.431631	0.00525431	0.000735214	0.000644662	0.000169847	0.187663	0.143854	0.405851	0.388182	0.416621	0.392987	0.392098	0.195242	0.313458	0.430084	0.00292708	0.00212246	0.00856173	0.00280628	0.00322159	0.0015496	1.44991e-06	0.00835877
ENCFF792CKI	K562	TAF7	protein	TAF7	N			N	N	N	N		N	R	N	N	N	R	N	0.243749	0.277221	0.26539	0.259652	0.255379	0.257021	0.219545	0.316521	0.00120422	6.18168e-06	0.00606221	0.00504466	0.147093	0.0937554	0.294484	0.304513	0.308839	0.30565	0.305218	0.174721	0.242118	0.31339	0.00802792	0.00248239	0.0285863	0.00755927	0.00765949	0.00441379	0.000774122	0.00303193
ENCFF432HRL	K562	TAF9B	protein	TAF9B	N			N	N	R	N		N	R	N	N	N	N		0.329206	0.348672	0.345664	0.335568	0.298752	0.300463	0.32136	0.461697	0.0091632	0.0019511	0.00201874	8.8994e-06	0.166469	0.180385	0.425662	0.306978	0.427598	0.330834	0.327846	0.179746	0.248114	0.440957	0.00236328	0.00238628	0.00799008	0.00160992	0.00169165	0.000529807	0.000377545	0.0128945
ENCFF564QOL	K562	TARDBP	protein	TARDBP/AL109811.3	N	N	N	N	N	N	N	N	N	N	N	N	N	N	N	0.325082	0.365288	0.337156	0.354624	0.362816	0.367628	0.287327	0.39055	0.00169005	7.07447e-05	0.00290219	0.00357858	0.268202	0.149421	0.399459	0.386844	0.412037	0.387379	0.378891	0.189865	0.341652	0.39342	0.0115956	0.00178587	0.031602	0.00452575	0.00641732	0.00356821	0.000346686	0.00561996
ENCFF880BPX	K562	TARDBP	protein	TARDBP/AL109811.3	N	N	N	N	N	N	N	N	N	N	N	N	N	N	N	0.330594	0.376796	0.350312	0.371019	0.377805	0.384521	0.283505	0.364964	0.00227602	0.000160526	0.00226583	0.00285916	0.228758	0.151978	0.373936	0.331213	0.377263	0.337141	0.327781	0.149752	0.303769	0.360566	0.0110529	0.00293434	0.02273	0.00395822	0.00493833	0.00288392	0.000275085	0.0044237
ENCFF986BYT	K562	TARDBP	protein	TARDBP/AL109811.3	N	N	N	N	N	N	N	N	N	N	N	N	N	N	N	0.330422	0.372679	0.342755	0.35361	0.352118	0.352646	0.276411	0.355693	0.00146804	0.000154094	0.00121976	0.00131648	0.242424	0.177735	0.375759	0.301218	0.365796	0.312634	0.301694	0.126382	0.279387	0.34926	0.00905693	0.00254016	0.0188352	0.00469326	0.00629632	0.00379967	5.90052e-05	0.00336213
ENCFF034SWM	K562	TBL1XR1	protein	TBL1XR1	N	N	N	N	N	N	N	N	N	N	N	N	N	N	N	0.306246	0.345003	0.325002	0.338684	0.335586	0.338682	0.235086	0.357838	0.00157088	3.65425e-07	0.00581383	0.00535008	0.212576	0.189703	0.364057	0.242787	0.365709	0.263305	0.249466	0.123401	0.248215	0.336746	0.0177397	0.00356078	0.0348998	0.00589987	0.0074459	0.00523416	0.00130132	0.00605375
ENCFF967URJ	K562	TBL1XR1	protein	TBL1XR1	N	N	N	N	N	N	N	N	N	N	N	N	N	N	N	0.360436	0.382213	0.397363	0.389059	0.326395	0.319941	0.238212	0.361372	0.00542674	0.00137373	0.00470268	0.0012038	0.192186	0.282119	0.377624	0.156199	0.335574	0.185691	0.171875	0.102387	0.185919	0.318995	0.0103262	0.00202838	0.0224862	0.0015312	0.00209217	0.00141737	8.7522e-05	0.00773145
ENCFF370YGS	K562	TBP	protein	TBP/TBPL2	N						N			R						0.368805	0.407373	0.393807	0.402248	0.382182	0.387382	0.373847	0.4537	0.00405236	0.000844412	0.00023295	4.07701e-05	0.257272	0.188827	0.460911	0.416084	0.471649	0.425108	0.420767	0.179568	0.353295	0.471473	0.00409371	0.000919236	0.0100877	0.00163038	0.0024057	0.000890049	2.14893e-05	0.00715325
ENCFF773RNU	K562	TCF3	protein	TCF3	N			N	N	N	N		N		N	N	N	N		0.294921	0.301952	0.364323	0.288295	0.20907	0.193715	0.164075	0.227371	0.00178356	0.000672187	0.00414476	0.00101701	0.156433	0.32195	0.260887	0.0684506	0.19212	0.0843119	0.0754914	0.054365	0.116904	0.177112	0.00883468	0.00163062	0.0178814	0.000579862	0.00100885	0.00269081	9.69433e-05	0.00305501
ENCFF732ZNB	K562	TCF7L2	protein	TCF7L2	N	N	N	N	N	N	N	N	N	N	N	N	N	N	E	0.254539	0.278896	0.272609	0.28872	0.277307	0.279715	0.22381	0.280472	3.30806e-05	0.00136116	0.00248587	0.0036581	0.162713	0.121873	0.286139	0.24306	0.282848	0.252023	0.244971	0.117873	0.218977	0.272017	0.0152018	0.0101248	0.0218365	0.0181998	0.017475	0.0125156	0.00430155	0.00157436
ENCFF692HUD	K562	TEAD1	protein	TEAD[1,2,4]	N	N	N	N	N	N	N	N	N	N	N	N	N	N	N	0.28129	0.294148	0.313379	0.277508	0.240207	0.235893	0.205414	0.271324	0.00199265	0.000491603	0.00346033	0.00139449	0.156042	0.237494	0.278272	0.122271	0.241658	0.142224	0.132317	0.0701887	0.147269	0.237775	0.0076139	0.00228749	0.0160602	0.00209663	0.00295644	0.0024139	7.75147e-07	0.00221572
ENCFF209WPT	K562	TEAD2	protein	TEAD[1,2,4]	N	N	N	N	N	N	N	N	N	N	N	N	N	N	N	0.218844	0.215485	0.235617	0.202757	0.172604	0.170963	0.182153	0.211901	0.000729343	1.28273e-09	0.00334929	0.00189504	0.111758	0.199801	0.210183	0.0629775	0.17572	0.0845873	0.075572	0.0397889	0.100566	0.183336	0.00912469	0.00496541	0.00719662	0.00683498	0.00710539	0.00549231	0.000796308	0.000539864
ENCFF501XJP	K562	TEAD4	protein	TEAD3/TEAD4||TEAD[1,2,4]	N	N	N	N	N	N	N	N	N	N	N	N	N	N	N	0.321967	0.322603	0.385805	0.319395	0.24199	0.227311	0.18378	0.243729	0.00232718	0.000800252	0.00417486	0.000712218	0.139567	0.295034	0.275328	0.0875427	0.216969	0.105279	0.0979526	0.0635554	0.117563	0.200304	0.00719628	0.00201269	0.0180692	0.000665903	0.00121546	0.00201798	0.000123362	0.00258725
ENCFF269PAM	K562	TFAM	protein	TFAM	N	N	N	N	N	N	N	N	N	N	N	N	N	N	N	0.00745729	0.00797039	0.00689238	0.0124968	0.0153654	0.0164837	0.00468023	0.011738	0.00185308	0.0121734	0.0103025	0.0151841	0.0044657	0.00375089	0.00829362	0.0182442	0.012001	0.0165542	0.0166865	0.00739965	0.00554168	0.0126565	0.0347827	0.0363317	0.0163485	0.0698262	0.0677477	0.0474587	0.023861	0.000260818
ENCFF392MAR	K562	TFCP2	protein	TFCP2	N			N	N	N	N		N	N	N	N	N	N	R	0.290234	0.317554	0.312427	0.297973	0.28284	0.284128	0.279136	0.342904	0.000893483	6.23085e-06	0.00330219	0.00244857	0.234855	0.170416	0.346178	0.304321	0.340871	0.308576	0.301951	0.144393	0.283291	0.346243	0.00842463	0.00163077	0.0187349	0.00520093	0.00668917	0.00407694	0.000370427	0.00371689
ENCFF362JHQ	K562	TFDP1	protein	TFDP1				N					N							0.301387	0.311699	0.294736	0.272675	0.246593	0.248227	0.354636	0.422329	0.00408178	0.00093459	0.00213088	0.000236247	0.23322	0.238194	0.415097	0.303956	0.404879	0.320576	0.313848	0.141962	0.27284	0.423516	0.00408625	0.00234306	0.00681872	0.00208802	0.00316116	0.00114092	0.000153558	0.00759955
ENCFF592NJN	K562	TFE3	protein	TFE3	N		N	N	N	N	N	N	N	N	N	N	N	N	E	0.038056	0.0373428	0.0447351	0.0388493	0.0378948	0.0367447	0.038438	0.038078	0.000810173	0.000548382	0.000308519	5.1e-05	0.0213432	0.0287272	0.0426038	0.0277888	0.0377942	0.0291627	0.0279955	0.0112072	0.0230722	0.0350277	0.00139842	0.000730212	0.00218511	0.00117891	0.00140939	0.00146174	0.000994244	0.00124706
ENCFF823RYG	K562	THAP1	protein	THAP1	N			N	N	N	N		N	N	N	N	N	N		0.300016	0.341891	0.323228	0.345041	0.360472	0.368044	0.29797	0.354103	0.000393285	9.37784e-05	0.000691698	0.00146876	0.23604	0.1007	0.362493	0.430593	0.385533	0.419164	0.41945	0.196182	0.345721	0.376929	0.00921069	0.00177131	0.0232082	0.00818244	0.00931004	0.00674532	0.00158555	0.0030857
ENCFF067FJF	K562	THRAP3	protein	THRAP3	N	N	N	N	N	N	N	N	N	N	N	N	N	N	N	0.190375	0.186673	0.203232	0.177658	0.159267	0.161453	0.18374	0.288716	0.00355997	7.92185e-05	0.0158601	0.00854713	0.145668	0.156976	0.268002	0.194001	0.268431	0.216848	0.210464	0.133136	0.17742	0.281299	0.0106597	0.00768385	0.0195859	0.00686649	0.00643536	0.00341472	0.000210775	0.00562722
ENCFF563WUP	K562	TOE1	protein	TOE1						N		N	N		N					0.318518	0.330778	0.322511	0.311463	0.29139	0.2907	0.295186	0.352309	0.00196092	0.000526177	0.00172581	0.000469624	0.211815	0.211494	0.372795	0.253712	0.346067	0.271317	0.261047	0.11741	0.243899	0.337242	0.0065548	0.0018235	0.0124075	0.00155989	0.00271062	0.00158601	2.99259e-05	0.0028954
ENCFF172CRL	K562	TRIM28	protein	TRIM28	N	N		N	N	N	N	N	N	N	N	N	N	N	N	0.0030967	0.00298014	0.0129021	0.00600725	0.00652188	0.00625481	0.00281891	0.0100861	0.00532768	0.00068311	0.00689682	0.00361038	0.000425719	0.00366735	0.00509721	0.00319518	0.00677712	0.00363987	0.0036432	0.00720973	0.000176401	0.00619641	0.000833102	0.210362	1.54251e-05	0.00389665	0.00366528	0.00155443	1.75533e-06	0.00471453
ENCFF634OOU	K562	TRIM28	protein	TRIM28	N	N		N	N	N	N	N	N	N	N	N	N	N	N	0.235384	0.252802	0.275118	0.26242	0.218812	0.21134	0.148557	0.250416	0.00595102	0.00155323	0.00640403	0.00156648	0.108058	0.196397	0.246669	0.0902811	0.222604	0.111023	0.104039	0.0664979	0.0971069	0.206625	0.00635129	0.0449938	0.0131248	0.00134632	0.00141345	0.000865172	0.000213186	0.0066313
ENCFF770JQM	K562	TRIM28	protein	TRIM28	N	N		N	N	N	N	N	N	N	N	N	N	N	N	0.115093	0.125432	0.142515	0.128466	0.12135	0.12088	0.106383	0.164643	0.0053554	0.0012535	0.00362583	0.00155723	0.0771683	0.0896049	0.149862	0.0924503	0.149125	0.102754	0.0977605	0.0514477	0.0810202	0.145977	0.00323906	0.101968	0.00303133	0.00156487	0.0015996	0.000606011	8.54757e-05	0.00549092
ENCFF752DQV	K562	U2AF1	protein	U2AF1/U2AF1L5	N	N	N	N	N	N	N	N	N	N	N	N	N	N	N	0.240443	0.274884	0.266291	0.279825	0.284886	0.288031	0.251789	0.319105	0.0015011	3.69252e-06	0.00263523	0.00166325	0.2223	0.0861447	0.321784	0.396456	0.352732	0.388116	0.391536	0.195111	0.279317	0.348473	0.00521004	0.00163552	0.0226348	0.00843123	0.0104576	0.00499864	0.000583427	0.00383769
ENCFF164CTH	K562	U2AF2	protein	U2AF2	N	N	N	N	N	N	N	N	N	N	N	N	N	N	N	0.0247947	0.0326905	0.0340152	0.0388291	0.0409346	0.0431437	0.0353405	0.0470736	0.014325	0.0396164	0.02981	0.0412996	0.0270472	0.0267197	0.0399915	0.0548476	0.0484008	0.0521706	0.0532404	0.0286868	0.0277062	0.0492185	0.0838915	0.0673846	0.0488082	0.148984	0.145143	0.107563	0.058944	0.00783876
ENCFF326CIT	K562	UBTF	protein	UBTF (1)||UBTF (2)	N	N	N	N	N	R	N	N	N	N	N	N	N	N	N	0.378025	0.412649	0.389365	0.403071	0.385143	0.390141	0.336623	0.387963	3.14293e-05	0.000155221	0.000655054	0.000668092	0.319326	0.183438	0.450373	0.405065	0.444076	0.417164	0.403458	0.173301	0.384883	0.420361	0.00857311	0.000147217	0.0259716	0.00641094	0.00709783	0.00417562	0.00107276	0.00253519
ENCFF568ZPW	K562	UBTF	protein	UBTF (1)||UBTF (2)	N	N	N	N	N	R	N	N	N	N	N	N	N	N	N	0.336506	0.374405	0.35687	0.37165	0.360515	0.365501	0.327682	0.380966	2.51072e-05	0.000118654	0.000235998	0.000316226	0.293921	0.135959	0.420946	0.448706	0.43788	0.447473	0.442132	0.202476	0.373579	0.419953	0.00635051	0.000356222	0.0239511	0.00842825	0.00880528	0.00477403	0.00141341	0.00404432
ENCFF310CCS	K562	USF1	protein	USF1	N	N	N	N	N	N	N	N	N	N	N	N	N	N	E	0.215819	0.199312	0.223351	0.213411	0.207419	0.199889	0.170498	0.158512	0.00149735	0.000637595	0.00107127	0.000674724	0.123294	0.130247	0.179397	0.112488	0.15236	0.117712	0.112003	0.0557179	0.128796	0.146668	0.00601213	0.00400462	0.010197	0.00178426	0.00236742	0.00323137	0.00122615	0.000994977
ENCFF289ZIR	K562	USF2	protein	USF2	N	N	N	N	N	E	N	N	N	N	N	N	N	N	E	0.168113	0.150062	0.164198	0.161599	0.164889	0.157977	0.128046	0.0987565	0.0084498	0.00295489	0.000109243	0.000306221	0.100425	0.0838278	0.12511	0.0878829	0.102788	0.0888279	0.084885	0.0331749	0.098878	0.0937723	0.00521965	0.0015065	0.0103921	0.00263942	0.0035498	0.00517993	0.00425805	0.00642223
ENCFF640ZIN	K562	USF2	protein	USF2	N	N	N	N	N	E	N	N	N	N	N	N	N	N	E	0.198744	0.197241	0.195671	0.18477	0.176481	0.173489	0.177434	0.185032	0.000392893	0.000202388	0.000743897	0.000280513	0.122447	0.145635	0.201599	0.112525	0.172511	0.120631	0.114054	0.0507588	0.121154	0.165621	0.00512983	0.00229996	0.00822468	0.00194466	0.00221624	0.00277092	0.000625328	0.00050034
ENCFF744HVD	K562	USF2	protein	USF2	N	N	N	N	N	E	N	N	N	N	N	N	N	N	E	0.23641	0.23224	0.255625	0.270964	0.274223	0.267663	0.205314	0.197575	1.40656e-05	0.000991649	0.00482546	0.00551781	0.129197	0.117354	0.225732	0.173887	0.203876	0.17731	0.173248	0.0825769	0.158734	0.186536	0.0139454	0.00887318	0.0198149	0.0104047	0.0120852	0.00882935	0.00361538	7.81692e-07
ENCFF433ERT	K562	VEZF1	protein	VEZF1	N	N	N	N	N	N	N	N	N	N	N	N	N	N	N	0.361049	0.3808	0.357464	0.345758	0.323215	0.322921	0.281073	0.311794	2.68105e-06	1.77144e-05	0.00110633	0.000917863	0.267222	0.243249	0.373956	0.250464	0.330756	0.266583	0.255827	0.100349	0.269828	0.30871	0.00850465	0.000632053	0.0195483	0.00299523	0.00361744	0.00349991	0.000132812	0.000604946
ENCFF708IYN	K562	XRCC5	protein	XRCC5	N	N	N	N	N	N	N	N	N	N	N	N	N	N	N	0.356473	0.392581	0.345507	0.373167	0.379796	0.384956	0.255856	0.257404	2.90829e-05	5.50779e-05	0.00251258	0.00424532	0.222121	0.144887	0.304037	0.261286	0.288822	0.266733	0.257949	0.105788	0.265687	0.267231	0.0102043	0.00115525	0.0289855	0.00348833	0.00462932	0.00324731	0.000154105	3.94564e-06
ENCFF286IPW	K562	YBX1	protein	YBX1	N	N	N	N	N	N	N	N	N	N	N	N	N	N	N	0.072882	0.0746665	0.0760946	0.0706087	0.0692546	0.0700162	0.0741498	0.09108	0.00783576	0.0175085	0.0142148	0.0154777	0.0796672	0.0852526	0.0934641	0.054726	0.0875507	0.0610828	0.0582823	0.0375196	0.066502	0.084572	0.0437434	0.0292127	0.0302976	0.0644333	0.0624795	0.0490065	0.0274544	0.00660109
ENCFF877ZKU	K562	YBX3	protein	YBX3								N	N				N		N	0.171542	0.186044	0.179331	0.174847	0.171986	0.170812	0.191603	0.250362	1.64302e-07	0.0021006	0.00467674	0.00391457	0.138897	0.117743	0.238379	0.193847	0.233563	0.206382	0.197781	0.113078	0.183787	0.243909	0.0182153	0.00966284	0.0149566	0.0193373	0.0204527	0.0141999	0.0056278	0.000588485
ENCFF074OAM	K562	YY1	protein	YY1	R			N	N	N	N		N	R	N	R	N	R		0.370685	0.414351	0.396097	0.411738	0.412183	0.418165	0.352509	0.366574	0.00107046	0.000294629	0.000309388	0.000471964	0.2547	0.13909	0.40538	0.412673	0.405343	0.408627	0.402131	0.169682	0.344257	0.388902	0.00496146	0.00134569	0.0146384	0.00334088	0.00377353	0.0019605	4.1449e-09	0.00256395
ENCFF398UQZ	K562	YY1	protein	YY1	R			N	N	N	N		N	R	N	R	N	R		0.339123	0.352407	0.365002	0.34893	0.326954	0.326084	0.326636	0.333813	0.000683906	0.000237254	0.00126493	0.000773502	0.210693	0.17016	0.364531	0.297864	0.348524	0.301458	0.297479	0.133019	0.267937	0.336841	0.00571347	0.00193214	0.0146508	0.00200623	0.00257958	0.00159569	3.09964e-06	0.00162187
ENCFF589PZO	K562	YY1	protein	YY1	R			N	N	N	N		N	R	N	R	N	R		0.288007	0.321985	0.316517	0.32951	0.323505	0.326122	0.312536	0.356904	0.0011356	2.64637e-07	0.00109245	0.000884633	0.176427	0.0920668	0.357003	0.386771	0.371696	0.377952	0.379173	0.202104	0.298841	0.364309	0.00534416	0.00521567	0.0166206	0.00730341	0.00701631	0.00386329	0.000658505	0.00343613
ENCFF830MTX	K562	ZBTB12	protein	ZBTB12	N			N	N				N		N	N	N	N		0.289232	0.318798	0.322361	0.307538	0.288744	0.288264	0.280464	0.350918	0.0021255	0.000271301	0.00118492	0.000530157	0.180479	0.169887	0.342679	0.256954	0.326738	0.268155	0.259639	0.129617	0.232078	0.330281	0.00565338	0.00373233	0.0104873	0.00417829	0.00462385	0.00305382	6.55513e-05	0.00409242
ENCFF292HSS	K562	ZBTB17	protein	ZBTB17	N	N	N	N	N	N	N	N	N	N	N	N	N	N	N	0.282141	0.299439	0.290655	0.270689	0.248736	0.248067	0.269418	0.339527	0.00127739	0.000279757	0.00270469	0.0018346	0.210715	0.199341	0.336764	0.239401	0.317467	0.253232	0.243297	0.11487	0.240981	0.323177	0.00697341	0.00147389	0.0137145	0.00259782	0.00340773	0.00214809	2.92281e-05	0.00326126
ENCFF209DVO	K562	ZBTB2	protein	ZBTB2																0.315171	0.342313	0.333025	0.334409	0.312348	0.316141	0.299808	0.410781	0.00421828	0.000796638	0.0022375	0.000878338	0.257983	0.231534	0.41134	0.267662	0.398757	0.289968	0.277487	0.136923	0.278821	0.392548	0.00922765	0.00139929	0.0142304	0.00219311	0.00324441	0.00112881	5.70276e-05	0.00730198
ENCFF146GZZ	K562	ZBTB33	protein	ZBTB33	N		N	N				N	N		N	N	N		R	0.185229	0.193719	0.200307	0.185707	0.196089	0.194391	0.143842	0.185754	0.000118699	0.000590356	0.00637101	0.0117684	0.137242	0.0752552	0.193094	0.182747	0.190032	0.181035	0.180214	0.0894505	0.160437	0.182236	0.0124139	0.00928895	0.0244749	0.0116148	0.0108379	0.00692662	0.00279868	0.000705341
ENCFF917RIN	K562	ZBTB33	protein	ZBTB33	N		N	N				N	N		N	N	N		R	0.0528992	0.0407008	0.0410658	0.0311066	0.0310407	0.0296759	0.0584468	0.0525619	0.00641951	0.00225224	0.00960946	0.00987709	0.110918	0.0745485	0.0551858	0.0269788	0.0449804	0.0307399	0.0285054	0.0529789	0.0644562	0.0474326	0.00360702	0.00704986	0.00468731	0.00040783	0.000418209	0.000110286	0.000540189	0.00977584
ENCFF624PTB	K562	ZBTB40	protein	ZBTB40	N			N	N	N	R		N	R	N		N	N		0.217263	0.222515	0.224342	0.210143	0.189707	0.190422	0.237532	0.280231	0.00139147	0.000307501	0.00153995	0.000158752	0.147464	0.147978	0.29353	0.246121	0.29523	0.258422	0.255597	0.111899	0.190148	0.291308	0.0032464	0.000899493	0.00843815	0.00157538	0.00212989	0.00074992	4.61926e-05	0.00140092
ENCFF803CYY	K562	ZBTB40	protein	ZBTB40	N			N	N	N	R		N	R	N		N	N		0.18689	0.174219	0.177071	0.150011	0.122945	0.121287	0.155838	0.206686	0.000592495	9.49776e-05	0.00244352	0.000567215	0.0975293	0.173236	0.19345	0.0740504	0.164404	0.0885496	0.0839734	0.0469408	0.0912279	0.179136	0.00419805	0.00131704	0.00582716	0.00137735	0.00178757	0.0016674	2.46675e-06	0.000417865
ENCFF346AOR	K562	ZBTB7A	protein	ZBTB7A	N			N	N	N	N		N	N	N	N	N	N	N	0.35196	0.379966	0.366513	0.384321	0.392411	0.397226	0.301147	0.329846	2.22629e-05	1.70117e-06	0.000672126	0.00246779	0.364702	0.190834	0.393127	0.353806	0.375147	0.358237	0.345658	0.134893	0.394122	0.351696	0.0114945	0.000266185	0.0262522	0.00430719	0.00507668	0.00340589	0.000400631	0.00142909
ENCFF528SIV	K562	ZC3H11A	protein	ZC3H11A	N	N	N	N	N	N	N	N	N	N	N	N	N	N	N	0.219162	0.248039	0.235698	0.252668	0.254468	0.257243	0.197378	0.235637	4.12232e-06	0.000694523	0.00476331	0.00631613	0.143745	0.113558	0.240455	0.208779	0.243905	0.219215	0.206648	0.108386	0.194433	0.236762	0.0187762	0.00554792	0.0252288	0.0139905	0.0158463	0.0110507	0.00367227	0.000140701
ENCFF835PDO	K562	ZFP91	protein	ZFP91	N	N	N	N	N		N	N	N	N		N	N		N	0.193569	0.196419	0.196092	0.186152	0.172831	0.172516	0.197045	0.22037	2.09388e-05	4.62292e-06	0.00181153	0.000690165	0.143389	0.132915	0.230863	0.18577	0.22525	0.196231	0.191375	0.0933141	0.172163	0.224529	0.00390203	0.00170499	0.0112678	0.00295032	0.00330823	0.00206301	0.000321918	0.000567653
ENCFF910JTR	K562	ZFX	protein	ZFX/ZFY	N	N	N	N	N	N	N	N	N	N	N	R	N	N	N	0.353998	0.381731	0.351428	0.341816	0.328493	0.32961	0.390518	0.436369	0.00285232	0.000898737	0.00063159	0.00037869	0.295404	0.205508	0.459913	0.417181	0.445054	0.411355	0.41008	0.175063	0.38182	0.460237	0.00502129	0.00060009	0.0111742	0.00195935	0.00273518	0.00102647	0.000142686	0.00624549
ENCFF560UGR	K562	ZKSCAN1	protein	ZKSCAN1				N	N	N	N		N	N	N			N		0.187868	0.207982	0.19355	0.204359	0.202859	0.204037	0.159404	0.20154	0.000697856	0.000418197	0.00298346	0.0037237	0.160313	0.125924	0.210762	0.158704	0.199152	0.165157	0.158181	0.0764939	0.179995	0.193653	0.00964325	0.00112987	0.0192867	0.00230853	0.0031973	0.0027824	0.00118973	4.68205e-05
ENCFF908SNB	K562	ZKSCAN8	protein	ZKSCAN8	N			N	N	N	N		N	N	N	N	N	N	N	0.205099	0.200926	0.193009	0.164907	0.136631	0.134034	0.184256	0.257266	0.000208724	3.54973e-05	0.00410092	0.00118486	0.138264	0.232251	0.237486	0.0697101	0.197777	0.0914882	0.083557	0.0508144	0.115296	0.21735	0.00764571	0.00335817	0.00854255	0.00243134	0.00269877	0.00251038	5.35699e-05	0.000854681
ENCFF117XRE	K562	ZMYM3	protein	ZMYM3	N		N	N	N	N	N	N	R	N	N	N	N	N	N	0.044581	0.0387251	0.0407719	0.0345244	0.0323498	0.032218	0.0464681	0.0512741	0.00590623	0.00194237	0.00115773	0.0010378	0.063431	0.0626027	0.0543076	0.0271138	0.0441228	0.0301584	0.0286217	0.0213435	0.0589034	0.0473807	0.0024308	0.00198948	0.00926956	0.00053745	0.000500149	0.0010731	0.00158739	0.00580779
ENCFF540TWL	K562	ZNF143	protein	ZNF143	N			N	N		N		N	N	N	N	N			0.33837	0.33298	0.365079	0.384778	0.388106	0.387483	0.137084	0.100682	0.000848971	1.69471e-06	0.00179165	0.00243739	0.10927	0.0784545	0.140132	0.0984589	0.117699	0.102795	0.0974437	0.0341693	0.111288	0.103072	0.00639498	0.00824436	0.020873	0.00179254	0.00266432	0.0023074	0.000179715	0.00250305
ENCFF932FVX	K562	ZNF146	protein	ZNF146	N	N	N	N	N	N	N	N	N	N	N	N	N	N	N	0.000498364	0.00109896	0.00091292	0.00137964	0.00188311	0.00183952	0.00121643	0.00328667	0.00157009	0.000177327	0.00015683	3.80458e-05	0.00035051	0.000395713	0.00219003	0.00366406	0.0028282	0.00357427	0.00354296	0.00405122	0.000568117	0.00316225	0.000265217	0.00239916	0.000105898	0.00156772	0.00153008	0.000542414	2.72552e-06	3.19788e-05
ENCFF283UWH	K562	ZNF148	protein	ZNF148	N	N	N	N	N	N	N	N	N	N	N	N	N	R	N	0.294817	0.297054	0.295463	0.275525	0.259382	0.256899	0.254606	0.293571	0.000340385	0.000213569	0.00134902	0.000933773	0.213157	0.208596	0.3259	0.216354	0.290281	0.228472	0.221107	0.0934122	0.226236	0.28098	0.00675169	0.00100541	0.0141543	0.00223454	0.00278289	0.00247386	1.18676e-05	0.00165815
ENCFF225GCF	K562	ZNF24	protein	ZNF24	N			N	N	N	N		N	N	N	N	N	N		0.195381	0.195267	0.200596	0.183685	0.15622	0.154293	0.174353	0.222086	0.000207086	4.68532e-05	0.00300895	0.000529028	0.128444	0.182596	0.225425	0.105717	0.199343	0.122251	0.116846	0.066615	0.129923	0.201817	0.00498393	0.00218073	0.0102807	0.000905737	0.00128537	0.00088138	1.10913e-05	0.000498319
ENCFF268YOM	K562	ZNF24	protein	ZNF24	N			N	N	N	N		N	N	N	N	N	N		0.166072	0.170052	0.169362	0.160246	0.144366	0.144182	0.167741	0.218734	4.16683e-06	1.97095e-08	0.002717	0.000749615	0.133422	0.146168	0.212743	0.138167	0.203567	0.150473	0.145285	0.0804884	0.145467	0.207466	0.00434473	0.0024057	0.0103966	0.00103346	0.00144208	0.000740403	7.65704e-05	0.000203368
ENCFF649OPX	K562	ZNF24	protein	ZNF24	N			N	N	N	N		N	N	N	N	N	N		0.206702	0.221748	0.214507	0.215681	0.202512	0.202574	0.172402	0.204989	2.62468e-05	4.53381e-05	0.00138402	0.000473584	0.133722	0.142505	0.215299	0.138125	0.200399	0.149952	0.143315	0.0654402	0.145614	0.196526	0.00586293	0.00184885	0.0125993	0.00229877	0.00278224	0.00178816	0.000285128	2.55928e-07
ENCFF683VTL	K562	ZNF24	protein	ZNF24	N			N	N	N	N		N	N	N	N	N	N		0.189567	0.190835	0.191516	0.172333	0.147275	0.144807	0.160563	0.207487	2.61881e-05	5.81913e-05	0.00254761	0.000657424	0.119	0.183533	0.20778	0.075522	0.178022	0.0934561	0.0858628	0.0484167	0.107238	0.177389	0.00617873	0.00237594	0.00959662	0.00206645	0.00257742	0.0022938	0.000348419	6.68171e-06
ENCFF648ORA	K562	ZNF281	protein	ZNF281	N	N	N	N	N	N	N	N	N	N	N	N	N	N	N	0.301538	0.286713	0.312465	0.265851	0.220478	0.215161	0.238541	0.289017	0.00230506	0.000835336	0.00359799	0.00142181	0.179708	0.281855	0.30185	0.121445	0.241364	0.137208	0.129768	0.0733131	0.165033	0.242491	0.00760751	0.00155474	0.0128323	0.000844752	0.00140932	0.00164993	0.000133237	0.00371951
ENCFF545WAL	K562	ZNF318	protein	ZNF318	N	N	N	N	N	N	N	N	N	N	N	N	N	N	N	0.168926	0.155309	0.157202	0.140081	0.107302	0.102071	0.118061	0.186158	1.14558e-05	0.00332149	0.0112976	0.00535507	0.0666398	0.175455	0.182178	0.040772	0.163702	0.0661282	0.0664697	0.0499288	0.0437147	0.17354	0.0180036	0.0123205	0.0195212	0.0292295	0.0296157	0.0203734	0.00881475	0.000597151
ENCFF990SFN	K562	ZNF318	protein	ZNF318	N	N	N	N	N	N	N	N	N	N	N	N	N	N	N	0.291319	0.286935	0.303029	0.272042	0.228052	0.225573	0.213753	0.314077	0.00280875	0.000321292	0.00367939	0.000991252	0.1526	0.248533	0.311883	0.11624	0.257151	0.146578	0.134989	0.0714033	0.151954	0.2701	0.0088125	0.00385555	0.0141507	0.00329417	0.00405983	0.0031967	1.43063e-05	0.00476167
ENCFF873VFI	K562	ZNF319	protein	ZNF319	N			N	N	N	N		N	N	N	N	N	N	N	0.132085	0.130842	0.128575	0.112562	0.099893	0.0996938	0.123509	0.126349	0.000821428	0.000934193	0.000971294	0.000934597	0.0861296	0.0949016	0.136842	0.0963327	0.123813	0.103387	0.100522	0.0469355	0.097314	0.122071	0.00413253	0.000650742	0.00893193	0.00531447	0.00568344	0.0050464	0.00176477	0.000406878
ENCFF864XZP	K562	ZNF384	protein	ZNF384	N			N	N	N	N		N	N	N		N			0.221837	0.180456	0.22412	0.183499	0.152482	0.151064	0.142779	0.156895	0.00122556	0.000292194	0.00281267	0.00113178	0.112903	0.147329	0.169449	0.0920451	0.150164	0.104639	0.0989062	0.0638524	0.107772	0.150386	0.0039765	0.000997681	0.0100698	0.00163547	0.00225943	0.00201004	7.11406e-06	0.000652736
ENCFF430IPX	K562	ZNF395	protein	ZNF395	N			N	N	N	N		N	N	N	N	N	N		0.297787	0.302373	0.287566	0.25628	0.22377	0.223765	0.295456	0.388532	0.00374836	0.00114974	0.00328229	0.000936207	0.213678	0.272039	0.36927	0.205176	0.329137	0.225993	0.215983	0.112324	0.22282	0.351669	0.00652313	0.00157064	0.0119047	0.00116644	0.00200131	0.0011028	0.000186425	0.00608706
ENCFF184IOY	K562	ZNF512	protein	ZNF512		N														0.0442153	0.0388197	0.0433135	0.0345908	0.0280697	0.0283892	0.054993	0.0443166	0.00115773	0.000741853	0.000141222	1.41158e-05	0.0284316	0.0477547	0.053848	0.0271493	0.0485943	0.0338614	0.0324007	0.0126747	0.0250401	0.0483061	0.000819591	0.00142421	0.00117881	0.00201689	0.00214761	0.00204428	0.000785723	0.00431401
ENCFF847QJI	K562	ZNF592	protein	ZNF592	N		N	N	N	N	N	N	N	R	N	N	N	R	N	0.310199	0.29103	0.306905	0.263994	0.210751	0.208501	0.338436	0.440791	0.0118438	0.00343851	0.00714099	0.00253287	0.226285	0.354177	0.381695	0.152811	0.319343	0.1751	0.167739	0.111885	0.2199	0.379546	0.00635589	0.00193938	0.00490887	0.000490738	0.00060367	7.76369e-05	0.00117536	0.0163678
ENCFF773XPT	K562	ZNF644	protein	ZNF644	N	N	N	N	N	N	N	R	N	N	N	N	N	N	N	0.270306	0.271157	0.264615	0.231144	0.19816	0.196236	0.243444	0.331563	0.00404195	0.000998387	0.00285279	0.000393404	0.159986	0.247059	0.308391	0.138505	0.277933	0.162103	0.152839	0.0799924	0.154722	0.289216	0.00571907	0.00405881	0.00877724	0.00210843	0.00265212	0.00155289	6.46701e-05	0.00544845
ENCFF004YCK	K562	ZNF740	protein	ZNF740	N			N	N	N	N		N	N	N	N	N	R		0.139568	0.124923	0.138795	0.0962192	0.0758352	0.076585	0.188553	0.220903	0.00239006	8.77085e-05	0.00543536	0.00276079	0.113097	0.208392	0.176987	0.046417	0.146079	0.0630916	0.0536576	0.0406996	0.0909692	0.186804	0.00803588	0.0055829	0.00168169	0.00601894	0.00624007	0.00386116	0.000243628	0.00312462
ENCFF219NIA	K562	ZNF740	protein	ZNF740	N			N	N	N	N		N	N	N	N	N	R		0.242185	0.255909	0.255174	0.263742	0.260772	0.262456	0.217266	0.268501	0.000293147	2.45724e-06	0.00274354	0.00309133	0.211641	0.138918	0.294641	0.281554	0.295608	0.286933	0.276242	0.126702	0.254075	0.282116	0.00756364	0.00132242	0.0201706	0.00477505	0.00667604	0.00413258	0.000407154	0.00131228
ENCFF151WYQ	K562	ZSCAN29	protein	ZSCAN29	N			N	N	N	N		N	N	N	N	N	N		0.272771	0.276177	0.285722	0.261482	0.226034	0.22602	0.252208	0.325995	0.000890621	6.48522e-05	0.00187986	0.000206544	0.167862	0.173425	0.344009	0.251797	0.341581	0.273556	0.267858	0.126481	0.217657	0.329001	0.00402732	0.00210616	0.0156982	0.00255898	0.00341995	0.00211862	0.000122185	0.00303762
ENCFF407STM	K562	ZSCAN29	protein	ZSCAN29	N			N	N	N	N		N	N	N	N	N	N		0.262496	0.28081	0.2822	0.278608	0.261532	0.266574	0.253974	0.33506	0.000639868	6.09456e-05	0.00366993	0.00218977	0.18942	0.130364	0.339355	0.32665	0.353734	0.338046	0.33115	0.157944	0.268457	0.341994	0.00826261	0.00196738	0.0233988	0.00764306	0.00884348	0.00478301	0.000901479	0.00361538
ENCFF797VEK	K562	ZZZ3	protein	ZZZ3	N	N	N	N	N	N	N	N	N	R	N	R	N	N	E	0.20604	0.226566	0.214776	0.222924	0.213749	0.216734	0.200315	0.277045	0.00248851	5.58258e-05	0.0298381	0.0125217	0.100843	0.0786102	0.248922	0.260965	0.268451	0.263803	0.266929	0.174696	0.190062	0.278618	0.00865576	0.00643285	0.019986	0.0131806	0.0127822	0.00708853	0.00133939	0.0056058
[truncated: 276 more columns]
