# Supplementary material for: Decoding chromatin states by proteomic profiling of nucleosome readers
Source: Nature. 2024 Mar 6;627(8004):671–9. doi: 10.1038/s41586-024-07141-5 (PMC10954555; doi:10.1038/s41586-024-07141-5)
Supplement: Supplementary file 8 — Clustered groups of chromatin feature effect estimates. [file 41586_2024_7141_MOESM8_ESM.xlsx]

## Sheet: Heatmap
Metadata						log2(FC) estimates, cells with adjusted P-value <= 0.01 are bolded															P values (adjusted), values <= 0.01 are bolded
Gene label	Symbol	Other Names	Name	Complex	Cluster	H2A.Z	DNA Methylation	H3K4me1	H3K4me3	H3ac	H3K9acK14ac	H3K27ac	H3K9me2	H3K9me3	H3K27me2	H3K27me3	H4ac	H4K16ac	H4K20me2	H4K20me3	H2A.Z	DNA Methylation	H3K4me1	H3K4me3	H3ac	H3K9acK14ac	H3K27ac	H3K9me2	H3K9me3	H3K27me2	H3K27me3	H4ac	H4K16ac	H4K20me2	H4K20me3
HIST1H2A[B,E]/HIST3H2A	HIST1H2AE;HIST1H2AB;HIST3H2A	H2A.1;H2A.2;H2A/a;H2A/m;H2AFA;H2AFM	histone cluster 1 H2A family member e;histone cluster 1 H2A family member b;histone cluster 3 H2A		CTDSPL2	-1.34821	0.104842	0.109047	0.23346	-0.256282	-0.203934	0.00720405	-0.104004	-0.15972	-0.0877763	-0.0751381	0.0227612	0.100861	-0.148157	0.0744598	0.00140946	0.307716	0.592342	0.154629	0.0130515	0.0325049	0.995865	0.625193	0.254538	0.864967	0.730125	0.93442	0.760322	0.364115	0.87068
CTDSPL2	CTDSPL2	HSPC058;HSPC129	CTD small phosphatase like 2		CTDSPL2	-2.79646	0.000283803	0.00615516	-0.370427	0.148136	0.148891	0.0262521	-0.255585	0.000332024	-0.11781	-0.0121424	0.32394	0.282104	-0.069936	-0.0394297	4.64719e-06	0.998548	0.985153	0.0388085	0.13362	0.204542	0.990502	0.284372	0.999279	0.815255	0.966249	0.0130105	0.102798	0.451293	0.872744
MBD4	MBD4	MED1	methyl-CpG binding domain 4, DNA glycosylase		CTDSPL2	-1.20816	0.736324	0.00580223	-0.362645	0.348605	0.176215	0.0574051	-0.109656	0.0820707	0.00230005	-0.100958	0.372197	0.0855167	0.129583	-0.075633	2.80218e-05	7.95102e-16	0.979842	0.0174573	1.8001e-05	0.0130568	0.97036	0.457004	0.426753	0.991547	0.224883	0.00233315	0.738351	0.0124649	0.420564
FBXL6	FBXL6	FBL6;FBL6A;PP14630	F-box and leucine rich repeat protein 6	SCF	CTDSPL2	-1.16644	0.292089	0.311083	0.444522	0.0828966	0.0730672	-0.173693	-0.0307234	0.419949	0.0334438	-0.111587	0.50403	0.0979939	-0.11066	0.0573585	4.4658e-05	3.30294e-08	0.00402624	0.0160173	0.426983	0.545033	0.490935	0.763251	0.00616075	0.902958	0.548852	0.00298795	0.729509	0.0605979	0.573345
SP110	SP110	IFI41;IFI75;IPR1;VODI	SP110 nuclear body protein		SP110	-1.14867	-0.748757	-0.0357127	-0.119921	0.771974	0.580345	-0.0383732	0.0497126	0.0284263	-0.0429748	-0.0861767	0.223346	0.0588088	-0.0498256	0.0822637	0.000112538	7.92063e-12	0.770447	0.156983	1.51676e-09	6.79191e-12	0.977491	0.826937	0.857473	0.954202	0.468804	0.0116845	0.723282	0.526191	0.643602
G2E3	G2E3	KIAA1333;PHF7B	G2/M-phase specific E3 ubiquitin protein ligase		G2E3	-1.08263	0.580719	0.069693	0.170572	-0.690795	0.684527			0.0053092		-1.2073	0.365917	0.141995	0.19664	-0.0371356	0.00839459	8.30482e-06	0.711484	0.0486986	1.05935e-05	2.08007e-09			0.986407		8.54159e-07	0.0106683	0.440331	0.0900115	0.89039
SUB1	SUB1	P15;PC4;p14	SUB1 regulator of transcription		TOP2A	0.0298362	2.53053	-0.190308	-0.216578	0.5783	0.509463	0.499739	1.38962	0.0922408	1.30463	-0.253402	0.0717161	-0.194651	0.35996	0.241745	0.916149	2.1395e-07	0.674365	0.438291	0.00504525	0.00770259	0.935916	0.288095	0.927343	0.675219	0.737233	0.824827	0.755003	0.378773	0.839092
SMC1A	SMC1A	CDLS2;DXS423E;SB1.8;SMC1;SMC1L1;SMC1alpha;SMCB	structural maintenance of chromosomes 1A	Cohesin	TOP2A	-0.129152	1.09268	0.0594073	-0.0113218	0.393283	0.147669	0.285359	0.867969	0.110857	1.1657	-0.00238233	0.158681	0.0592748	0.145151	0.0278533	0.115402	7.71922e-13	0.524413	0.906904	0.000338488	0.0185998	0.587619	0.0438483	0.0769832	0.0337871	0.98686	0.227627	0.723282	0.353754	0.861569
TOP2A	TOP2A	TOP2;TP2A	DNA topoisomerase II alpha		TOP2A	-0.685398	1.02853	0.0281015	0.547673	0.620045	0.301366	0.312486	0.889243	0.0529818	1.02933	0.0226219	-0.125044	0.0837747	0.183275	0.246071	0.00140946	1.16848e-13	0.83246	0.0174005	0.00301967	0.0562362	0.240834	0.0050756	0.459618	0.0194303	0.918103	0.715169	0.852833	0.0429787	0.117771
TOP2B (2)	TOP2B	TOPIIB;top2beta	DNA topoisomerase II beta		TOP2A	-2.04495	1.19631	0.0226487	0.460172	0.958029	0.55997	0.299175	0.523329	0.106201	0.598972	0.0104544	0.0421189	0.107094	0.069193	0.20949	4.64719e-06	4.49162e-17	0.853178	0.0236361	5.15341e-06	0.000484222	0.373445	0.0648574	0.00992144	0.082367	0.959314	0.889833	0.768767	0.189512	0.117771
TOP2B (1)	TOP2B	TOPIIB;top2beta	DNA topoisomerase II beta		TOP2A	-2.06832	1.18263	-0.00507861	0.492395	0.938734	0.522597	0.261633	0.575282	0.0697152	0.559547	-0.00743553	0.0514842	0.100553	0.0773427	0.239781	2.01063e-05	3.56525e-16	0.976841	0.0206555	1.52148e-05	0.00113953	0.575786	0.0267024	0.317266	0.186949	0.97934	0.862096	0.800182	0.323477	0.152521
CHD2	CHD2	EEOC	chromodomain helicase DNA binding protein 2		CHD2	-0.977539	-0.0385081	-1.11143	0.543443	0.539921	0.234758	0.368868	0.458522	-0.444768	0.530905	0.193955	0.323628	-0.0682289	-0.546547	0.668998	0.162009	0.834989	0.00139573	0.30838	0.1256	0.432035	0.373445	0.216211	0.100858	0.317785	0.462929	0.76118	0.944883	0.120651	0.0601852
MTA2	MTA2	MTA1L1;PID	metastasis associated 1 family member 2	NuRD	CHD4	0.223591	2.90845	-0.755631	-1.38337	1.38111	0.706561	-0.00894713	1.76817	-0.063233	0.165477	-0.0662649	0.748037	-0.192763	0.43005	0.0188494	0.369389	8.60757e-23	0.000279406	3.97518e-05	4.16197e-12	0.000174379	0.995865	0.0225605	0.795759	0.88056	0.834072	5.86609e-05	0.601636	0.000615436	0.963109
MBD2	MBD2	DMTase;NY-CO-41	methyl-CpG binding domain protein 2	NuRD	CHD4	0.196931	2.94318	-0.789629	-1.47076	1.31046	0.729173		1.29425	-0.0943695	0.00781898	-0.0743161	0.740519	-0.179975	0.41795	0.0866774	0.353843	5.95783e-21	0.000112316	1.26777e-05	2.65435e-10	0.0001453		0.00492051	0.651159	0.995417	0.797771	3.95692e-05	0.647197	0.00137704	0.756876
CDK2AP1	CDK2AP1	DOC1;DORC1;ST19;doc-1;p12DOC-1	cyclin dependent kinase 2 associated protein 1		CHD4	0.191605	3.21709	-0.713923	-1.45774	1.49497	0.84301	0.792858	1.53507	-0.0240247	0.432603	-0.0990906	0.913632	-0.168426	0.310163	-0.0605176	0.469112	1.1361e-22	0.000328857	8.85858e-06	4.30794e-12	8.56109e-06	0.105119	0.0128926	0.935259	0.727955	0.752437	1.07718e-05	0.633757	0.00602189	0.846369
GATAD2A	GATAD2A	p66alpha	GATA zinc finger domain containing 2A	NuRD	CHD4	0.161536	2.88882	-0.59769	-1.16047	1.3003	0.768559		0.75995	0.0421905	0.682847	-0.0546406	1.08192	-0.112844	0.157054	-0.0139489	0.553325	1.29958e-17	0.00117559	0.000308728	2.49025e-07	9.74865e-05		0.0333774	0.857473	0.727955	0.835129	1.21616e-05	0.757083	0.464337	0.979008
CHD4	CHD4	CHD-4;Mi-2b;Mi2-BETA;SIHIWES	chromodomain helicase DNA binding protein 4	NuRD	CHD4	0.178769	2.55929	-0.510707	-1.09625	1.45894	0.769312	0.482278	1.58856	0.905267	0.291319	-0.130029	0.711709	-0.142361	0.404657	0.0438536	0.473255	2.57225e-16	0.00128455	0.000436886	2.02493e-12	1.48094e-05	0.490935	0.00138087	0.00127249	0.854131	0.56408	6.751e-05	0.717103	5.11344e-05	0.86548
GATAD2B	GATAD2B	MRD18;P66beta;p68	GATA zinc finger domain containing 2B	NuRD	CHD4	0.175211	2.68026	-0.722714	-1.43085	1.38726	0.821216		0.442946	-0.049097	-0.910683	-0.0994485	0.65422	-0.097893	0.284014	-0.0967013	0.428878	2.1936e-17	0.000279406	3.12279e-05	5.09478e-12	9.932e-06		0.208814	0.851328	0.677966	0.720512	0.000450649	0.807185	0.00988077	0.769787
CHD3	CHD3	Mi-2a;Mi2-ALPHA;SNIBCPS;ZFH	chromodomain helicase DNA binding protein 3	NuRD	CHD4	-0.122112	1.15622	-0.391362	-0.920394	1.29954	0.685866	0.408432	0.911105	0.137689	-0.104329	0.0928	0.650162	-0.0475131	0.104205	-0.036828	0.660275	0.000354934	0.0504012	3.80982e-05	1.39809e-08	2.0278e-06	0.836391	0.397386	0.683459	0.990804	0.822953	1.89288e-05	0.877459	0.630332	0.972083
RBBP4	RBBP4	NURF55;RBAP48;lin-53	RB binding protein 4, chromatin remodeling factor	B-MYB-MuvB;CAF-1;EMSY;NuRD;NuRF;PRC2.1;PRC2.2;SIN3A/B	CHD4	0.383667	1.07141	-0.439011	-0.122426	0.783518	0.606488	-0.186256	1.03471	0.259175	0.409966	0.213241	0.334202	-0.147394	0.491749	-0.123752	0.0759563	1.88093e-14	0.0100519	0.293028	7.30439e-11	1.85107e-08	0.745388	0.00138087	0.0760928	0.0361765	0.0628498	0.0466947	0.594304	0.000211549	0.427677
ZMYM3	ZMYM3	DXS6673E;MYM;XFIM;ZNF198L2;ZNF261	zinc finger MYM-type containing 3	BHC	CHD4	0.496272	0.55595	-0.273276	-0.948834	0.844644	0.240739		0.500866	1.0301	0.0579187	-0.170351	0.446152	-0.132685	0.261918	0.0725959	2.19464e-05	0.00384271	0.311282	0.0146552	5.0298e-08	0.16214		0.45032	3.3391e-10	0.962862	0.330638	0.0212198	0.835818	0.0127079	0.692944
ZNF644	ZNF644	BM-005;MYP21;NatF;ZEP-2	zinc finger protein 644		EHMT1	0.338042	0.133888	-0.19465	-0.724748	0.304457	0.0398326	0.0569886	1.13382	-0.137739	0.03035	-0.0926805	0.157539	-0.158895	0.234969	0.0286003	0.00845837	0.335917	0.186003	0.000926705	0.00443229	0.723329	0.972413	0.00075886	0.287755	0.990804	0.658002	0.340273	0.641489	0.00404746	0.898889
EHMT2	EHMT2	BAT8;C6orf30;G9A;GAT8;KMT1C;NG36	euchromatic histone lysine methyltransferase 2	CtBP;G9a/GLP	EHMT1	0.399589	0.0773809	-0.187393	-0.724807	0.405785	0.10515	0.0561443	1.42527	-0.264806	0.150434	-0.0711887	0.215002	-0.131337	0.210851	0.00461444	0.000165909	0.349527	0.161966	0.000255525	0.000191957	0.246202	0.974284	0.000700992	0.0001644	0.699105	0.621131	0.182432	0.670973	0.00236001	0.979008
EHMT1	EHMT1	EHMT1-IT1;EUHMTASE1;Eu-HMTase1;FP13812;GLP;GLP1;KLEFS1;KMT1D	euchromatic histone lysine methyltransferase 1	CtBP;G9a/GLP	EHMT1	0.356076	0.130333	-0.213015	-0.755631	0.446938	0.12752	0.286365	1.21348	-0.257346	0.0860085	-0.0838995	0.176257	-0.138082	0.190349	-0.0117854	0.184796	0.147246	0.125255	0.000365979	0.000111003	0.194434	0.594464	0.00651686	0.000366057	0.815255	0.601143	0.288295	0.674328	0.141866	0.942787
MTA1	MTA1		metastasis associated 1	NuRD	EHMT1	1.19972	1.01446	-1.0275	-1.47314	0.726612	0.282121	0.0344027	1.0796	-0.472095	0.0957431	0.046681	0.587102	0.0698253	0.177857	-0.0572573	0.0066754	8.00525e-14	2.72324e-05	1.25924e-06	1.09684e-05	0.0671323	0.974284	0.00394905	0.00443879	0.776686	0.8242	1.89288e-05	0.8403	0.220103	0.692944
CENPS/CENPS-CORT	CENPS;CENPS-CORT	APITD1;APITD1-CORT;CENP-S;CENPS;FAAP16;MHF1	centromere protein S;CENPS-CORT readthrough	Fanconi Anemia	IGHMBP2	0.129308	1.07348	-0.0668715	-0.551157	0.132055	0.166174	0.156349	0.390022	0.02921	0.232457	-0.0467774	0.216502	0.0179164	0.381048	0.297823	0.36795	1.55564e-10	0.810394	0.0219489	0.324183	0.112905	0.95988	0.33557	0.902089	0.78151	0.822953	0.220641	0.959902	0.00440303	0.371236
CDCA7L	CDCA7L	JPO2;R1;RAM2	cell division cycle associated 7 like		IGHMBP2	-0.0459419	1.01523	-0.107928	-0.290481	0.302452	0.158766	0.00648128	0.0982299	0.0937836	0.320611	0.0452529	0.267779	0.0248419	0.357192	0.073138	0.810286	7.29252e-13	0.443118	0.0278316	7.73416e-07	0.00248692	0.995865	0.71562	0.453759	0.534615	0.730125	0.00115913	0.921505	0.000937594	0.697804
ZNF512B	ZNF512B	GM632	zinc finger protein 512B		IGHMBP2	0.33722	1.27356	-0.0444329	-0.243728	0.329744	0.187468	0.0567079	0.194604	0.0159448	0.0328626	-0.0894435	0.240306	0.0251367	0.465197	-0.138421	0.106095	1.87632e-19	0.748095	0.0244934	6.98067e-08	4.97771e-05	0.966175	0.245075	0.918783	0.85724	0.417697	0.00604383	0.887163	0.00218438	0.180396
MBD1	MBD1	CXXC3;PCM1;RFT	methyl-CpG binding domain protein 1		IGHMBP2	0.181291	2.11966	0.168424	-0.316884	0.378486	0.457156		0.0959872	0.132412	-0.100873	0.0786114	0.143224	0.469058	0.549873	-0.0471736	0.28481	3.10791e-21	0.709017	0.042106	0.0039177	0.380261		0.564319	0.432957	0.918993	0.686329	0.473771	0.736385	0.325189	0.868506
TFCP2	TFCP2	LBP1C;LSF;LSF1D;SEF;TFCP2C	transcription factor CP2		IGHMBP2	0.38719	4.0248	-0.206367	-0.554712	0.12789	0.0879665			0.144348		-0.121321	-0.0100607	-0.0394329	0.168535	-0.105397	0.709241	7.70775e-05	0.480375	0.128772	0.752974	0.790493			0.702772		0.730125	0.970139	0.957433	0.831335	0.934932
PARP2	PARP2	ADPRT2;ADPRTL2;ADPRTL3;ARTD2;PARP-2;pADPRT-2	poly(ADP-ribose) polymerase 2		IGHMBP2	0.0488629	1.04168	0.100853	-0.0855942	-0.0355164	0.0556284	0.0183918	-0.0909771	-0.0307172	0.0021829	0.0299389	-0.0252582	0.0517292	0.16908	0.00367179	0.517914	2.30809e-18	0.525922	0.142549	0.534089	0.206638	0.993395	0.527829	0.757316	0.993183	0.766943	0.673877	0.689644	0.01997	0.979035
MECP2 (2)	MECP2	AUTSX3;MRX16;MRX79;MRXS13;MRXSL;PPMX;RS;RTS;RTT	methyl-CpG binding protein 2		IGHMBP2	0.302238	2.00041	-0.0566016	-0.596471	0.244948	0.026677	0.027313	-0.107549	0.00149433	0.136807	-0.0515723	0.26241	0.106583	0.334407	-0.0422631	0.0768895	3.10791e-21	0.86024	0.0207834	0.0517046	0.842467	0.993395	0.614245	0.994573	0.815255	0.776848	0.213803	0.807185	0.0132971	0.832912
MECP2 (1)	MECP2	AUTSX3;MRX16;MRX79;MRXS13;MRXSL;PPMX;RS;RTS;RTT	methyl-CpG binding protein 2		IGHMBP2	0.257594	2.09465	-0.106477	-0.604435	0.298259	0.0444626	0.109105	-0.0454628	0.0136572	0.0793578	-0.0905519	0.285424	0.0263281	0.362692	-0.0358939	0.0496369	3.15903e-24	0.698021	0.0162322	0.00432856	0.710247	0.97036	0.794882	0.926529	0.815255	0.48421	0.0990693	0.957695	0.000458518	0.805233
IGHMBP2	IGHMBP2	CATF1;CMT2S;HCSA;HMN6;SMARD1;SMUBP2;ZFAND7	immunoglobulin mu DNA binding protein 2		IGHMBP2		3.14454								-0.289274				-0.258674	0.302703		1.09268e-13								0.92432				0.0608816	0.721484
TOP3A	TOP3A	MGRISCE2;PEOB5;TOP3;ZGRF7	DNA topoisomerase III alpha	RMI/BLM	IGHMBP2	0.254678	1.4216	0.0223043	-0.373208	0.525571	0.203913	0.272341	-0.236355	0.0134364	-0.120099	-0.058675	0.415021	0.220386	0.787291	0.503913	0.00154173	5.14166e-11	0.957428	0.145336	0.000381601	0.125739	0.935916	0.489289	0.942191	0.832459	0.732419	0.0140975	0.602583	0.000150336	0.210711
RMI2	RMI2	BLAP18;C16orf75	RecQ mediated genome instability 2	RMI/BLM	IGHMBP2	0.237287	1.45014	0.0109703	-0.391506	0.538601	0.188188	0.239506	-0.264138	0.0138052	-0.104348	-0.0645369	0.44554	0.238259	0.799065	0.480856	0.0059085	1.63935e-11	0.979842	0.126073	0.00038407	0.16265	0.95988	0.425647	0.938662	0.856769	0.662011	0.00665708	0.554608	0.000130183	0.237034
RMI1	RMI1	BLAP75;C9orf76;FAAP75	RecQ mediated genome instability 1	RMI/BLM	IGHMBP2	0.277651	1.39248	0.0427917	-0.345544	0.530175	0.207186	0.270402	-0.169351	0.0206324	-0.112713	-0.0618395	0.413119	0.192581	0.754398	0.502841	0.00117145	4.8964e-11	0.908659	0.142563	0.000166597	0.0888602	0.935916	0.601462	0.904663	0.839979	0.668001	0.00799837	0.666858	0.000130183	0.219557
BLM	BLM	BS;MGRISCE1;RECQ2;RECQL2;RECQL3	BLM RecQ like helicase	RMI/BLM	IGHMBP2	0.226653	1.38463	0.144104	-0.262124	0.322319	0.126867	0.153164	-0.203734	0.0257227	-0.100568	-0.0412261	0.195058	0.0791407	0.804909	0.483986	0.00169558	4.58198e-12	0.648432	0.160757	0.000945542	0.133384	0.964367	0.504868	0.877498	0.846651	0.776848	0.164497	0.813863	0.000141321	0.186144
FAAP24	FAAP24	C19orf40	FA core complex associated protein 24	Fanconi Anemia	IGHMBP2	0.153658	1.12464	-0.010546	-0.360732	0.3468	0.165908	0.0806432		0.160863	-0.558817	-0.0910637	0.246529	0.0660174	0.734091	0.249976	0.301219	6.4584e-09	0.979842	0.107513	0.0166196	0.263181	0.972413		0.453759	0.260438	0.711677	0.25913	0.887128	0.000178584	0.424473
CENPX	CENPX	CENP-X;D9;FAAP10;MHF2;STRA13	centromere protein X	Fanconi Anemia	IGHMBP2	0.141583	1.08208	-0.173773	-0.242466	0.243279	0.179926		0.173005	0.120495	-0.5138	-0.0460176	0.131829	0.000554013	0.587332	0.28313	0.38968	5.94268e-07	0.594488	0.287133	0.0339566	0.0561069		0.430882	0.407362	0.82059	0.819412	0.546159	0.998155	0.00165216	0.287175
ZBTB33	ZBTB33	ZNF-kaiso;ZNF348	zinc finger and BTB domain containing 33		IGHMBP2	-0.150904	1.3292						0.520366	0.0840713	-0.959478	-0.0419287		0.227219	-0.354886	-0.446735	0.860711	0.000512294						0.266331	0.856255	0.815255	0.927272		0.735268	0.171469	0.286864
FBXO11	FBXO11	FBX11;IDDFBA;PRMT9;UBR6;UG063H01;VIT1	F-box protein 11	SCF	IGHMBP2	-0.50268	1.18084	-0.00212047	-0.327462	0.28175	0.0480606		-0.028106	0.318585	-0.827874	-0.0769177	0.300163	0.026404	0.167472	-0.159234	0.207018	4.84708e-06	0.993615	0.102188	0.125206	0.7299		0.951514	0.162551	0.815255	0.730125	0.0923847	0.946834	0.322959	0.643602
CDYL2	CDYL2	PCCP1	chromodomain Y like 2		IGHMBP2	0.419173	1.35642	-0.364142	-0.70235	0.663396	0.782599			0.764265		0.870806	0.286378	0.22	-0.18726	0.514054	0.0105742	0.00041124	0.292493	0.0166108	0.000320739	8.34523e-05			0.325658		0.120037	0.187753	0.569851	0.105781	0.47123
CBX5	CBX5	HEL25;HP1;HP1A	chromobox 5	KAP1-HP1	CBX5	-0.00491483	0.175314	-0.0592199	-0.0526611	0.136284	-0.0543164	0.0313701	6.03221	3.56366	0.185765	0.288174	0.219393	-0.0330882	-0.0458002	-0.283195	0.987736	0.834989	0.708343	0.520256	0.0130518	0.396712	0.985528	0.0724808	7.79718e-06	0.9075	0.488888	0.01081	0.855771	0.724869	0.72994
CBX3	CBX3	HECH;HP1-GAMMA;HP1Hs-gamma	chromobox 3	KAP1-HP1;L3MBTL1	CBX5	0.16499	1.04042	-0.104127	-0.491499	0.615576	0.204192	0.106859	3.64466	2.60198	0.215985	0.0176787	0.21192	-0.140159	0.292934	-0.0453376	0.124784	0.00227659	0.614587	0.00956626	1.05117e-07	0.0635045	0.95988	0.000243416	0.000366057	0.815255	0.973587	0.0949426	0.709291	0.000785937	0.950942
MPHOSPH8	MPHOSPH8	HSMPP8;TWA3;mpp8	M-phase phosphoprotein 8	HUSH	CBX5	-0.0194651	0.425161	-0.0203217	0.0165072	0.0436143	-0.0813636	0.193846	1.63211	1.67577	0.177732	0.226331	0.0844341	-0.0142096	-0.140785	-0.155058	0.889447	7.75016e-05	0.897257	0.817576	0.641378	0.301939	0.796151	0.000700992	1.5259e-06	0.661	0.0484415	0.400336	0.957695	0.0847219	0.292654
UHRF1	UHRF1	ICBP90;Np95;RNF106;TDRD22;hNP95;hUHRF1;huNp95	ubiquitin like with PHD and ring finger domains 1		CBX5	-0.262303	2.25797	-0.583734	-1.62469	1.5273	1.03313		4.12966	3.13714	-0.185009	-0.143654	0.472158	0.233288	0.138563	-0.04192	0.0131474	2.01595e-10	1.03152e-06	1.45347e-07	4.73439e-12	9.87907e-11		0.00394905	9.52337e-08	0.866072	0.524849	0.000401259	0.101648	0.112223	0.844759
ATRX	ATRX	JMS;MRX52;RAD54;RAD54L;XH2;XNP;ZNF-HX	ATRX chromatin remodeler	KAP1-ATRX	CBX5	-1.04596	0.448427	0.0673768	0.50266	0.173551	0.234952	-0.0876416	1.58555	0.989431		-0.0191033	-0.29794	0.0981674	0.0283782	-0.0583906	0.440701	0.0177618	0.817675	0.0206935	0.505291	0.104589	0.966175	0.00210247	0.00127249		0.962605	0.539407	0.866036	0.96091	0.900595
COMMD3-BMI1/BMI1	COMMD3-BMI1;BMI1	BMI1;FLVI2/BMI1;PCGF4;RNF51;flvi-2/bmi-1	COMMD3-BMI1 readthrough;BMI1 proto-oncogene, polycomb ring finger	PRC1;ncPRC1	COMMD3-BMI1/BMI1		0.253685							0.272058		2.37901				0.215159		0.0458005							0.14406		2.29025e-09				0.344988
CBX2	CBX2	CDCA6;M33;SRXY5	chromobox 2	PRC1	COMMD3-BMI1/BMI1	0.0860772		0.00105555			0.184488			0.151463		1.63183				0.216395	0.572545		0.996005			0.310166			0.588497		3.00216e-06				0.687755
PHF19	PHF19	MTF2L1;PCL3;TDRD19B	PHD finger protein 19	PRC2.1	COMMD3-BMI1/BMI1		-0.645226	-0.050302			0.230164			-0.53443		2.21328				0.516845		0.0552258	0.859185			0.115653			0.36505		9.4916e-07				0.60852
PHF1	PHF1	MTF2L2;PCL1;PHF2;TDRD19C;hPHF1	PHD finger protein 1	PRC2.1	COMMD3-BMI1/BMI1			-0.146926								2.24436							0.245386								1.10558e-07
EZH1	EZH1	KMT6B	enhancer of zeste 1 polycomb repressive complex 2 subunit	PRC2.1;PRC2.2	COMMD3-BMI1/BMI1			-0.00553924	-0.373315		0.130569			0.22414		1.15563			0.0172119	0.0956743			0.979842	0.0353634		0.219775			0.529823		9.1514e-07			0.872858	0.799756
PHC3	PHC3	EDR3;HPH3	polyhomeotic homolog 3	PRC1	PHC3	0.00948371	0.543919	-0.0237814	-0.151456	0.667031	0.272212	0.0207636	0.3166	0.0558619	0.72913	1.83482	0.966237	0.157261	0.310693	0.10511	0.984824	0.0224277	0.901554	0.415784	1.12771e-06	0.0254756	0.985528	0.312391	0.826905	0.369231	1.19478e-07	0.000234997	0.483043	0.122144	0.692944
PHC2	PHC2	EDR2;HPH2;PH2	polyhomeotic homolog 2	PRC1	PHC3	0.432381	0.489241	0.168516	-0.256926	1.44914	0.355503	0.343598	0.438616	0.284567	1.93267	3.19539	1.62899	0.394329	0.279374	0.126729	0.305025	0.00236237	0.506784	0.0486655	5.7068e-11	0.000132906	0.765337	0.109847	0.116496	0.00140266	1.93897e-14	5.57784e-10	0.0729495	0.085373	0.579193
CBX8	CBX8	PC3;RC1	chromobox 8	PRC1	PHC3	0.113041	-0.183345	0.0354675	-0.197076	1.54543	0.477207	0.0717719	0.478763	0.324711	1.83912	2.99065	0.680445	0.130404	0.230228	-0.0480546	0.664997	0.303187	0.757552	0.0435132	2.49017e-15	3.48088e-06	0.882994	0.000716275	0.0084811	4.10847e-05	6.61674e-14	2.8703e-09	0.357492	0.0228585	0.683327
CBX4	CBX4	NBP16;PC2	chromobox 4	PRC1	PHC3	0.481341	0.173029	-9.85554e-05	-0.392052	0.778133	0.357337	-0.0409761	0.166977	0.430925	0.351761	1.56024	1.84757	0.130186	0.321776	-0.0914169	0.048495	0.0590166	0.998768	0.0132225	3.51442e-06	0.00316632	0.969787	0.274353	0.000522038	0.0754765	1.10146e-10	2.73192e-08	0.709291	0.00380102	0.408046
ORC2	ORC2	ORC2L	origin recognition complex subunit 2	ORC	ORC1	-0.653436	1.91418	-0.00415877	0.755854	0.35271	0.232148	0.0847355	0.790794	1.13697	1.40608	1.67527	0.159821	-0.0109164	3.59645	2.50022	0.0995696	1.87643e-16	0.979842	0.00605597	0.0266691	0.0365047	0.935916	0.00231344	0.0404331	0.0049138	3.95373e-05	0.535392	0.960955	6.98323e-16	0.0137023
LRWD1	LRWD1	CENP-33;ORCA	leucine rich repeats and WD repeat domain containing 1		ORC1	-0.659378	1.98566	-0.0195087	0.767816	0.335058	0.24916	0.084019	0.789373	1.22822	1.47849	1.78164	0.203084	-0.00986121	3.63196	2.42431	0.136259	6.38471e-18	0.890439	0.00496984	0.0619457	0.0289075	0.95988	0.000942283	0.0264047	0.00520043	1.57412e-05	0.455663	0.960955	6.98323e-16	0.0210742
ORC1	ORC1	HSORC1;ORC1L;PARC1	origin recognition complex subunit 1	ORC	ORC1	-0.643587	1.27845	-0.0286418	0.541335	0.276697	0.247174	0.0115234	0.462749	1.01906	0.824439	1.58013	0.277316	0.0139362	2.89745	2.01609	0.11739	2.57225e-16	0.843328	0.00131674	0.08725	0.00798596	0.990502	0.0890342	0.0297704	0.0025421	1.18716e-05	0.241832	0.957394	6.98323e-16	0.0210742
ORC4	ORC4	ORC4L;ORC4P	origin recognition complex subunit 4	ORC	ORC1	-0.695756	0.876387	-0.0612802	0.656607	0.477263	0.239637			1.1366	1.21074	1.63682	-0.237424	-0.11614	2.95274	1.8657	0.150982	0.00137169	0.757552	0.0180317	0.0554236	0.171244			0.0659567	0.0025421	0.000270907	0.504699	0.689644	1.54549e-12	0.0545966
ORC5	ORC5	ORC5L;ORC5P;ORC5T;PPP1R117	origin recognition complex subunit 5	ORC	ORC1	-0.418877	1.33651	0.446278	1.11393	0.333042	0.303312			1.31169	-0.0545775	1.43178	0.0176342		2.66117	2.57724	0.229743	0.000141881	0.0628214	0.00387787	0.0634755	0.210751			0.0178924	0.991547	7.19639e-05	0.979256		3.89762e-07	0.00945313
ORC3	ORC3	LAT;LATHEO;ORC3L	origin recognition complex subunit 3	ORC	ORC1	-1.65451	2.05173	-0.0128249	-0.770544	1.76704	1.34583	0.149913	0.788201	1.32617	0.851782	1.62799	0.120547	-0.029066	2.70077	2.25631	0.208326	0.00361131	0.949413	0.190133	0.00335465	0.0141097	0.889263	0.0220397	0.0106139	0.757381	5.46349e-05	0.702481	0.913596	0.000136768	0.269717
NFRKB	NFRKB	INO80G	nuclear factor related to kappaB binding protein	INO80	INO80B	1.34315		-0.162993	-0.47426	1.50632	0.87578			0.503293		-0.171458	2.16335	-0.630153	0.351299	-0.413382	0.00226655		0.652719	0.0811713	0.000162355	0.00191045			0.0475276		0.766943	0.000369895	0.176384	0.0592848	0.55509
INO80B	INO80B	HMGA1L4;HMGIYL4;IES2;PAP-1BP;PAPA-1;PAPA1;ZNHIT4;hIes2	INO80 complex subunit B	INO80	INO80B	1.38013		-0.248146	-0.37792	1.38491	0.858959			0.540894		-0.0954863	2.02315	-0.394426	0.352281	-0.426247	0.00226655		0.426275	0.0926583	0.000281154	0.000350989			0.0356684		0.827941	0.000120576	0.48233	0.041225	0.494878
ACTR5	ACTR5	Arp5;INO80M	actin related protein 5	INO80	INO80B	1.20326		-0.27198	-0.411894	1.65057	0.945089			0.433565		-0.0987272	2.18881	-0.436774	0.455288	-0.385842	0.00224567		0.480375	0.154524	1.76273e-05	0.00103104			0.0645178		0.864826	0.000395905	0.594304	0.0228091	0.540702
INO80C	INO80C	C18orf37;IES6;hIes6	INO80 complex subunit C	INO80	INO80B	1.19609		-0.163689	-0.417652	1.56184	0.865841			0.416417		-0.161252	2.04154	-0.400881	0.129541	-0.267252	0.0115122		0.680791	0.0951521	0.00010084	0.000737066			0.174014		0.786151	0.00021099	0.539504	0.629435	0.720934
INO80E	INO80E	CCDC95	INO80 complex subunit E	INO80	INO80B	0.808574		-0.46619	-0.467562	1.75778	0.811388			0.514708		-0.174508	2.19296	-0.0974261	0.300555	-0.190981	0.193876		0.42248	0.0926149	4.60734e-05	0.0139188			0.0987703		0.752714	8.17911e-05	0.931199	0.312058	0.825434
UCHL5	UCHL5	CGI-70;INO80R;UCH-L5;UCH37	ubiquitin C-terminal hydrolase L5	INO80	INO80B	1.66715		-0.146632	-0.443586	1.32982	0.815889			0.310375		-0.184764	2.14583	-0.247366	-0.158818	-0.191518	0.0631955		0.61848	0.16848	0.000191957	0.00329932			0.138196		0.730125	4.38015e-05	0.761825	0.708749	0.765718
INO80	INO80	INO80A;INOC1	INO80 complex ATPase subunit	INO80	INO80B	0.899168		-0.175294	-0.562877	1.60629	0.768392			0.446144		-0.0919118	1.85988	-0.480216	-0.456642	-0.313751	0.254436		0.651714	0.123866	8.44821e-05	0.0137625			0.0826904		0.858465	0.000621017	0.440331	0.421017	0.643602
TFPT	TFPT	FB1;INO80F;amida	TCF3 fusion partner	INO80	INO80B	1.38325		-0.171235	-1.07592	1.60178	1.0171			0.431744		-0.459723	2.26052	-0.193874	-0.0984758	-0.158337	0.0059085		0.792523	0.0316282	4.7102e-05	0.00186859			0.0645178		0.514079	0.000621017	0.877459	0.796923	0.834038
TBRG1	TBRG1	NIAM;TB-5	transforming growth factor beta regulator 1		INO80B	1.29391		0.0311545	-0.918475	1.30275	0.689063			0.254331		-0.0887242	2.02993	0.16945	-0.0720784	-0.234084	0.0529499		0.927595	0.0261538	0.000350971	0.00817394			0.283189		0.824631	8.44461e-05	0.858753	0.854002	0.700374
ZMYND8 (2)	ZMYND8	PRKCBP1;PRO2893;RACK7	zinc finger MYND-type containing 8		INO80B	0.795849		0.00748358	-0.516924	0.802775	0.266863			0.302072		-0.125937	1.97172		0.475227		0.299108		0.987058	0.097803	0.0141112	0.233253			0.0564413		0.736264	1.21581e-07		0.42337
YY1	YY1	DELTA;GADEVS;INO80S;NF-E1;UCRBP;YIN-YANG-1	YY1 transcription factor	INO80	INO80B	1.06139		-0.216381	-0.395635	1.1083	0.575538			0.356937		-0.220175	1.24791	-0.298383	1.28049	-0.0548822	0.00273501		0.441882	0.132864	3.77298e-05	0.00462908			0.0464683		0.589407	0.00218135	0.601636	0.000455933	0.912111
INO80D	INO80D		INO80 complex subunit D	INO80	INO80B	1.60962		-0.150119	-0.318439	1.19574	0.614107			0.275542		0.0686611	1.50564	-0.152697	0.757556	-0.258312	0.0130694		0.648436	0.224677	0.00136464	0.0111292			0.364886		0.892389	0.000233653	0.858753	0.0352128	0.700374
MCRS1	MCRS1	ICP22BP;INO80Q;MCRS2;MSP58;P78	microspherule protein 1	INO80;NSL	INO80B	1.99413		0.0971439	-0.281206	1.13693	0.59082			0.154448		-0.146947	1.01672	-0.36703	0.175991	-0.143128	0.000790659		0.58192	0.392804	0.000672046	0.0152771			0.631805		0.743842	0.00471037	0.520744	0.60701	0.726242
ZNF148	ZNF148	BERF-1;BFCOL1;GDACCF;HT-BETA;ZBP-89;ZFP148;pHZ-52	zinc finger protein 148		INO80B	0.417665	0.17453	-0.172774	-0.46602	0.640507	0.400245	0.163021	0.494301	0.282269	-0.192028	0.033011	1.16043	-0.0939236	0.265918	-0.221702	0.00561512	0.20852	0.456436	0.0207384	0.000338668	0.00406243	0.712065	0.386527	0.143049	0.847766	0.927272	0.00012554	0.855218	0.0195826	0.542423
ACTR8	ACTR8	ARP8;INO80N;hArp8	actin related protein 8	INO80	INO80B	1.00039	-0.586482	-0.231223	0.196537	1.26526	0.544409	0.292962	-0.206073	0.350405	-0.135018	0.00658686	1.06965	-0.102536	-0.36015	-0.381052	0.288668	1.3592e-06	0.507026	0.551289	0.00201709	0.00361286	0.933954	0.208814	0.0889943	0.78151	0.990958	0.00375541	0.886009	0.5268	0.416856
NSD3 (1)	NSD3	KMT3F;KMT3G;WHISTLE;WHSC1L1;pp14328	nuclear receptor binding SET domain protein 3		INO80B	2.19062	1.872	-0.307138	-0.419241	1.27102	1.21579	0.15499	0.510219	0.45747	-0.166604	-0.0498957	3.12053	0.533917	1.89863	-0.112911	0.360894	1.56784e-12	0.155399	0.134961	0.0670403	0.0310192	0.935916	0.248671	0.0275927	0.828808	0.827831	1.45917e-05	0.729509	0.044623	0.697804
CDK9	CDK9	C-2k;CDC2L4;CTK1;PITALRE;TAK	cyclin dependent kinase 9	P-TEFb	CDK9	0.0316659			0.112579	0.658643	0.312903						1.86716	0.400605	0.0833406		0.909728			0.646908	0.00331446	0.0201278						1.1758e-06	0.0145584	0.711996
BRD9	BRD9	LAVS3040;PRO9856	bromodomain containing 9	GBAF	CDK9	0.103051			0.354606	0.573272	0.324363						2.73418	0.608292	0.318357		0.766376			0.338215	0.0611843	0.175685						2.43746e-07	0.0397751	0.200676
PWWP2B	PWWP2B	PWWP2;bA432J24.1;pp8607	PWWP domain containing 2B		CDK9	-0.274948			-0.179128	0.54291	0.10001	1.1699					2.91837	0.591224	-0.00661041		0.464899			0.420028	0.0459192	0.500599	0.313868					1.87862e-09	0.106978	0.978098
MED30	MED30	MED30S;THRAP6;TRAP25	mediator complex subunit 30	Mediator	CDK9									0.0702264		-0.127247	1.33322		-0.532452										0.926529		0.835129	7.79855e-07		0.00398322
MED22	MED22	MED24;SRB6;SURF5;surf-5	mediator complex subunit 22	Mediator	CDK9	-0.134951	-0.0614996	0.00332033	-0.2798	0.408919	0.461021	-0.136164		0.221186	-0.0827117	-0.0546828	1.41763	0.0256725	-0.585228		0.694376	0.825199	0.993206	0.160882	0.0171369	0.0083666	0.935916		0.725986	0.9075	0.933882	0.00037915	0.959902	0.00109827
CDK8	CDK8	K35	cyclin dependent kinase 8	CKM	CDK9			-0.237722	-0.190234	0.456648	-0.0494459			0.0375493		0.278765	1.04831		-0.337373				0.507026	0.5244	0.140742	0.784081			0.887352		0.396259	0.000109488		0.0260635
BICRA	BICRA	GLTSCR1	BRD4 interacting chromatin remodeling complex associated protein	GBAF	CDK9	-0.981465			-0.107677	0.117217	-0.172093						2.03235	0.546275	0.763935		0.197245			0.850253	0.815623	0.64946						7.88137e-06	0.531004	0.101975
BRD4	BRD4	CAP;HUNK1;HUNKI;MCAP	bromodomain containing 4		NSD2	-0.393184	-0.0607278	-0.177579	-0.287689	0.950648	0.503748			0.178207	0.10951	0.0320018	6.24852	0.966276	-0.132154	0.00630235	0.752789	0.549351	0.484222	0.458097	0.155224	0.102041			0.116496	0.907238	0.87499	2.00101e-07	0.0136286	0.850123	0.980197
BRD3	BRD3	ORFX;RING3L	bromodomain containing 3		NSD2	0.283414		0.0242117	0.341091	0.550505	0.268357			0.127737		-0.018279	5.73185	1.07565	0.508943	0.0168312	0.797702		0.954094	0.236496	0.307775	0.335898			0.409445		0.957431	9.39264e-09	0.0129517	0.187783	0.902985
NSD2	NSD2	KMT3F;KMT3G;MMSET;REIIBP;TRX5;WHS;WHSC1	nuclear receptor binding SET domain protein 2		NSD2	-0.267313	0.0793247	-0.0425828	-0.707181	0.980529	0.23985	0.194421	-0.118107	0.189676	0.179348	-0.131456	3.51626	0.280003	0.202326	-0.113884	0.0143226	0.376531	0.862413	0.0512922	0.00162453	0.00357936	0.95988	0.646142	0.30152	0.675219	0.45019	3.32451e-07	0.647197	0.303626	0.446246
CCNT1	CCNT1	CCNT;CYCT1;HIVE1	cyclin T1	P-TEFb	NSD2	-0.0229869		0.149694	0.0897056	0.797114	0.066164			0.169416		-0.032228	2.19357	0.203539	0.204283	-0.0337182	0.959348		0.502428	0.490259	0.00969119	0.627629			0.0749927		0.889391	2.25367e-06	0.568429	0.21614	0.872935
BRD2	BRD2	BRD2-IT1;D6S113E;FSH;FSRG1;NAT;O27.1.1;RING3;RNF3	bromodomain containing 2		NSD2	1.32642		0.223697	-0.0509106	-0.548865	-0.292639			0.0435341		0.0265244	5.80265	1.70984	0.851274	0.139347	0.201672		0.506784	0.90414	0.339557	0.500592			0.94185		0.962991	1.95967e-06	0.000272104	0.049224	0.424473
SUPT5H	SUPT5H	SPT5;SPT5H;Tat-CT1	SPT5 homolog, DSIF elongation factor subunit	DSIF complex	NSD2	0.0476636	0.0619788	-0.0199261	-0.18788	0.3762	0.119339	-0.367966		-0.0251581		0.024451	1.29272	0.218958	-0.166532	0.128449	0.757809	0.700072	0.962527	0.52358	0.00930243	0.366602	0.827643		0.929552		0.947768	5.59848e-07	0.647197	0.638786	0.287175
ATAD5	ATAD5	C17orf41;ELG1;FRAG1	ATPase family AAA domain containing 5		NSD2	0.0720312	-0.0222741	-0.110007	0.125159	0.747917	0.258059	0.072832	-0.0173502	0.0540952	0.000465478	-0.11135	1.76273	-0.141509	0.980691	-0.166984	0.428878	0.626876	0.335823	0.551289	0.00181065	0.000727298	0.712065	0.719638	0.468328	0.995417	0.224883	2.58028e-05	0.750304	0.000479718	0.180396
POLE3	POLE3	CHARAC17;CHRAC17;CHRAC2;YBL1;p17	DNA polymerase epsilon 3, accessory subunit	Base Excision Repair Complex;CHRAC	NSD2	-0.833625	0.501184	-0.103409	-0.689696	0.781559	0.510916	-0.00720903	-0.275807	0.250191	0.138827	-0.254657	2.09064	-0.309966	0.296239	-0.458994	0.0626655	0.000354934	0.776057	0.00438807	4.69887e-06	3.24939e-06	0.997943	0.330225	0.315935	0.815255	0.355204	1.08447e-09	0.234661	0.0155106	0.0836538
CHRAC1	CHRAC1	CHARC1;CHARC15;CHRAC-1;CHRAC-15;CHRAC15;YCL1	chromatin accessibility complex subunit 1	CHRAC	NSD2	-0.788116	0.501174	-0.0988056	-0.674509	0.68335	0.416143	-0.0225534	-0.308163	0.172856	0.108506	-0.177655	2.06599	-0.225581	0.289748	-0.411021	0.0776323	0.00033732	0.792523	0.00278687	3.67011e-05	8.0113e-05	0.995865	0.272274	0.540648	0.815255	0.56408	3.83435e-10	0.474804	0.0172559	0.163093
BAZ1A	BAZ1A	ACF1;WALp1;WCRF180;hACF1	bromodomain adjacent to zinc finger domain 1A	ACF;CHRAC	NSD2	-0.801086	0.394313	-0.0958991	-0.767992	0.711912	0.388764	-0.0434688	-0.237802	0.186303	0.0659517	-0.223222	2.27439	-0.164007	0.165674	-0.393532	0.0753165	0.000251816	0.765654	0.000864366	2.09591e-05	7.83194e-05	0.985528	0.248671	0.400618	0.815255	0.347941	9.52618e-11	0.667427	0.17268	0.117771
NIPBL	NIPBL	CDLS;CDLS1;IDN3;IDN3-B;Scc2	NIPBL cohesin loading factor	Cohesin loading complex	NSD2	-0.354185	-0.214352	-0.070937	-0.175331	1.04273	0.287912			1.44884		-0.018951	1.72154	0.0101263	0.0165277	-0.111516	0.0257571	0.465411	0.329685	0.0206555	1.80651e-10	2.47687e-06			5.84243e-08		0.929264	3.64638e-10	0.953014	0.907938	0.557237
MAU2	MAU2	KIAA0892;MAU2L;SCC4;mau-2	MAU2 sister chromatid cohesion factor	Cohesin loading complex	NSD2	-0.328167		0.149961	-0.217036	0.666518	0.161313			0.964196		-0.0520765	1.43513	-0.0554738	-0.540193	-0.11235	0.184216		0.317748	0.331424	0.000112886	0.0818579			0.00131488		0.778543	1.51545e-06	0.921505	0.0104225	0.514304
INTS9	INTS9	CPSF2L;INT9;RC74	integrator complex subunit 9	Integrator	NSD2	0.262675		-0.227119	-0.698536	0.824565	0.259003			0.259068		-0.142227	1.2017	-0.0859571	-0.00570056	0.0332639	0.0334507		0.306091	0.0144998	0.00010399	0.0865122			0.0155566		0.50231	0.000382462	0.876614	0.978014	0.886707
INTS13	INTS13	ASUN;C12orf11;GCT1;Mat89Bb;NET48;SPATA30	integrator complex subunit 13	Integrator	NSD2	0.31724		-0.249933	-0.716834	0.9138	0.301316			0.17284		-0.113909	1.29591	-0.141448	0.0431211	0.0739771	0.000238536		0.306091	0.0506105	5.63192e-05	0.0598568			0.0270089		0.621131	5.86609e-05	0.760322	0.894845	0.760163
INTS5	INTS5	INT5;KIAA1698	integrator complex subunit 5	Integrator	NSD2	0.234447		-0.244861	-0.610931	0.698978	0.273971			0.143875		-0.0873733	1.03878	-0.0749475	-0.0898957	0.00207627	0.0174816		0.311282	0.0219489	0.000257518	0.040772			0.133409		0.665262	0.000700479	0.882012	0.595536	0.989904
INTS14	INTS14	C15orf44;VWA9	integrator complex subunit 14	Integrator	NSD2	0.288016		-0.253694	-0.56561	0.856451	0.315567			0.186638		-0.171711	1.28058	-0.104343	-0.000213612	-0.0690582	0.0020256		0.306091	0.0308433	0.000133484	0.0320121			0.302197		0.46112	0.000249446	0.852833	0.99916	0.84219
INTS4	INTS4	INT4;MST093	integrator complex subunit 4	Integrator	NSD2	0.217946		-0.223885	-0.575058	0.65304	0.235873			0.128238		-0.200567	1.18574	0.0443153	0.0630199	0.03827	0.147523		0.317748	0.0735493	0.00385029	0.223437			0.0709505		0.278276	0.00151327	0.951827	0.787878	0.760163
INTS10	INTS10	C8orf35;INT10	integrator complex subunit 10	Integrator	NSD2	0.254451		-0.247989	-0.613929	0.690772	0.250373			0.212737		-0.22409	1.20225	0.0467379	0.0926451	0.0672893	0.0358945		0.401648	0.0231041	0.000990162	0.1966			0.0914861		0.43627	9.9897e-05	0.953014	0.635983	0.825916
ZMYND8 (1)	ZMYND8	PRKCBP1;PRO2893;RACK7	zinc finger MYND-type containing 8		NSD2	0.252817		-0.511083	-1.23724	1.49248	0.774585			0.355615		-0.114891	1.98659	0.315377	-0.239781	-0.0936051	0.729373		0.0556368	0.0155706	0.000308808	0.00742889			0.0882581		0.747075	1.80941e-06	0.699805	0.538308	0.81797
PPP2CA/PPP2CB	PPP2CA;PPP2CB	NEDLBA;PP2Abeta;PP2Ac;PP2CA;PP2CB;PP2Calpha;RP-C	protein phosphatase 2 catalytic subunit alpha;protein phosphatase 2 catalytic subunit beta		NSD2	0.343274		-0.21462	-0.911012	0.576918	0.177053			0.273284		-0.236864	1.24331	0.0514441	-0.167515	0.104169	0.0393278		0.507026	0.00216501	0.0144955	0.289771			0.26885		0.514079	0.000636506	0.942515	0.329213	0.760658
INTS11	INTS11	CPSF3L;CPSF73L;INT11;RC-68;RC68	integrator complex subunit 11	Integrator	NSD2	0.171215		-0.15246	-0.529078	1.02588	0.445722			0.0173231	-0.282803	0.0435895	0.982076	-0.182168	0.174312	0.183643	0.619122		0.560315	0.0479789	4.18304e-05	0.00706133			0.942191	0.677223	0.853784	0.0107144	0.717103	0.49717	0.31764
ZNF687	ZNF687	PDB6	zinc finger protein 687		NSD2	0.195091	0.281885	-0.450324	-0.695984	1.25869	0.730946			0.431504	0.230528	-0.177365	1.6895	-0.205595	0.666838	-0.11822	0.184216	0.3571	0.104551	0.042106	0.000299572	0.0135193			0.039969	0.948085	0.631493	2.99116e-05	0.723282	9.83342e-05	0.814872
SMARCA5	SMARCA5	ISWI;SNF2H;WCRF135;hISWI;hSNF2H	SWI/SNF related, matrix associated, actin dependent regulator of chromatin, subfamily a, member 5	ACF;B-WICH;CHRAC;NoRC;RSF;WICH	NSD2	-0.253099	0.170391	-0.719302	-0.932304	0.756006	0.57017	-0.0620898	0.0209334	0.135038	-0.0369137	-0.182017	1.70173	0.374893	-0.194764	-0.170249	0.39641	0.000593388	3.5025e-05	4.66564e-05	0.000111003	1.75443e-07	0.935916	0.82063	0.30397	0.857707	0.120037	2.45093e-09	0.0832451	0.120949	0.159198
KDM1B	KDM1B	AOF1;C6orf193;LSD2	lysine demethylase 1B	PR-DUB	NSD2	0.335735	1.59074	-0.325414	-0.687367	1.55473	0.562562			0.449742		-0.108586	2.56575	-0.0147342	0.865317	-0.236183	0.313945	8.96302e-05	0.177743	0.0106185	0.000226355	0.000299802			0.175437		0.757809	4.42147e-05	0.977628	0.00144035	0.540064
MED21	MED21	SRB7;SURB7;hSrb7	mediator complex subunit 21	Mediator	NSD2	-0.09245		-0.10877	-0.34518	0.703905	0.288503			0.208377		0.0970753	1.33426	0.218881	-0.664311	-0.191262	0.66836		0.525922	0.116951	1.86632e-05	0.0119895			0.136202		0.601143	1.98754e-05	0.456595	0.00168825	0.517703
MED11	MED11	HSPC296	mediator complex subunit 11	Mediator	NSD2	-0.0896753		-0.153886	-0.355241	0.623095	0.485588			0.251608		0.118629	1.16605	0.148073	-0.492849	-0.323429	0.538369		0.335823	0.0596787	6.61416e-05	3.3725e-05			0.299516		0.55667	1.04579e-05	0.689644	0.0104225	0.356368
MED6	MED6	ARC33;NY-REN-28	mediator complex subunit 6	Mediator	NSD2	-0.0157573		0.0171514	-0.260962	0.757793	0.46687			0.10134		0.073268	1.0848	0.199586	-0.437879	-0.131469	0.905358		0.92785	0.102188	3.85675e-06	7.87475e-06			0.605951		0.766943	6.42719e-06	0.502715	0.0218857	0.640632
MED29	MED29	IXL;MED2	mediator complex subunit 29	Mediator	NSD2	-0.0309159		-0.0969954	-0.238902	0.703595	0.476995			0.205931		-0.100463	1.11029	0.164818	-0.358382	0.0116942	0.775687		0.72753	0.129688	0.000223487	8.02588e-05			0.266509		0.746701	3.12104e-05	0.666858	0.043133	0.975355
MED8	MED8	ARC32	mediator complex subunit 8	Mediator	NSD2	0.038624		-0.00329093	-0.186705	0.54928	0.386203			0.143224		0.0175719	1.02089	0.10664	-0.545199	-0.228253	0.8474		0.992631	0.219759	0.000333307	0.00127829			0.453309		0.957947	2.58028e-05	0.800182	0.00375031	0.246029
ZNF740	ZNF740	Zfp740	zinc finger protein 740		NSD2	0.108878		-0.117151	-0.291005	0.609365	0.312895			0.108871		0.0130232	1.0005	-0.0700455	-0.305268	-0.217484	0.467483		0.498572	0.077255	0.000632468	0.0121916			0.426753		0.957947	2.30779e-05	0.877459	0.0393512	0.272918
SUPT4H1	SUPT4H1	SPT4;SPT4H;SUPT4H;Supt4a	SPT4 homolog, DSIF elongation factor subunit	DSIF complex	NSD2	-0.20676		0.124628		0.412133	-0.0240225					0.0275623	1.4016	0.0705736	-0.410559	-0.0324003	0.379826		0.616963		0.0081061	0.838745					0.958789	5.6914e-09	0.886009	0.0182538	0.942605
ZNF592	ZNF592	CAMOS;SCAR5	zinc finger protein 592		NSD2	0.181157	-0.979454	-0.538376	-0.579482	1.14381	0.719186		0.142099	0.278082	0.091471	-0.0558359	2.00955	0.0396699	-0.343733	-0.192424	0.37358	4.31773e-10	0.0246455	0.187017	0.00242439	0.00320821		0.709021	0.35135	0.854131	0.885683	2.11227e-05	0.959902	0.281374	0.456863
BAZ1B	BAZ1B	WBSCR10;WBSCR9;WSTF	bromodomain adjacent to zinc finger domain 1B	B-WICH;WICH	BAZ1B	-0.244326	0.0497371	-1.16329	-1.69195	-1.54975	-0.388626	-0.0652391	0.11848	0.20697	-0.0753098	-0.241099	1.61351	0.831851	-0.227381	-0.068936	0.221873	0.312434	1.05586e-06	6.59726e-06	2.62091e-08	0.00901089	0.95988	0.191958	0.0464683	0.715133	0.011939	1.08447e-09	0.000315084	0.0947577	0.555637
KMT2A	KMT2A	ALL-1;CXXC7;HRX;HTRX1;MLL;MLL1;MLL1A;TRX1;WDSTS	lysine methyltransferase 2A	MLL1/2	ASH2L	0.143599	-2.29016	-0.0812576	-0.181657	0.217851	0.114591	-0.0334192	-0.0583906	0.00055117	-0.0516332	-0.0793885	0.234695	0.0601213	0.456548	-0.0108095	0.00839459	8.17745e-28	0.540888	0.140209	0.000161076	0.0216071	0.966175	0.235511	0.994573	0.675219	0.263574	0.0237452	0.800182	0.00108359	0.890021
ASH2L	ASH2L	ASH2;ASH2L1;ASH2L2;Bre2	ASH2 like, histone lysine methyltransferase complex subunit	MLL1/2;MLL3/4;SET1A/B	ASH2L	0.350325	-2.12668	-0.110598	-0.0661021	0.392061	0.217825	-0.0435478	-0.0171896	0.0755055	0.0779182	-0.0746026	0.234556	0.0332265	0.674893	-0.0457613	0.00326044	5.98515e-23	0.464891	0.581151	1.81365e-08	1.94935e-05	0.95988	0.794882	0.174014	0.815255	0.422355	0.0234209	0.877459	0.00071652	0.72994
RBBP5	RBBP5	RBQ3;SWD1	RB binding protein 5, histone lysine methyltransferase complex subunit	MLL1/2;MLL3/4;SET1A/B	ASH2L	0.338291	-1.77858	-0.0886574	-0.00876403	0.406146	0.198639	-0.0948881	-0.0503227	0.0310848	0.506435	-0.0588252	0.208883	0.016116	0.66294	0.059252	0.00551691	6.70839e-08	0.525922	0.950796	6.19413e-09	6.46525e-05	0.85207	0.531917	0.645453	0.857707	0.601143	0.0518208	0.946014	0.00106416	0.912876
HCFC2	HCFC2	HCF-2;HCF2	host cell factor C2	MLL1/2	ASH2L	0.237226	-1.70179	-0.0993609	-0.0771983	0.226647	0.165217	0.0897814	0.0213863	-0.00200658	0.369058	-0.0153456	0.166938	0.0455092	0.560739	0.0287366	0.00551691	2.34743e-09	0.524413	0.520211	0.00115412	0.0014688	0.935916	0.942216	0.989215	0.88603	0.897432	0.116849	0.8465	0.00145262	0.846369
DPY30	DPY30	Cps25;HDPY-30;Saf19	dpy-30 histone methyltransferase complex regulatory subunit	MLL1/2;MLL3/4;SET1A/B	ASH2L	0.362725	-1.63623	-0.158419	0.193239	0.581795	0.297662	-0.00926695	-0.00326538	0.0628836	0.0330323	-0.101659	0.42217	0.0418542	0.633523	-0.0683247	0.00817539	1.07993e-22	0.292493	0.182073	4.15713e-09	4.27713e-06	0.985528	0.982265	0.558155	0.883644	0.395815	0.00123776	0.858057	0.00177716	0.596101
MEN1	MEN1	MEAI;SCG2	menin 1	MLL1/2;Menin-JUND	ASH2L	0.564552	-1.6081	-0.0640277	-0.176748	0.222743	0.132018	-0.034099	-0.0413673	0.0753699	0.0771489	-0.066221	0.1732	0.023057	0.775048	-0.057831	0.0011492	2.57225e-16	0.705303	0.235793	0.0089285	0.0567344	0.977491	0.709021	0.619803	0.854131	0.621131	0.182137	0.930421	0.00262067	0.752798
KMT2B	KMT2B	CXXC10;DYT28;HRX2;MLL1B;MLL2;MLL4;TRX2;WBP-7;WBP7	lysine methyltransferase 2B	MLL1/2	ASH2L	0.547504	-1.57956	-0.0636714	0.00564917	0.177636	0.155847	-0.0796894	-0.0144865	0.047289	0.131268	-0.0183991	0.0989135	0.0622749	1.02062	-0.0491446	0.0011492	2.10025e-13	0.64718	0.977391	0.0224034	0.0103668	0.971175	0.922851	0.757924	0.815255	0.885683	0.275932	0.709291	0.00181816	0.852724
PRDM11	PRDM11	PFM8	PR/SET domain 11		ASH2L	0.231114	-1.45338	-0.0854164	-0.331031	0.136197	0.137386	0.0853423	-0.337274	0.0376919	-0.0544565	-0.15227	-0.0750788	0.0171615	0.48057	0.0388919	0.0778156	1.36145e-11	0.704567	0.0620628	0.151205	0.185321	0.97036	0.329367	0.884932	0.957494	0.43627	0.715169	0.959902	0.00181624	0.936973
ZFX/ZFY	ZFX;ZFY	ZNF911;ZNF926	zinc finger protein X-linked;zinc finger protein Y-linked		ASH2L	0.201809	-0.956237	-0.0244804	0.180015	0.398196	0.169254	0.165046	-0.0344993	0.0998493	0.113115	-0.0396916	0.364077	-0.0687435	1.09261	-0.0841801	0.0136582	1.58374e-14	0.885223	0.35595	3.74232e-05	9.42669e-05	0.589575	0.79255	0.31232	0.770595	0.711677	0.037124	0.847546	0.000734871	0.596101
JADE3	JADE3	JADE-3;PHF16	jade family PHD finger 3	HBO1	ASH2L	0.0049745	-1.43635	-0.477486	-0.102803	0.360542	0.245076	-0.22102	0.148653	-0.0868449	-0.0661926	-0.500077	0.0324744	-0.0413748	0.600127	0.480849	0.988733	1.2661e-07	0.314558	0.65098	0.0997446	0.175272	0.761366	0.284372	0.779464	0.990804	0.0464407	0.899128	0.929549	0.00180402	0.180396
WDR5	WDR5	BIG-3;CFAP89;SWD3	WD repeat domain 5	ATAC;MLL1/2;MLL3/4;NSL;SET1A/B;ncPRC1.3/5;ncPRC1.6	ASH2L	0.199486	-1.37778	0.0782386	0.0103764	0.480671	0.336491	-0.82136	-0.0336547	-0.167687	0.123391	0.00568129	-0.031333	-0.32454	0.445589	-0.336246	0.0267779	9.31851e-15	0.733346	0.942698	8.1692e-06	0.000135065	0.00758503	0.79255	0.400618	0.661	0.98686	0.915807	0.107122	0.000244455	0.274193
TCF7L2	TCF7L2	TCF-4;TCF4	transcription factor 7 like 2		ASH2L	0.0401199	-1.69346	-0.00547394	-0.0549669	0.0182636	0.0623407	0.0467693	-0.0666941	0.106808	0.405523	-0.00277321	-0.0131094	0.051937	0.212444	-0.062092	0.619122	1.63935e-11	0.968052	0.464097	0.744393	0.118601	0.971175	0.810191	0.61678	0.828808	0.990958	0.869797	0.66527	0.012141	0.844246
BCORL1 (1)	BCORL1	BCoR-L1;CXorf10	BCL6 corepressor like 1	ncPRC1.1	ASH2L	0.0454059	-1.54142	0.0534562	0.11761	0.0556534	0.0541057	0.0236609	-0.0358124	0.039856	0.212869	0.193059	0.068485	0.10249	0.0554451	-0.0256103	0.778367	3.98441e-20	0.681016	0.127411	0.423545	0.357242	0.977491	0.77978	0.677057	0.715133	0.0930468	0.555187	0.594304	0.345396	0.87068
SAMD1	SAMD1		sterile alpha motif domain containing 1		ASH2L	0.0137599	-2.50639	0.060691	-0.066655	0.038673	0.0404854	0.0835832	-0.126579	0.0251779	0.00312475	-0.0549027	-0.0373133	0.0306425	0.284547	-0.0584443	0.860311	5.98515e-23	0.619151	0.332111	0.415377	0.192806	0.95988	0.380539	0.891191	0.991547	0.730125	0.350027	0.723282	0.00186333	0.76093
L3MBTL3	L3MBTL3	MBT-1;MBT1	L3MBTL histone methyl-lysine binding protein 3		ASH2L	-0.0122655	-3.44093	0.0455008	-0.100526	0.0478145	0.04594	0.0365627	-0.0929116	-0.0388888	0.0448047	-0.00773768	-0.00570169	0.0602222	0.254089	0.0129986	0.871109	9.38827e-28	0.73477	0.119033	0.152808	0.0463376	0.977491	0.573566	0.637942	0.925922	0.929264	0.896241	0.15996	0.00240646	0.950096
TIGD5	TIGD5		tigger transposable element derived 5		ASH2L	0.109743	-2.48919	0.165779	-0.226315	0.0889435	0.037901	0.0699831	-0.232222	0.0555031	0.115759	-0.101969	-0.0306144	0.0335186	0.380514	-0.0867998	0.475873	2.86006e-09	0.622013	0.0795818	0.418828	0.657992	0.977491	0.388281	0.935836	0.981303	0.856901	0.869797	0.899741	0.0585159	0.909899
HLTF	HLTF	HIP116;HIP116A;HLTF1;RNF80;SMARCA3;SNF2L3;ZBU1	helicase like transcription factor		ASH2L	-0.141806	-2.06257	0.0536466	0.04931	-0.0404678	0.0537686	0.145154	-0.151997	0.0290037	-0.0153612	-0.0305297	0.0479515	0.00725104	0.18274	-0.0591867	0.21892	7.24822e-21	0.665507	0.589632	0.452416	0.210175	0.942427	0.420424	0.877498	0.990804	0.829792	0.551264	0.960955	0.0334114	0.777293
TREX1	TREX1	AGS1;CRV;DRN3;HERNS	three prime repair exonuclease 1		ASH2L	-0.0175305	-1.19276	0.159618	0.061104	-0.0959617	-0.0186579	0.0379553	-0.107219	0.0520351	0.02376	-0.037973	-0.0917257	0.0488804	0.156637	-0.128824	0.870131	3.56525e-16	0.255091	0.350942	0.169108	0.675488	0.974284	0.414921	0.793569	0.97156	0.827831	0.208035	0.747821	0.0265404	0.427487
PCGF1	PCGF1	2010002K04Rik;NSPC1;RNF3A-2;RNF68	polycomb group ring finger 1	ncPRC1.1	ASH2L	-0.46844	-2.13591	0.0526865	0.0231166	0.0925616	0.098504	0.0638842	0.00213231	-0.00571518	0.272597	0.213488	0.0917483	0.0852945	0.17335	0.0477622	6.91422e-05	1.62975e-21	0.560315	0.646241	0.127322	0.0184807	0.933954	0.989327	0.940802	0.583148	0.0930468	0.0720707	0.224479	0.024472	0.683877
BCOR	BCOR	ANOP2;MAA2;MCOPS2	BCL6 corepressor	ncPRC1.1	ASH2L	-0.511502	-1.84609	0.0162172	-0.0435993	0.167104	0.140885	0.115588	-0.000867836	0.0488584	0.243707	0.150999	0.0529318	0.0433573	0.240374	-0.0160313	3.70163e-05	3.31682e-24	0.753102	0.351261	0.000162355	3.0843e-08	0.490935	0.989327	0.174014	0.186949	0.0800534	0.0527382	0.373002	0.00297636	0.88117
YAF2	YAF2		YY1 associated factor 2	ncPRC1;ncPRC1.1;ncPRC1.3/5;ncPRC1.6	ASH2L	-0.316905	-1.9505	0.0262864	-0.10394	0.187545	0.188303	0.0733387	-0.0430835	0.0826326	0.0539078	-0.0101475	0.0745453	0.0462627	0.164329	-0.0483153	0.0396081	1.1361e-22	0.85625	0.0901959	0.00137966	0.00222764	0.964367	0.810191	0.554879	0.913512	0.959314	0.288295	0.729509	0.0108512	0.767311
KDM2B	KDM2B	CXXC2;FBXL10;Fbl10;JHDM1B;PCCX2	lysine demethylase 2B	ncPRC1.1	ASH2L	-0.332448	-2.15748	0.0277877	-0.0272789	0.124697	0.115464	0.080247	-0.0165276	0.0173034	0.127323	0.128286	0.0602825	0.0531477	0.160621	-0.0416046	0.00129852	2.14807e-26	0.540972	0.473436	0.000345009	1.99468e-07	0.502118	0.753614	0.749846	0.337946	0.0388827	0.0274732	0.176384	0.00773505	0.579132
KDM2A	KDM2A	CXXC8;FBL11;FBL7;FBXL11;JHDM1A;LILINA	lysine demethylase 2A		ASH2L	-0.395146	-4.14954	0.0409613	0.134921	0.129597	0.144263	0.413589	0.178894	0.134679	0.452614	0.00464303	0.304363	0.162557	0.0976447	0.0528884	0.0368372	3.56525e-16	0.617826	0.0591306	0.0944451	0.000424586	0.151243	0.309112	0.174014	0.9075	0.962083	0.00435437	0.0275478	0.2337	0.47831
CREB1	CREB1	CREB;CREB-1	cAMP responsive element binding protein 1		ASH2L	-0.0449149	-1.43901	0.0361098	-0.0799124	0.155114	0.129099	-0.0290657	-0.142121	0.200856	0.167323	-0.0782106	-0.0531496	0.0111383	0.295338	-0.450736	0.752663	5.14166e-11	0.817017	0.389365	0.0439264	0.0273971	0.977491	0.318891	0.521179	0.706899	0.78843	0.61986	0.953014	0.00183034	0.259112
ATF1	ATF1	EWS-ATF1;FUS/ATF-1;TREB36	activating transcription factor 1		ASH2L	0.0678277	-1.32591	-0.00980105	-0.237887	0.197229	0.138043	0.0767959	-0.0522063	0.238545	0.134058	-0.104104	0.0402805	0.0269941	0.302784	-0.342104	0.482532	1.95298e-12	0.954702	0.0259603	0.000990815	0.00896064	0.95988	0.643815	0.290737	0.675219	0.656808	0.770774	0.897715	0.000352486	0.22208
RYBP	RYBP	AAP1;APAP-1;DEDAF;YEAF1	RING1 and YY1 binding protein	ncPRC1;ncPRC1.1;ncPRC1.3/5;ncPRC1.6	ASH2L	-0.309445	-1.05944	-0.0365399	-0.14905	0.211268	0.179918	0.121255	-0.0430935	0.0972264	-0.346655	-0.0334701	0.131273	0.112245	0.0670638	-0.238877	0.0387738	8.54029e-05	0.760305	0.104082	0.00339286	0.00131426	0.85207	0.790759	0.306416	0.815255	0.74677	0.0740189	0.254396	0.642555	0.552877
NAIF1	NAIF1	C9orf90;bA379C10.2	nuclear apoptosis inducing factor 1		ASH2L	-0.0552354	-1.7114	0.0600143	0.0834228	-0.148926	-0.0481717	0.0494652	0.745804	0.122987	0.268215	-0.0947893	-0.135299	0.0615778	0.167898	-0.235052	0.740636	2.41847e-06	0.708343	0.352203	0.0619457	0.441322	0.971175	0.619488	0.383555	0.678904	0.624087	0.0180637	0.696459	0.131241	0.302564
BCORL1 (2)	BCORL1	BCoR-L1;CXorf10	BCL6 corepressor like 1	ncPRC1.1	ASH2L	0.0279979	-1.2284	0.0350789	0.152233	0.109261	0.0203977	-0.25159	0.448733	-0.0433684	0.0574491	0.375364	0.163667	-0.00894109	-0.00477655	0.284519	0.909728	3.05155e-06	0.872287	0.287133	0.468122	0.875412	0.590779	0.455997	0.857473	0.911857	0.00847503	0.249526	0.977628	0.975043	0.720934
TIMM13	TIMM13	TIM13;TIM13B;TIMM13A;TIMM13B;ppv1	translocase of inner mitochondrial membrane 13		ASH2L	0.256215	-1.66224	-0.181055	-0.757022	0.338214	0.208708	0.314643	-0.0594885	0.121303	0.659218	-0.0682917	0.0610611	-0.104404	0.607831	-0.234146	0.393826	2.84385e-10	0.615241	0.021173	0.0381629	0.190789	0.704272	0.891632	0.660772	0.706899	0.824631	0.886898	0.877459	0.00236974	0.424473
ARNT	ARNT	HIF-1-beta;HIF-1beta;HIF1-beta;HIF1B;HIF1BETA;TANGO;bHLHe2	aryl hydrocarbon receptor nuclear translocator	HIF1 heterodimer	ASH2L	0.272613	-1.64135	-0.162882	-0.582914	0.0978511	0.209223	0.453713	-0.130901	0.133654	0.39444	0.0475525	-0.0133336	-0.0292347	0.704146	-0.300327	0.322751	8.40735e-09	0.639552	0.0330975	0.429515	0.185193	0.730305	0.579179	0.588497	0.772526	0.858129	0.968959	0.959902	0.000508289	0.298041
TFE3	TFE3	RCCP2;RCCX1;TFEA;bHLHe33	transcription factor binding to IGHM enhancer 3		ASH2L	0.307837	-2.40166	-0.335374	-1.11826	0.53173	0.433985		0.293401	0.285456	0.433899	-0.113071	0.0581239	-0.210367	0.971713	-0.300026	0.432694	2.45532e-08	0.554812	0.0326858	0.0451384	0.0903778		0.253424	0.34827	0.78151	0.818785	0.935323	0.852833	5.59937e-05	0.364709
BANP (1)	BANP	BEND1;SMAR1;SMARBP1	BTG3 associated nuclear protein		ASH2L	0.515042	-2.12403	-0.194365	-0.37517	0.373901	0.39125	0.581791	0.294753	0.333104	0.673294	-0.124013	-0.128816	-0.0923396	1.03329	-0.241069	0.055012	2.06922e-09	0.590158	0.102349	0.0341319	0.0185595	0.85207	0.637446	0.272062	0.514967	0.766943	0.747422	0.876614	0.00125869	0.688259
USF2	USF2	FIP;bHLHb12	upstream transcription factor 2, c-fos interacting	USF1-USF2	ASH2L	0.398769	-1.29016	-0.205829	-1.06377	0.205063	0.141014	0.0817339	0.154547	0.166585	0.387439	-0.200514	0.130415	-0.0048214	0.543173	-0.382563	0.263315	0.00225275	0.579843	0.00948192	0.324103	0.483737	0.977098	0.334037	0.649467	0.337946	0.602771	0.770774	0.994376	0.00497097	0.674899
ZMYND11	ZMYND11	BRAM1;BS69;MRD30	zinc finger MYND-type containing 11		ASH2L	0.133362	-1.54249	0.109648		0.0111154	-0.0286548	-0.0491797	0.0509586	0.0238085	0.450761	0.0386049		-0.0700829	0.197913	-0.14899	0.305025	5.94268e-07	0.579377		0.891622	0.716063	0.97036	0.844165	0.942191	0.858907	0.910289		0.751759	0.0352128	0.623823
USF1	USF1	FCHL;FCHL1;HYPLIP1;MLTF;MLTFI;UEF;bHLHb11	upstream transcription factor 1	USF1-USF2	ASH2L	0.295853	-3.35792	-0.147663	-0.906258	0.188157	0.107711	0.209642	0.367612	0.124681	0.604264	-0.0580622	0.129821	-0.0511636	0.673191	-0.0687035	0.387594	1.00269e-16	0.732704	0.0115916	0.320314	0.54296	0.971175	0.505167	0.663865	0.627297	0.838049	0.76118	0.942886	0.00355415	0.871467
ARNTL	ARNTL	BMAL1;BMAL1c;JAP3;MOP3;PASD3;TIC;bHLHe5	aryl hydrocarbon receptor nuclear translocator like	CLOCK-BMAL1	ASH2L	0.296589	-2.04212	0.0321593	-0.595084	0.181285	0.0644409	0.0903446	0.141707	-0.0126181	0.826699	-0.146556	-0.140767	-0.183091	0.764395	0.17166	0.223365	1.28293e-09	0.941714	0.0300522	0.266944	0.628976	0.971175	0.45839	0.923645	0.720676	0.43533	0.661601	0.729509	5.2699e-05	0.777293
MXI1 (1)	MXI1	MAD2;MXD2;MXI;bHLHc11	MAX interactor 1, dimerization protein		ASH2L	0.00064671	-1.9714	-0.0510065	-0.134662	0.320322	0.202731	-0.0377473	0.419776	0.116122	0.657459	0.0185164	-0.0294966	-0.118076	0.59134	-0.300101	0.996533	8.50981e-16	0.85625	0.435659	0.000613351	0.00302027	0.979895	0.12925	0.429712	0.0159845	0.924075	0.915807	0.749924	0.000525054	0.371236
MAX (1)	MAX	bHLHd4	MYC associated factor X	Mad-Max;Myc-Max;ncPRC1.6	ASH2L	0.0324887	-1.78315	-0.0349819	-0.231707	0.318846	0.218051	0.01782	0.436342	0.167452	0.622239	-0.044156	-0.0303089	-0.0861833	0.561727	-0.275627	0.861176	2.57225e-16	0.900292	0.18527	0.000619111	0.00827893	0.991517	0.0724808	0.275224	0.0159845	0.8242	0.90894	0.829875	0.000178584	0.38584
MYC	MYC	MRTL;MYCC;bHLHe39;c-Myc	MYC proto-oncogene, bHLH transcription factor	Myc-Max	ASH2L	0.0389077	-1.57247	-0.0645992	-0.536217	0.269737	0.136966	-0.0137647	0.464423	0.172284	0.603599	-0.077551	0.0478818	-0.0854716	0.497065	-0.138394	0.823428	6.30381e-15	0.816239	0.0206935	0.00674596	0.18778	0.993395	0.0667055	0.274617	0.140802	0.659137	0.852981	0.852833	0.000185435	0.63392
GTF2IRD1	GTF2IRD1	BEN;CREAM1;GTF3;MUSTRD1;RBAP2;WBS;WBSCR11;WBSCR12;hMusTRD1alpha1	GTF2I repeat domain containing 1		ASH2L	0.410019	-1.01535	-0.356036	-0.976538	0.285764	0.237114			0.211725		-0.0854526	0.121338	-0.138958	0.465382	-0.148617	0.1434	3.25829e-06	0.347985	0.0219489	0.133537	0.26285			0.0404331		0.739902	0.796936	0.866036	0.00264215	0.423257
RNF2	RNF2	BAP-1;BAP1;DING;HIPI3;RING1B;RING2	ring finger protein 2	PRC1;ncPRC1;ncPRC1.1;ncPRC1.3/5;ncPRC1.6	EPOP	-0.072388	-0.754482	0.0481681	-0.151826	0.541665	0.213192	0.085201	0.142301	0.239567	0.742038	1.31993	0.316517	0.069008	0.271545	-0.0173726	0.68508	0.000481788	0.524737	0.0146647	1.22558e-10	4.97771e-05	0.712065	0.202816	0.00127249	0.0109664	3.48465e-05	1.59287e-06	0.440331	0.00272015	0.839092
RING1	RING1	RING1A;RNF1	ring finger protein 1	PRC1;ncPRC1;ncPRC1.1;ncPRC1.3/5;ncPRC1.6	EPOP	-0.0826252	-0.994172	0.0544943	-0.116666	0.402126	0.196558	0.0716594	0.000293022	0.22587	0.401486	1.04239	0.372788	0.0799407	0.273463	-0.01308	0.700061	7.14288e-07	0.464891	0.0276613	6.77185e-08	7.24279e-05	0.874605	0.997778	4.65387e-05	0.0483384	8.54494e-05	7.79855e-07	0.292167	0.00383821	0.888603
SUZ12	SUZ12	CHET9;JJAZ1	SUZ12 polycomb repressive complex 2 subunit	PRC2.1;PRC2.2	EPOP	-0.200859	-1.31128	-0.647506	-1.66859	0.320459	0.501913	-0.505938	0.613	0.488275	0.80602	1.35835	0.230227	0.0398404	0.211566	0.0641191	0.0230691	8.81521e-18	0.000112316	4.11055e-09	0.00107545	1.53316e-08	0.0120819	0.000278983	0.0186548	0.0025421	2.9981e-08	0.00437347	0.820599	0.000734871	0.436163
EZH2	EZH2	ENX-1;ENX1;EZH2b;KMT6;KMT6A;WVS;WVS2	enhancer of zeste 2 polycomb repressive complex 2 subunit	PRC2.1;PRC2.2	EPOP	-0.256925	-1.28617	-0.677909	-1.71654	0.30811	0.506323	-0.585805	0.666164	0.48576	0.740316	1.37458	0.212669	0.0444419	0.1954	0.0805595	0.0131826	5.08226e-17	3.20868e-05	2.15312e-09	0.00100864	6.13904e-09	0.0120819	0.000700992	0.0237794	0.0049138	2.9981e-08	0.00555843	0.800182	0.00150948	0.371236
EED	EED	COGIS;HEED;WAIT1	embryonic ectoderm development	PRC2.1;PRC2.2	EPOP	-0.219646	-1.23609	-0.561478	-1.50094	0.2542	0.531547	-0.0885285	0.573341	0.421356	1.01621	1.25587	0.181689	0.0400257	0.0831019	0.223033	0.316876	1.84293e-09	0.00708865	8.92502e-08	0.0373404	4.66767e-07	0.97036	0.125591	0.172114	0.265864	8.95015e-06	0.169165	0.876614	0.416601	0.552877
EPOP	EPOP	C17orf96;PRR28	elongin BC and polycomb repressive complex 2 associated protein	PRC2.1	EPOP	-0.117792	-1.69029	-0.503581	-1.60423	0.349405	0.491239	-0.166641	1.0585	0.492702	1.47348	1.37367	0.462354	0.204301	0.382622	0.189385	0.405436	1.63935e-11	0.0377623	7.07441e-07	0.00164555	4.97771e-05	0.97036	0.103446	0.0727545	0.0025421	9.1514e-07	0.002672	0.234661	0.00865816	0.551021
MTF2 (1)	MTF2	M96;PCL2;TDRD19A;dJ976O13.2	metal response element binding transcription factor 2	PRC2.1	EPOP	-0.122018	-1.76557	-0.533201	-1.39129	0.292193	0.381683	-0.415298	0.361528	0.371865	0.877306	1.01707	0.151018	0.0474575	0.238348	0.054467	0.466539	1.09338e-14	0.00226419	1.8995e-07	0.00674596	8.04594e-05	0.490935	0.329367	0.0742178	0.369913	2.23772e-06	0.275476	0.852833	0.0348559	0.844138
PHF14	PHF14		PHD finger protein 14		HMG20A	-0.12074	-0.0976927	-0.392933	-1.60613	-0.892553	-0.165915	0.0595128	0.110626	0.00785026	-0.00301625	0.161652	-1.33497	-1.08334	0.113981	0.130856	0.882401	0.0086658	0.000328857	4.15519e-05	0.0145472	0.100057	0.712065	0.0484715	0.942191	0.991429	0.0972669	4.61983e-06	7.1989e-09	0.655424	0.284758
HMG20A	HMG20A	HMGX1;HMGXB1	high mobility group 20A	LSD-CoREST	HMG20A	0.292124	-0.114491	-0.319453	-1.28872	-0.102852	-0.0237514	0.00358042	0.0763436	0.0579438	-0.00880528	0.0513967	-0.735741	-0.793236	-0.15534	-0.0261285	0.305262	0.00021586	5.46155e-05	1.82975e-05	0.437783	0.85333	0.995865	0.257528	0.272062	0.973547	0.601143	2.20321e-05	3.42291e-05	0.26179	0.700374
NCOA6	NCOA6	AIB3;ASC2;NRC;PRIP;RAP250;TRBP	nuclear receptor coactivator 6	MLL3/4	ZNF219	0.514591	-0.789565	-0.455073	-1.01779	1.60324	0.523			0.146023		-0.131127	0.589099	-0.198164	0.363503	-0.22347	0.0066754	0.000682967	0.306091	0.0162322	1.01531e-05	0.0148496			0.676834		0.778543	0.0949426	0.78792	0.105277	0.573345
KMT2C	KMT2C	HALR;KLEFS2;MLL3	lysine methyltransferase 2C	MLL3/4	ZNF219	0.596727	-0.602518	-0.350855	-1.05075	2.04695	0.764016	0.175874		0.255022		-0.102801	0.668837	-0.346846	0.271369	-0.251687	0.00839459	0.00525758	0.317748	0.0090151	6.38692e-07	0.000557912	0.874923		0.116496		0.766943	0.120174	0.601636	0.149901	0.513195
CTCF	CTCF	MRD21	CCCTC-binding factor		ZNF219	0.550924	-0.130124	-0.423814	-0.458474	1.5077	0.756865	0.286897	0.0132399	0.36908	0.16312	-0.0809817	0.518885	-0.10703	0.350603	-0.160023	0.0143226	0.281523	0.159473	0.0219489	9.73889e-11	1.31579e-08	0.836222	0.958646	0.126559	0.770595	0.780922	0.0128321	0.81369	0.000785937	0.629152
NSD1	NSD1	ARA267;KMT3B;SOTOS;SOTOS1;STO	nuclear receptor binding SET domain protein 1		ZNF219	0.491082	-0.478706	-0.155811	-0.706958	1.27902	0.270332	0.250631	-0.0779156	0.158274	0.220773	0.0251175	0.178118	-0.0613319	0.467842	-0.11264	0.00641179	3.74708e-09	0.255091	0.000187276	8.37143e-11	0.000331442	0.373445	0.517197	0.13892	0.583148	0.827831	0.0605135	0.800182	0.00216848	0.436163
KMT2D	KMT2D	AAD10;ALR;CAGL114;KABUK1;KMS;MLL2;MLL4;TNRC21	lysine methyltransferase 2D	MLL3/4	ZNF219	0.495711	-0.620592	-0.383574	-0.88268	1.22885	0.410613	0.381094	-0.370067	0.132152	0.340062	-0.0845365	0.204485	-0.200653	0.280906	-0.249274	0.00226655	0.000891	0.314558	0.0150078	2.17935e-06	0.0207595	0.78491	0.306398	0.453759	0.627297	0.817843	0.625778	0.760322	0.0346808	0.410224
GTF3C2	GTF3C2	TFIIIC-BETA;TFIIIC110	general transcription factor IIIC subunit 2		ZNF219	0.84191	0.0543652	-0.12577	-0.677574	1.04835	0.493087	0.271637	0.348838	0.289821	-0.0927407	-0.135875	0.486652	-0.155103	0.117111	-0.0627915	0.00140946	0.722854	0.62434	0.0218866	7.72299e-09	0.00060927	0.761366	0.253424	0.0709505	0.925922	0.497251	0.00683647	0.755003	0.260036	0.783498
PAXIP1	PAXIP1	CAGF28;CAGF29;PACIP1;PAXIP1L;PTIP;TNRC2	PAX interacting protein 1	MLL3/4	ZNF219	0.473814		-0.277569	-0.937589	1.5211	0.500664			0.219131		-0.0808977	0.660036	-0.168459	0.159454	-0.153664	0.00265148		0.306091	0.00676396	5.84425e-07	0.00766994			0.111743		0.817843	0.0608174	0.778464	0.269655	0.69309
ASXL2	ASXL2	ASXH2;SHAPNS	ASXL transcriptional regulator 2	PR-DUB	ZNF219	0.559373		-0.362719	-0.86878	1.58743	0.551784			0.27429		-0.108029	0.680536	-0.169545	0.353372	-0.299786	0.0028836		0.317929	0.01641	2.77442e-06	0.010584			0.040759		0.741651	0.0636951	0.813863	0.0112685	0.381251
BAP1	BAP1	HUCEP-13;UCHL2;hucep-6	BRCA1 associated protein 1	PR-DUB	ZNF219	0.461485		-0.293785	-0.849478	1.61072	0.517963			0.281097		-0.0673063	0.738415	-0.363248	0.118714	-0.324694	0.00735484		0.272384	0.0206555	1.55831e-06	0.00781578			0.126559		0.834072	0.0480018	0.440331	0.59396	0.392829
KDM6A	KDM6A	KABUK2;UTX;bA386N14.2	lysine demethylase 6A	MLL3/4	ZNF219	0.385923		-0.334061	-0.95201	1.30331	0.408677			0.141986		-0.106762	0.393159	-0.053706	0.00652076	-0.0511466	0.0821658		0.354425	0.0116279	3.31371e-05	0.0283637			0.351585		0.752714	0.288295	0.946834	0.974919	0.909824
PAGR1	PAGR1	C16orf53;GAS;PA1	PAXIP1 associated glutamate rich protein 1	MLL3/4	ZNF219	0.53178		-0.29185		1.39805	0.564848			0.0884934		-0.0252125	0.394167	-0.106752	-0.0672502	-0.0588753	0.0475825		0.0548326		6.3504e-05	0.00158344			0.454663		0.947976	0.308507	0.852833	0.756773	0.911468
GTF3C5	GTF3C5	TFIIIC63;TFIIICepsilon;TFiiiC2-63	general transcription factor IIIC subunit 5		ZNF219	0.835908		-0.193149	-0.566456	1.12054	0.416201			0.49758		-0.00682163	0.563124	-0.0945617	0.413803	-0.111072	0.207018		0.538632	0.0330975	1.6255e-08	0.00629957			0.103999		0.987213	0.00395751	0.876614	0.128315	0.614926
CHD7	CHD7	CRG;HH5;IS3;KAL5	chromodomain helicase DNA binding protein 7		ZNF219	0.391964	0.502764	-0.353816	-1.18281	1.47158	0.370817	0.343408	-0.00683527	0.261237	0.319797	-0.247364	0.704181	-0.390645	0.541516	-0.268004	0.0430526	0.000426545	0.505502	0.0265071	1.53119e-10	0.103721	0.86872	0.980304	0.283309	0.25149	0.395815	0.0065778	0.709291	0.000178584	0.466286
GTF3C1	GTF3C1	TFIIIC;TFIIIC220;TFIIICalpha	general transcription factor IIIC subunit 1		ZNF219	0.819155	-0.104979	-0.17006	-0.48984	1.21599	0.445349			0.540841		-0.0410041	0.169109	-0.234319	0.155659	-0.0979548	0.000430668	0.524628	0.507026	0.0869145	9.26702e-11	0.0103668			0.00131488		0.87169	0.464317	0.718384	0.385534	0.845796
UBQLN4	UBQLN4	A1U;A1Up;C1orf6;CIP75;UBIN	ubiquilin 4		ZNF219	0.381214	-0.010259	-0.181066	-1.02676	0.894967	0.324135			0.686092		-0.187518	0.544103	-0.11553	-0.101928	0.363988	0.0158887	0.977119	0.506784	0.00654111	6.26614e-07	0.0416061			0.0084811		0.417384	0.00419727	0.858057	0.406284	0.424473
ZNF219	ZNF219	ZFP219	zinc finger protein 219		ZNF219	0.324406		-0.651477	-1.16806	1.12753	0.789509			0.136717		-0.129377	0.639967	-0.388663	0.192607	0.0823399	0.0838581		0.0934915	0.00275214	5.76781e-05	0.00035267			0.439302		0.737233	0.0353852	0.454933	0.410701	0.888917
MBD3	MBD3		methyl-CpG binding domain protein 3	NuRD	ZNF219	0.0884555		-0.505038	-1.45646	1.24331	0.788689			0.175335		-0.100968	0.792876	-0.0874573	0.113397	-0.0319957	0.721709		0.00579547	0.000696923	1.58264e-07	0.00187531			0.226646		0.730125	0.000626363	0.883556	0.412029	0.922341
RCOR3	RCOR3		REST corepressor 3	LSD-CoREST	ZNF219	0.135831		-0.343805	-1.04329	0.619049	0.295539			0.282207		-0.0880056	0.381634	-0.15705	0.16564	-0.0857873	0.370818		0.139457	0.00654111	4.53127e-05	0.093949			0.0275927		0.629511	0.0279418	0.800182	0.0548858	0.639399
DOCK5	DOCK5		dedicator of cytokinesis 5		ZNF219	0.341559		-0.283459	-1.38468	0.519671	0.329943			0.353735		-0.300297	0.672367	0.0484722	0.117166	-0.255777	0.209318		0.383028	0.00183287	0.0157853	0.10677			0.0345095		0.206799	0.0639824	0.953014	0.335003	0.180396
BAZ2A	BAZ2A	TIP5;WALp3	bromodomain adjacent to zinc finger domain 2A	NoRC	ZNF219	0.231942	-0.0222565	-0.4985	-3.02709	2.31664	2.2758	1.02912	-1.37223	-0.523548	0.210418	-0.443402	2.3311	0.954022	-0.0774174	-0.00814066	0.38968	0.93863	0.0562732	1.8995e-07	2.89039e-07	1.86856e-08	0.120472	0.0924668	0.174014	0.869251	0.0308008	0.00111463	0.0705095	0.590206	0.984898
ZBTB7B	ZBTB7B	CKROX;THPOK;ZBTB15;ZFP-67;ZFP67;ZNF857B;c-KROX;hcKROX	zinc finger and BTB domain containing 7B		ZNF219	0.595412	1.10298	-0.575685	-1.18457	0.691104	0.657877			0.59147	-0.745152	-0.151648	-0.0777514	-0.587494	0.611091	-0.286856	0.11742	0.00176096	0.169219	0.0142744	0.0142139	0.0321868			0.0421266	0.903108	0.780922	0.903686	0.488301	0.00712576	0.643642
HMBOX1	HMBOX1	HNF1LA;HOT1;PBHNF	homeobox containing 1		ZNF219	0.787444		-0.118486	-1.08549	0.829855	0.480838			0.34824		-0.0821959	-0.117059	-0.939739	0.565644	-0.0225801	0.0808853		0.734669	0.0090151	0.00739532	0.11489			0.174014		0.904696	0.852036	0.0314735	0.00137704	0.979008
PHF21A	PHF21A	BHC80;BM-006	PHD finger protein 21A	BHC;LSD-CoREST	PHF21A	-0.0156063	-0.00819874	-0.972267	-1.6492	0.594435	0.319599			0.069111		-0.13743	0.239945	-0.0146473	0.0202508	0.0740614	0.9427	0.977119	3.57528e-09	8.92502e-08	1.19715e-06	0.000633776			0.42806		0.220373	0.000806633	0.949905	0.869848	0.614926
HMG20B	HMG20B	BRAF25;BRAF35;HMGX2;HMGXB2;PP7706;SMARCE1r;SOXL;pp8857	high mobility group 20B	BHC;LSD-CoREST	PHF21A	0.180628	-0.469305	-0.627669	-1.33836	0.464648	0.1841	0.23459	-0.134262	0.115084	-0.0465341	-0.169638	0.0728765	-0.212219	0.300484	-0.111859	0.125179	6.92928e-05	0.000112316	8.92751e-05	0.000179214	0.217938	0.624366	0.425647	0.531315	0.925922	0.390767	0.686649	0.601636	0.000455933	0.614926
C10orf12				PRC2.1	PHF21A	-0.0935686	-0.400771	-0.98476	-1.96173	0.218514	0.261354	-0.689099	-0.0195035	0.00788028	-0.393178	-0.357658	0.0170821	-0.110992	-0.141615	0.0357754	0.467483	1.41232e-09	2.97523e-06	3.67713e-08	0.0985931	0.0149324	0.225763	0.794882	0.955319	0.0754765	0.00014445	0.912476	0.709291	0.0962757	0.688259
SMCHD1	SMCHD1	BAMS;FSHD2	structural maintenance of chromosomes flexible hinge domain containing 1		ADNP	0.0198846	0.465267	-0.140825	-0.516683	0.265357	-0.0134914			1.91724		-0.12097	0.255112	-0.0339228	0.103488	0.0867789	0.916453	0.0347475	0.22803	0.0155706	0.0091164	0.906989			3.9653e-08		0.498081	0.140105	0.931199	0.0736929	0.750541
LRIF1	LRIF1	C1orf103;HBiX1;RIF1	ligand dependent nuclear receptor interacting factor 1		ADNP	-0.0451702	0.438809	-0.0958248	-0.403614	0.0153696	-0.00657586			1.1908		-0.00136761	0.209089	0.0181968	-0.00553513	0.412671	0.714282	0.257126	0.619151	0.0142744	0.876257	0.94938			0.000305152		0.995604	0.158339	0.957695	0.948081	0.647696
POGZ	POGZ	MRD37;WHSUS;ZNF280E;ZNF635;ZNF635m	pogo transposable element derived with ZNF domain		ADNP	0.227576	0.148186	-0.0598473	-0.299493	0.181778	0.0523882	-0.159106		1.61462		0.119372	-0.0964852	-0.150069	0.0164141	0.0999007	0.830936	0.908717	0.957995	0.0104938	0.625641	0.556532	0.995865		1.26317e-06		0.540812	0.495501	0.873172	0.978014	0.904751
CHAF1A	CHAF1A	CAF-1;CAF1;CAF1B;CAF1P150;P150	chromatin assembly factor 1 subunit A	CAF-1	ADNP	0.546526	-0.079727	-0.236209	-1.04527	0.404599	0.147488			3.02933		-0.0134607	0.478204	-0.312552	0.257522	-0.356437	0.0974602	0.635314	0.525922	0.0270831	0.0996687	0.553073			2.37033e-10		0.975091	0.303848	0.741619	0.0190691	0.242942
CHAMP1	CHAMP1	C13orf8;CAMP;CHAMP;MRD40;ZNF828	chromosome alignment maintaining phosphoprotein 1		ADNP	0.152671	0.200656	-0.104227	-0.29548	0.195635	0.0243993	0.264632	0.373464	1.54614	-0.114756	0.0532969	-0.0511639	-0.146033	0.0989458	0.0963629	0.361109	0.568815	0.514522	0.00956626	0.0039177	0.762823	0.935916	0.609206	0.000326423	0.931034	0.890691	0.717311	0.53494	0.390305	0.871413
ZNF280D	ZNF280D	SUHW4;ZNF634	zinc finger protein 280D		ADNP		-0.0447723							2.93309		-0.0323732				-0.0473024		0.821641							5.61318e-07		0.950453				0.894335
CHAF1B	CHAF1B	CAF-1;CAF-IP60;CAF1;CAF1A;CAF1P60;MPHOSPH7;MPP7	chromatin assembly factor 1 subunit B	CAF-1	ADNP	0.0885208	-1.36428	0.0112133	0.0503898	0.438201	-0.248186			2.30473		0.28337	-0.191948	0.00280441	0.00462378	-0.358317	0.662256	0.000301778	0.971889	0.801387	0.0933532	0.156171			0.0004476		0.406869	0.553552	0.99612	0.981203	0.180396
MAD2L2	MAD2L2	FANCV;MAD2B;POLZ2;REV7	mitotic arrest deficient 2 like 2		ADNP	0.194074								1.26223		0.18085			-0.00699205	0.244914	0.173902								0.00725095		0.378304			0.926026	0.551021
DNMT1 (2)	DNMT1	ADCADN;AIM;CXXC9;DNMT;HSN1E;MCMT;m.HsaI	DNA methyltransferase 1	KAP1-SETDB1-DNMT1-ZNF304	ADNP									1.04237		0.123613			0.107071	0.0422908									0.00757819		0.688574			0.530324	0.827587
E2F6	E2F6	E2F-6	E2F transcription factor 6	ncPRC1.6	ADNP	0.265151		-0.120232	-1.00245	0.782692	0.550495			1.08351		0.000283714	0.414284	-0.00673944	-0.0615202	-0.324581	0.298747		0.853178	0.0111487	0.00184543	0.00672674			0.00127249		0.999052	0.43268	0.994376	0.89743	0.180396
DNMT1 (1)	DNMT1	ADCADN;AIM;CXXC9;DNMT;HSN1E;MCMT;m.HsaI	DNA methyltransferase 1	KAP1-SETDB1-DNMT1-ZNF304	ADNP	-0.318777	-0.510149	-0.484053	-1.36092	1.22802	0.821758			2.30667		-0.278669	0.516343	0.165768	0.211934	-0.0047142	0.0378027	0.167787	1.00641e-05	1.87776e-05	4.16197e-12	1.21726e-07			2.64395e-08		0.0517477	0.0012482	0.569851	0.0323576	0.979035
ACTL8	ACTL8	CT57	actin like 8		ADNP	-0.279445		-0.515323	-1.28207	1.27335	0.853441			2.25457		-0.205593	0.395663	0.139838	0.220932	-0.0056354	0.0180534		1.00641e-05	4.7935e-06	5.09478e-12	1.53014e-08			5.84243e-08		0.201252	0.00682674	0.601636	0.00582955	0.979035
ADNP	ADNP	ADNP1;HVDAS;MRD28	activity dependent neuroprotector homeobox		ADNP	0.159768	-0.155635	-0.237248	-0.739513	1.20414	0.533555			2.2576		-0.124797	0.475626	-0.313434	0.236229	-0.0477545	0.431146	0.145336	0.221257	0.0106185	5.09478e-12	0.000372998			3.83697e-11		0.56408	0.0015022	0.28397	0.0641172	0.846369
USP7	USP7	HAUSP;TEF1	ubiquitin specific peptidase 7	MLL5-OGT-USP7;ncPRC1.1	ADNP	-0.617728	-1.03984	-0.249267	-0.813614	0.823812	0.577851	0.0996998		1.66799	0.0944708	-0.0492176	0.604775	0.290215	0.441999	-0.0215447	0.00983941	1.315e-05	0.0562732	1.28591e-05	1.61928e-09	1.14599e-08	0.971175		1.5259e-06	0.959396	0.736264	5.59848e-07	0.00545848	0.000352486	0.89039
PCGF6	PCGF6	MBLR;RNF134	polycomb group ring finger 6	ncPRC1.6	ADNP	0.0541266		0.228798	-0.584045	0.985111	0.526774			1.0164		0.130609	0.251266	-0.345815	0.493643	-0.262152	0.820958		0.525922	0.0449705	2.93555e-06	0.000887302			0.000142583		0.547132	0.50244	0.438464	0.0310113	0.284758
L3MBTL2	L3MBTL2	H-l(3)mbt-l;L3MBT	L3MBTL histone methyl-lysine binding protein 2	ncPRC1.6	ADNP	0.0581612		0.130078	-0.797278	1.29194	0.57521			1.02231		0.116332	0.187957	-0.366279	1.06087	-0.16793	0.867376		0.745195	0.0317882	5.98538e-05	0.00377437			1.14528e-05		0.522884	0.59757	0.561557	0.00218438	0.402767
KANSL3	KANSL3	KIAA1310;NSL3;Rcd1	KAT8 regulatory NSL complex subunit 3	NSL	KANSL1	2.08108		0.412431			-0.158812			0.0904659		-0.0684031			0.579354	-0.300352	4.64719e-06		0.0678308			0.345719			0.746605		0.834072			0.00303928	0.262217
KANSL1	KANSL1	CENP-36;KDVS;KIAA1267;MSL1v1;NSL1;hMSL1v1	KAT8 regulatory NSL complex subunit 1	NSL	KANSL1	2.73768		0.382928	-0.38196	0.578217	0.374976			0.179465		-0.0301637	0.272852	-0.0513296	0.967248	-0.148941	0.00524024		0.0296776	0.131816	0.261482	0.202117			0.263239		0.924075	0.796936	0.921505	0.0575945	0.581013
KANSL2	KANSL2	C12orf41;NSL2	KAT8 regulatory NSL complex subunit 2	NSL	KANSL1	2.36729		0.0168208	-0.14291	1.2291	0.447183			6.82404e-05		0.131249	0.327027	-0.322229	0.584486	-0.179605	0.00983941		0.980809	0.347829	0.000330592	0.0986893			0.999279		0.817843	0.214618	0.689644	0.299884	0.340792
PHF20	PHF20	C20orf104;GLEA2;HCA58;NZF;TDRD20A;TZP	PHD finger protein 20	NSL	KANSL1	1.89362		0.373521	-0.633732	0.421194	0.239642			0.173622		-0.0686397	0.883544	-0.0712095	0.355062	-0.0110436	0.000132501		0.0272776	0.0206935	0.0315098	0.131262			0.269454		0.827583	0.00036762	0.894048	0.204103	0.975737
DIDO1	DIDO1	BYE1;C20orf158;DATF-1;DATF1;DIDO2;DIDO3;DIO-1;DIO1;dJ885L7.8	death inducer-obliterator 1		KANSL1	1.70007	-0.708268	0.073353	0.814199	0.629183	0.225779	0.0253392	-0.421056	0.0500048	-0.0450889	-0.193715	-0.140957	-0.139343	0.588787	-0.247574	0.00518454	1.56938e-08	0.721026	7.30049e-05	0.0012548	0.0203401	0.993395	0.00394905	0.795759	0.836795	0.244003	0.485081	0.636286	0.012445	0.163093
PWWP2A	PWWP2A	MST101	PWWP domain containing 2A		KANSL1	2.22505	0.0303022	-0.351596	-0.398818	-0.122879	-0.154421	-0.0928737	0.318194	-0.344229	0.0787333	0.0814904	-0.041801	0.31598	-0.133762	-0.0163785	0.000112538	0.625494	0.00623317	0.0191795	0.377118	0.191196	0.86872	0.00394905	0.00734642	0.78151	0.699445	0.869797	0.0397751	0.215766	0.947383
ZNF367	ZNF367	AFF29;CDC14B;ZFF29	zinc finger protein 367		KANSL1	1.41372		-0.253761	-0.0391278	0.907745	1.09049			0.363359		-0.0824283	-0.429835	-0.599238	0.19834	-0.123773	0.00519978		0.311282	0.926606	0.0208178	0.0137932			0.0027914		0.887927	0.411644	0.356187	0.522716	0.871413
BEND3	BEND3	KIAA1553	BEN domain containing 3		KANSL1	1.90009		-0.324169	-0.470555	1.14297	1.34102			0.746258		-0.00963697	-0.753909	-1.04812	1.82086	-0.495894	0.00265148		0.549494	0.202333	0.0435577	0.0143759			0.0539716		0.992381	0.434933	0.374631	0.000479718	0.573345
E4F1	E4F1	E4F	E4F transcription factor 1		KANSL1	1.20774	-0.402745	-0.207013	-0.637474	0.777626	0.79767			0.641826	0.597866	-0.156929	0.0772224	-0.169376	0.586937	-0.491403	0.00169558	0.0261927	0.649042	0.0253448	0.0137472	0.00770259			0.0622067	0.425718	0.766943	0.882256	0.852833	0.0410833	0.33797
SMARCC1	SMARCC1	BAF155;CRACC1;Rsc8;SRG3;SWI3	SWI/SNF related, matrix associated, actin dependent regulator of chromatin subfamily c member 1	BAF;EBAFA/B;GBAF;N-CoR1;PBAF	PBRM1	-0.0466671	0.244196	-0.337453	-0.197871	4.60341	5.1251	0.612102		0.153305	-0.454513	0.104009	1.03419	0.145214	0.116045	-0.109667	0.964766	0.00589593	0.00920767	0.154524	1.3632e-07	8.22566e-17	0.0898271		0.358848	0.369913	0.601143	0.0277555	0.800182	0.76259	0.585413
KPNA2	KPNA2	IPOA1;QIP2;RCH1;SRP1-alpha;SRP1alpha	karyopherin subunit alpha 2	CSE1L-RAN-KPNA2;Importin	PBRM1	-0.152694	0.00816698	-0.0503603	-0.0397469	2.06309	2.04409	0.0330455	-0.158338	0.0537588	-0.0944877	0.0208404	0.281184	0.0965002	-0.223005	-0.0495887	0.10307	0.911894	0.602464	0.646722	2.02493e-12	2.43772e-17	0.97036	0.21311	0.603297	0.675219	0.86741	0.0071241	0.561557	0.00750481	0.660521
BCL7C	BCL7C		BAF chromatin remodeling complex subunit BCL7C	GBAF	PBRM1	-0.864779		-0.508669	-0.585889	4.64345	4.8896					0.500774	1.15199	0.443515	-0.754625	-0.0700512	0.185418		0.390389	0.0090151	6.5444e-09	3.35951e-12					0.492617	0.00319018	0.605868	0.037999	0.769787
SMARCE1	SMARCE1	BAF57;CSS5	SWI/SNF related, matrix associated, actin dependent regulator of chromatin, subfamily e, member 1	BAF;EBAFA/B;PBAF	PBRM1	-0.880332	0.433794	-0.377368	-0.934548	5.7325	5.46309			0.316819		0.230715	1.08865	0.370241	0.569287	-0.268083	0.223365	0.0894999	0.00780363	0.0940788	2.51803e-12	4.29138e-14			0.575638		0.55667	0.0634305	0.689644	0.0723772	0.693753
SMARCC2 (1)	SMARCC2	BAF170;CRACC2;CSS8;Rsc8	SWI/SNF related, matrix associated, actin dependent regulator of chromatin subfamily c member 2	BAF;EBAFA/B;N-CoR1;PBAF	PBRM1	0.170745	-0.489441	-0.436188	-0.479024	5.65902	5.62888			0.339389		0.308039	0.785299	0.120641	0.221849	0.442265	0.724849	0.00535221	0.0562732	0.0308764	4.73439e-12	1.24575e-17			0.373166		0.390767	0.0634305	0.847546	0.438786	0.356368
PBRM1	PBRM1	BAF180;PB1	polybromo 1	PBAF	PBRM1	0.221092	0.0922945	-0.252479	-0.13116	5.74119	6.0671	0.14092	0.141613	-0.0198103	-0.588393	0.0181483	0.287998	-0.0657221	0.337246	-0.0137297	0.685906	0.725187	0.306091	0.453738	1.34702e-10	7.22741e-16	0.97036	0.709021	0.952393	0.745593	0.957431	0.569646	0.908295	0.634417	0.975737
SMARCA4 (1)	SMARCA4	BAF190;BAF190A;BRG1;CSS4;MRD16;RTPS2;SNF2;SNF2L4;SNF2LB;SWI2;hSNF2b	SWI/SNF related, matrix associated, actin dependent regulator of chromatin, subfamily a, member 4	BAF;EBAFA/B;GBAF;N-CoR1;PBAF	PBRM1	0.373083	0.0529018	-0.308427	-0.257952	4.65798	4.98542		0.406826	0.452265		-0.00105727	1.23618	0.0995047	0.409218	0.0817408	0.42058	0.912372	0.0437485	0.0993221	2.40465e-09	1.24575e-17		0.429529	0.114056		0.997298	0.00526923	0.835818	0.279172	0.868506
ARID1A	ARID1A	B120;BAF250;BAF250a;BM029;C1orf4;CSS2;ELD;MRD14;OSA1;P270;SMARCF1;hELD;hOSA1	AT-rich interaction domain 1A	BAF;PBAF	PBRM1	-0.392198		-0.620014	-1.17089	4.83549	3.78105			0.0516204		-0.0473674	0.853505	0.37399	-0.645413	0.178375	0.405855		0.000112316	0.000255614	6.38571e-10	1.17491e-15			0.831561		0.890015	0.000507792	0.205749	0.0298373	0.65838
SMARCB1	SMARCB1	BAF47;CSS3;INI1;MRD15;PPP1R144;RDT;RTPS1;SNF5;SNF5L1;SWNTS1;Sfh1p;Snr1;hSNFS	SWI/SNF related, matrix associated, actin dependent regulator of chromatin, subfamily b, member 1	BAF;EBAFA/B;N-CoR1;PBAF	PBRM1	0.058398	-0.0252078	0.145245	-0.321828	4.02771	3.87468		0.150706	-0.150336	-0.047496	0.376685	0.662308	0.905023	0.701251	0.0183835	0.693066	0.805852	0.323688	0.16848	2.76406e-06	4.13602e-06		0.564319	0.167649	0.92432	0.000704939	0.541945	0.488424	0.112223	0.940198
BCL7B	BCL7B		BAF chromatin remodeling complex subunit BCL7B	GBAF	PBRM1	-0.206582		-0.153655	-0.318412	3.10981	3.33976					0.35963	1.13138	-0.125399	0.10269		0.632738		0.524737	0.328067	2.6136e-07	1.53832e-12					0.186128	0.020039	0.887163	0.616336
ARID2	ARID2	BAF200;CSS6;p200	AT-rich interaction domain 2	PBAF	PBRM1	0.819139		0.716277	0.991973	5.34362	4.90874			0.114947		0.478231	0.116782	0.0780017	-1.07728		0.66827		0.390389	0.0819505	0.000325502	7.08109e-12			0.443689		0.00654899	0.843102	0.913879	0.132531
REST	REST	DFNA27;GINGF5;HGF5;NRSF;WT6;XBR	RE1 silencing transcription factor		PBRM1	0.0851735	-0.389891	-0.0619473	-0.226695	1.33161	1.32408	0.0438274	0.072812	0.0606908	0.0701183	-0.0359418	0.112417	0.0805198	0.244866	-0.102079	0.297486	0.000155862	0.722188	0.0414669	4.16124e-12	2.43772e-17	0.977491	0.520695	0.757924	0.879507	0.851695	0.288295	0.643424	0.00570715	0.614585
BAZ2B	BAZ2B	WALp4	bromodomain adjacent to zinc finger domain 2B		PBRM1	0.437696		-0.190018	0.401066	2.21386	2.09479			0.0126404		0.53607	-0.0611915	0.334379	0.259081	-0.00736295	0.146908		0.853178	0.500294	6.54877e-09	4.71814e-06			0.956358		0.395815	0.847947	0.530119	0.410701	0.983041
SMARCD1	SMARCD1	BAF60A;CRACD1;Rsc6p	SWI/SNF related, matrix associated, actin dependent regulator of chromatin, subfamily d, member 1	BAF;EBAFA/B;GBAF;PBAF	PBRM1	-0.168635		-0.0759453	0.250033	3.43897	3.6899					0.042522	0.199847	0.325021	1.2192		0.922769		0.79452	0.235793	0.000192075	8.95646e-09					0.918103	0.616916	0.337599	0.199831
YAP1	YAP1	COB1;YAP;YAP2;YAP65;YKI	Yes associated protein 1	YAP1-TEAD1	PBRM1	0.127357		-0.0213714	-0.409758	1.21554	1.10352			0.25896		-0.0224449	0.15462	-0.11097	0.0602802	-0.171186	0.390209		0.913951	0.0144998	1.14343e-07	2.1151e-10			0.0500399		0.93884	0.551422	0.706841	0.659208	0.623959
SMARCA2	SMARCA2	BAF190;BRM;NCBRS;SNF2;SNF2L2;SNF2LA;SWI2;Sth1p;hBRM;hSNF2a	SWI/SNF related, matrix associated, actin dependent regulator of chromatin, subfamily a, member 2	BAF;GBAF	PBRM1	-2.57961		0.270348	-0.336276	4.49603	5.05986					-0.899124	1.52949	0.533188	0.366808	0.0368614	0.356083		0.79452	0.586439	3.03192e-06	6.79191e-12					0.032445	0.00343397	0.276122	0.719211	0.931763
DPF2	DPF2	CSS7;REQ;UBID4;ubi-d4	double PHD fingers 2		PBRM1	-1.89936	-0.828079	-0.38892	-1.47375	5.18458	3.86327	0.0238683		0.375434		-0.265597	1.70314	0.110819	-0.399501	0.42319	0.135433	0.000302843	0.0239057	1.87776e-05	4.4497e-07	2.43772e-17	0.985528		0.0742178		0.150398	0.00683165	0.901204	0.450132	0.357319
CDCA8	CDCA8	BOR;BOREALIN;DasraB;MESRGP	cell division cycle associated 8	Chromosomal passenger	PBRM1	-0.0506951	0.187582	-0.0533672	-0.466536	1.16531	0.783524	0.184904	0.240602	0.607137	-0.170305	-0.199191	0.138446	0.0264705	-0.170729	0.091688	0.830936	0.10998	0.6994	0.0132225	5.0298e-08	6.13904e-09	0.789173	0.16435	0.0405659	0.583148	0.50231	0.442074	0.929549	0.0793221	0.552877
PHIP	PHIP	BRWD2;DCAF14;DIDOD;WDR11;ndrp	pleckstrin homology domain interacting protein		PBRM1	-0.097339	0.464731			2.04473	1.35272				0.106738	-0.315008	0.495558	-0.166436	-0.351781	1.52466	0.823428	0.507599			2.05241e-07	0.000372998				0.860866	0.51534	0.168222	0.858057	0.121349	0.52271
KAT14 (1)	KAT14	ATAC2;CRP2BP;CSRP2BP;PRO1194;dJ717M23.1	lysine acetyltransferase 14	ATAC	PBRM1	0.0171276		0.0259332	0.367174	1.3967	0.763784			0.0153356		0.018148	0.228831	0.192715	0.710521	-0.051002	0.949887		0.85117	0.0293991	3.19376e-07	4.13602e-06			0.877498		0.867719	0.089774	0.0947382	0.00990324	0.688259
AFF4	AFF4	AF5Q31;CHOPS;MCEF	AF4/FMR2 family member 4		PBRM1	-0.212487		-0.0261092	0.0394318	1.78491	0.738125			0.0691232		-0.0230283	0.158113	0.0201355	0.520571	0.272101	0.404774		0.939591	0.791895	3.35455e-07	0.000132906			0.367857		0.858465	0.370435	0.957695	0.00707783	0.180396
PHF10	PHF10	BAF45A;XAP135	PHD finger protein 10	PBAF	PBRM1	-0.587499		-2.21465	0.0144452	4.85786	4.67477					3.67218	0.0418715	1.39076	0.947213		0.153787		0.28453	0.934856	0.000517286	1.99035e-05					0.0793954	0.893992	0.219571	0.0975571
BRD7	BRD7	BP75;CELTIX1;NAG4	bromodomain containing 7	PBAF	PBRM1	0.193577	0.231138	-1.33166	-1.79068	4.69631	4.96809			-0.0543579		2.00571	1.21333	1.24007	-0.332764	-0.345137	0.868367	0.0396416	0.480375	0.0430426	7.20197e-05	6.6133e-08			0.878847		0.220373	0.225844	0.358793	0.630299	0.210041
SMARCA4 (2)	SMARCA4	BAF190;BAF190A;BRG1;CSS4;MRD16;RTPS2;SNF2;SNF2L4;SNF2LB;SWI2;hSNF2b	SWI/SNF related, matrix associated, actin dependent regulator of chromatin, subfamily a, member 4	BAF;EBAFA/B;N-CoR1;PBAF	PBRM1						3.90735						0.00965655	0.339927	0.354542							2.43772e-17						0.986819	0.709291	0.105134
BCL7A	BCL7A	BCL7	BAF chromatin remodeling complex subunit BCL7A	GBAF	PBRM1	-0.272877		-0.0174447	0.050227		4.26115					0.100154	0.0180498	0.0164975	0.35524		0.613905		0.973654	0.859746		3.4257e-16					0.834072	0.957876	0.981176	0.0943435
SMARCC2 (2)	SMARCC2	BAF170;CRACC2;CSS8;Rsc8	SWI/SNF related, matrix associated, actin dependent regulator of chromatin subfamily c member 2	BAF;EBAFA/B;N-CoR1;PBAF	PBRM1	-0.15897		-0.710023	-0.242784		5.01339					0.579716	0.156625	0.64575	0.146213		0.565481		0.506784	0.323846		3.41766e-13					0.54917	0.60909	0.520744	0.205736
SMARCD2	SMARCD2	BAF60B;CRACD2;PRO2451;Rsc6p;SGD2	SWI/SNF related, matrix associated, actin dependent regulator of chromatin, subfamily d, member 2	BAF;EBAFA/B;PBAF	PBRM1	-0.455632		0.647133	0.610885		3.24765					-0.381091	-0.414786	0.090943	0.520726		0.231879		0.355604	0.0090151		3.15577e-10					0.547132	0.207331	0.939944	0.0398489
TAF13	TAF13	MRT60;TAF(II)18;TAF2K;TAFII-18;TAFII18	TATA-box binding protein associated factor 13	TFIID	BPTF (2)	-0.134784				0.891565	0.637583						1.07346	-0.103148	0.754999		0.801226				0.0080542	0.000656574						0.00589591	0.875452	0.00140403
BPTF (2)	BPTF	FAC1;FALZ;NEDDFL;NURF301	bromodomain PHD finger transcription factor	NuRF	BPTF (2)	-0.148356				1.17578	0.718137						0.00236773	-0.185047	1.0992		0.530366				0.0132745	0.00976582						0.993385	0.883556	0.00350841
MRGBP	MRGBP	C20orf20;Eaf7;MRG15BP;URCC4	MRG domain binding protein	NuA4	KAT5	0.226702		-0.00859838	0.118413	1.519	1.24921			0.244596		0.0711012	1.81668	0.799425	0.672939	-0.160614	0.664625		0.980809	0.523627	4.00289e-05	3.62701e-10			0.0324763		0.688574	0.000328651	0.0115041	0.00470167	0.416856
BRD8 (1)	BRD8	SMAP;SMAP2;p120	bromodomain containing 8	NuA4	KAT5	0.0873707		-0.012036	-0.0577921	1.59865	1.25474			0.45775		0.250186	1.76319	0.918714	0.419876	-0.016604	0.467483		0.968673	0.80756	1.45397e-06	4.24371e-09			0.174014		0.483697	0.000658185	0.0104245	0.00383821	0.972083
MBTD1	MBTD1	SA49P01	mbt domain containing 1	NuA4	KAT5	0.158083		-0.0402676	0.387389	1.31268	1.04939			0.122882		0.130469	1.35141	0.76646	0.414036	-0.171426	0.467483		0.853178	0.0499238	2.70227e-05	0.00010674			0.106715		0.252574	0.00134568	0.00638622	0.0712876	0.552877
EP400 (1)	EP400	CAGH32;P400;TNRC12	E1A binding protein p400	NuA4	KAT5	0.415805	-0.0148398	-0.0847571	0.0208655	1.62054	1.11772	0.117186		0.18653		0.0722916	1.53585	0.652577	0.482835	-0.150508	0.572545	0.94923	0.709017	0.921232	4.31346e-07	7.4845e-05	0.916313		0.138196		0.730125	0.00139195	0.0275609	0.26179	0.527691
EPC2	EPC2	EPC-LIKE	enhancer of polycomb homolog 2	NuA4	KAT5	0.53829		-0.00673911	0.250631	1.26707	1.03207			0.212255		0.026088	1.22096	0.596111	0.210277	-0.173538	0.409918		0.982536	0.145652	0.000505419	2.31339e-08			0.0404331		0.87499	0.00294213	0.0217377	0.437752	0.366918
TRRAP	TRRAP	DEDDFA;PAF350/400;PAF400;STAF40;TR-AP;Tra1	transformation/transcription domain associated protein	NuA4;PCAF;SAGA;TFTC	KAT5	0.0423528		-0.105523	0.200594	1.23969	0.949414			0.151337		0.0480374	1.15797	0.467309	0.869889	-0.151037	0.820676		0.556792	0.190782	1.67795e-06	4.19847e-10			0.0902954		0.769292	0.00146843	0.0423305	5.09522e-05	0.366918
ING3	ING3	Eaf4;ING2;MEAF4;p47ING3	inhibitor of growth family member 3	NuA4;Piccolo NuA4	KAT5	-0.0211063		0.0155578	0.32777	1.52784	1.16076			0.250476		0.0747018	1.22184	0.553164	0.347897	-0.12745	0.959348		0.939591	0.0813734	2.85433e-06	1.35122e-07			0.126381		0.746701	0.0031053	0.0481339	0.049356	0.743139
EPC1	EPC1	Epl1	enhancer of polycomb homolog 1	NuA4;Piccolo NuA4	KAT5	-0.224208		-0.0496106	0.37259	1.51182	1.13026			0.150636		0.0653878	1.34112	0.691001	0.399581	-0.125807	0.676032		0.85117	0.0691896	5.13947e-06	2.43307e-07			0.275377		0.766943	0.00319979	0.0217377	0.0652047	0.625828
BRD8 (2)	BRD8	SMAP;SMAP2;p120	bromodomain containing 8	NuA4	KAT5	0.0806233		0.239988	0.181619	1.55687	1.45287			0.14652		0.0528376	1.37209	0.730028	0.307326	-0.413097	0.723242		0.412979	0.630716	6.783e-07	1.84589e-06			0.30397		0.818785	0.00055668	0.00640872	0.220622	0.137664
JAZF1	JAZF1	TIP27;ZNF802	JAZF zinc finger 1		KAT5	0.0989672		-0.0946829	-0.0875092	1.6927	1.30481			0.246292		-0.0297857	1.20753	0.805821	0.483075	-0.141014	0.743758		0.653091	0.762397	1.81015e-06	7.68402e-07			0.0126205		0.906346	0.00556845	0.00669781	0.0660199	0.536967
MORF4L1	MORF4L1	Eaf3;FWP006;HsT17725;MEAF3;MORFRG15;MRG15;S863-6	mortality factor 4 like 1	EMSY;NuA4	KAT5	-0.0382243	-0.102666	0.0316845	0.497286	1.21357	0.734164	0.218164	-0.0584486	0.233148	-0.105802	0.394915	0.966093	0.437015	0.431854	-0.13296	0.890212	0.312959	0.888488	0.00956626	3.75431e-08	1.07492e-09	0.853112	0.779442	0.0405659	0.846651	0.000809121	0.00129594	0.0573409	0.00110548	0.552877
KAT5	KAT5	ESA1;HTATIP;HTATIP1;PLIP;TIP;TIP60;ZC2HC5;cPLA2	lysine acetyltransferase 5	NuA4;Piccolo NuA4	KAT5	-0.0980333		0.250794	0.379961	1.47845	1.09173			0.197424		-0.0584059	1.28744	0.374308	-0.314987	-0.319428	0.688529		0.505502	0.24736	3.11417e-06	2.68007e-08			0.0420307		0.822953	0.00419727	0.219801	0.166919	0.0331515
MORF4L2	MORF4L2	MORFL2;MRGX	mortality factor 4 like 2	EMSY;NuA4	KAT5	-0.180879	-0.500137	-0.0472169	-0.116611	1.26223	0.833174		0.0566404	0.245546		-0.0184503	1.26201	0.70222	0.432175	-0.0288527	0.486092	0.0779557	0.867402	0.706383	6.63361e-05	0.000127495		0.965815	0.647039		0.979308	0.000263874	0.0115041	0.109349	0.972083
ATXN7L2	ATXN7L2		ataxin 7 like 2		KAT5	-0.198248		0.0329024	0.205962	1.02906	0.488865			0.140412		-0.119621	0.567541	-0.143759	0.164704	0.0281395	0.48959		0.888488	0.316525	3.51967e-05	2.47397e-05			0.302197		0.547132	0.0480153	0.747821	0.576686	0.973415
BRD1	BRD1	BRL;BRPF1;BRPF2	bromodomain containing 1	HBO1;MOZ/MORF	KAT5	-0.014465	-0.00353434	0.235646	0.367825	0.904755	0.298999	0.140734	0.0317526	-0.013272	-0.00784932	-0.0649802	1.0399	0.366532	-0.437508	0.262262	0.953134	0.986896	0.412979	0.0827487	2.40445e-05	0.0559251	0.935916	0.814491	0.968451	0.990804	0.864826	0.00071824	0.177395	0.0079197	0.284758
SS18	SS18	SSXT;SYT	SS18 subunit of BAF chromatin remodeling complex	GBAF	KAT5	0.00795259	0.330467	-0.848426	-0.717007	2.92876	2.89468					-0.191906	1.69972	0.27722	-0.253001		0.995562	0.199253	0.0111135	0.0735089	2.48501e-05	4.20848e-10					0.508113	0.00156784	0.700062	0.489493
EP300	EP300	KAT3B;MKHK2;RSTS2;p300	E1A binding protein p300		KAT5	0.129527		-0.241486	-0.395807	1.70996	0.981938			0.109852		-0.0277182	1.11353	0.115968	-0.285554	-0.136756	0.385254		0.289557	0.0796778	6.55313e-10	4.10712e-08			0.19074		0.927272	0.000263874	0.808957	0.195223	0.51715
CREBBP	CREBBP	CBP;KAT3A;MKHK1;RSTS;RSTS1	CREB binding protein		KAT5	-0.40127		0.23857	-0.231111	1.46734	0.838587			0.403942		-0.249198	0.781762	-0.121318	-0.257326	-0.186061	0.688529		0.517978	0.471742	0.00018221	2.04112e-05			0.285841		0.46112	0.0694193	0.807185	0.564689	0.33797
CHD8	CHD8	AUTS18;HELSNF1	chromodomain helicase DNA binding protein 8		KAT5	-1.1329				2.45437	1.10579						1.37862	0.327204	-0.622337		0.268905				0.000187848	8.68093e-06						0.0539958	0.234661	0.318631
ELL2	ELL2	MRCCAT1	elongation factor for RNA polymerase II 2		KAT5	-0.582366		0.044328	0.221981	1.51841	0.398811			-0.0241874	0.499602	0.113156	0.409546	0.0495712	-0.143859		0.304756		0.853178	0.295995	3.12816e-05	0.00248692			0.927514	0.675219	0.683079	0.0608174	0.944883	0.595536
YEATS4	YEATS4	4930573H17Rik;B230215M10Rik;GAS41;NUBI-1;YAF9	YEATS domain containing 4	NuA4;SRCAP	YEATS4	-0.887926	-0.613464	0.0673391	0.128093	0.897561	0.708175	1.20203	-0.123758	-0.0543506	-0.0351861	-0.00637694	1.0554	0.340963	0.175977	0.0142157	0.00551691	2.8375e-16	0.323688	0.0431683	1.05117e-07	5.38055e-10	0.000631458	0.301261	0.332519	0.9075	0.940585	1.4256e-05	0.00223196	0.0318168	0.888603
DMAP1	DMAP1	DNMAP1;DNMTAP1;EAF2;MEAF2;SWC4	DNA methyltransferase 1 associated protein 1	NuA4;SRCAP	YEATS4	-0.948531	-0.628916	0.0976489	0.155406	0.901587	0.699294	1.222	-0.156444	-0.0513898	-0.0331723	-0.0373227	1.03096	0.307314	0.185077	0.00185797	0.0082564	1.59011e-13	0.178767	0.0207384	1.08408e-07	3.17495e-10	0.000611844	0.309112	0.4336	0.936721	0.658002	1.42957e-05	0.00640872	0.0410998	0.985608
RUVBL2	RUVBL2	CGI-46;ECP-51;ECP51;INO80J;REPTIN;RVB2;TAP54-beta;TIH2;TIP48;TIP49B	RuvB like AAA ATPase 2	INO80;NuA4;SRCAP	YEATS4	-0.572543	-0.598892	0.0622268	0.190124	0.62528	0.536035	1.08748	-0.116448	-0.014026	-0.0450317	-0.0256404	0.818666	0.216592	0.2589	-0.0202423	0.00519978	3.90842e-13	0.263693	0.00989055	4.35069e-07	2.6438e-09	0.000402431	0.424005	0.90098	0.922933	0.775427	1.45917e-05	0.0637419	0.01016	0.872744
RUVBL1	RUVBL1	ECP-54;ECP54;INO80H;NMP 238;NMP238;PONTIN;Pontin52;RVB1;TIH1;TIP49;TIP49A	RuvB like AAA ATPase 1	INO80;NuA4;SRCAP	YEATS4	-0.576812	-0.604346	0.0524208	0.188242	0.637751	0.534394	1.10768	-0.0919962	-0.0161659	-0.0421668	-0.0256014	0.849799	0.214656	0.225443	-0.0279382	0.00379633	1.63842e-15	0.317748	0.00654111	1.01209e-06	1.01239e-08	0.000402431	0.404301	0.851328	0.857707	0.739902	2.11227e-05	0.0626335	0.0103781	0.767311
VPS72	VPS72	CFL1;Swc2;TCFL1;YL-1;YL1	vacuolar protein sorting 72 homolog	NuA4;SRCAP	YEATS4	-0.923731	-0.549026	0.120609	0.234558	0.563104	0.468289	1.02322	-0.0715566	-0.0728661	0.0469781	-0.00171111	0.677505	0.197247	0.256489	-0.00217284	0.00265148	6.81065e-14	0.342662	0.0301488	5.97657e-07	6.05801e-08	0.00758503	0.425647	0.290737	0.88603	0.990958	1.0617e-05	0.227976	0.0231859	0.983998
ZNHIT1	ZNHIT1	CG1I;ZNFN4A1	zinc finger HIT-type containing 1	SRCAP	YEATS4	-1.49059	-0.613884	0.0569164	0.171012	0.260201	0.379483	1.20785	-0.0958236	-0.131811	-0.0751851	-0.0275421	0.555426	0.145763	0.272236	0.0551841	0.00221594	3.06519e-10	0.637913	0.124039	0.000446253	3.86795e-06	0.00333897	0.664354	0.217876	0.919198	0.858129	5.38821e-05	0.601636	0.049356	0.795277
ACTR6	ACTR6	ARP6;CDA12;HSPC281;MSTP136;hARP6;hARPX	actin related protein 6	SRCAP	YEATS4	-1.5128	-0.618839	0.0865661	0.177274	0.248154	0.37326	1.08173	-0.102858	-0.0949272	0.00375018	-0.0339143	0.516645	0.162184	0.268859	0.0687121	0.002185	1.13452e-14	0.352035	0.103462	0.000183129	3.48088e-06	0.000429326	0.425647	0.124072	0.991547	0.780922	5.86609e-05	0.502715	0.0431395	0.643602
SRCAP	SRCAP	DOMO1;EAF1;FLHS;SWR1	Snf2 related CREBBP activator protein	N-CoR1;SRCAP	YEATS4	-1.39378	-0.582016	0.100313	0.235989	0.229909	0.34574	1.06106	-0.158913	-0.111136	-0.0503981	-0.0542326	0.470356	0.125328	0.28546	0.0139033	0.00392281	2.07376e-12	0.438923	0.0813734	0.00328062	4.36134e-05	0.00758503	0.43198	0.226942	0.925922	0.711943	0.000779799	0.696565	0.0352756	0.950942
ACTG1	ACTG1	ACT;ACTG;DFNA20;DFNA26;HEL-176	actin gamma 1		YEATS4	-0.317037	-0.311329	0.0625951	0.184102	1.49658	1.32918	0.869404	0.114768	-0.00217345	-0.175051	-0.00337346	0.76568	0.165277	0.32924	-0.0927592	0.0153291	0.0345629	0.655593	0.0393989	1.96461e-11	5.55746e-14	0.0120819	0.814491	0.996878	0.898619	0.993125	0.000257079	0.310398	0.0190119	0.794609
ACTB	ACTB	BRWS1;PS1TP5BP1	actin beta	BAF;EBAFA/B;GBAF;NuA4;PBAF	YEATS4	-0.329969	-0.320098	0.038612	0.158745	1.55188	1.3941	0.892759	0.0827006	0.0633818	0.0252239	-0.0187066	0.749387	0.222802	0.400986	-0.018131	0.0105742	1.74122e-07	0.73477	0.0813734	1.96461e-11	9.32126e-15	0.00758503	0.559174	0.637942	0.973547	0.904696	0.000117945	0.0726821	0.00650084	0.912876
ACT[A1,A2,C1,G2]	ACTA1;ACTC1;ACTG2;ACTA2	ACT;ACTA;ACTA3;ACTC;ACTE;ACTL3;ACTSA;ACTSG;ASD5;ASMA;CFTD;CFTD1;CFTDM;CMD1R;CMH11;LVNC4;MPFD;NEM1;NEM2;NEM3;SHPM;VSCM	actin alpha 1, skeletal muscle;actin alpha cardiac muscle 1;actin gamma 2, smooth muscle;actin alpha 2, smooth muscle		YEATS4	-0.372802	-0.278798	0.0196908	0.160754	1.55182	1.40359	0.826102	-0.229816	0.0421307	0.144253	-0.0215061	0.72408	0.187163	0.388423	2.42074e-05	0.00479175	0.000919808	0.857503	0.0310277	2.02493e-12	1.11146e-14	0.00221137	0.455997	0.766116	0.854131	0.872619	0.000223018	0.178509	0.00190052	0.999847
ACTL6A	ACTL6A	ACTL6;ARPN-BETA;Arp4;BAF53A;INO80K	actin like 6A	BAF;EBAFA/B;GBAF;INO80;NuA4;PBAF;SRCAP	YEATS4	-0.674949	-0.549713	0.0310557	0.165403	1.29929	1.22299	1.1227	-0.115009	-0.00525984	-0.0484103	-0.0163572	0.810472	0.209469	0.296015	-0.00355886	0.00770795	2.30602e-12	0.662547	0.031129	5.7068e-11	3.40058e-14	0.000429326	0.5219	0.957804	0.919198	0.873093	2.90652e-05	0.156792	0.011694	0.979008
MLLT1	MLLT1	ENL;LTG19;YEATS1	MLLT1 super elongation complex subunit	EBAFA/B	YEATS4	-0.598225	-0.241684	0.000607309	0.19531	2.02292	0.924545	1.28391	-0.162246	0.0696862	0.402086	0.133955	0.678979	0.122705	0.484778	0.267512	0.0547377	0.0244567	0.996995	0.108931	4.16197e-12	3.17495e-10	0.0142444	0.661476	0.750464	0.149194	0.406869	0.000485551	0.563431	0.000614517	0.0331515
SCML2	SCML2		Scm polycomb group protein like 2	PRC1	SCML2	-0.958794	-0.48899	0.122456	-0.279401	0.333922	0.168004			0.278069		0.298326	0.972733	0.592167	1.03539	0.00621815	0.000112538	0.000801584	0.169219	0.021173	2.04219e-07	0.00396503			0.00027902		1.82646e-06	1.87862e-09	1.68468e-09	2.13706e-08	0.965465
TLX3	TLX3	HOX11L2;RNX	T cell leukemia homeobox 3		TLX3	-0.401827	1.13692	0.763028	-0.120359		0.200679			-0.258255	-0.423315	-1.63724		-1.87784	0.927005	-0.468099	0.378209	0.158117	0.401648	0.793975		0.74907			0.902271	0.925539	0.266466		0.00669781	0.0293934	0.700374
BRCA1	BRCA1	BRCAI;BRCC1;BROVCA1;FANCS;IRIS;PNCA4;PPP1R53;PSCP;RNF53	BRCA1 DNA repair associated	BRCA1-A;BRCC	BARD1	0.0848013	-0.171655	-0.0479401	-0.417708	0.418336	0.124604	0.126036	-0.0985397	0.0505982	0.0131023	-0.0360647	0.242185	0.106369	-1.88497	-1.71075	0.432694	0.194504	0.717209	0.021588	2.95818e-06	0.13986	0.890661	0.44004	0.631473	0.990804	0.730125	0.01662	0.689644	3.46461e-11	0.000118616
BARD1	BARD1		BRCA1 associated RING domain 1	BRCA1-A;BRCC	BARD1	0.164861	-0.120761	0.0240907	-0.305439	0.312236	0.0939382	0.00945703	-0.140649	0.0383897	-0.0160585	-0.109088	0.154558	0.118827	-1.88938	-1.98243	0.238783	0.463312	0.880892	0.0235206	5.06807e-06	0.141504	0.995865	0.380539	0.831561	0.982093	0.404691	0.0493275	0.561557	2.88943e-12	0.00014236
BRCC3	BRCC3	BRCC36;C6.1A;CXorf53	BRCA1/BRCA2-containing complex subunit 3	BRCA1-A;BRCC;BRISC	BARD1	-0.0430324	-0.283716	-0.0208981	-0.509268	0.600591	0.186389	0.114779	-0.205458	0.0235526	-0.203121	-0.0932199	0.340527	0.129031	-1.68694	-1.26904	0.700061	0.141046	0.908659	0.029814	5.44791e-08	0.100057	0.97036	0.207941	0.857473	0.675219	0.379799	0.00471037	0.709291	1.55269e-08	0.00401129
SLF1	SLF1	ANKRD32;BRCTD1;BRCTx	SMC5-SMC6 complex localization factor 1	SLF1/2-RAD18	BARD1	0.0106553	-0.08485	0.0186516	-0.143835	-0.00459096	0.0174558	-0.0138608	-0.0335949	-0.0145664	-0.015213	-0.020652	-0.453002	-0.180906	-2.38959	-2.96686	0.924159	0.599737	0.698021	0.12743	0.952251	0.782293	0.971175	0.825061	0.90098	0.973547	0.826256	0.000109691	0.00149461	6.98323e-16	2.76233e-05
RAD18	RAD18	RNF73	RAD18 E3 ubiquitin protein ligase	SLF1/2-RAD18	BARD1	-0.036925	-0.266543	0.0132315	-0.232584	0.00692131	0.0876775	0.0191855	0.00288281	-0.0205492	-0.000365754	-0.00588706	-0.437361	-0.141043	-2.42355	-2.72721	0.882608	0.123658	0.820322	0.0974927	0.890916	0.500599	0.97036	0.963653	0.728966	0.99662	0.93566	9.63409e-07	0.00503222	7.55048e-11	0.00014236
SLF2	SLF2	C10orf6;FAM178A	SMC5-SMC6 complex localization factor 2	SLF1/2-RAD18	BARD1	0.229878	-0.239587	0.0378418	-0.231115	-0.364198	-0.11796	-0.0143891	0.0277675	0.0156092	-0.0281701	-0.00916135	-0.145421	-0.0386198	-2.25483	-2.7847	0.684281	0.279584	0.816239	0.411567	0.0675622	0.301939	0.985528	0.764861	0.927343	0.9075	0.957947	0.485435	0.877459	1.5162e-08	0.00146699
TBP/TBPL2	TBPL2;TBP	GTF2D;GTF2D1;HDL4;SCA17;TBP2;TFIID;TRF3	TATA-box binding protein like 2;TATA-box binding protein	TFIID	BARD1	-0.309635				1.0541	0.37324										0.447447				0.00349743	0.0657956
ABRAXAS1	ABRAXAS1	ABRA1;CCDC98;FAM175A	abraxas 1, BRCA1 A complex subunit	BRCA1-A	BARD1	-0.044655	0.163045	-0.0278051	-0.615761	0.651735	0.279407	-0.0250775	-0.317315	-0.0313823	-0.108107	-0.0280225	0.326409	0.128807	-1.54228	-1.03055	0.744146	0.256342	0.872287	0.0111487	3.17221e-09	0.0318716	0.987673	0.21812	0.827514	0.849092	0.834072	0.00579354	0.666858	1.93797e-07	0.00945313
UIMC1	UIMC1	RAP80;X2HRIP110	ubiquitin interaction motif containing 1	BRCA1-A	BARD1	0.168037	-0.0781708	-0.0365677	-0.501183	0.596686	0.213489	0.123613	-0.157412	0.073791	-0.0441317	-0.0530082	0.297722	0.115778	-1.15455	-0.826751	0.827161	0.886904	0.817017	0.0206935	1.23889e-07	0.0358625	0.95988	0.364463	0.381214	0.873707	0.542682	0.00410787	0.700062	0.00117887	0.470609
TONSL	TONSL	IKBR;NFKBIL2	tonsoku like, DNA repair protein		BARD1	-0.312123	0.187695	-0.266912	-0.272089	0.537114	0.331619	0.299536	-0.129908	-0.229274		-0.752834	-0.0530314	0.166194	-1.12271	-1.54796	0.221669	0.335917	0.0761293	0.0521098	1.09684e-05	1.2213e-05	0.514416	0.69845	0.22601		3.00216e-06	0.699267	0.113019	8.05624e-06	0.0331515
ZNF839	ZNF839	C14orf131	zinc finger protein 839		BARD1	1.50089															0.00551691
KMT5A	KMT5A	PR-Set7;PR/SET07;SET07;SET8;SETD8	lysine methyltransferase 5A		BARD1	0.156472	0.0471207	0.123411	0.0118183	-0.0193744	0.0224445	-0.367116	0.184675	-0.0219127	-0.0252832	-0.0588569	0.0309337	0.0636752	-0.143357	-1.01564	0.573794	0.704539	0.506784	0.926031	0.859349	0.784081	0.574211	0.621327	0.914844	0.990804	0.780922	0.879863	0.769486	0.372093	0.000415765
ZBTB40	ZBTB40	ZNF923	zinc finger and BTB domain containing 40		ZBTB40	0.953637		-0.311819	-0.255929	1.02722	1.07332			0.43621		-0.0800987	-0.6588	-0.546101		-0.293924	0.00529547		0.4005	0.356846	0.000557851	0.000184362			0.108131		0.834072	0.0404411	0.101732		0.390327
DEK	DEK	D6S231E	DEK proto-oncogene	B-WICH;Splicing-dependent exon junction complex	DEK	-0.941222	-0.597946	0.412781	-0.602398	0.246133	0.223883	-0.0404126	-1.08995	0.234253	-0.133018	-0.602365	-1.31295	-0.71363	-1.11662	-0.57532	0.0430093	0.0205889	0.64718	0.106053	0.242312	0.0787393	0.995865	0.0251577	0.638933	0.833704	0.143157	0.000697248	0.113019	0.00236001	0.325536
SIN3B	SIN3B		SIN3 transcription regulator family member B	EMSY;SIN3A/B	SINHCAF	0.0239766	-0.160106	0.0865732	1.3849	0.535023	0.491865	0.173262		0.195521		0.335476	-0.0229534	-0.0756971	0.884164	-0.048253	0.867376	0.201228	0.698021	8.6308e-07	8.72675e-06	1.27895e-05	0.926995		0.0419031		0.00395338	0.923814	0.823006	3.43693e-06	0.839092
SAP130 (1)	SAP130		Sin3A associated protein 130		SINHCAF	0.00648162	-0.33672	0.318687	1.47918	0.577227	0.652222	0.251052		0.47545		0.371577	-0.273079	-0.0315618	0.825435	-0.294447	0.989147	0.367803	0.215489	4.7935e-06	3.94641e-05	3.52231e-06	0.924458		0.313964		0.250944	0.214618	0.946834	0.00137704	0.811306
GATAD1	GATAD1	CMD2B;ODAG;RG083M05.2	GATA zinc finger domain containing 1	EMSY	SINHCAF	0.0108797	-0.190852	-0.0423471	1.20412	0.517406	0.343443	-0.129557	-0.163623	0.140932	0.276367	0.348392	0.105777	-0.00677617	0.692872	-0.052267	0.968587	0.117923	0.857503	3.869e-06	9.5519e-05	0.0177369	0.97036	0.614245	0.489733	0.811414	0.0308008	0.669066	0.98526	0.0028243	0.817114
EMSY	EMSY	C11orf30;GL002	EMSY transcriptional repressor, BRCA2 interacting	EMSY	SINHCAF	0.0927685	-0.213185	-0.00992856	1.18533	0.445925	0.349636		0.0152973	0.134371		0.275703	0.256331	-0.0298449	1.10959	0.000401968	0.335106	0.0411324	0.968564	3.97518e-05	2.46954e-05	7.4845e-05		0.976171	0.167726		0.0308008	0.120648	0.930651	5.09522e-05	0.99944
TNRC18	TNRC18	CAGL79;TNRC18A	trinucleotide repeat containing 18		SINHCAF	-0.276267		0.26671	1.4531	0.664225	0.573993	-0.0153534		0.151234	0.386131	0.24831	-0.335302	-0.21669	0.741943	-0.00620119	0.17893		0.0628214	7.71949e-07	3.6255e-07	7.14758e-05	0.995865		0.275224	0.268517	0.0341878	0.0843495	0.48233	7.81984e-05	0.984914
PHF12	PHF12	PF1	PHD finger protein 12	EMSY	SINHCAF	-0.328431	-0.149805	-0.00252487	1.17653	0.537274	0.317958	0.499022		0.211384	0.661675	0.286873	0.0430874	-0.158635	0.807591	0.0196139	0.291773	0.433281	0.993392	8.6308e-07	7.07696e-06	0.00206379	0.310915		0.174014	0.425718	0.0715366	0.801011	0.524101	0.000150336	0.960456
SINHCAF	SINHCAF	C12orf14;FAM60A;L4;TERA	SIN3-HDAC complex associated factor	SIN3A/B	SINHCAF	-0.0173839	-0.319886	0.25098	1.2231	0.526945	0.571311	0.0290821	0.455521	0.2028	0.401151	0.333759	-0.166766	-0.128318	0.389229	-0.57824	0.9427	0.00186702	0.154991	1.66016e-06	7.29073e-08	2.12433e-08	0.977491	0.259777	0.030633	0.340372	0.00105994	0.363766	0.699398	0.0178565	0.0545966
SAP30	SAP30		Sin3A associated protein 30	N-CoR2;SIN3A/B	SINHCAF	-0.0434126	-0.649606	0.302304	1.36528	0.557234	0.584376	0.194201	0.712303	0.230477	0.539182	0.339712	-0.227607	-0.0783223	0.887958	-0.689287	0.871109	1.06439e-06	0.240171	2.44067e-05	4.95812e-08	6.13904e-09	0.836222	0.0945402	0.0714282	0.181743	0.00395338	0.246311	0.858057	0.00457766	0.018629
SIN3A	SIN3A	WITKOS	SIN3 transcription regulator family member A	N-CoR2;SIN3A/B	SINHCAF	-0.163986	-0.638727	0.286459	1.34649	0.544432	0.600837	0.274893		0.262542	0.470022	0.353304	-0.208328	-0.0859941	0.597384	-0.754797	0.284492	3.57664e-05	0.2244	7.90171e-06	6.11327e-08	9.22532e-08	0.605408		0.0100535	0.369913	0.00155095	0.300893	0.8465	0.0067704	0.00401129
CHD1	CHD1	CHD-1;PILBOS	chromodomain helicase DNA binding protein 1		SINHCAF	-0.271616	-0.0753973	0.0509729	2.67747	0.774116	1.00115	0.542516	0.907665	-0.32501	0.958766	0.49001	0.261167	0.334423	0.0404695	0.688108	0.823428	0.788519	0.892893	7.99055e-06	0.0763508	0.000501858	0.0695032	0.076207	0.411652	0.140802	0.189181	0.749149	0.696459	0.907215	0.163093
UBTF (2)	UBTF	CONDBA;NOR-90;UBF;UBF-1;UBF1;UBF2	upstream binding transcription factor		UBTF (1)	-0.693159	0.0573471	-0.121473	1.82292	-0.848566	-0.33145	0.0940412	0.913736	-0.126097	0.722365	0.349322	-0.791252	-0.306485	-0.192945	0.35144	0.174555	0.862949	0.854163	0.00795744	0.169597	0.391084	0.977491	0.0879439	0.650679	0.265864	0.374135	0.371997	0.789571	0.359077	0.381432
UBTF (1)	UBTF	CONDBA;NOR-90;UBF;UBF-1;UBF1;UBF2	upstream binding transcription factor		UBTF (1)	-0.742858	-0.0319224	-0.499334	1.7773	-0.684633	-0.0608028	0.0647249	1.12214	-0.0648918	1.20082	0.287176	-0.612691	-0.155085	-0.21384	0.370264	0.227523	0.910538	0.477294	0.00948192	0.283495	0.89219	0.985528	0.0999024	0.878847	0.0754765	0.52448	0.54004	0.897715	0.385534	0.292654
SETD1A	SETD1A	KMT2F;Set1;Set1A	SET domain containing 1A, histone lysine methyltransferase	SET1A/B	ING1	-0.330423		0.135539	1.72653	0.543449	0.639832					-0.198755	0.122915	-0.0456506	-0.861142		0.390958		0.664998	0.000619047	0.0644175	0.0416049					0.553461	0.899128	0.959645	0.012141
CXXC1	CXXC1	2410002I16Rik;5830420C16Rik;CFP1;CGBP;HsT2645;PCCX1;PHF18;SPP1;ZCGPC1;hCGBP	CXXC finger protein 1	SET1A/B	ING1	-0.0171105		0.0862188	1.27321	0.478588	0.322692	0.0516837		0.179392		-0.0420964	0.218582	0.120176	-0.310871	-0.22667	0.954355		0.729066	1.25924e-06	0.000123166	0.0309423	0.977491		0.174014		0.834072	0.25913	0.760322	0.115888	0.33201
BOD1	BOD1	FAM44B	biorientation of chromosomes in cell division 1		ING1				1.95815								-0.852519	-0.129642						0.00576354								0.0907258	0.881657
SAP30L	SAP30L	NS4ATP2	SAP30 like	SIN3A/B	ING1	-0.123233	-0.110571	0.333131	1.38058	0.471915	0.444106			0.185881		0.359186	-0.376047	-0.018006	-0.525268	-0.684584	0.829868	0.626932	0.155462	7.07441e-07	0.00116238	0.00216033			0.29587		0.0400986	0.167873	0.959902	0.0649476	0.149828
ARID4A	ARID4A	RBBP-1;RBBP1;RBP-1;RBP1	AT-rich interaction domain 4A	SIN3A/B	ING1	-0.380639		0.3113	1.48581	0.498843	0.542127			0.334816		0.698852	-0.345781	-0.1815	-0.736687	-1.07393	0.0368899		0.0726244	3.39505e-07	6.63895e-06	7.6896e-07			0.00173381		8.45247e-08	0.0271874	0.541326	0.00500227	0.00146699
SUDS3	SUDS3	SAP45;SDS3	SDS3 homolog, SIN3A corepressor complex component	SIN3A/B	ING1	-0.197552		0.32806	1.40641	0.470914	0.545434	0.258411		0.15653		0.388747	-0.184287	-0.0828157	0.109942	-0.719195	0.624712		0.0947183	7.83389e-06	0.000935658	6.98076e-07	0.824436		0.0478395		0.000809121	0.481237	0.835501	0.564799	0.00852425
ING2	ING2	ING1L;p33ING2	inhibitor of growth family member 2	SIN3A/B	ING1	-0.0672621		0.278708	1.41193	0.617449	0.652212			0.254635		0.308133	-0.114562	-0.0527121	0.373844	-0.781384	0.826394		0.264949	3.01541e-06	1.12771e-06	1.97198e-07			0.0100727		0.00567932	0.600533	0.906024	0.0351032	0.0050994
ING1	ING1	p24ING1c;p33;p33ING1;p33ING1b;p47;p47ING1a	inhibitor of growth family member 1	SIN3A/B	ING1	0.07088		0.303163	1.62557	0.445227	0.549737			0.209853		0.395335	-0.245328	-0.0584794	-0.0430776	-0.625339	0.868074		0.28052	1.06609e-06	0.00612616	0.00206379			0.0869534		0.0142386	0.140267	0.887128	0.868497	0.0331515
BRMS1L	BRMS1L	BRMS1	BRMS1 like transcriptional repressor	SIN3A/B	ING1	-0.297199	-0.116132	0.339372	1.48083	0.561903	0.566818	-0.0398497		0.267498		0.383288	-0.316719	-0.0467475	-0.0283163	-0.674453	0.00427319	0.323843	0.154991	3.34279e-06	0.00010585	8.7276e-06	0.978805		0.00857151		0.00295165	0.0907755	0.920602	0.843686	0.0362521
BRMS1	BRMS1		BRMS1 transcriptional repressor and anoikis regulator	SIN3A/B	ING1	-0.334196		0.300503	1.27305	0.683272	0.752809			0.252292		0.322458	-0.294849	-0.136903	0.0467274	-0.657585	0.0293933		0.166626	7.83389e-06	3.57362e-06	1.03087e-07			0.00418893		0.00192469	0.186445	0.709291	0.834897	0.0331515
ARID4B	ARID4B	BCAA;BRCAA1;RBBP1L1;RBP1L1;SAP180	AT-rich interaction domain 4B	SIN3A/B	ING1	-0.393691		0.356062	1.50927	0.456338	0.541646			0.202197		0.400234	-0.343022	-0.095729	-0.204971	-0.998277	0.0101136		0.0298987	1.82611e-06	0.000207759	1.14672e-05			0.00127249		1.82646e-06	0.0770166	0.811999	0.322959	0.00282458
SPIN1	SPIN1	SPIN;TDRD24	spindlin 1		ING1	-0.148257			3.69142	0.209994	0.233748						-0.55582	-0.225187	0.322064		0.880981			1.21308e-07	0.513091	0.375266						0.102747	0.709291	0.33377
PHF13	PHF13	PHF5;SPOC1	PHD finger protein 13		ING1	0.454208			2.39072	-0.673286	-0.0656012						0.203714	0.383282	-0.0124553		0.625739			4.41396e-06	0.106463	0.84624						0.541945	0.53494	0.976831
BOD1L1	BOD1L1	BOD1L;FAM44A	biorientation of chromosomes in cell division 1 like 1		BOD1L1	-1.45947		-0.0149123	1.23214	-0.0123242	-0.0741793			0.145929		-0.0639602	-0.143577	-0.0548302	-1.0641	-0.0690107	0.20906		0.908659	0.00386102	0.970717	0.710247			0.357796		0.746701	0.782051	0.921505	0.0390817	0.692944
ING5	ING5	p28ING5	inhibitor of growth family member 5	HBO1;MOZ/MORF	MEAF6	-0.122488	-0.691604	0.426785	1.06575	0.666296	0.520828	-0.138405	-0.00692572	0.00119066	-0.519808	-0.241041	0.831235	0.387236	0.0418486	0.0546307	0.296092	2.01012e-14	0.000955885	1.09437e-07	1.46398e-07	1.74386e-08	0.818243	0.970913	0.994573	0.0754765	0.110362	4.06529e-06	0.00223196	0.502401	0.734272
BRPF1	BRPF1	BR140;IDDDFP	bromodomain and PHD finger containing 1	MOZ/MORF	MEAF6	-0.308971	-0.635276	0.579426	1.40371	0.659849	0.673636	-0.0478602	0.0473345	-0.101179	-0.275897	-0.257185	0.690436	0.57799	0.105385	-0.0153663	0.174555	1.94474e-05	0.000521288	4.12177e-08	0.000166597	9.76194e-07	0.95988	0.798905	0.770919	0.534615	0.330638	0.00375541	0.00305777	0.26625	0.977537
MEAF6	MEAF6	C1orf149;CENP-28;EAF6;NY-SAR-91	MYST/Esa1 associated factor 6	HBO1;MOZ/MORF;NuA4	MEAF6	-0.105187	-0.829378	0.150335	0.649751	1.0061	0.729992	-0.132006	-0.0239301	0.0178519	-0.329271	-0.205176	0.929429	0.506516	0.189575	0.0422184	0.39641	1.15179e-09	0.207071	5.3087e-06	2.59897e-09	6.42435e-13	0.765337	0.844165	0.877498	0.78151	0.0139044	1.53702e-05	5.0522e-08	0.00440303	0.721484
ING4	ING4	my036;p29ING4	inhibitor of growth family member 4	HBO1	MEAF6	-0.215894	-1.04186	-0.327883	0.564612	0.784808	0.530476	-0.192741	-0.11472	0.0729478	-0.585503	-0.68357	0.279129	0.278848	0.198368	0.0831197	0.193863	1.72916e-13	0.0819446	0.00819788	6.54877e-09	8.73404e-06	0.502118	0.619762	0.771102	0.155729	0.000120638	0.0172742	0.0531636	0.0350017	0.664326
BRPF3	BRPF3		bromodomain and PHD finger containing 3	HBO1;MOZ/MORF	BRPF3	0.00684538		1.91072	1.61562	0.0816465	-0.056197	-0.32451				-0.102998	0.833966	0.291184	0.250846		0.976254		7.20099e-08	1.52367e-05	0.543517	0.709254	0.811927				0.765213	0.00793067	0.206632	0.00715195
TAF12	TAF12	TAF2J;TAFII20	TATA-box binding protein associated factor 12	PCAF;SAGA;TFIID;TFTC	TAF9	-0.114005		0.0247303	1.37884	1.02916	0.563941			0.136626		-0.000549824	0.948187	0.0156437	1.11723	-0.157307	0.824477		0.872287	0.000121109	6.84845e-07	4.42415e-06			0.1922		0.997442	1.42957e-05	0.949983	0.000508289	0.294811
TAF10	TAF10	TAF2A;TAF2H;TAFII30	TATA-box binding protein associated factor 10	PCAF;SAGA;TFIID;TFTC	TAF9	-0.0582283	0.127878	-0.00896668	1.37057	1.35772	0.526985			0.132788		-0.0853009	1.09202	0.0430518	1.30596	-0.275317	0.827709	0.195958	0.964565	0.000114879	1.87563e-07	0.00275396			0.302197		0.629726	3.37143e-07	0.858057	0.00137704	0.286864
TAF9B	TAF9B	DN-7;DN7;TAF9L;TAFII31L;TFIID-31	TATA-box binding protein associated factor 9b	TFIID;TFTC	TAF9	0.0366843		-0.103257	1.15618	1.01925	0.600403			0.0367291		0.0456124	0.993617	0.162087	0.900351	-0.133703	0.882608		0.51568	0.000996845	1.22777e-06	3.20402e-08			0.728966		0.688574	8.96422e-06	0.463988	0.000327405	0.445282
TAF9	TAF9	MGC:5067;STAF31/32;TAF2G;TAFII-31;TAFII-32;TAFII31;TAFII32;TAFIID32	TATA-box binding protein associated factor 9	PCAF;SAGA;TFIID;TFTC	TAF9	0.244028		0.0339996	1.36644	0.748829	0.52061			0.0189279		0.00284501	1.00622	0.0370655	0.734365	-0.0853989	0.152553		0.859185	3.97518e-05	0.000466637	6.05598e-07			0.929384		0.990958	1.42957e-05	0.900225	2.73835e-06	0.62075
TAF4	TAF4	TAF2C;TAF2C1;TAF4A;TAFII130;TAFII135	TATA-box binding protein associated factor 4	TFIID;TFTC	TAF9	-0.222762		0.0766222	2.01197	1.85311	0.733755			0.148928		0.0573407	1.38909	-0.00856707	0.791267	-0.245771	0.896544		0.600905	1.33431e-07	0.00282509	2.90965e-05			0.401898		0.825545	3.57167e-06	0.977628	0.172784	0.416856
TAF2 (1)	TAF2	CIF150;MRT40;TAF2B;TAFII150	TATA-box binding protein associated factor 2	SAGA;TFIID;TFTC	TAF9	0.0645207		-0.155898	1.09946	1.21684	0.896514			0.133908		0.211664	0.488788	0.0668175	0.727281	-0.0575022	0.811894		0.519349	0.0115943	0.00147508	0.0233081			0.518045		0.385255	0.138679	0.875452	0.0307819	0.868506
TAF8	TAF8	II;TAF;TAF(II)43;TAFII-43;TAFII43;TBN	TATA-box binding protein associated factor 8	SAGA;TFIID	TAF9	-0.0967964		-0.0211789	1.75036	0.962007	0.622311			0.362223		0.0587623	1.21182	0.0321274	0.353043		0.870698		0.971737	3.57792e-06	0.000380315	0.00505072			0.105153		0.873994	0.000658185	0.959475	0.0944138
TAF7	TAF7	TAF2F;TAFII55	TATA-box binding protein associated factor 7	TFIID;TFTC	TAF9	-0.0666231	-0.0442241	0.0287002	1.25444	1.20467	0.975787			-0.049812		-0.218474	1.37502	0.0824411	0.250752	-0.0805646	0.954355	0.772806	0.940216	0.0162322	0.00186854	0.00234388			0.762298		0.452715	5.86609e-05	0.930421	0.513493	0.674899
TAF6	TAF6	ALYUS;MGC:8964;TAF(II)70;TAF(II)80;TAF2E;TAFII-70;TAFII-80;TAFII70;TAFII80;TAFII85	TATA-box binding protein associated factor 6	TFIID;TFTC	TAF9	0.0569068		0.0601979	1.60751	1.10514	0.832854			0.0483535		-0.14645	1.5942	0.229951	-0.0240866	-0.0949218	0.868074		0.793259	2.68555e-06	1.12771e-06	2.60248e-06			0.718296		0.514079	1.59287e-06	0.502715	0.874583	0.552877
TAF1	TAF1	BA2R;CCG1;CCGS;DYT3;DYT3/TAF1;KAT4;MRXS33;N-TAF1;NSCL2;OF;P250;TAF(II)250;TAF2A;TAFII-250;TAFII250;XDP	TATA-box binding protein associated factor 1	TFIID	TAF9	0.0605977	0.0827125	-0.0821816	1.16579	1.42391	0.193134			-0.0691706		-0.00435491	1.59149	0.20267	-0.0770889	-0.110163	0.972869	0.79224	0.749415	0.00138112	0.00837883	0.6353			0.877498		0.993125	0.000899998	0.800182	0.904123	0.89039
PHF8 (2)	PHF8	JHDM1F;KDM7B;MRXSSD;ZNF422	PHD finger protein 8		TAF9	0.202731			2.56265	0.781908	0.372135			0.0496639				0.340214	0.754466		0.410189			2.45912e-05	4.256e-05	0.139018			0.654608				0.633757	0.000292835
PHF8 (1)	PHF8	JHDM1F;KDM7B;MRXSSD;ZNF422	PHD finger protein 8		TAF9	0.233006	0.109735	0.104318	2.76828	0.673476	0.416584	0.125788		0.151795	-0.132351	-0.0621106	0.417652	0.170291	0.618928	-0.164584	0.311651	0.419794	0.538632	6.60779e-09	1.47375e-05	0.00024004	0.935916		0.515747	0.865052	0.818968	0.0084833	0.356187	0.00164677	0.629312
CHD6	CHD6	CHD-6;CHD5;RIGB	chromodomain helicase DNA binding protein 6		TAF9	0.368529	0.0228893	0.576237	2.03362	0.761532	0.665903	-0.0915508	0.0269759	0.169427	0.0886433	-0.132685	0.125941	-0.133952	0.74376	-0.127638	0.0768895	0.820298	0.00611663	1.09437e-07	6.5642e-08	1.95018e-09	0.818243	0.932882	0.174014	0.857707	0.542682	0.555187	0.709291	1.45517e-05	0.623823
TAF5	TAF5	TAF(II)100;TAF2D;TAFII-100;TAFII100	TATA-box binding protein associated factor 5	TFIID;TFTC	TAF9	0.145799	-0.0389351	0.0817085	2.07672	0.294936	0.591733			0.171274	0.136314	-0.0461668	1.12484	-0.0209114	0.482469	-0.247587	0.849805	0.762907	0.558917	3.93921e-05	0.524052	0.116762			0.136017	0.888663	0.824631	0.00954609	0.960955	0.258734	0.269717
TAF3	TAF3	TAF140;TAFII-140;TAFII140	TATA-box binding protein associated factor 3	TFIID	TAF9	0.797233		0.197272	2.60922	0.200849	0.431369			0.149691		-0.102841	1.21724	0.232145	0.839467	-0.25022	0.545923		0.684297	0.00177561	0.747302	0.446362			0.651693		0.865712	0.0193285	0.729509	0.164366	0.692944
C17orf49	C17orf49	BAP18;HEPIS	chromosome 17 open reading frame 49		TAF9	0.365541	0.378657	-0.702397	1.19557	1.14161	0.715737	0.275372	0.146064	0.0449839	0.17764	-0.00749974	1.38682	0.0246553	0.773969	-0.0317947	0.282423	0.000278731	0.00440785	4.78374e-05	5.20801e-05	1.70021e-05	0.95988	0.69845	0.795514	0.832459	0.970781	0.000730938	0.944883	0.000817034	0.909899
BPTF (1)	BPTF	FAC1;FALZ;NEDDFL;NURF301	bromodomain PHD finger transcription factor	NuRF	TAF9	0.363986	0.272951	-0.798443	0.723484	1.35117	0.73016	0.234983	0.140596	0.0510726	0.248376	0.0214144	0.99984	0.0870345	0.696415	0.0542337	0.215637	0.000275759	1.00641e-05	0.00307935	4.17275e-09	1.18638e-07	0.85207	0.483221	0.701764	0.627297	0.880684	1.63825e-05	0.709291	0.00135572	0.730239
HMGXB4	HMGXB4	HMG2L1;HMGBCG;THC211630	HMG-box containing 4		TAF9	0.225073	0.28562	-0.556047	1.03254	1.34188	0.77251	0.19288	0.270871	0.239264	0.402769	-0.0566219	1.06658	-0.0474421	0.221903	-0.0383441	0.507965	0.0215401	0.000959677	0.00126301	1.88129e-06	2.46162e-05	0.85207	0.353146	0.217786	0.568886	0.785719	0.00437347	0.910498	0.183164	0.925237
MBIP	MBIP		MAP3K12 binding inhibitory protein 1	ATAC	SGF29	-0.020845		-0.000906446	0.588487	1.21048	0.688791			0.0649599		0.00132193	0.186727	0.186215	1.40417	-0.0499328	0.909728		0.99495	0.00975537	5.13891e-12	1.56778e-09			0.29564		0.990958	0.0639016	0.101648	0.000819032	0.674664
DR1	DR1	NC2;NC2-BETA;NC2B;NCB2	down-regulator of transcription 1	ATAC	SGF29	0.337758		0.021955	0.552486	1.2464	0.760955			0.0269425		-0.00460215	0.180797	0.130821	1.48876	-0.0830953	0.615417		0.854001	0.000667828	5.24653e-10	0.000180538			0.739674		0.967528	0.096717	0.273379	0.00284312	0.721495
KAT2A	KAT2A	GCN5;GCN5L2;PCAF-b;hGCN5	lysine acetyltransferase 2A	ATAC;SAGA;TFTC	SGF29	-0.401912	-0.387702	0.0816787	0.583602	1.09223	0.600748			0.126246		-0.0329366	0.214268	0.0885808	1.2971	-0.107913	0.288432	0.000311203	0.538632	0.000619047	1.43875e-07	1.02913e-10			0.290737		0.821359	0.0192244	0.253688	0.00113971	0.566204
TADA3	TADA3	ADA3;NGG1;STAF54;TADA3L;hADA3	transcriptional adaptor 3	ATAC;PCAF;SAGA;TFTC	SGF29	-0.0488326	-0.405921	0.0201335	0.602735	1.12655	0.629512	0.758024	0.201668	0.102366	0.0758899	-0.0521081	0.277597	0.0821595	1.39845	-0.144439	0.726365	3.02055e-05	0.872287	0.00348284	1.76838e-08	1.34666e-10	0.152051	0.261843	0.32192	0.841965	0.688574	0.0136777	0.577035	0.00106109	0.356368
SGF29	SGF29	CCDC101;STAF36;TDRD29	SAGA complex associated factor 29	ATAC;SAGA	SGF29	-0.0956788	-0.41091	0.00933925	0.644344	1.07595	0.584034	0.448884	0.0974373	0.103048	0.233782	-0.0122985	0.236554	0.0937562	1.22929	-0.0889719	0.458605	3.8209e-05	0.936178	0.00120325	2.29625e-08	5.38055e-10	0.270264	0.619488	0.378433	0.440086	0.940585	0.0341993	0.541286	0.00127051	0.640632
ZZZ3	ZZZ3	ATAC1	zinc finger ZZ-type containing 3	ATAC	SGF29	-0.0384645	-1.05038	0.0112344	0.652496	1.26104	0.667526	1.20657	-0.0152957	0.0397122	0.125531	-0.0253618	0.174158	0.119594	1.75086	-0.0648407	0.743758	4.59365e-06	0.936159	0.0162687	9.21884e-09	2.11284e-11	0.256168	0.982464	0.633996	0.931034	0.8242	0.0903715	0.367721	0.000787251	0.640632
YEATS2	YEATS2		YEATS domain containing 2	ATAC	SGF29	-0.0753587	-1.04403	0.0236395	0.580567	1.21921	0.649699	1.19477	-0.218729	0.0576029	-0.191599	-0.00981041	0.16645	0.10703	1.64472	-0.0730906	0.505681	1.83484e-07	0.85117	0.0144998	2.81143e-09	2.33153e-12	0.300788	0.490274	0.519507	0.857707	0.940585	0.114204	0.400087	0.000948374	0.674899
