# Supplementary material for: Decoding chromatin states by proteomic profiling of nucleosome readers
Source: Nature. 2024 Mar 6;627(8004):671–9. doi: 10.1038/s41586-024-07141-5 (PMC10954555; doi:10.1038/s41586-024-07141-5)
Supplement: Supplementary file 9 — List of H3K4me1- and H3K4me3-associated proteins in IMR-90 cells. [file 41586_2024_7141_MOESM9_ESM.xlsx]

## Sheet: Summary
Metadata										Log2(FC) estimates (incl. imputed)			Comment	MARCS Feature Response (SR/SE: Strongly recruited/excluded, R/E: Recruited/Excluded, N: neither)															Model outputs for H3K4me1vsControl								Model outputs for H3K4me3vsControl								Model outputs for H3K4me3vsH3K4me1
Label	Accession	Gene	MARCS Gene label(s)	MARCS Gene label(s) linked via	Description	# PSMs	# Peptides	# Unique Peptides	Coverage [%]	H3K4me1vsControl	H3K4me3vsControl	H3K4me3vsH3K4me1	comment	H2A.Z	meDNA	H3K4me1	H3K4me3	H3ac	H3K9acK14ac	H3K27ac	H3K9me2	H3K9me3	H3K27me2	H3K27me3	H4ac	H4K16ac	H4K20me2	H4K20me3	logFC	t	P.Value	adj.P.Val	B	significant	logFC_is_imputed	logFC_based_on_single_datapoint	logFC	t	P.Value	adj.P.Val	B	significant	logFC_is_imputed	logFC_based_on_single_datapoint	logFC	t	P.Value	adj.P.Val	B
CAPN2	P17655	CAPN2			Calpain-2 catalytic subunit OS=Homo sapiens OX=9606 GN=CAPN2 PE=1 SV=6	9	5	5	10		inf	inf	logFC(H3K4me1vsControl) estimation failed; logFC(H3K4me3vsControl) estimation failed and was imputed; logFC(H3K4me3vsH3K4me1) estimation failed and was imputed																					FALSE	FALSE	FALSE						FALSE	TRUE	FALSE
COPB1	P53618	COPB1			Coatomer subunit beta OS=Homo sapiens OX=9606 GN=COPB1 PE=1 SV=3	31	15	15	21		inf	inf	logFC(H3K4me1vsControl) estimation failed; logFC(H3K4me3vsControl) estimation failed and was imputed; logFC(H3K4me3vsH3K4me1) estimation failed and was imputed																					FALSE	FALSE	FALSE						FALSE	TRUE	FALSE
PHGDH	O43175	PHGDH			D-3-phosphoglycerate dehydrogenase OS=Homo sapiens OX=9606 GN=PHGDH PE=1 SV=4	6	2	2	4		inf	inf	logFC(H3K4me1vsControl) estimation failed; logFC(H3K4me3vsControl) estimation failed and was imputed; logFC(H3K4me3vsH3K4me1) estimation failed and was imputed																					FALSE	FALSE	FALSE						FALSE	TRUE	FALSE
PPFIBP1	Q86W92	PPFIBP1			Liprin-beta-1 OS=Homo sapiens OX=9606 GN=PPFIBP1 PE=1 SV=2	3	3	3	4		inf	inf	logFC(H3K4me1vsControl) estimation failed; logFC(H3K4me3vsControl) estimation failed and was imputed; logFC(H3K4me3vsH3K4me1) estimation failed and was imputed																					FALSE	FALSE	FALSE						FALSE	TRUE	FALSE
NACC1	Q96RE7	NACC1			Nucleus accumbens-associated protein 1 OS=Homo sapiens OX=9606 GN=NACC1 PE=1 SV=1	4	2	2	5		inf	inf	logFC(H3K4me1vsControl) estimation failed; logFC(H3K4me3vsControl) estimation failed and was imputed; logFC(H3K4me3vsH3K4me1) estimation failed and was imputed																					FALSE	FALSE	FALSE						FALSE	TRUE	FALSE
SRP9	P49458	SRP9	SRP9	Accession;Gene name	Signal recognition particle 9 kDa protein OS=Homo sapiens OX=9606 GN=SRP9 PE=1 SV=2	4	2	2	20		inf	inf	logFC(H3K4me1vsControl) estimation failed; logFC(H3K4me3vsControl) estimation failed and was imputed; logFC(H3K4me3vsH3K4me1) estimation failed and was imputed	N	N	N	E	N	N	N	N	N	N	N	N	N	N	N						FALSE	FALSE	FALSE						FALSE	TRUE	FALSE
ING1	Q9UK53	ING1	ING1	Accession;Gene name	Inhibitor of growth protein 1 OS=Homo sapiens OX=9606 GN=ING1 PE=1 SV=2	3	2	2	9	-inf	3.18741	inf	logFC(H3K4me1vsControl) estimation failed and was imputed; logFC(H3K4me3vsH3K4me1) estimation failed and was imputed	N		N	SR	R	R			N		N	N	N	N	N						FALSE	TRUE	FALSE	3.18741	8.37164	0.000386658	0.00234499	0.80945	TRUE	FALSE	FALSE
TGFBI	Q15582	TGFBI			Transforming growth factor-beta-induced protein ig-h3 OS=Homo sapiens OX=9606 GN=TGFBI PE=1 SV=1	16	9	9	22	-inf	2.81668	inf	logFC(H3K4me1vsControl) estimation failed and was imputed based on a single datapoint only; logFC(H3K4me3vsControl) estimation failed and was imputed based on a single datapoint only; logFC(H3K4me3vsH3K4me1) estimation failed and was imputed																					FALSE	TRUE	TRUE						FALSE	TRUE	TRUE
TNS3	Q68CZ2	TNS3			Tensin-3 OS=Homo sapiens OX=9606 GN=TNS3 PE=1 SV=2	4	3	3	3	-inf	2.68063	inf	logFC(H3K4me1vsControl) estimation failed and was imputed; logFC(H3K4me3vsControl) estimation was based on a single datapoint only; logFC(H3K4me3vsH3K4me1) estimation failed and was imputed based on a single datapoint only																					FALSE	TRUE	FALSE	2.68063	1.68915	0.188865	0.241639	-5.4054	FALSE	FALSE	TRUE
LARP1	Q6PKG0	LARP1			La-related protein 1 OS=Homo sapiens OX=9606 GN=LARP1 PE=1 SV=2	2	2	2	2	-inf	2.20831	inf	logFC(H3K4me1vsControl) estimation failed and was imputed; logFC(H3K4me3vsControl) estimation failed and was imputed based on a single datapoint only; logFC(H3K4me3vsH3K4me1) estimation failed and was imputed based on a single datapoint only																					FALSE	TRUE	FALSE						FALSE	TRUE	TRUE
FNDC3B	Q53EP0	FNDC3B			Fibronectin type III domain-containing protein 3B OS=Homo sapiens OX=9606 GN=FNDC3B PE=1 SV=2	6	5	5	8	-inf	1.83085	inf	logFC(H3K4me1vsControl) estimation failed and was imputed; logFC(H3K4me3vsH3K4me1) estimation failed and was imputed																					FALSE	TRUE	FALSE	1.83085	4.85199	0.0154962	0.0317685	-2.62089	TRUE	FALSE	FALSE
CCT5	P48643	CCT5			T-complex protein 1 subunit epsilon OS=Homo sapiens OX=9606 GN=CCT5 PE=1 SV=1	8	4	4	9	-inf	1.77787	inf	logFC(H3K4me1vsControl) estimation failed and was imputed; logFC(H3K4me3vsControl) estimation failed and was imputed; logFC(H3K4me3vsH3K4me1) estimation failed and was imputed																					FALSE	TRUE	FALSE						FALSE	TRUE	FALSE
LPL	P06858	LPL			Lipoprotein lipase OS=Homo sapiens OX=9606 GN=LPL PE=1 SV=1	4	2	2	8	-inf	1.62945	inf	logFC(H3K4me1vsControl) estimation failed and was imputed; logFC(H3K4me3vsH3K4me1) estimation failed and was imputed																					FALSE	TRUE	FALSE	1.62945	3.9697	0.0105119	0.0233814	-2.81059	TRUE	FALSE	FALSE
COPG1	Q9Y678	COPG1			Coatomer subunit gamma-1 OS=Homo sapiens OX=9606 GN=COPG1 PE=1 SV=1	24	15	15	24	-inf	1.61685	inf	logFC(H3K4me1vsControl) estimation failed and was imputed; logFC(H3K4me3vsControl) estimation failed and was imputed; logFC(H3K4me3vsH3K4me1) estimation failed and was imputed																					FALSE	TRUE	FALSE						FALSE	TRUE	FALSE
RPLP2	P05387	RPLP2	RPLP2	Accession;Gene name	60S acidic ribosomal protein P2 OS=Homo sapiens OX=9606 GN=RPLP2 PE=1 SV=1	2	2	2	39	-inf	1.59127	inf	logFC(H3K4me1vsControl) estimation failed and was imputed; logFC(H3K4me3vsH3K4me1) estimation failed and was imputed	N	N	N	N	N	N	N	N	N	N	N	N	N	N	N						FALSE	TRUE	FALSE	1.59127	5.12751	0.00129956	0.0052924	-0.99133	TRUE	FALSE	FALSE
CCT2	P78371	CCT2			T-complex protein 1 subunit beta OS=Homo sapiens OX=9606 GN=CCT2 PE=1 SV=4	3	2	2	8	-inf	1.52564	inf	logFC(H3K4me1vsControl) estimation failed and was imputed; logFC(H3K4me3vsControl) estimation failed and was imputed based on a single datapoint only; logFC(H3K4me3vsH3K4me1) estimation failed and was imputed based on a single datapoint only																					FALSE	TRUE	FALSE						FALSE	TRUE	TRUE
FLII	Q13045	FLII			Protein flightless-1 homolog OS=Homo sapiens OX=9606 GN=FLII PE=1 SV=2	2	2	2	2	-inf	1.29126	inf	logFC(H3K4me1vsControl) estimation failed and was imputed; logFC(H3K4me3vsH3K4me1) estimation failed and was imputed																					FALSE	TRUE	FALSE	1.29126	2.40991	0.0605697	0.0970727	-4.6789	FALSE	FALSE	FALSE
TUBB2A	Q13885	TUBB2A	TUBB/TUBB[2A,2B]	Accession;Gene name	Tubulin beta-2A chain OS=Homo sapiens OX=9606 GN=TUBB2A PE=1 SV=1	280	19	3	62	-inf	0.984443	inf	logFC(H3K4me1vsControl) estimation failed and was imputed; logFC(H3K4me3vsH3K4me1) estimation failed and was imputed	N	N	N	N	R	R	N	N	N	N	N	N	N	N	N						FALSE	TRUE	FALSE	0.984443	1.41936	0.198576	0.252488	-6.06991	FALSE	FALSE	FALSE
PUF60	Q9UHX1	PUF60	PUF60	Accession;Gene name	Poly(U)-binding-splicing factor PUF60 OS=Homo sapiens OX=9606 GN=PUF60 PE=1 SV=1	23	9	9	24	-inf	0.974464	inf	logFC(H3K4me1vsControl) estimation failed and was imputed based on a single datapoint only; logFC(H3K4me3vsControl) estimation failed and was imputed based on a single datapoint only; logFC(H3K4me3vsH3K4me1) estimation failed and was imputed	N		N	N	N	N	N	N	N		N	N	N	N	N						FALSE	TRUE	TRUE						FALSE	TRUE	TRUE
PSMC1	P62191	PSMC1			26S proteasome regulatory subunit 4 OS=Homo sapiens OX=9606 GN=PSMC1 PE=1 SV=1	11	5	4	17	-inf	0.642019	inf	logFC(H3K4me1vsControl) estimation failed and was imputed; logFC(H3K4me3vsH3K4me1) estimation failed and was imputed																					FALSE	TRUE	FALSE	0.642019	1.08469	0.319508	0.384779	-6.45182	FALSE	FALSE	FALSE
ACTR2	P61160	ACTR2			Actin-related protein 2 OS=Homo sapiens OX=9606 GN=ACTR2 PE=1 SV=1	6	3	3	8	-inf	0.467009	inf	logFC(H3K4me1vsControl) estimation failed and was imputed; logFC(H3K4me3vsH3K4me1) estimation failed and was imputed																					FALSE	TRUE	FALSE	0.467009	1.06352	0.328268	0.392524	-6.53964	FALSE	FALSE	FALSE
NCBP1	Q09161	NCBP1	NCBP1	Accession;Gene name	Nuclear cap-binding protein subunit 1 OS=Homo sapiens OX=9606 GN=NCBP1 PE=1 SV=1	7	4	4	7	-inf	0.207306	inf	logFC(H3K4me1vsControl) estimation failed and was imputed based on a single datapoint only; logFC(H3K4me3vsControl) estimation failed and was imputed based on a single datapoint only; logFC(H3K4me3vsH3K4me1) estimation failed and was imputed		N	N	N		N	N	N	N	N	N		N	N	N						FALSE	TRUE	TRUE						FALSE	TRUE	TRUE
CSNK2B	P67870	CSNK2B			Casein kinase II subunit beta OS=Homo sapiens OX=9606 GN=CSNK2B PE=1 SV=1	2	2	2	12	-inf	0.104433	inf	logFC(H3K4me1vsControl) estimation failed and was imputed; logFC(H3K4me3vsH3K4me1) estimation failed and was imputed																					FALSE	TRUE	FALSE	0.104433	0.165211	0.879186	0.907165	-6.85467	FALSE	FALSE	FALSE
TBL1XR1	Q9BZK7	TBL1XR1	TBL1XR1	Accession;Gene name	F-box-like/WD repeat-containing protein TBL1XR1 OS=Homo sapiens OX=9606 GN=TBL1XR1 PE=1 SV=1	2	2	2	4	-inf	-0.0384354	inf	logFC(H3K4me1vsControl) estimation failed and was imputed; logFC(H3K4me3vsH3K4me1) estimation failed and was imputed	N	N	N	N	N	N	N	N	N	N	N	N	N	N	N						FALSE	TRUE	FALSE	-0.0384354	-0.061098	0.954191	0.963333	-6.96053	FALSE	FALSE	FALSE
PRPF31	Q8WWY3	PRPF31	PRPF31	Accession;Gene name	U4/U6 small nuclear ribonucleoprotein Prp31 OS=Homo sapiens OX=9606 GN=PRPF31 PE=1 SV=2	4	2	2	6	-inf	-0.0615953	inf	logFC(H3K4me1vsControl) estimation failed and was imputed; logFC(H3K4me3vsH3K4me1) estimation failed and was imputed	N	N	N	N	E	N	N	N	N	N	N	N	N	N	N						FALSE	TRUE	FALSE	-0.0615953	-0.0556325	0.9591	0.967131	-6.87052	FALSE	FALSE	FALSE
STAT1	P42224	STAT1			Signal transducer and activator of transcription 1-alpha/beta OS=Homo sapiens OX=9606 GN=STAT1 PE=1 SV=2	2	2	2	3	-inf	-0.231272	inf	logFC(H3K4me1vsControl) estimation failed and was imputed; logFC(H3K4me3vsControl) estimation failed and was imputed based on a single datapoint only; logFC(H3K4me3vsH3K4me1) estimation failed and was imputed based on a single datapoint only																					FALSE	TRUE	FALSE						FALSE	TRUE	TRUE
SMTN	P53814	SMTN			Smoothelin OS=Homo sapiens OX=9606 GN=SMTN PE=1 SV=7	4	2	2	3	-inf	-0.378312	inf	logFC(H3K4me1vsControl) estimation failed and was imputed; logFC(H3K4me3vsH3K4me1) estimation failed and was imputed																					FALSE	TRUE	FALSE	-0.378312	-0.661436	0.544235	0.610093	-6.68197	FALSE	FALSE	FALSE
ZC3H18	Q86VM9	ZC3H18	ZC3H18 (1);ZC3H18 (2)	Accession;Gene name	Zinc finger CCCH domain-containing protein 18 OS=Homo sapiens OX=9606 GN=ZC3H18 PE=1 SV=2	4	3	3	3	-inf	-0.412714	inf	logFC(H3K4me1vsControl) estimation failed and was imputed; logFC(H3K4me3vsH3K4me1) estimation failed and was imputed	N	N	N	N	N	N	N	N	N	N	N	N	N	N	N						FALSE	TRUE	FALSE	-0.412714	-0.559897	0.605209	0.668664	-6.77615	FALSE	FALSE	FALSE
PLOD3	O60568	PLOD3			Multifunctional procollagen lysine hydroxylase and glycosyltransferase LH3 OS=Homo sapiens OX=9606 GN=PLOD3 PE=1 SV=1	7	4	4	7	-inf	-0.930849	inf	logFC(H3K4me1vsControl) estimation failed and was imputed; logFC(H3K4me3vsH3K4me1) estimation failed and was imputed																					FALSE	TRUE	FALSE	-0.930849	-0.557771	0.600912	0.665662	-6.83561	FALSE	FALSE	FALSE
P4HA2	O15460	P4HA2			Prolyl 4-hydroxylase subunit alpha-2 OS=Homo sapiens OX=9606 GN=P4HA2 PE=1 SV=1	10	5	5	12	-inf	-1.02183	inf	logFC(H3K4me1vsControl) estimation failed and was imputed; logFC(H3K4me3vsH3K4me1) estimation failed and was imputed																					FALSE	TRUE	FALSE	-1.02183	-0.800027	0.481653	0.547215	-6.49087	FALSE	FALSE	FALSE
SIN3A	Q96ST3	SIN3A	SIN3A	Accession;Gene name	Paired amphipathic helix protein Sin3a OS=Homo sapiens OX=9606 GN=SIN3A PE=1 SV=2	16	7	7	6	-3.63085	2.09582	5.72667	logFC(H3K4me1vsControl) estimation failed and was imputed based on a single datapoint only; logFC(H3K4me3vsControl) estimation failed and was imputed; logFC(H3K4me3vsH3K4me1) estimation was based on a single datapoint only	N	E	N	SR	R	R	N		N	N	R	N	N	R	E						FALSE	TRUE	TRUE						FALSE	TRUE	FALSE	5.72667	13.506	2.81893e-05	0.0030973	2.78824
PHF8	Q9UPP1	PHF8	PHF8 (1);PHF8 (2)	Accession;Gene name	Histone lysine demethylase PHF8 OS=Homo sapiens OX=9606 GN=PHF8 PE=1 SV=3	5	3	2	3	inf	inf	5.49252	logFC(H3K4me1vsControl) estimation failed and was imputed; logFC(H3K4me3vsControl) estimation failed and was imputed	N	N	N	SR	R	R	N		N	N	N	R	N	R	N						FALSE	TRUE	FALSE						FALSE	TRUE	FALSE	5.49252	13.0561	1.19724e-05	0.00210475	4.01738
CALR	P27797	CALR			Calreticulin OS=Homo sapiens OX=9606 GN=CALR PE=1 SV=1	41	12	12	42	-2.89575	2.50996	5.4057																	-2.89575	-3.50284	0.00567362	0.0228581	-2.85443	TRUE	FALSE	FALSE	2.50996	3.03617	0.0125031	0.0266839	-3.64829	TRUE	FALSE	FALSE	5.4057	5.66294	0.000206356	0.00906936	0.909832
PHF2	O75151	PHF2	PHF2	Accession;Gene name	Lysine-specific demethylase PHF2 OS=Homo sapiens OX=9606 GN=PHF2 PE=1 SV=4	16	7	6	8	1.68176	6.94146	5.2597		N	N	N	N	N	N			N		N	N	N	N	N	1.68176	3.02838	0.0162781	0.0480319	-3.74099	TRUE	FALSE	FALSE	6.94146	12.4996	1.5193e-06	6.40387e-05	5.9769	TRUE	FALSE	FALSE	5.2597	8.85956	2.03103e-05	0.00295558	3.42665
MACF1	Q9UPN3	MACF1			Microtubule-actin cross-linking factor 1, isoforms 1/2/3/5 OS=Homo sapiens OX=9606 GN=MACF1 PE=1 SV=4	34	20	18	3	-4.1311	0.540004	4.6711	logFC(H3K4me1vsControl) estimation was based on a single datapoint only; logFC(H3K4me3vsH3K4me1) estimation was based on a single datapoint only																-4.1311	-3.87942	0.00464484	0.0199609	-2.13954	TRUE	FALSE	TRUE	0.540004	0.774617	0.460763	0.526319	-6.89291	FALSE	FALSE	FALSE	4.6711	4.10322	0.00339511	0.0443009	-1.56914
ACLY	P53396	ACLY			ATP-citrate synthase OS=Homo sapiens OX=9606 GN=ACLY PE=1 SV=3	21	9	9	10	-1.15085	3.09868	4.24952																	-1.15085	-1.0071	0.343266	0.451729	-6.65242	FALSE	FALSE	FALSE	3.09868	2.37126	0.0450441	0.0750439	-4.67059	FALSE	FALSE	FALSE	4.24952	2.99814	0.0170467	0.102631	-3.36118
POLR2A	P24928	POLR2A	POLR2A	Accession;Gene name	DNA-directed RNA polymerase II subunit RPB1 OS=Homo sapiens OX=9606 GN=POLR2A PE=1 SV=2	23	10	10	6	0.372995	4.22007	3.84707		N	N	N	N	R	N	N	N	N	N	N	R	N	E	N	0.372995	0.530975	0.606992	0.687378	-7.07398	FALSE	FALSE	FALSE	4.22007	6.00745	0.000129198	0.00107836	1.09365	TRUE	FALSE	FALSE	3.84707	4.74277	0.000782275	0.0185843	-0.449442
RUVBL1	Q9Y265	RUVBL1	RUVBL1	Accession;Gene name	RuvB-like 1 OS=Homo sapiens OX=9606 GN=RUVBL1 PE=1 SV=1	31	8	8	21	-0.339801	3.48151	3.82131		E	E	N	R	R	R	SR	N	N	N	N	R	N	N	N	-0.339801	-1.30062	0.221872	0.332015	-6.37164	FALSE	FALSE	FALSE	3.48151	13.3258	8.3839e-08	8.83453e-06	8.64881	TRUE	FALSE	FALSE	3.82131	12.6668	1.37184e-07	6.02922e-05	8.02739
SPIN1	Q9Y657	SPIN1	SPIN1	Accession;Gene name	Spindlin-1 OS=Homo sapiens OX=9606 GN=SPIN1 PE=1 SV=3	10	4	4	20	1.09181	4.8667	3.77488		N			SR	N	N						N	N	N		1.09181	4.52925	0.00102663	0.00831096	-1.102	TRUE	FALSE	FALSE	4.8667	20.1888	1.37481e-09	3.86321e-07	12.5659	TRUE	FALSE	FALSE	3.77488	13.5616	7.06658e-08	6.02922e-05	8.6185
CHD1	O14646	CHD1	CHD1	Accession;Gene name	Chromodomain-helicase-DNA-binding protein 1 OS=Homo sapiens OX=9606 GN=CHD1 PE=1 SV=2	13	6	3	3	0.501784	3.99953	3.49774		N	N	N	SR	N	SR	N	N	N	N	N	N	N	N	N	0.501784	0.791735	0.451267	0.550454	-6.74614	FALSE	FALSE	FALSE	3.99953	6.31061	0.00022652	0.00158238	0.830829	TRUE	FALSE	FALSE	3.49774	5.51888	0.00055381	0.0156416	0.0816344
EIF3I	Q13347	EIF3I			Eukaryotic translation initiation factor 3 subunit I OS=Homo sapiens OX=9606 GN=EIF3I PE=1 SV=1	5	2	2	7	-0.483579	2.81144	3.29502	logFC(H3K4me3vsControl) estimation was based on a single datapoint only; logFC(H3K4me3vsH3K4me1) estimation was based on a single datapoint only																-0.483579	-1.41011	0.24668	0.360136	-5.88104	FALSE	FALSE	FALSE	2.81144	6.69373	0.00526862	0.0141058	-1.36501	TRUE	FALSE	TRUE	3.29502	7.84508	0.00322377	0.0435952	-0.92662
FLNC	Q14315	FLNC			Filamin-C OS=Homo sapiens OX=9606 GN=FLNC PE=1 SV=3	441	104	90	50	-0.236164	3.05046	3.28662																	-0.236164	-0.180065	0.860687	0.892644	-7.20835	FALSE	FALSE	FALSE	3.05046	2.32584	0.0422762	0.0712778	-4.85328	FALSE	FALSE	FALSE	3.28662	2.17018	0.0550736	0.206879	-4.69357
RUVBL2	Q9Y230	RUVBL2	RUVBL2	Accession;Gene name	RuvB-like 2 OS=Homo sapiens OX=9606 GN=RUVBL2 PE=1 SV=3	15	6	6	16	0.760924	3.84514	3.08422		E	E	N	R	R	R	SR	N	N	N	N	R	N	N	N	0.760924	1.29639	0.223874	0.333819	-6.37649	FALSE	FALSE	FALSE	3.84514	6.55098	6.3747e-05	0.000644104	1.83544	TRUE	FALSE	FALSE	3.08422	4.55061	0.00104919	0.021958	-0.748891
POLR2B	P30876	POLR2B	POLR2B	Accession;Gene name	DNA-directed RNA polymerase II subunit RPB2 OS=Homo sapiens OX=9606 GN=POLR2B PE=1 SV=1	7	6	6	7	1.41448	4.39027	2.97579		N	E	N	N	R	N	N	N	N	N	N	R	N	E	N	1.41448	2.94685	0.0162466	0.0480319	-3.83415	TRUE	FALSE	FALSE	4.39027	9.14645	7.31065e-06	0.000164898	4.24265	TRUE	FALSE	FALSE	2.97579	5.58824	0.000335267	0.0113346	0.499053
AKAP8	O43823	AKAP8	AKAP8	Accession;Gene name	A-kinase anchor protein 8 OS=Homo sapiens OX=9606 GN=AKAP8 PE=1 SV=1	7	2	2	5	-0.813315	2.01839	2.8317		N	N	N	N	N	N	N	N	N	N	N	N	N	N	N	-0.813315	-0.9986	0.341469	0.451729	-6.70616	FALSE	FALSE	FALSE	2.01839	2.4782	0.0325773	0.0583071	-4.59996	FALSE	FALSE	FALSE	2.8317	3.011	0.013053	0.0888962	-3.29529
GMPS	P49915	GMPS			GMP synthase [glutamine-hydrolyzing] OS=Homo sapiens OX=9606 GN=GMPS PE=1 SV=1	6	4	4	6	-1.9837	0.604124	2.58783	logFC(H3K4me1vsControl) estimation was based on a single datapoint only; logFC(H3K4me3vsH3K4me1) estimation was based on a single datapoint only																-1.9837	-1.97218	0.0839241	0.156285	-5.04867	FALSE	FALSE	TRUE	0.604124	0.917454	0.385631	0.449636	-6.76892	FALSE	FALSE	FALSE	2.58783	2.40663	0.0426209	0.179253	-4.07194
RBBP7	Q16576	RBBP7	RBBP7	Accession;Gene name	Histone-binding protein RBBP7 OS=Homo sapiens OX=9606 GN=RBBP7 PE=1 SV=1	39	8	3	23	1.23595	3.75705	2.5211		N	R	N	N	R	R	N	R	N	N	R	N	N	N	N	1.23595	1.77943	0.105434	0.184454	-5.72198	FALSE	FALSE	FALSE	3.75705	5.40913	0.000294459	0.00195456	0.229108	TRUE	FALSE	FALSE	2.5211	3.14341	0.0104122	0.0788992	-3.07038
CTTNBP2NL	Q9P2B4	CTTNBP2NL			CTTNBP2 N-terminal-like protein OS=Homo sapiens OX=9606 GN=CTTNBP2NL PE=1 SV=2	5	3	3	4	-1.23588	1.24147	2.47735																	-1.23588	-2.02787	0.0730805	0.142754	-5.31702	FALSE	FALSE	FALSE	1.24147	2.03703	0.0720058	0.112618	-5.29364	FALSE	FALSE	FALSE	2.47735	3.66406	0.0051732	0.0547861	-2.30837
ITGB1	P05556	ITGB1			Integrin beta-1 OS=Homo sapiens OX=9606 GN=ITGB1 PE=1 SV=2	29	12	12	20	-0.109359	2.36229	2.47165																	-0.109359	-0.157485	0.877988	0.903097	-7.21251	FALSE	FALSE	FALSE	2.36229	3.40187	0.00672111	0.0171175	-3.01868	TRUE	FALSE	FALSE	2.47165	3.08249	0.0115518	0.08323	-3.17386
NES	P48681	NES			Nestin OS=Homo sapiens OX=9606 GN=NES PE=1 SV=2	190	44	44	32	-1.08219	1.35344	2.43563																	-1.08219	-1.87033	0.0908702	0.165542	-5.58599	FALSE	FALSE	FALSE	1.35344	2.33911	0.0413299	0.0702441	-4.83139	FALSE	FALSE	FALSE	2.43563	3.64548	0.00447362	0.0499429	-2.22209
MAP4K4	O95819	MAP4K4			Mitogen-activated protein kinase kinase kinase kinase 4 OS=Homo sapiens OX=9606 GN=MAP4K4 PE=1 SV=2	2	2	2	2	-0.0914858	2.31701	2.40849																	-0.0914858	-0.177077	0.863356	0.894305	-7.16897	FALSE	FALSE	FALSE	2.31701	4.48472	0.00150938	0.0057202	-1.36435	TRUE	FALSE	FALSE	2.40849	4.20208	0.0022826	0.0340068	-1.4713
CALU	O43852	CALU			Calumenin OS=Homo sapiens OX=9606 GN=CALU PE=1 SV=2	8	4	4	17	-1.19667	1.19298	2.38966	logFC(H3K4me1vsControl) estimation was based on a single datapoint only; logFC(H3K4me3vsH3K4me1) estimation was based on a single datapoint only																-1.19667	-2.0593	0.108016	0.187795	-4.95372	FALSE	FALSE	TRUE	1.19298	2.57351	0.0612963	0.0980509	-4.53168	FALSE	FALSE	FALSE	2.38966	3.93717	0.0167555	0.102631	-2.67266
PSPC1	Q8WXF1	PSPC1	PSPC1	Accession;Gene name	Paraspeckle component 1 OS=Homo sapiens OX=9606 GN=PSPC1 PE=1 SV=1	15	5	4	11	-0.45913	1.92726	2.38639		N	N	N	N	N	N	N		N	N	N	N	N	N	N	-0.45913	-0.832923	0.426368	0.530113	-6.71453	FALSE	FALSE	FALSE	1.92726	4.03719	0.00292084	0.00918757	-2.09164	TRUE	FALSE	FALSE	2.38639	3.87218	0.00375231	0.0444623	-1.8956
ZMYND11	Q15326	ZMYND11	ZMYND11	Accession;Gene name	Zinc finger MYND domain-containing protein 11 OS=Homo sapiens OX=9606 GN=ZMYND11 PE=1 SV=2	13	6	6	15	2.65066	5.02521	2.37454	logFC(H3K4me1vsControl) estimation failed and was imputed based on a single datapoint only; logFC(H3K4me3vsControl) estimation failed and was imputed based on a single datapoint only	N	SE	N		N	N	N	N	N	N	N		N	N	N						FALSE	TRUE	TRUE						FALSE	TRUE	TRUE	2.37454	11.1432	2.3537e-05	0.00295558	3.42168
ARGLU1	Q9NWB6	ARGLU1	ARGLU1	Accession;Gene name	Arginine and glutamate-rich protein 1 OS=Homo sapiens OX=9606 GN=ARGLU1 PE=1 SV=1	5	2	2	5	-1.1967	1.15518	2.35188		N	N	N	N	N	N	N	N	N	N	N	N	N	E	N	-1.1967	-2.67813	0.0252118	0.0656132	-4.27676	FALSE	FALSE	FALSE	1.15518	2.58522	0.0293667	0.0531248	-4.41978	FALSE	FALSE	FALSE	2.35188	4.74432	0.00104286	0.021958	-0.666596
FUBP3	Q96I24	FUBP3	FUBP3	Accession;Gene name	Far upstream element-binding protein 3 OS=Homo sapiens OX=9606 GN=FUBP3 PE=1 SV=2	54	13	9	30	-0.0372069	2.28365	2.32085		N	N	N	N	E	E	N	N	N	N	N	N	N	N	N	-0.0372069	-0.0654947	0.949067	0.960056	-7.22371	FALSE	FALSE	FALSE	2.28365	4.01986	0.00242428	0.00807775	-1.97011	TRUE	FALSE	FALSE	2.32085	3.53802	0.00534959	0.0559797	-2.40251
TPM2	P07951	TPM2			Tropomyosin beta chain OS=Homo sapiens OX=9606 GN=TPM2 PE=1 SV=1	110	22	5	55	-1.34259	0.90121	2.2438	logFC(H3K4me1vsControl) estimation was based on a single datapoint only; logFC(H3K4me3vsH3K4me1) estimation was based on a single datapoint only																-1.34259	-1.6584	0.157783	0.253299	-5.47785	FALSE	FALSE	TRUE	0.90121	1.43713	0.209846	0.263743	-5.98763	FALSE	FALSE	FALSE	2.2438	2.53011	0.0522365	0.201582	-4.01619
KAT6A	Q92794	KAT6A	KAT6A	Accession;Gene name	Histone acetyltransferase KAT6A OS=Homo sapiens OX=9606 GN=KAT6A PE=1 SV=2	9	5	5	2	1.91665	4.11175	2.1951		N					R							N	N		1.91665	3.21422	0.0234165	0.0619023	-3.57924	FALSE	FALSE	FALSE	4.11175	7.55353	0.000627664	0.00334427	0.32808	TRUE	FALSE	FALSE	2.1951	4.03252	0.00987362	0.0775446	-2.47259
MORC3	Q14149	MORC3	MORC3	Accession;Gene name	MORC family CW-type zinc finger protein 3 OS=Homo sapiens OX=9606 GN=MORC3 PE=1 SV=3	2	2	2	1	0.289245	2.47312	2.18387		N											N	N	N		0.289245	0.41259	0.696903	0.759434	-6.78277	FALSE	FALSE	FALSE	2.47312	3.86446	0.0116904	0.0254313	-2.88415	TRUE	FALSE	FALSE	2.18387	3.41249	0.0188132	0.108515	-3.16794
KDM2A	Q9Y2K7	KDM2A	KDM2A	Accession;Gene name	Lysine-specific demethylase 2A OS=Homo sapiens OX=9606 GN=KDM2A PE=1 SV=3	13	4	4	4	0.624003	2.80651	2.18251		N	SE	N	N	N	R	N	N	N	N	N	R	N	N	N	0.624003	1.94595	0.0801307	0.151238	-5.47017	FALSE	FALSE	FALSE	2.80651	8.7521	5.12584e-06	0.000132501	4.46993	TRUE	FALSE	FALSE	2.18251	5.8943	0.000149018	0.00818665	1.23929
CPSF7	Q8N684	CPSF7	CPSF7	Accession;Gene name	Cleavage and polyadenylation specificity factor subunit 7 OS=Homo sapiens OX=9606 GN=CPSF7 PE=1 SV=1	5	2	2	5	1.96456	4.14316	2.1786	logFC(H3K4me1vsControl) estimation failed and was imputed; logFC(H3K4me3vsControl) estimation failed and was imputed	N		N	N	N	N			N		N	N	N	N	N						FALSE	TRUE	FALSE						FALSE	TRUE	FALSE	2.1786	2.15052	0.0683944	0.23196	-4.68563
UTP3	Q9NQZ2	UTP3			Something about silencing protein 10 OS=Homo sapiens OX=9606 GN=UTP3 PE=1 SV=1	5	3	3	9	-0.728293	1.44796	2.17625																	-0.728293	-0.792034	0.446668	0.545638	-6.89327	FALSE	FALSE	FALSE	1.44796	1.57469	0.146314	0.19894	-6.00532	FALSE	FALSE	FALSE	2.17625	2.04964	0.0674649	0.230746	-4.88376
BRPF1	P55201	BRPF1	BRPF1	Accession;Gene name	Peregrin OS=Homo sapiens OX=9606 GN=BRPF1 PE=1 SV=2	11	7	7	6	0.923057	3.03402	2.11097		N	E	R	SR	R	R	N	N	N	N	N	R	R	N	N	0.923057	3.27461	0.00815104	0.0295694	-3.23295	TRUE	FALSE	FALSE	3.03402	10.7634	6.8016e-07	4.72136e-05	6.53856	TRUE	FALSE	FALSE	2.11097	6.4855	6.40629e-05	0.00625681	2.08369
PSMA1	P25786	PSMA1			Proteasome subunit alpha type-1 OS=Homo sapiens OX=9606 GN=PSMA1 PE=1 SV=1	6	4	4	19	-1.02925	1.04751	2.07676	logFC(H3K4me1vsControl) estimation was based on a single datapoint only; logFC(H3K4me3vsH3K4me1) estimation was based on a single datapoint only																-1.02925	-1.91335	0.097098	0.174236	-5.13133	FALSE	FALSE	TRUE	1.04751	2.90844	0.0226029	0.0438029	-4.0326	TRUE	FALSE	FALSE	2.07676	3.67523	0.00784974	0.0700883	-2.32635
SF3B6	Q9Y3B4	SF3B6	SF3B6	Accession;Gene name	Splicing factor 3B subunit 6 OS=Homo sapiens OX=9606 GN=SF3B6 PE=1 SV=1	9	3	3	26	0.487745	2.55858	2.07084		N	N	N	N	N	N	N	N	N	N	N	N	N	N	N	0.487745	0.870235	0.412897	0.518753	-6.56532	FALSE	FALSE	FALSE	2.55858	5.10385	0.00137542	0.00539291	-0.958676	TRUE	FALSE	FALSE	2.07084	3.69479	0.00764902	0.0700883	-2.4619
BCLAF1	Q9NYF8	BCLAF1	BCLAF1 (1);BCLAF1 (2)	Accession;Gene name	Bcl-2-associated transcription factor 1 OS=Homo sapiens OX=9606 GN=BCLAF1 PE=1 SV=2	28	10	9	12	0.70748	2.77174	2.06426		N	N	N	N	E	E	N	N	N	N	N	N	N	N	N	0.70748	0.806253	0.438795	0.538375	-6.88159	FALSE	FALSE	FALSE	2.77174	3.1587	0.0101446	0.0229272	-3.43717	TRUE	FALSE	FALSE	2.06426	2.03728	0.0688756	0.23196	-4.90302
LIMS1	P48059	LIMS1			LIM and senescent cell antigen-like-containing domain protein 1 OS=Homo sapiens OX=9606 GN=LIMS1 PE=1 SV=4	8	4	4	13	2.58577	4.61983	2.03406																	2.58577	3.8453	0.0084248	0.0301709	-2.76051	TRUE	FALSE	FALSE	4.61983	6.18132	0.000809011	0.00383144	-0.133135	TRUE	FALSE	FALSE	2.03406	2.78877	0.0314615	0.144789	-3.83241
HDAC1	Q13547	HDAC1	HDAC1	Accession;Gene name	Histone deacetylase 1 OS=Homo sapiens OX=9606 GN=HDAC1 PE=1 SV=1	23	5	5	11	0.680947	2.6991	2.01815		N	N	N	N	R	R			N		N	N	N	N	N	0.680947	3.72042	0.00380875	0.0177318	-2.45836	TRUE	FALSE	FALSE	2.6991	14.7468	3.11174e-08	4.372e-06	9.62703	TRUE	FALSE	FALSE	2.01815	9.5491	2.01231e-06	0.000589608	5.51335
IGLV3-10	A0A075B6K4	IGLV3-10			Immunoglobulin lambda variable 3-10 OS=Homo sapiens OX=9606 GN=IGLV3-10 PE=3 SV=2	2	2	2	14	-0.111261	1.87169	1.98295																	-0.111261	-0.158698	0.877057	0.903097	-7.2123	FALSE	FALSE	FALSE	1.87169	2.66971	0.0234473	0.0449228	-4.27645	TRUE	FALSE	FALSE	1.98295	2.44948	0.0342214	0.152694	-4.23962
CD44	P16070	CD44			CD44 antigen OS=Homo sapiens OX=9606 GN=CD44 PE=1 SV=3	13	5	5	8	0.815872	2.78902	1.97315																	0.815872	1.12276	0.298415	0.416054	-6.31636	FALSE	FALSE	FALSE	2.78902	4.29113	0.00357	0.01071	-1.98237	TRUE	FALSE	FALSE	1.97315	2.71534	0.0298433	0.140248	-3.85975
EHD2	Q9NZN4	EHD2			EH domain-containing protein 2 OS=Homo sapiens OX=9606 GN=EHD2 PE=1 SV=2	9	5	4	10	0.320724	2.28739	1.96666																	0.320724	0.541495	0.601269	0.683668	-7.02691	FALSE	FALSE	FALSE	2.28739	3.86191	0.00381175	0.0111573	-2.33332	TRUE	FALSE	FALSE	1.96666	2.99298	0.0150721	0.0967038	-3.39018
FAT1	Q14517	FAT1			Protocadherin Fat 1 OS=Homo sapiens OX=9606 GN=FAT1 PE=1 SV=2	3	2	2	0	-0.982553	0.98256	1.96511																	-0.982553	-1.74495	0.11484	0.197205	-5.73851	FALSE	FALSE	FALSE	0.98256	1.74497	0.114838	0.163252	-5.72911	FALSE	FALSE	FALSE	1.96511	3.14577	0.0117693	0.0841076	-3.14173
PPP1R18	Q6NYC8	PPP1R18			Phostensin OS=Homo sapiens OX=9606 GN=PPP1R18 PE=1 SV=1	5	3	3	7	-0.799162	1.12071	1.91988	logFC(H3K4me3vsControl) estimation was based on a single datapoint only; logFC(H3K4me3vsH3K4me1) estimation was based on a single datapoint only																-0.799162	-1.75099	0.123231	0.206124	-5.64192	FALSE	FALSE	FALSE	1.12071	1.8562	0.105619	0.15246	-5.21899	FALSE	FALSE	TRUE	1.91988	2.80434	0.0262432	0.135286	-3.49505
TPR	P12270	TPR	TPR	Accession;Gene name	Nucleoprotein TPR OS=Homo sapiens OX=9606 GN=TPR PE=1 SV=3	38	20	20	11	1.1483	3.04559	1.89729	logFC(H3K4me1vsControl) estimation was based on a single datapoint only; logFC(H3K4me3vsH3K4me1) estimation was based on a single datapoint only	N	N	N	N	N	N			N		N	N	N	N	N	1.1483	1.67543	0.14462	0.234413	-5.46535	FALSE	FALSE	TRUE	3.04559	5.80386	0.00112742	0.004767	-0.561389	TRUE	FALSE	FALSE	1.89729	2.48458	0.0473121	0.190145	-4.00729
SF3B1	O75533	SF3B1	SF3B1	Accession;Gene name	Splicing factor 3B subunit 1 OS=Homo sapiens OX=9606 GN=SF3B1 PE=1 SV=3	45	20	20	20	0.570492	2.45318	1.88269		N	N	N	N	E	E	N	N	N	N	N	N	N	E	N	0.570492	0.858084	0.415722	0.521519	-6.68983	FALSE	FALSE	FALSE	2.45318	3.68986	0.00609116	0.0157511	-2.64999	TRUE	FALSE	FALSE	1.88269	2.83178	0.022006	0.122426	-3.71399
NUDT21	O43809	NUDT21	NUDT21	Accession;Gene name	Cleavage and polyadenylation specificity factor subunit 5 OS=Homo sapiens OX=9606 GN=NUDT21 PE=1 SV=1	11	4	4	17	1.63348	3.49771	1.86423		N		N	N	N	N			N		N	N	N	N	N	1.63348	2.50049	0.0337532	0.0810464	-4.56705	FALSE	FALSE	FALSE	3.49771	5.35421	0.000454633	0.00266553	-0.100295	TRUE	FALSE	FALSE	1.86423	2.57231	0.0299962	0.140248	-4.07333
ACTN1	P12814	ACTN1			Alpha-actinin-1 OS=Homo sapiens OX=9606 GN=ACTN1 PE=1 SV=2	519	55	36	67	-0.645437	1.20729	1.85272																	-0.645437	-1.01854	0.33236	0.445933	-6.6862	FALSE	FALSE	FALSE	1.20729	1.90518	0.0857976	0.128926	-5.52361	FALSE	FALSE	FALSE	1.85272	2.53201	0.0297048	0.140248	-4.10276
SEC31A	O94979	SEC31A			Protein transport protein Sec31A OS=Homo sapiens OX=9606 GN=SEC31A PE=1 SV=3	34	17	17	15	-0.72805	1.11136	1.83941																	-0.72805	-0.824754	0.428689	0.53221	-6.86611	FALSE	FALSE	FALSE	1.11136	1.25898	0.236549	0.294117	-6.41194	FALSE	FALSE	FALSE	1.83941	1.80456	0.101206	0.292631	-5.25604
RBM4	Q9BWF3	RBM4	RBM4	Accession;Gene name	RNA-binding protein 4 OS=Homo sapiens OX=9606 GN=RBM4 PE=1 SV=1	11	5	5	15	-0.425897	1.39702	1.82291		N	N	N	N	N	N	N	N	N	N	N	N	N	N	N	-0.425897	-0.816482	0.433188	0.535415	-6.87307	FALSE	FALSE	FALSE	1.39702	2.67821	0.0231074	0.0444739	-4.262	TRUE	FALSE	FALSE	1.82291	3.02649	0.0127118	0.0877972	-3.26899
EXOSC10	Q01780	EXOSC10	EXOSC10	Accession;Gene name	Exosome component 10 OS=Homo sapiens OX=9606 GN=EXOSC10 PE=1 SV=2	2	2	2	2	0.235992	2.04938	1.81338		N	N	N	N	R	N	N	N	N	N	N	N	N	N	N	0.235992	0.404077	0.695559	0.759434	-6.99384	FALSE	FALSE	FALSE	2.04938	4.05189	0.00285691	0.00912263	-2.0685	TRUE	FALSE	FALSE	1.81338	2.77716	0.0214339	0.120003	-3.64446
SRSF4	Q08170	SRSF4	SRSF4	Accession;Gene name	Serine/arginine-rich splicing factor 4 OS=Homo sapiens OX=9606 GN=SRSF4 PE=1 SV=2	38	11	5	23	inf	inf	1.75806	logFC(H3K4me1vsControl) estimation failed and was imputed; logFC(H3K4me3vsControl) estimation failed and was imputed	N	N	N	N	E	N	N	N	N	N	N	N	N	E	N						FALSE	TRUE	FALSE						FALSE	TRUE	FALSE	1.75806	2.22958	0.0670836	0.230338	-4.70705
ALDH18A1	P54886	ALDH18A1			Delta-1-pyrroline-5-carboxylate synthase OS=Homo sapiens OX=9606 GN=ALDH18A1 PE=1 SV=2	5	5	5	8	inf	inf	1.75724	logFC(H3K4me1vsControl) estimation failed and was imputed; logFC(H3K4me3vsControl) estimation failed and was imputed based on a single datapoint only; logFC(H3K4me3vsH3K4me1) estimation was based on a single datapoint only																					FALSE	TRUE	FALSE						FALSE	TRUE	TRUE	1.75724	3.62637	0.0354948	0.157576	-3.24038
NOP9	Q86U38	NOP9	NOP9	Accession;Gene name	Nucleolar protein 9 OS=Homo sapiens OX=9606 GN=NOP9 PE=1 SV=1	4	2	2	4	inf	inf	1.73511	logFC(H3K4me1vsControl) estimation failed and was imputed based on a single datapoint only; logFC(H3K4me3vsControl) estimation failed and was imputed; logFC(H3K4me3vsH3K4me1) estimation was based on a single datapoint only	N		N	N	R	N			N		N	N	N	N	N						FALSE	TRUE	TRUE						FALSE	TRUE	FALSE	1.73511	2.9646	0.058587	0.213452	-3.80008
NEXN	Q0ZGT2	NEXN			Nexilin OS=Homo sapiens OX=9606 GN=NEXN PE=1 SV=1	24	11	11	17	0.331205	2.0656	1.7344																	0.331205	0.324971	0.753508	0.809538	-7.09078	FALSE	FALSE	FALSE	2.0656	2.02672	0.0771162	0.118846	-5.28881	FALSE	FALSE	FALSE	1.7344	1.59184	0.149943	0.373372	-5.56378
PCNA	P12004	PCNA			Proliferating cell nuclear antigen OS=Homo sapiens OX=9606 GN=PCNA PE=1 SV=1	12	3	3	11	-1.40679	0.31263	1.71942																	-1.40679	-4.53942	0.00105127	0.00831096	-1.115	TRUE	FALSE	FALSE	0.31263	1.00879	0.336654	0.401413	-6.68663	FALSE	FALSE	FALSE	1.71942	4.80489	0.000700274	0.0170984	-0.340788
PGAM1	P18669	PGAM1	PGAM1/PGAM2	Accession;Gene name	Phosphoglycerate mutase 1 OS=Homo sapiens OX=9606 GN=PGAM1 PE=1 SV=2	7	5	5	20	0.0492396	1.76062	1.71138																	0.0492396	0.126587	0.902041	0.918482	-7.07425	FALSE	FALSE	FALSE	1.76062	5.22649	0.000538578	0.00298698	-0.312411	TRUE	FALSE	FALSE	1.71138	3.9352	0.00340848	0.0443009	-1.79809
RBM39	Q14498	RBM39	RBM39 (1);RBM39 (2)	Accession;Gene name	RNA-binding protein 39 OS=Homo sapiens OX=9606 GN=RBM39 PE=1 SV=2	24	11	11	28	0.101999	1.76458	1.66258		N	N	N	N	N	N	N	N	N	N	N	N	N	E	N	0.101999	0.226565	0.825807	0.865033	-7.15798	FALSE	FALSE	FALSE	1.76458	3.91958	0.00349048	0.0105088	-2.24161	TRUE	FALSE	FALSE	1.66258	3.32884	0.00877456	0.0734556	-2.84523
LIMA1	Q9UHB6	LIMA1			LIM domain and actin-binding protein 1 OS=Homo sapiens OX=9606 GN=LIMA1 PE=1 SV=1	10	6	6	11	1.32891	2.9818	1.65289																	1.32891	1.90697	0.0980149	0.175217	-5.48799	FALSE	FALSE	FALSE	2.9818	3.77358	0.0068953	0.0174034	-2.63381	TRUE	FALSE	FALSE	1.65289	1.98445	0.0874293	0.271202	-4.92338
CCAR2	Q8N163	CCAR2			Cell cycle and apoptosis regulator protein 2 OS=Homo sapiens OX=9606 GN=CCAR2 PE=1 SV=2	33	15	15	24	0.409781	2.05476	1.64498	logFC(H3K4me1vsControl) estimation failed and was imputed; logFC(H3K4me3vsControl) estimation failed and was imputed																					FALSE	TRUE	FALSE						FALSE	TRUE	FALSE	1.64498	2.2985	0.0610108	0.21712	-4.51037
GRN	P28799	GRN			Progranulin OS=Homo sapiens OX=9606 GN=GRN PE=1 SV=2	17	3	3	4	0.47735	2.11203	1.63468																	0.47735	1.01268	0.335017	0.447493	-6.6921	FALSE	FALSE	FALSE	2.11203	4.48061	0.00116913	0.00490336	-1.21274	TRUE	FALSE	FALSE	1.63468	3.00331	0.0132258	0.0888962	-3.30835
MATR3	P43243	MATR3	MATR3	Accession;Gene name	Matrin-3 OS=Homo sapiens OX=9606 GN=MATR3 PE=1 SV=2	134	26	26	36	0.150455	1.7615	1.61104		N	R	N	N	N	N	N	N	N	N	N	N	N	N	N	0.150455	0.374907	0.715535	0.778725	-7.14971	FALSE	FALSE	FALSE	1.7615	4.38932	0.00134776	0.00533579	-1.36078	TRUE	FALSE	FALSE	1.61104	3.47659	0.00592857	0.059899	-2.506
CDSN	Q15517	CDSN			Corneodesmosin OS=Homo sapiens OX=9606 GN=CDSN PE=1 SV=3	6	2	2	5	-0.226776	1.35068	1.57745																	-0.226776	-0.226728	0.825189	0.865033	-7.19801	FALSE	FALSE	FALSE	1.35068	1.35039	0.206571	0.260687	-6.30052	FALSE	FALSE	FALSE	1.57745	1.36583	0.201836	0.43698	-5.85636
NCOA5	Q9HCD5	NCOA5	NCOA5	Accession;Gene name	Nuclear receptor coactivator 5 OS=Homo sapiens OX=9606 GN=NCOA5 PE=1 SV=2	8	3	3	6	-0.144554	1.43011	1.57467		N	R	N	N	N	N	N	N	N	N	N	N	N	N	N	-0.144554	-0.404429	0.696359	0.759434	-6.9627	FALSE	FALSE	FALSE	1.43011	4.57547	0.00175254	0.00631362	-1.4336	TRUE	FALSE	FALSE	1.57467	4.06173	0.00352689	0.0443009	-1.76186
TRIM25	Q14258	TRIM25			E3 ubiquitin/ISG15 ligase TRIM25 OS=Homo sapiens OX=9606 GN=TRIM25 PE=1 SV=2	3	2	2	4	-2.08729	-0.516598	1.57069																	-2.08729	-1.02822	0.337918	0.449484	-6.4949	FALSE	FALSE	FALSE	-0.516598	-0.254482	0.806407	0.851881	-7.0069	FALSE	FALSE	FALSE	1.57069	0.651198	0.535617	0.753291	-6.354
LGALS3	P17931	LGALS3			Galectin-3 OS=Homo sapiens OX=9606 GN=LGALS3 PE=1 SV=5	4	3	3	10	-0.899755	0.66611	1.56586																	-0.899755	-1.30085	0.222402	0.332215	-6.37107	FALSE	FALSE	FALSE	0.66611	0.963048	0.358167	0.424065	-6.73144	FALSE	FALSE	FALSE	1.56586	1.96059	0.0782728	0.253536	-5.02147
UGDH	O60701	UGDH			UDP-glucose 6-dehydrogenase OS=Homo sapiens OX=9606 GN=UGDH PE=1 SV=1	7	4	4	13	0.392003	1.95528	1.56328																	0.392003	1.44398	0.178622	0.279263	-6.1904	FALSE	FALSE	FALSE	1.95528	7.20249	2.56527e-05	0.000327655	2.76802	TRUE	FALSE	FALSE	1.56328	4.98701	0.000509289	0.0154367	-0.0270761
PALLD	Q8WX93	PALLD			Palladin OS=Homo sapiens OX=9606 GN=PALLD PE=1 SV=3	64	20	20	20	-0.186419	1.36312	1.54954																	-0.186419	-0.417075	0.68541	0.749835	-7.13173	FALSE	FALSE	FALSE	1.36312	3.0497	0.0122173	0.0261401	-3.62499	TRUE	FALSE	FALSE	1.54954	3.00231	0.0132485	0.0888962	-3.31005
CAV1	Q03135	CAV1			Caveolin-1 OS=Homo sapiens OX=9606 GN=CAV1 PE=1 SV=4	6	3	3	20	-1.7714	-0.236978	1.53443																	-1.7714	-2.04362	0.0751173	0.145483	-5.17939	FALSE	FALSE	FALSE	-0.236978	-0.312639	0.76252	0.812647	-7.12238	FALSE	FALSE	FALSE	1.53443	1.63207	0.141167	0.358358	-5.4042
ZNF326	Q5BKZ1	ZNF326	ZNF326	Accession;Gene name	DBIRD complex subunit ZNF326 OS=Homo sapiens OX=9606 GN=ZNF326 PE=1 SV=2	6	3	3	5	-0.472917	1.03174	1.50466		N	N	N	N	E	E	N	N	N	N	N	N	N	N	N	-0.472917	-0.749599	0.477825	0.572543	-6.7466	FALSE	FALSE	FALSE	1.03174	1.63537	0.145803	0.198566	-5.76042	FALSE	FALSE	FALSE	1.50466	2.45837	0.0434256	0.180906	-4.33638
SFPQ	P23246	SFPQ	SFPQ	Accession;Gene name	Splicing factor, proline- and glutamine-rich OS=Homo sapiens OX=9606 GN=SFPQ PE=1 SV=2	226	21	20	32	0.295237	1.77786	1.48263		N	N	N	N	N	N	N		N		N	N	N	N	N	0.295237	0.811831	0.435731	0.537201	-6.87696	FALSE	FALSE	FALSE	1.77786	4.8887	0.000628153	0.00334427	-0.564338	TRUE	FALSE	FALSE	1.48263	3.53067	0.00541563	0.0560039	-2.41487
EWSR1	Q01844	EWSR1	EWSR1 (1);EWSR1 (2)	Accession;Gene name	RNA-binding protein EWS OS=Homo sapiens OX=9606 GN=EWSR1 PE=1 SV=1	51	7	7	15	1.99545	3.45922	1.46378		N	N	N	N	N	N	N	N	N	N	N	N	N	N	N	1.99545	9.81618	1.55611e-06	0.000186289	5.67876	TRUE	FALSE	FALSE	3.45922	17.0169	7.56336e-09	1.59398e-06	10.9893	TRUE	FALSE	FALSE	1.46378	6.23602	8.69822e-05	0.00764574	1.77027
LUC7L2	Q9Y383	LUC7L2	LUC7L2/FMC1-LUC7L2	Accession;Gene name	Putative RNA-binding protein Luc7-like 2 OS=Homo sapiens OX=9606 GN=LUC7L2 PE=1 SV=2	25	9	8	25	0.620729	2.07837	1.45764		N	N	N	N	N	N	N	N	N	N	N	N	N	E	N	0.620729	1.27798	0.23004	0.341797	-6.39872	FALSE	FALSE	FALSE	2.07837	4.27901	0.00160288	0.00590056	-1.54103	TRUE	FALSE	FALSE	1.45764	2.59897	0.0264781	0.135286	-3.99105
EEF1D	P29692	EEF1D			Elongation factor 1-delta OS=Homo sapiens OX=9606 GN=EEF1D PE=1 SV=5	36	10	9	46	0.838978	2.29545	1.45647																	0.838978	1.24637	0.240953	0.354243	-6.43635	FALSE	FALSE	FALSE	2.29545	3.41007	0.00662906	0.0169342	-3.0046	TRUE	FALSE	FALSE	1.45647	1.87382	0.0903489	0.277402	-5.15305
PNN	Q9H307	PNN	PNN	Accession;Gene name	Pinin OS=Homo sapiens OX=9606 GN=PNN PE=1 SV=5	26	8	8	12	0.00883909	1.45678	1.44795		N	N	N	N	E	N	N	N	N	N	N	N	N	E	N	0.00883909	0.0145893	0.988646	0.988646	-7.22594	FALSE	FALSE	FALSE	1.45678	2.40449	0.0369612	0.0643493	-4.72304	FALSE	FALSE	FALSE	1.44795	2.06972	0.0652316	0.226635	-4.85237
CAMK2D	Q13557	CAMK2D			Calcium/calmodulin-dependent protein kinase type II subunit delta OS=Homo sapiens OX=9606 GN=CAMK2D PE=1 SV=3	11	7	7	17	-0.243713	1.20204	1.44576																	-0.243713	-0.503851	0.626428	0.701801	-7.048	FALSE	FALSE	FALSE	1.20204	2.4851	0.0346178	0.0613084	-4.58287	FALSE	FALSE	FALSE	1.44576	2.6942	0.0245557	0.130815	-3.87611
KPNB1	Q14974	KPNB1	KPNB1	Accession;Gene name	Importin subunit beta-1 OS=Homo sapiens OX=9606 GN=KPNB1 PE=1 SV=2	41	13	13	21	-0.646041	0.777373	1.42341		E	N	N	N	R	R	N	N	N	N	N	N	N	N	N	-0.646041	-1.04996	0.318375	0.433114	-6.65409	FALSE	FALSE	FALSE	0.777373	1.26341	0.23502	0.292646	-6.40667	FALSE	FALSE	FALSE	1.42341	2.00343	0.0728836	0.243592	-4.95553
ITGA5	P08648	ITGA5			Integrin alpha-5 OS=Homo sapiens OX=9606 GN=ITGA5 PE=1 SV=2	19	8	8	10	0.366763	1.78934	1.42258																	0.366763	1.64026	0.131244	0.216075	-5.92263	FALSE	FALSE	FALSE	1.78934	8.0024	1.01017e-05	0.00019863	3.74169	TRUE	FALSE	FALSE	1.42258	5.50978	0.000236474	0.00944821	0.754125
CTBP1	Q13363	CTBP1			C-terminal-binding protein 1 OS=Homo sapiens OX=9606 GN=CTBP1 PE=1 SV=2	15	4	3	11	1.27221	2.68992	1.41771																	1.27221	3.40966	0.00663361	0.0253834	-3.01424	TRUE	FALSE	FALSE	2.68992	7.20927	2.84816e-05	0.000353088	2.68076	TRUE	FALSE	FALSE	1.41771	3.29056	0.00811022	0.0700883	-2.82065
KPNA6	O60684	KPNA6			Importin subunit alpha-7 OS=Homo sapiens OX=9606 GN=KPNA6 PE=1 SV=1	11	7	7	14	-0.0875263	1.31737	1.4049																	-0.0875263	-0.297849	0.771826	0.827097	-7.17779	FALSE	FALSE	FALSE	1.31737	4.48298	0.00113096	0.004767	-1.18702	TRUE	FALSE	FALSE	1.4049	4.14032	0.00194801	0.0323076	-1.38674
PABPC1	P11940	PABPC1	PABPC1	Accession;Gene name	Polyadenylate-binding protein 1 OS=Homo sapiens OX=9606 GN=PABPC1 PE=1 SV=2	67	19	12	38	0.311971	1.70833	1.39636		N	N	N	N	N	N	N	N	N	N	N	N	N	N	N	0.311971	1.1811	0.264246	0.380477	-6.51228	FALSE	FALSE	FALSE	1.70833	6.46761	6.41812e-05	0.000644104	1.80665	TRUE	FALSE	FALSE	1.39636	4.57825	0.000950898	0.020896	-0.663597
CIRBP	Q14011	CIRBP	CIRBP	Accession;Gene name	Cold-inducible RNA-binding protein OS=Homo sapiens OX=9606 GN=CIRBP PE=1 SV=1	4	2	2	13	0.456147	1.83519	1.37905			N	N	N		N		N	N		N	N	N	N		0.456147	1.26985	0.235881	0.348551	-6.36728	FALSE	FALSE	FALSE	1.83519	5.10894	0.00063077	0.00334427	-0.44585	TRUE	FALSE	FALSE	1.37905	3.46051	0.00711911	0.0672871	-2.63325
VIM	P08670	VIM	VIM	Accession;Gene name	Vimentin OS=Homo sapiens OX=9606 GN=VIM PE=1 SV=4	1741	51	47	87	-0.216123	1.15886	1.37499		N	N	N	N	R	N	N	N	N	N	N	R	N	N	N	-0.216123	-0.68767	0.507174	0.599453	-6.97342	FALSE	FALSE	FALSE	1.15886	3.68732	0.00413926	0.0119911	-2.52507	TRUE	FALSE	FALSE	1.37499	3.78885	0.00349981	0.0443009	-1.97676
FAM120A	Q9NZB2	FAM120A	FAM120A	Accession;Gene name	Constitutive coactivator of PPAR-gamma-like protein 1 OS=Homo sapiens OX=9606 GN=FAM120A PE=1 SV=2	10	7	7	9	1.49774	2.86057	1.36283			N	N				N		N	N	N				N	1.49774	2.02752	0.0770203	0.147358	-5.23254	FALSE	FALSE	FALSE	2.86057	3.8724	0.00469124	0.0131386	-2.37625	TRUE	FALSE	FALSE	1.36283	1.84488	0.102137	0.293394	-5.21272
TGFB1I1	O43294	TGFB1I1			Transforming growth factor beta-1-induced transcript 1 protein OS=Homo sapiens OX=9606 GN=TGFB1I1 PE=1 SV=2	8	5	5	12	0.917025	2.27484	1.35782																	0.917025	4.68916	0.000800508	0.00724061	-0.842889	TRUE	FALSE	FALSE	2.27484	11.6323	3.1179e-07	2.62839e-05	7.32838	TRUE	FALSE	FALSE	1.35782	6.01293	0.000117362	0.00793435	1.46642
SF3B3	Q15393	SF3B3	SF3B3	Accession;Gene name	Splicing factor 3B subunit 3 OS=Homo sapiens OX=9606 GN=SF3B3 PE=1 SV=4	35	13	13	14	0.480864	1.83654	1.35567		N	N	N	N	N	N	N	N	N	N	N	N	N	E	N	0.480864	1.98271	0.0748353	0.145483	-5.41117	FALSE	FALSE	FALSE	1.83654	7.57245	1.65e-05	0.000248384	3.22918	TRUE	FALSE	FALSE	1.35567	4.84085	0.000634335	0.0159309	-0.251193
P4HA1	P13674	P4HA1			Prolyl 4-hydroxylase subunit alpha-1 OS=Homo sapiens OX=9606 GN=P4HA1 PE=1 SV=2	36	16	16	35	0.434002	1.78517	1.35117																	0.434002	1.08838	0.304622	0.422638	-6.57179	FALSE	FALSE	FALSE	1.78517	4.47679	0.00152674	0.0057202	-1.37636	TRUE	FALSE	FALSE	1.35117	3.05428	0.0136453	0.0908655	-3.29045
RBBP4	Q09028	RBBP4	RBBP4	Accession;Gene name	Histone-binding protein RBBP4 OS=Homo sapiens OX=9606 GN=RBBP4 PE=1 SV=3	42	7	2	17	0.957193	2.30802	1.35083		N	SR	N	N	R	R	N	SR	N	N	N	N	N	R	N	0.957193	3.06224	0.0118919	0.0381815	-3.60919	TRUE	FALSE	FALSE	2.30802	7.38381	2.25729e-05	0.000302047	2.91906	TRUE	FALSE	FALSE	1.35083	3.74258	0.00377737	0.0444623	-2.05397
CNN2	Q99439	CNN2			Calponin-2 OS=Homo sapiens OX=9606 GN=CNN2 PE=1 SV=4	26	9	8	43	1.06003	2.40568	1.34565	logFC(H3K4me3vsControl) estimation was based on a single datapoint only; logFC(H3K4me3vsH3K4me1) estimation was based on a single datapoint only																1.06003	2.33704	0.0578666	0.118274	-4.90183	FALSE	FALSE	FALSE	2.40568	3.62318	0.0109594	0.0241221	-2.79804	TRUE	FALSE	TRUE	1.34565	1.96232	0.097141	0.286533	-4.76326
NHP2	Q9NX24	NHP2	NHP2	Accession;Gene name	H/ACA ribonucleoprotein complex subunit 2 OS=Homo sapiens OX=9606 GN=NHP2 PE=1 SV=1	8	2	2	25	0.62651	1.97161	1.3451		N	N	N	N	E	E	N	N	N	N	N	N	N	N	N	0.62651	2.1793	0.0565654	0.116753	-5.07803	FALSE	FALSE	FALSE	1.97161	6.85817	6.61416e-05	0.00065597	1.91402	TRUE	FALSE	FALSE	1.3451	4.21748	0.00213432	0.0329135	-1.41607
HEATR1	Q9H583	HEATR1	HEATR1	Accession;Gene name	HEAT repeat-containing protein 1 OS=Homo sapiens OX=9606 GN=HEATR1 PE=1 SV=3	5	3	3	2	0.238714	1.58055	1.34183		N	N	N	N	N	N	N	N	N	N	N	N	N	N	N	0.238714	0.642303	0.540995	0.630533	-6.8258	FALSE	FALSE	FALSE	1.58055	4.25275	0.00372052	0.0110528	-2.00319	TRUE	FALSE	FALSE	1.34183	3.72156	0.0073476	0.0687079	-2.50834
MSN	P26038	MSN			Moesin OS=Homo sapiens OX=9606 GN=MSN PE=1 SV=3	188	32	22	50	-0.266091	1.07421	1.3403																	-0.266091	-0.44577	0.665231	0.731579	-7.11843	FALSE	FALSE	FALSE	1.07421	1.79958	0.102031	0.148431	-5.68273	FALSE	FALSE	FALSE	1.3403	1.94453	0.080387	0.256015	-5.04602
C11orf98	E9PRG8	C11orf98			Uncharacterized protein C11orf98 OS=Homo sapiens OX=9606 GN=C11orf98 PE=4 SV=2	10	3	3	28	0.769101	2.10715	1.33805																	0.769101	1.75887	0.109013	0.189136	-5.75226	FALSE	FALSE	FALSE	2.10715	4.81888	0.000697419	0.0036069	-0.673682	TRUE	FALSE	FALSE	1.33805	2.65005	0.0242533	0.129992	-3.90549
PDLIM4	P50479	PDLIM4			PDZ and LIM domain protein 4 OS=Homo sapiens OX=9606 GN=PDLIM4 PE=1 SV=2	28	11	11	52	-0.453061	0.871102	1.32416																	-0.453061	-0.555152	0.590956	0.674688	-7.06003	FALSE	FALSE	FALSE	0.871102	1.06739	0.310812	0.375917	-6.62644	FALSE	FALSE	FALSE	1.32416	1.40516	0.19018	0.421121	-5.8068
CCT4	P50991	CCT4			T-complex protein 1 subunit delta OS=Homo sapiens OX=9606 GN=CCT4 PE=1 SV=4	4	2	2	4	-0.610515	0.710464	1.32098	logFC(H3K4me1vsControl) estimation was based on a single datapoint only; logFC(H3K4me3vsControl) estimation was based on a single datapoint only; logFC(H3K4me3vsH3K4me1) estimation was based on a single datapoint only																-0.610515	-1.12335	0.342338	0.451729	-6.03504	FALSE	FALSE	TRUE	0.710464	1.30726	0.281475	0.343889	-5.8304	FALSE	FALSE	TRUE	1.32098	2.01535	0.13636	0.353571	-4.63068
PDIA6	Q15084	PDIA6			Protein disulfide-isomerase A6 OS=Homo sapiens OX=9606 GN=PDIA6 PE=1 SV=1	38	14	14	41	0.420121	1.74071	1.32058																	0.420121	0.683152	0.511656	0.601357	-6.93499	FALSE	FALSE	FALSE	1.74071	2.83054	0.0196416	0.039144	-4.01693	TRUE	FALSE	FALSE	1.32058	1.93563	0.0847951	0.265249	-5.06974
SPECC1	Q5M775	SPECC1			Cytospin-B OS=Homo sapiens OX=9606 GN=SPECC1 PE=1 SV=1	21	2	2	1	0.515778	1.83274	1.31696																	0.515778	2.70057	0.0218445	0.0590506	-4.22403	FALSE	FALSE	FALSE	1.83274	9.59604	1.92261e-06	7.36708e-05	5.46499	TRUE	FALSE	FALSE	1.31696	5.97165	0.000124141	0.00793435	1.40941
FUBP1	Q96AE4	FUBP1			Far upstream element-binding protein 1 OS=Homo sapiens OX=9606 GN=FUBP1 PE=1 SV=3	149	22	17	41	1.1594	2.45727	1.29787																	1.1594	4.02647	0.00233433	0.0124597	-1.94861	TRUE	FALSE	FALSE	2.45727	8.53384	5.9704e-06	0.000148031	4.29879	TRUE	FALSE	FALSE	1.29787	3.90349	0.00285384	0.0391957	-1.77516
ANP32E	Q9BTT0	ANP32E			Acidic leucine-rich nuclear phosphoprotein 32 family member E OS=Homo sapiens OX=9606 GN=ANP32E PE=1 SV=1	8	3	3	15	0.0376119	1.32955	1.29194																	0.0376119	0.165648	0.871999	0.901029	-7.17116	FALSE	FALSE	FALSE	1.32955	5.85549	0.000217723	0.00155543	0.654009	TRUE	FALSE	FALSE	1.29194	5.12876	0.000569432	0.0156416	-0.0636412
KHSRP	Q92945	KHSRP			Far upstream element-binding protein 2 OS=Homo sapiens OX=9606 GN=KHSRP PE=1 SV=4	110	21	18	37	0.670621	1.94922	1.2786																	0.670621	3.46697	0.00583675	0.0234029	-2.89547	TRUE	FALSE	FALSE	1.94922	10.0771	1.21721e-06	5.48e-05	5.93632	TRUE	FALSE	FALSE	1.2786	5.72451	0.000174609	0.00822135	1.06273
LSM4	Q9Y4Z0	LSM4	LSM4	Accession;Gene name	U6 snRNA-associated Sm-like protein LSm4 OS=Homo sapiens OX=9606 GN=LSM4 PE=1 SV=1	36	3	3	17	0.153195	1.4277	1.2745		N	N	N	N	E	E	N	N	N	N	N	N	N	E	N	0.153195	0.461155	0.654526	0.723605	-7.11095	FALSE	FALSE	FALSE	1.4277	4.29773	0.00155623	0.00580488	-1.51034	TRUE	FALSE	FALSE	1.2745	3.32257	0.00768277	0.0700883	-2.76638
FUS	P35637	FUS	FUS	Accession;Gene name	RNA-binding protein FUS OS=Homo sapiens OX=9606 GN=FUS PE=1 SV=1	137	9	7	22	1.81994	3.09145	1.27151		N	N	N	N	N	N	N	N	N	N	N	N	N	N	N	1.81994	9.15643	2.96872e-06	0.000310974	5.01031	TRUE	FALSE	FALSE	3.09145	15.5536	1.84167e-08	3.10506e-06	10.1372	TRUE	FALSE	FALSE	1.27151	5.54014	0.000226458	0.00944821	0.798182
SRSF1	Q07955	SRSF1	SRSF1	Accession;Gene name	Serine/arginine-rich splicing factor 1 OS=Homo sapiens OX=9606 GN=SRSF1 PE=1 SV=2	84	12	12	44	-0.13244	1.12071	1.25315		N	N	N	N	E	E	N	N	N	N	N	N	N	E	N	-0.13244	-0.458155	0.656483	0.723859	-7.11255	FALSE	FALSE	FALSE	1.12071	3.87689	0.00298385	0.00935086	-2.1931	TRUE	FALSE	FALSE	1.25315	3.75426	0.00365374	0.0444623	-2.02494
HNRNPUL1	Q9BUJ2	HNRNPUL1	HNRNPUL1	Accession;Gene name	Heterogeneous nuclear ribonucleoprotein U-like protein 1 OS=Homo sapiens OX=9606 GN=HNRNPUL1 PE=1 SV=2	47	15	15	24	0.494508	1.74361	1.2491		N	N	N	N	N	N	N	N	N	N	N	N	N	N	N	0.494508	1.09407	0.299501	0.416221	-6.6077	FALSE	FALSE	FALSE	1.74361	3.85765	0.00315475	0.00970604	-2.24229	TRUE	FALSE	FALSE	1.2491	2.39333	0.0376736	0.164752	-4.33211
GAR1	Q9NY12	GAR1	GAR1	Accession;Gene name	H/ACA ribonucleoprotein complex subunit 1 OS=Homo sapiens OX=9606 GN=GAR1 PE=1 SV=1	23	3	3	12	0.88699	2.13113	1.24414		N	N	N	N	E	N	N	N	N	N	N	N	N	N	N	0.88699	4.36259	0.00133558	0.00921924	-1.37551	TRUE	FALSE	FALSE	2.13113	10.4818	8.401e-07	4.72136e-05	6.31724	TRUE	FALSE	FALSE	1.24414	5.29941	0.000320305	0.0112619	0.445108
HSPA5	P11021	HSPA5	HSPA5	Accession;Gene name	Endoplasmic reticulum chaperone BiP OS=Homo sapiens OX=9606 GN=HSPA5 PE=1 SV=2	259	30	28	50	-7.84458	-6.6199	1.22468		N	E	N	N	R	R	N	N	N	N	N	R	N	R	N	-7.84458	-33.2006	9.03438e-12	7.18647e-09	16.6448	TRUE	FALSE	FALSE	-6.6199	-28.0174	5.05661e-11	4.08027e-08	15.3467	TRUE	FALSE	FALSE	1.22468	4.48879	0.00109394	0.0223622	-0.80627
SUMO2	P61956	SUMO2	SUMO2	Accession;Gene name	Small ubiquitin-related modifier 2 OS=Homo sapiens OX=9606 GN=SUMO2 PE=1 SV=3	17	2	2	23	0.923	2.14324	1.22024		N		N	N	N	N			N		N	N	N	N	N	0.923	5.16262	0.000391489	0.0047546	-0.0959229	TRUE	FALSE	FALSE	2.14324	11.9878	2.33502e-07	2.18714e-05	7.62113	TRUE	FALSE	FALSE	1.22024	5.91078	0.000134916	0.00793435	1.32487
KHDRBS1	Q07666	KHDRBS1	KHDRBS1	Accession;Gene name	KH domain-containing, RNA-binding, signal transduction-associated protein 1 OS=Homo sapiens OX=9606 GN=KHDRBS1 PE=1 SV=1	55	8	6	26	1.35991	2.57397	1.21406		N	N	N	N	E	E	N	N	N	N	N	N	N	N	N	1.35991	3.72098	0.0039484	0.0180806	-2.48232	TRUE	FALSE	FALSE	2.57397	7.0429	3.47417e-05	0.000409641	2.47242	TRUE	FALSE	FALSE	1.21406	2.87686	0.0164261	0.102548	-3.52284
HNRNPA2B1	P22626	HNRNPA2B1	HNRNPA2B1	Accession;Gene name	Heterogeneous nuclear ribonucleoproteins A2/B1 OS=Homo sapiens OX=9606 GN=HNRNPA2B1 PE=1 SV=2	336	22	17	58	0.429071	1.64161	1.21253		N	E	N	N	E	E	N	N	N	N	N	N	N	E	N	0.429071	2.34866	0.0401546	0.0909448	-4.81968	FALSE	FALSE	FALSE	1.64161	8.98586	3.52976e-06	0.000112725	4.83597	TRUE	FALSE	FALSE	1.21253	5.74798	0.000168982	0.00822135	1.09604
CFL1	P23528	CFL1			Cofilin-1 OS=Homo sapiens OX=9606 GN=CFL1 PE=1 SV=3	61	9	6	55	-0.850899	0.353488	1.20439																	-0.850899	-1.00962	0.336414	0.448195	-6.69517	FALSE	FALSE	FALSE	0.353488	0.419425	0.683747	0.744702	-7.12111	FALSE	FALSE	FALSE	1.20439	1.23759	0.244057	0.492033	-6.01106
DDX5	P17844	DDX5	DDX5	Accession;Gene name	Probable ATP-dependent RNA helicase DDX5 OS=Homo sapiens OX=9606 GN=DDX5 PE=1 SV=1	235	28	21	49	0.308751	1.5128	1.20404		N	N	N	N	N	E	N	N	N	N	N	N	N	N	N	0.308751	1.2658	0.233602	0.345863	-6.41364	FALSE	FALSE	FALSE	1.5128	6.20205	9.10026e-05	0.000843024	1.44056	TRUE	FALSE	FALSE	1.20404	4.27492	0.00153617	0.0295671	-1.15162
ZNF800	Q2TB10	ZNF800			Zinc finger protein 800 OS=Homo sapiens OX=9606 GN=ZNF800 PE=1 SV=1	9	4	4	9	1.93143	3.13094	1.1995																	1.93143	4.59004	0.000987438	0.00827473	-1.04512	TRUE	FALSE	FALSE	3.13094	7.44064	2.17209e-05	0.000298861	2.96472	TRUE	FALSE	FALSE	1.1995	2.4687	0.0331126	0.150813	-4.20784
PDLIM1	O00151	PDLIM1			PDZ and LIM domain protein 1 OS=Homo sapiens OX=9606 GN=PDLIM1 PE=1 SV=4	55	14	14	57	0.282948	1.47795	1.195																	0.282948	0.69873	0.500601	0.593357	-6.96533	FALSE	FALSE	FALSE	1.47795	3.64973	0.00444221	0.0126942	-2.59466	TRUE	FALSE	FALSE	1.195	2.55564	0.0285239	0.140248	-4.06341
TUBB	P07437	TUBB	TUBB/TUBB[2A,2B]	Accession;Gene name	Tubulin beta chain OS=Homo sapiens OX=9606 GN=TUBB PE=1 SV=2	340	22	4	73	0.76677	1.96079	1.19402		N	N	N	N	R	R	N	N	N	N	N	N	N	N	N	0.76677	1.42999	0.186394	0.288721	-6.16893	FALSE	FALSE	FALSE	1.96079	3.65678	0.00523217	0.0140918	-2.66237	TRUE	FALSE	FALSE	1.19402	2.0072	0.0755636	0.248305	-4.96214
YWHAB	P31946	YWHAB			14-3-3 protein beta/alpha OS=Homo sapiens OX=9606 GN=YWHAB PE=1 SV=3	44	9	4	43	0.496726	1.68686	1.19013																	0.496726	0.858317	0.410759	0.516841	-6.83726	FALSE	FALSE	FALSE	1.68686	2.91481	0.015391	0.0317229	-3.85712	TRUE	FALSE	FALSE	1.19013	1.78097	0.10517	0.300144	-5.29069
EIF3H	O15372	EIF3H			Eukaryotic translation initiation factor 3 subunit H OS=Homo sapiens OX=9606 GN=EIF3H PE=1 SV=1	6	4	4	15	1.51284	2.69935	1.18651																	1.51284	3.20484	0.00937902	0.0328854	-3.36668	TRUE	FALSE	FALSE	2.69935	5.71837	0.000191171	0.0014389	0.682309	TRUE	FALSE	FALSE	1.18651	2.17678	0.0544625	0.205462	-4.68304
SRRT	Q9BXP5	SRRT	SRRT	Accession;Gene name	Serrate RNA effector molecule homolog OS=Homo sapiens OX=9606 GN=SRRT PE=1 SV=1	32	14	14	16	0.669529	1.85302	1.18349		N	N	N	N	E	N	N	N	N	N	N	N	N	N	N	0.669529	2.43336	0.0347477	0.0831959	-4.67875	FALSE	FALSE	FALSE	1.85302	6.73468	4.60846e-05	0.000504537	2.15609	TRUE	FALSE	FALSE	1.18349	3.72505	0.00379371	0.0444623	-2.06656
FAM98A	Q8NCA5	FAM98A	FAM98A	Accession;Gene name	Protein FAM98A OS=Homo sapiens OX=9606 GN=FAM98A PE=1 SV=2	10	4	4	12	1.84461	2.99809	1.15348	logFC(H3K4me1vsControl) estimation failed and was imputed; logFC(H3K4me3vsControl) estimation failed and was imputed	N	N		N	N	N			N		N	N		N	N						FALSE	TRUE	FALSE						FALSE	TRUE	FALSE	1.15348	2.32315	0.0485626	0.193152	-4.50106
LCK	P06239	LCK			Tyrosine-protein kinase Lck OS=Homo sapiens OX=9606 GN=LCK PE=1 SV=6	5	2	2	4	-0.357445	0.79506	1.1525																	-0.357445	-1.419	0.185586	0.288002	-6.22291	FALSE	FALSE	FALSE	0.79506	3.15627	0.00992822	0.0226202	-3.42599	TRUE	FALSE	FALSE	1.1525	3.9623	0.0025511	0.036168	-1.66643
SUPT5H	O00267	SUPT5H	SUPT5H	Accession;Gene name	Transcription elongation factor SPT5 OS=Homo sapiens OX=9606 GN=SUPT5H PE=1 SV=1	4	2	2	2	1.0258	2.17032	1.14452		N	N	N	N	R	N	N		N		N	SR	N	N	N	1.0258	3.89482	0.00285091	0.0144792	-2.16029	TRUE	FALSE	FALSE	2.17032	8.24042	7.76382e-06	0.000164898	4.0162	TRUE	FALSE	FALSE	1.14452	3.76341	0.00354514	0.0443009	-1.99938
DBN1	Q16643	DBN1			Drebrin OS=Homo sapiens OX=9606 GN=DBN1 PE=1 SV=4	25	9	9	19	-1.09503	0.0475766	1.14261																	-1.09503	-3.24495	0.0168682	0.0494249	-3.5013	TRUE	FALSE	FALSE	0.0475766	0.140985	0.892367	0.914053	-7.00364	FALSE	FALSE	FALSE	1.14261	2.9323	0.0253355	0.132559	-3.54723
ZFR	Q96KR1	ZFR	ZFR	Accession;Gene name	Zinc finger RNA-binding protein OS=Homo sapiens OX=9606 GN=ZFR PE=1 SV=2	3	2	2	4	1.86624	3.00839	1.14215	logFC(H3K4me1vsControl) estimation failed and was imputed; logFC(H3K4me3vsControl) estimation failed and was imputed	N	N	N	N	E	E	N	N	N	N	N	N	N	E	N						FALSE	TRUE	FALSE						FALSE	TRUE	FALSE	1.14215	2.62575	0.0390988	0.168944	-4.05673
U2AF2	P26368	U2AF2	U2AF2	Accession;Gene name	Splicing factor U2AF 65 kDa subunit OS=Homo sapiens OX=9606 GN=U2AF2 PE=1 SV=4	30	9	9	35	0.601509	1.74236	1.14085		N	N	N	N	E	E	N	N	N	N	N	N	N	E	N	0.601509	1.97892	0.075693	0.145483	-5.41851	FALSE	FALSE	FALSE	1.74236	5.73222	0.000181873	0.00139381	0.727148	TRUE	FALSE	FALSE	1.14085	3.25046	0.00859121	0.0733172	-2.88231
BRD2	P25440	BRD2	BRD2	Accession;Gene name	Bromodomain-containing protein 2 OS=Homo sapiens OX=9606 GN=BRD2 PE=1 SV=2	6	3	3	4	0.769099	1.90317	1.13407		N		N	N	N	N			N		N	SR	SR	N	N	0.769099	3.0871	0.0111848	0.0364703	-3.55527	TRUE	FALSE	FALSE	1.90317	7.63915	1.52704e-05	0.000234054	3.31013	TRUE	FALSE	FALSE	1.13407	3.94219	0.00263681	0.0367898	-1.69991
SMARCC2	Q8TAQ2	SMARCC2	SMARCC2 (1);SMARCC2 (2)	Accession;Gene name	SWI/SNF complex subunit SMARCC2 OS=Homo sapiens OX=9606 GN=SMARCC2 PE=1 SV=1	12	6	6	6	-0.161318	0.971748	1.13307		N	E	N	N	SR	SR			N		N	N	N	N	N	-0.161318	-0.32547	0.751513	0.809018	-7.16842	FALSE	FALSE	FALSE	0.971748	1.96057	0.0782753	0.120193	-5.43845	FALSE	FALSE	FALSE	1.13307	1.97977	0.0758156	0.248305	-4.99203
DDX17	Q92841	DDX17	DDX17 (1);DDX17 (2)	Accession;Gene name	Probable ATP-dependent RNA helicase DDX17 OS=Homo sapiens OX=9606 GN=DDX17 PE=1 SV=2	241	22	15	36	0.838745	1.96669	1.12794		N	N	N	N	N	N	N	N	N	N	N	N	N	N	N	0.838745	4.39933	0.00125992	0.00910181	-1.31492	TRUE	FALSE	FALSE	1.96669	10.3155	9.76894e-07	5.14701e-05	6.16242	TRUE	FALSE	FALSE	1.12794	5.12358	0.000414767	0.0130207	0.181779
SF3A3	Q12874	SF3A3	SF3A3	Accession;Gene name	Splicing factor 3A subunit 3 OS=Homo sapiens OX=9606 GN=SF3A3 PE=1 SV=1	11	6	6	13	1.43797	2.56112	1.12316		N	N	N	N	E	E	N	N	N	N	N	N	N	E	N	1.43797	2.57545	0.0327478	0.0793141	-4.36158	FALSE	FALSE	FALSE	2.56112	5.2455	0.000768682	0.00372413	-0.54771	TRUE	FALSE	FALSE	1.12316	1.85461	0.100621	0.292631	-5.09471
LMO7	Q8WWI1	LMO7	LMO7	Gene name	LIM domain only protein 7 OS=Homo sapiens OX=9606 GN=LMO7 PE=1 SV=3	107	45	45	33	0.90518	2.02279	1.11761		N	N	N	N	N	N	N	N	N	N	N	N	N	N	N	0.90518	2.2093	0.062699	0.126913	-4.87928	FALSE	FALSE	FALSE	2.02279	5.51984	0.000874804	0.00402984	-0.47247	TRUE	FALSE	FALSE	1.11761	2.72779	0.0293101	0.140248	-3.8415
U2AF1	Q01081	U2AF1	U2AF1/U2AF1L5	Accession;Gene name	Splicing factor U2AF 35 kDa subunit OS=Homo sapiens OX=9606 GN=U2AF1 PE=1 SV=3	8	3	3	17	0.749013	1.86604	1.11702		N	N	N	N	E	N	N	N	N	N	N	N	N	N	N	0.749013	3.54851	0.00508412	0.0211965	-2.75442	TRUE	FALSE	FALSE	1.86604	8.84052	4.0992e-06	0.000115187	4.68072	TRUE	FALSE	FALSE	1.11702	4.58301	0.000943871	0.020896	-0.656044
RBMX	P38159	RBMX	RBMX	Accession;Gene name	RNA-binding motif protein, X chromosome OS=Homo sapiens OX=9606 GN=RBMX PE=1 SV=3	202	18	18	43	0.6078	1.72453	1.11672		N	N	N	N	E	E	N	N	N	N	N	N	N	E	N	0.6078	3.71311	0.00385555	0.0177525	-2.47091	TRUE	FALSE	FALSE	1.72453	10.5353	8.00662e-07	4.72136e-05	6.36654	TRUE	FALSE	FALSE	1.11672	5.90818	0.000135398	0.00793435	1.32124
MAGOH	P61326	MAGOH			Protein mago nashi homolog OS=Homo sapiens OX=9606 GN=MAGOH PE=1 SV=1	26	8	8	52	0.457006	1.56624	1.10923																	0.457006	1.36824	0.201104	0.307528	-6.2876	FALSE	FALSE	FALSE	1.56624	4.68919	0.000848558	0.00396645	-0.878554	TRUE	FALSE	FALSE	1.10923	2.87603	0.0164497	0.102548	-3.52427
NOL6	Q9H6R4	NOL6	NOL6	Accession;Gene name	Nucleolar protein 6 OS=Homo sapiens OX=9606 GN=NOL6 PE=1 SV=2	11	6	6	7	0.420656	1.52536	1.10471		N	N	N	N	N	N	N	N	N	N	N	N	N	N	N	0.420656	0.798515	0.443068	0.542031	-6.88797	FALSE	FALSE	FALSE	1.52536	2.89554	0.0159082	0.0323312	-3.89022	TRUE	FALSE	FALSE	1.10471	1.81607	0.099322	0.290047	-5.23906
HNRNPD	Q14103	HNRNPD	HNRNPD	Accession;Gene name	Heterogeneous nuclear ribonucleoprotein D0 OS=Homo sapiens OX=9606 GN=HNRNPD PE=1 SV=1	120	9	7	27	0.616984	1.71716	1.10017		N	E	N	N	R	N	N	N	N	N	N	R	N	N	N	0.616984	2.76536	0.0195219	0.0538138	-4.11261	FALSE	FALSE	FALSE	1.71716	7.69641	1.4294e-05	0.000223145	3.37919	TRUE	FALSE	FALSE	1.10017	4.27041	0.00154731	0.0295671	-1.15896
SNRNP40	Q96DI7	SNRNP40	SNRNP40	Accession;Gene name	U5 small nuclear ribonucleoprotein 40 kDa protein OS=Homo sapiens OX=9606 GN=SNRNP40 PE=1 SV=1	6	5	4	24	0.296322	1.39641	1.10009		N	N	N	N	E	E	N	N	N	N	N	N	N	N	N	0.296322	0.845666	0.425247	0.529506	-6.66737	FALSE	FALSE	FALSE	1.39641	3.98519	0.00511048	0.0139047	-2.34975	TRUE	FALSE	FALSE	1.10009	3.23615	0.0140006	0.0925301	-3.18605
AHCY	P23526	AHCY			Adenosylhomocysteinase OS=Homo sapiens OX=9606 GN=AHCY PE=1 SV=4	4	3	3	8	-1.16258	-0.0662853	1.09629																	-1.16258	-4.38319	0.00296285	0.0148675	-1.87441	TRUE	FALSE	FALSE	-0.0662853	-0.220401	0.831638	0.874153	-6.98775	FALSE	FALSE	FALSE	1.09629	3.45815	0.01001	0.0778655	-2.76011
SNRNP70	P08621	SNRNP70	SNRNP70	Accession;Gene name	U1 small nuclear ribonucleoprotein 70 kDa OS=Homo sapiens OX=9606 GN=SNRNP70 PE=1 SV=2	54	11	11	20	0.764553	1.85851	1.09396		N	N	N	N	E	E	N	N	N	N	N	N	N	N	N	0.764553	1.94231	0.0806833	0.151598	-5.476	FALSE	FALSE	FALSE	1.85851	4.72147	0.000807937	0.00383144	-0.827341	TRUE	FALSE	FALSE	1.09396	2.40682	0.0368142	0.161798	-4.30993
ALDOA	P04075	ALDOA	ALDOA/AC093512.2	Accession;Gene name	Fructose-bisphosphate aldolase A OS=Homo sapiens OX=9606 GN=ALDOA PE=1 SV=2	46	13	11	31	-0.0782858	1.0148	1.09308																	-0.0782858	-0.143125	0.889026	0.909651	-7.21486	FALSE	FALSE	FALSE	1.0148	1.85528	0.0931441	0.138974	-5.59934	FALSE	FALSE	FALSE	1.09308	1.73067	0.1141	0.316383	-5.36376
WDR5	P61964	WDR5	WDR5	Accession;Gene name	WD repeat-containing protein 5 OS=Homo sapiens OX=9606 GN=WDR5 PE=1 SV=1	4	2	2	8	0.457314	1.54994	1.09262	logFC(H3K4me1vsControl) estimation was based on a single datapoint only; logFC(H3K4me3vsH3K4me1) estimation was based on a single datapoint only	N	SE	N	N	R	R	E	N	N	N	N	N	N	R	N	0.457314	0.641067	0.53934	0.630358	-6.58327	FALSE	FALSE	TRUE	1.54994	3.31888	0.0105015	0.0233814	-3.34985	TRUE	FALSE	FALSE	1.09262	1.43273	0.189693	0.421121	-5.44463
UBTF	P17480	UBTF	UBTF (1);UBTF (2)	Accession;Gene name	Nucleolar transcription factor 1 OS=Homo sapiens OX=9606 GN=UBTF PE=1 SV=1	55	11	11	17	-0.196762	0.895509	1.09227		N	N	N	SR	N	N	N	N	N	N	N	N	N	N	N	-0.196762	-0.88105	0.39848	0.506202	-6.81763	FALSE	FALSE	FALSE	0.895509	4.00987	0.00235968	0.00793721	-1.95644	TRUE	FALSE	FALSE	1.09227	4.23566	0.00163605	0.0305976	-1.21564
SAP18	O00422	SAP18	SAP18	Accession;Gene name	Histone deacetylase complex subunit SAP18 OS=Homo sapiens OX=9606 GN=SAP18 PE=1 SV=1	12	3	3	19	1.24619	2.337	1.09081		N	N	N	N	E	N	N	N	N	N	N	N	N	E	N	1.24619	4.15001	0.00192748	0.0111702	-1.74768	TRUE	FALSE	FALSE	2.337	7.7826	1.39075e-05	0.000223145	3.42093	TRUE	FALSE	FALSE	1.09081	3.14591	0.0102515	0.0788992	-3.05937
STRAP	Q9Y3F4	STRAP			Serine-threonine kinase receptor-associated protein OS=Homo sapiens OX=9606 GN=STRAP PE=1 SV=1	5	3	3	13	-0.215034	0.875558	1.09059	logFC(H3K4me1vsControl) estimation was based on a single datapoint only; logFC(H3K4me3vsH3K4me1) estimation was based on a single datapoint only																-0.215034	-0.348755	0.741397	0.799602	-6.65377	FALSE	FALSE	TRUE	0.875558	1.97848	0.104439	0.151015	-5.32547	FALSE	FALSE	FALSE	1.09059	1.79621	0.132051	0.347849	-4.99732
ATP5F1B	P06576	ATP5F1B	ATP5F1B	Accession;Gene name	ATP synthase subunit beta, mitochondrial OS=Homo sapiens OX=9606 GN=ATP5F1B PE=1 SV=3	13	6	6	16	1.20536	2.29388	1.08852		N		N	N	N	N			N		N	N	N	N	N	1.20536	1.87406	0.109814	0.18974	-5.37669	FALSE	FALSE	FALSE	2.29388	3.56644	0.0117352	0.0254313	-3.03981	TRUE	FALSE	FALSE	1.08852	1.54493	0.173071	0.404599	-5.43837
IQGAP1	P46940	IQGAP1			Ras GTPase-activating-like protein IQGAP1 OS=Homo sapiens OX=9606 GN=IQGAP1 PE=1 SV=1	75	34	34	28	0.543143	1.61827	1.07513																	0.543143	1.49916	0.16463	0.260793	-6.1174	FALSE	FALSE	FALSE	1.61827	4.46669	0.00119467	0.00496111	-1.23525	TRUE	FALSE	FALSE	1.07513	2.56995	0.0278316	0.139794	-4.03954
SNRPD2	P62316	SNRPD2	SNRPD2	Accession;Gene name	Small nuclear ribonucleoprotein Sm D2 OS=Homo sapiens OX=9606 GN=SNRPD2 PE=1 SV=1	64	8	8	62	0.634952	1.7081	1.07315		N	N	N	N	E	E	N	N	N	N	N	N	N	N	N	0.634952	3.51268	0.00540166	0.0221892	-2.81635	TRUE	FALSE	FALSE	1.7081	9.44957	2.21799e-06	7.79892e-05	5.31727	TRUE	FALSE	FALSE	1.07315	5.1415	0.000403904	0.0130207	0.208824
SMC3	Q9UQE7	SMC3	SMC3	Accession;Gene name	Structural maintenance of chromosomes protein 3 OS=Homo sapiens OX=9606 GN=SMC3 PE=1 SV=2	17	8	8	9	0.321408	1.38966	1.06825		N		N	N	N	N			N		N	N	N	N	N	0.321408	0.537267	0.605647	0.686782	-6.99094	FALSE	FALSE	FALSE	1.38966	2.32297	0.0485768	0.0804524	-4.8377	FALSE	FALSE	FALSE	1.06825	1.67037	0.133252	0.347849	-5.4574
HNRNPA1	P09651	HNRNPA1	HNRNPA1	Accession;Gene name	Heterogeneous nuclear ribonucleoprotein A1 OS=Homo sapiens OX=9606 GN=HNRNPA1 PE=1 SV=5	291	19	13	47	0.318514	1.38476	1.06625		N	E	N	N	E	E	N	N	N	N	N	N	N	E	N	0.318514	1.83666	0.0953961	0.172661	-5.63531	FALSE	FALSE	FALSE	1.38476	7.98504	1.02999e-05	0.00019863	3.72141	TRUE	FALSE	FALSE	1.06625	5.32465	0.000308751	0.0112619	0.482533
YWHAH	Q04917	YWHAH			14-3-3 protein eta OS=Homo sapiens OX=9606 GN=YWHAH PE=1 SV=4	38	9	5	42	-0.254029	0.809967	1.064																	-0.254029	-0.574219	0.578469	0.663142	-7.04861	FALSE	FALSE	FALSE	0.809967	1.83089	0.0969449	0.143376	-5.63602	FALSE	FALSE	FALSE	1.064	2.08288	0.0638051	0.223445	-4.83172
MTA2	O94776	MTA2	MTA2	Accession;Gene name	Metastasis-associated protein MTA2 OS=Homo sapiens OX=9606 GN=MTA2 PE=1 SV=1	30	6	6	10	-3.5398	-2.49148	1.04832		N	SR	E	SE	SR	R	N	N	N	N	N	R	N	R	N	-3.5398	-15.9133	1.46949e-08	4.10478e-06	10.3578	TRUE	FALSE	FALSE	-2.49148	-11.2005	4.47637e-07	3.43053e-05	6.96074	TRUE	FALSE	FALSE	1.04832	4.08138	0.00209977	0.0329135	-1.46902
SNRPA	P09012	SNRPA	SNRPA	Accession;Gene name	U1 small nuclear ribonucleoprotein A OS=Homo sapiens OX=9606 GN=SNRPA PE=1 SV=3	22	4	2	12	1.21419	2.25448	1.04029		N	N	N	N	N	N	N	N	N	N	N	N	N	N	N	1.21419	5.65294	0.000193045	0.00359492	0.644453	TRUE	FALSE	FALSE	2.25448	10.4962	8.2926e-07	4.72136e-05	6.33056	TRUE	FALSE	FALSE	1.04029	4.19443	0.00174836	0.0317044	-1.28309
MYL9	P24844	MYL9			Myosin regulatory light polypeptide 9 OS=Homo sapiens OX=9606 GN=MYL9 PE=1 SV=4	69	8	3	62	-0.121684	0.910928	1.03261																	-0.121684	-0.203772	0.842607	0.877148	-7.20339	FALSE	FALSE	FALSE	0.910928	1.52545	0.158041	0.21181	-6.07259	FALSE	FALSE	FALSE	1.03261	1.49755	0.165043	0.393206	-5.68681
RAP1B	P61224	RAP1B			Ras-related protein Rap-1b OS=Homo sapiens OX=9606 GN=RAP1B PE=1 SV=1	9	2	2	12	0.0534255	1.08283	1.0294	logFC(H3K4me1vsControl) estimation was based on a single datapoint only; logFC(H3K4me3vsH3K4me1) estimation was based on a single datapoint only																0.0534255	0.124589	0.906523	0.921925	-6.67249	FALSE	FALSE	TRUE	1.08283	3.38786	0.0251164	0.0470513	-3.58968	TRUE	FALSE	FALSE	1.0294	2.5462	0.0599879	0.214347	-4.10955
NFIC	P08651	NFIC	NFIC	Accession;Gene name	Nuclear factor 1 C-type OS=Homo sapiens OX=9606 GN=NFIC PE=1 SV=2	13	2	2	4	1.19811	2.22586	1.02775		N	N	N	N	N	N	N	N	N		N	N	N	R	N	1.19811	1.9431	0.0805786	0.151598	-5.47479	FALSE	FALSE	FALSE	2.22586	3.60991	0.00474581	0.0132474	-2.66253	TRUE	FALSE	FALSE	1.02775	1.4435	0.179377	0.410605	-5.75761
ALYREF	Q86V81	ALYREF	ALYREF (1);ALYREF (2)	Accession;Gene name	THO complex subunit 4 OS=Homo sapiens OX=9606 GN=ALYREF PE=1 SV=3	75	6	6	29	1.12754	2.15334	1.0258		N	E	N	N	N	N	N	N	N	N	N	N	N	N	N	1.12754	7.24968	2.41711e-05	0.00135036	2.82302	TRUE	FALSE	FALSE	2.15334	13.8452	5.77373e-08	6.95322e-06	9.01898	TRUE	FALSE	FALSE	1.0258	5.71193	0.000177708	0.00822135	1.04484
PRPF6	O94906	PRPF6	PRPF6	Accession;Gene name	Pre-mRNA-processing factor 6 OS=Homo sapiens OX=9606 GN=PRPF6 PE=1 SV=1	14	8	8	8	0.697596	1.71956	1.02196		N	N	N	N	E	E	N	N	N	N	N	N	N	E	N	0.697596	1.01585	0.343379	0.451729	-6.47926	FALSE	FALSE	FALSE	1.71956	2.83933	0.0249553	0.0469583	-4.10079	TRUE	FALSE	FALSE	1.02196	1.41183	0.200696	0.436748	-5.68978
SUPT6H	Q7KZ85	SUPT6H	SUPT6H	Accession;Gene name	Transcription elongation factor SPT6 OS=Homo sapiens OX=9606 GN=SUPT6H PE=1 SV=2	3	3	3	2	2.13474	3.1554	1.02066		N	N	N	N	N	N	N	N	N	N	N	N	N	N	N	2.13474	6.137	0.000169022	0.00326774	0.937553	TRUE	FALSE	FALSE	3.1554	9.07123	7.82435e-06	0.000164898	4.17209	TRUE	FALSE	FALSE	1.02066	2.64487	0.0266263	0.135286	-3.95605
LTF	P02788	LTF			Lactotransferrin OS=Homo sapiens OX=9606 GN=LTF PE=1 SV=6	15	7	7	12	-1.00817	0.0111409	1.01931																	-1.00817	-1.20251	0.256785	0.370372	-6.48742	FALSE	FALSE	FALSE	0.0111409	0.0132884	0.989658	0.990834	-7.21639	FALSE	FALSE	FALSE	1.01931	1.05291	0.317086	0.574372	-6.21371
TPM1	P09493	TPM1			Tropomyosin alpha-1 chain OS=Homo sapiens OX=9606 GN=TPM1 PE=1 SV=2	118	25	7	61	0.040004	1.05874	1.01873																	0.040004	0.096451	0.925269	0.938711	-7.18112	FALSE	FALSE	FALSE	1.05874	2.55265	0.030981	0.0556865	-4.47294	FALSE	FALSE	FALSE	1.01873	2.21399	0.0539958	0.205462	-4.64369
HLA-A	P04439	HLA-A	HLA-A/HLA-C	Accession;Gene name	HLA class I histocompatibility antigen, A alpha chain OS=Homo sapiens OX=9606 GN=HLA-A PE=1 SV=2	5	3	3	8	0.774455	1.78952	1.01507	logFC(H3K4me1vsControl) estimation failed and was imputed; logFC(H3K4me3vsControl) estimation failed and was imputed based on a single datapoint only; logFC(H3K4me3vsH3K4me1) estimation was based on a single datapoint only																					FALSE	TRUE	FALSE						FALSE	TRUE	TRUE	1.01507	2.61365	0.0557078	0.207488	-3.98575
TEAD1	P28347	TEAD1	TEAD[1,2,4]	Accession;Gene name	Transcriptional enhancer factor TEF-1 OS=Homo sapiens OX=9606 GN=TEAD1 PE=1 SV=2	16	3	3	6	0.313386	1.31948	1.0061		N	N	N	N	R	R	N	N	N	N	N	N	N	R	N	0.313386	1.31533	0.217064	0.32657	-6.35365	FALSE	FALSE	FALSE	1.31948	5.53807	0.000227126	0.00158238	0.481985	TRUE	FALSE	FALSE	1.0061	3.657	0.00423545	0.0489782	-2.17895
SRSF9	Q13242	SRSF9	SRSF9	Accession;Gene name	Serine/arginine-rich splicing factor 9 OS=Homo sapiens OX=9606 GN=SRSF9 PE=1 SV=1	11	4	4	19	0.475439	1.47578	1.00034		N	N	N	N	E	E	N	N	N	N	N	N	N	E	N	0.475439	2.29633	0.0439332	0.0970465	-4.90638	FALSE	FALSE	FALSE	1.47578	7.12792	2.80033e-05	0.00035234	2.67571	TRUE	FALSE	FALSE	1.00034	4.18427	0.00177723	0.0317044	-1.29972
GTF2F2	P13984	GTF2F2			General transcription factor IIF subunit 2 OS=Homo sapiens OX=9606 GN=GTF2F2 PE=1 SV=2	4	2	2	14	0.174231	1.17361	0.999374																	0.174231	0.938741	0.369459	0.476318	-6.76463	FALSE	FALSE	FALSE	1.17361	6.32328	7.75045e-05	0.000742458	1.60889	TRUE	FALSE	FALSE	0.999374	4.66315	0.000833358	0.0192769	-0.529218
LOXL2	Q9Y4K0	LOXL2			Lysyl oxidase homolog 2 OS=Homo sapiens OX=9606 GN=LOXL2 PE=1 SV=1	9	5	5	10	-0.375597	0.61979	0.995387																	-0.375597	-0.643806	0.55451	0.643784	-6.63852	FALSE	FALSE	FALSE	0.61979	1.06237	0.347533	0.412054	-6.25898	FALSE	FALSE	FALSE	0.995387	1.70618	0.162633	0.393206	-5.25101
SNRPD3	P62318	SNRPD3	SNRPD3	Accession;Gene name	Small nuclear ribonucleoprotein Sm D3 OS=Homo sapiens OX=9606 GN=SNRPD3 PE=1 SV=1	67	4	4	48	0.498347	1.48844	0.990092		N	N	N	N	E	E	N	N	N	N	N	N	N	N	N	0.498347	2.82012	0.017753	0.0511237	-4.01817	FALSE	FALSE	FALSE	1.48844	8.423	6.36909e-06	0.000153404	4.22248	TRUE	FALSE	FALSE	0.990092	4.85223	0.000623444	0.0159309	-0.233544
RPS19BP1	Q86WX3	RPS19BP1			Active regulator of SIRT1 OS=Homo sapiens OX=9606 GN=RPS19BP1 PE=1 SV=1	6	2	2	18	0.434085	1.42223	0.988143																	0.434085	1.70698	0.11789	0.200199	-5.82701	FALSE	FALSE	FALSE	1.42223	5.59273	0.000210168	0.00152734	0.563262	TRUE	FALSE	FALSE	0.988143	3.36515	0.00694065	0.0663134	-2.67549
ACTBL2	Q562R1	ACTBL2	ACTBL2	Accession;Gene name	Beta-actin-like protein 2 OS=Homo sapiens OX=9606 GN=ACTBL2 PE=1 SV=2	467	9	2	25	-0.241308	0.746173	0.987481																	-0.241308	-0.879047	0.399555	0.506546	-6.81938	FALSE	FALSE	FALSE	0.746173	2.71819	0.021222	0.0417303	-4.18546	TRUE	FALSE	FALSE	0.987481	3.1153	0.0106785	0.07968	-3.10468
PABPN1	Q86U42	PABPN1	PABPN1 (1);PABPN1 (2)	Accession;Gene name	Polyadenylate-binding protein 2 OS=Homo sapiens OX=9606 GN=PABPN1 PE=1 SV=3	7	3	3	15	1.13956	2.12231	0.982754		N	N	N	N	E	E	N	N	N	N	N	N	N	E	N	1.13956	1.01761	0.335352	0.447493	-6.5426	FALSE	FALSE	FALSE	2.12231	2.18838	0.0563012	0.0912729	-5.09668	FALSE	FALSE	FALSE	0.982754	0.784936	0.452591	0.688603	-6.34858
MYL6	P60660	MYL6	MYL6	Accession;Gene name	Myosin light polypeptide 6 OS=Homo sapiens OX=9606 GN=MYL6 PE=1 SV=2	39	9	7	58	0.546923	1.52841	0.981492		N	N	N	N	N	N	N		N		N	N	N	N	N	0.546923	1.52321	0.158592	0.253635	-6.08506	FALSE	FALSE	FALSE	1.52841	4.25671	0.00166039	0.00605933	-1.57765	TRUE	FALSE	FALSE	0.981492	2.36728	0.0393888	0.168944	-4.37483
THBS1	P07996	THBS1			Thrombospondin-1 OS=Homo sapiens OX=9606 GN=THBS1 PE=1 SV=2	65	25	25	29	-1.67486	-0.693782	0.981079																	-1.67486	-4.65634	0.000892122	0.00770719	-0.939193	TRUE	FALSE	FALSE	-0.693782	-1.92881	0.0825097	0.1251	-5.48742	FALSE	FALSE	FALSE	0.981079	2.36211	0.0397385	0.169564	-4.3833
EIF3F	O00303	EIF3F			Eukaryotic translation initiation factor 3 subunit F OS=Homo sapiens OX=9606 GN=EIF3F PE=1 SV=1	11	3	3	11	-0.208116	0.759445	0.96756																	-0.208116	-0.986803	0.346462	0.453648	-6.71832	FALSE	FALSE	FALSE	0.759445	3.60099	0.00465356	0.0130765	-2.65498	TRUE	FALSE	FALSE	0.96756	3.97314	0.00250607	0.0361121	-1.64839
PSMD2	Q13200	PSMD2			26S proteasome non-ATPase regulatory subunit 2 OS=Homo sapiens OX=9606 GN=PSMD2 PE=1 SV=3	15	8	8	11	0.891529	1.85183	0.960303																	0.891529	2.30441	0.0500067	0.107175	-4.78297	FALSE	FALSE	FALSE	1.85183	5.47367	0.00058425	0.00321911	-0.254968	TRUE	FALSE	FALSE	0.960303	2.28845	0.0512699	0.201582	-4.45307
EIF3E	P60228	EIF3E			Eukaryotic translation initiation factor 3 subunit E OS=Homo sapiens OX=9606 GN=EIF3E PE=1 SV=1	9	6	6	16	1.11994	2.07595	0.956006																	1.11994	1.96042	0.0782946	0.148441	-5.44804	FALSE	FALSE	FALSE	2.07595	3.63387	0.00456059	0.0129013	-2.62167	TRUE	FALSE	FALSE	0.956006	1.44925	0.177801	0.408061	-5.75016
PML	P29590	PML			Protein PML OS=Homo sapiens OX=9606 GN=PML PE=1 SV=3	13	7	7	9	-2.65218	-1.69707	0.95511	logFC(H3K4me1vsControl) estimation failed and was imputed based on a single datapoint only; logFC(H3K4me3vsControl) estimation failed and was imputed based on a single datapoint only; logFC(H3K4me3vsH3K4me1) estimation was based on a single datapoint only																					FALSE	TRUE	TRUE						FALSE	TRUE	TRUE	0.95511	0.644008	0.565	0.780873	-6.13571
EFTUD2	Q15029	EFTUD2	EFTUD2	Accession;Gene name	116 kDa U5 small nuclear ribonucleoprotein component OS=Homo sapiens OX=9606 GN=EFTUD2 PE=1 SV=1	44	15	14	23	1.77955	2.7319	0.952357		N	N	N	N	E	E	N	N	N	N	N	N	N	E	N	1.77955	1.82233	0.101615	0.178518	-5.52521	FALSE	FALSE	FALSE	2.7319	3.23038	0.0102716	0.0230292	-3.39507	TRUE	FALSE	FALSE	0.952357	0.872295	0.405643	0.654289	-6.27512
SRSF7	Q16629	SRSF7	SRSF7	Accession;Gene name	Serine/arginine-rich splicing factor 7 OS=Homo sapiens OX=9606 GN=SRSF7 PE=1 SV=1	42	7	6	29	0.326607	1.27753	0.950923		N	N	N	N	E	E	N	N	N	N	N	N	N	E	N	0.326607	0.68281	0.510189	0.601357	-6.97681	FALSE	FALSE	FALSE	1.27753	2.67083	0.0234024	0.0449228	-4.27455	TRUE	FALSE	FALSE	0.950923	1.72167	0.115768	0.318998	-5.37672
SEPTIN9	Q9UHD8	SEPTIN9			Septin-9 OS=Homo sapiens OX=9606 GN=SEPTIN9 PE=1 SV=2	50	16	16	33	0.730421	1.68069	0.950272																	0.730421	2.24447	0.0485527	0.104594	-4.99592	FALSE	FALSE	FALSE	1.68069	5.16451	0.00041814	0.00249995	-0.138585	TRUE	FALSE	FALSE	0.950272	2.52883	0.0298636	0.140248	-4.108
SGCD	Q92629	SGCD			Delta-sarcoglycan OS=Homo sapiens OX=9606 GN=SGCD PE=1 SV=2	2	2	2	6	0.729215	1.66753	0.938316																	0.729215	0.652493	0.530341	0.620706	-6.85367	FALSE	FALSE	FALSE	1.66753	1.72291	0.118888	0.167597	-5.79982	FALSE	FALSE	FALSE	0.938316	0.750955	0.471795	0.703665	-6.37533
NUP155	O75694	NUP155			Nuclear pore complex protein Nup155 OS=Homo sapiens OX=9606 GN=NUP155 PE=1 SV=1	9	6	6	7	-0.203631	0.731666	0.935297																	-0.203631	-0.317714	0.761416	0.816987	-6.89037	FALSE	FALSE	FALSE	0.731666	1.26879	0.251291	0.310158	-6.21869	FALSE	FALSE	FALSE	0.935297	1.49533	0.185215	0.41955	-5.58591
SH3GL1	Q99961	SH3GL1			Endophilin-A2 OS=Homo sapiens OX=9606 GN=SH3GL1 PE=1 SV=1	2	2	2	4	-1.41655	-0.481556	0.934995	logFC(H3K4me1vsControl) estimation was based on a single datapoint only; logFC(H3K4me3vsH3K4me1) estimation was based on a single datapoint only																-1.41655	-2.01717	0.0993884	0.176083	-4.98607	FALSE	FALSE	TRUE	-0.481556	-0.867398	0.425161	0.489632	-6.54652	FALSE	FALSE	FALSE	0.934995	1.25529	0.264531	0.514432	-5.59105
HNRNPH3	P31942	HNRNPH3	HNRNPH3	Accession;Gene name	Heterogeneous nuclear ribonucleoprotein H3 OS=Homo sapiens OX=9606 GN=HNRNPH3 PE=1 SV=2	50	6	6	20	1.42356	2.35359	0.930025		N	N	N	N	E	E	N	N	N	N	N	N	N	E	N	1.42356	2.64937	0.0242815	0.0635871	-4.3202	FALSE	FALSE	FALSE	2.35359	4.38022	0.00136709	0.00538529	-1.37559	TRUE	FALSE	FALSE	0.930025	1.49896	0.164681	0.393206	-5.68493
BRD3	Q15059	BRD3	BRD3	Accession;Gene name	Bromodomain-containing protein 3 OS=Homo sapiens OX=9606 GN=BRD3 PE=1 SV=1	2	2	2	3	1.8432	2.77041	0.927209		N		N	N	N	N			N		N	SR	N	N	N	1.8432	3.77716	0.00359955	0.0170419	-2.38706	TRUE	FALSE	FALSE	2.77041	5.67723	0.000202323	0.00149612	0.622802	TRUE	FALSE	FALSE	0.927209	1.64551	0.130797	0.347849	-5.48489
RPS19	P39019	RPS19	RPS19	Accession;Gene name	40S ribosomal protein S19 OS=Homo sapiens OX=9606 GN=RPS19 PE=1 SV=2	56	7	7	43	1.05237	1.97652	0.924143		N	N	N	N	N	N	N	N	N	N	N	N	N	E	N	1.05237	5.40656	0.00027422	0.00390262	0.276704	TRUE	FALSE	FALSE	1.97652	10.1543	1.13294e-06	5.48e-05	6.01012	TRUE	FALSE	FALSE	0.924143	4.11169	0.00199881	0.0325361	-1.41902
PDLIM5	Q96HC4	PDLIM5			PDZ and LIM domain protein 5 OS=Homo sapiens OX=9606 GN=PDLIM5 PE=1 SV=5	7	6	6	18	-0.314918	0.608075	0.922992																	-0.314918	-0.846665	0.416925	0.522247	-6.84739	FALSE	FALSE	FALSE	0.608075	1.63482	0.13304	0.183857	-5.92144	FALSE	FALSE	FALSE	0.922992	2.14903	0.0570774	0.209921	-4.72723
PDS5B	Q9NTI5	PDS5B			Sister chromatid cohesion protein PDS5 homolog B OS=Homo sapiens OX=9606 GN=PDS5B PE=1 SV=1	3	2	2	2	1.45866	2.36876	0.910102	logFC(H3K4me1vsControl) estimation failed and was imputed based on a single datapoint only; logFC(H3K4me3vsControl) estimation failed and was imputed based on a single datapoint only																					FALSE	TRUE	TRUE						FALSE	TRUE	TRUE	0.910102	1.79194	0.132781	0.347849	-5.21565
TUBB6	Q9BUF5	TUBB6			Tubulin beta-6 chain OS=Homo sapiens OX=9606 GN=TUBB6 PE=1 SV=1	155	17	7	53	0.8943	1.80068	0.906379																	0.8943	2.29757	0.0443636	0.0975767	-4.90907	FALSE	FALSE	FALSE	1.80068	4.62617	0.000934215	0.00423411	-0.978912	TRUE	FALSE	FALSE	0.906379	2.01663	0.0712957	0.239195	-4.93511
DDX18	Q9NVP1	DDX18	DDX18	Accession;Gene name	ATP-dependent RNA helicase DDX18 OS=Homo sapiens OX=9606 GN=DDX18 PE=1 SV=2	28	8	8	13	0.920105	1.82558	0.90547		N	N	N	N	E	N	N	N	N	N	N	N	N	N	N	0.920105	3.129	0.0105239	0.0351356	-3.48915	TRUE	FALSE	FALSE	1.82558	6.20823	9.41282e-05	0.000862501	1.41459	TRUE	FALSE	FALSE	0.90547	2.66669	0.0233465	0.126677	-3.87276
CDC42	P60953	CDC42			Cell division control protein 42 homolog OS=Homo sapiens OX=9606 GN=CDC42 PE=1 SV=2	11	6	5	36	0.904561	1.79821	0.893652																	0.904561	1.38169	0.204288	0.310696	-6.1929	FALSE	FALSE	FALSE	1.79821	2.74671	0.0250976	0.0470513	-4.17496	TRUE	FALSE	FALSE	0.893652	1.27686	0.237334	0.485985	-5.96114
PSMB5	P28074	PSMB5			Proteasome subunit beta type-5 OS=Homo sapiens OX=9606 GN=PSMB5 PE=1 SV=3	10	4	4	18	-0.329032	0.561917	0.890948																	-0.329032	-0.295218	0.775316	0.829776	-7.0046	FALSE	FALSE	FALSE	0.561917	0.576541	0.580047	0.64598	-6.99463	FALSE	FALSE	FALSE	0.890948	0.737	0.482098	0.711139	-6.38349
BUB3	O43684	BUB3	BUB3	Accession;Gene name	Mitotic checkpoint protein BUB3 OS=Homo sapiens OX=9606 GN=BUB3 PE=1 SV=1	11	4	4	13	-0.740599	0.148453	0.889052				N	N	N				N							-0.740599	-1.70356	0.126726	0.21029	-5.67196	FALSE	FALSE	FALSE	0.148453	0.390496	0.706325	0.760449	-7.09224	FALSE	FALSE	FALSE	0.889052	1.88543	0.095961	0.285411	-5.05057
HSP90AB1	P08238	HSP90AB1			Heat shock protein HSP 90-beta OS=Homo sapiens OX=9606 GN=HSP90AB1 PE=1 SV=4	100	22	13	41	1.14412	2.02517	0.881054																	1.14412	1.33634	0.214131	0.323903	-6.18493	FALSE	FALSE	FALSE	2.02517	2.73135	0.0231044	0.0444739	-4.2182	TRUE	FALSE	FALSE	0.881054	0.920435	0.381277	0.634739	-6.23186
CAVIN1	Q6NZI2	CAVIN1			Caveolae-associated protein 1 OS=Homo sapiens OX=9606 GN=CAVIN1 PE=1 SV=1	26	8	8	27	1.26584	2.14439	0.878549																	1.26584	3.47788	0.00820074	0.0295694	-2.94676	TRUE	FALSE	FALSE	2.14439	6.73739	0.00013953	0.001131	1.26418	TRUE	FALSE	FALSE	0.878549	2.22541	0.0563363	0.208066	-4.54691
ACTA2	P62736	ACTA2	ACT[A1,A2,C1,G2]	Accession;Gene name	Actin, aortic smooth muscle OS=Homo sapiens OX=9606 GN=ACTA2 PE=1 SV=1	863	22	11	73	-0.218575	0.655162	0.873737		E	E	N	N	SR	SR	R	N	N	N	N	R	N	R	N	-0.218575	-0.772285	0.457473	0.555598	-6.90951	FALSE	FALSE	FALSE	0.655162	2.31487	0.042681	0.0718166	-4.86764	FALSE	FALSE	FALSE	0.873737	2.67355	0.0229884	0.125508	-3.85937
SF3B2	Q13435	SF3B2	SF3B2	Accession;Gene name	Splicing factor 3B subunit 2 OS=Homo sapiens OX=9606 GN=SF3B2 PE=1 SV=2	38	11	11	11	1.13762	2.00901	0.871389		N	N	N	N	E	E	N	N	N	N	N	N	N	E	N	1.13762	3.38883	0.00687033	0.0260513	-3.05002	TRUE	FALSE	FALSE	2.00901	5.98459	0.000133209	0.00110093	1.06156	TRUE	FALSE	FALSE	0.871389	2.248	0.0482675	0.192851	-4.56876
UBAP2L	Q14157	UBAP2L	UBAP2L	Accession;Gene name	Ubiquitin-associated protein 2-like OS=Homo sapiens OX=9606 GN=UBAP2L PE=1 SV=2	16	3	3	3	1.99192	2.86279	0.87088			N	N	N	N	N			N	N	N		N	N	N	1.99192	6.74312	4.72997e-05	0.00198186	2.12936	TRUE	FALSE	FALSE	2.86279	9.69126	1.88963e-06	7.36708e-05	5.49367	TRUE	FALSE	FALSE	0.87088	2.55316	0.0284022	0.140248	-4.06347
DDX24	Q9GZR7	DDX24	DDX24	Accession;Gene name	ATP-dependent RNA helicase DDX24 OS=Homo sapiens OX=9606 GN=DDX24 PE=1 SV=1	3	3	3	5	-0.385734	0.483646	0.86938		N	N	N	N	N	N	N	N	N	N	N	N	N	N	N	-0.385734	-0.491633	0.64036	0.7117	-6.88757	FALSE	FALSE	FALSE	0.483646	0.616425	0.56015	0.625439	-6.80203	FALSE	FALSE	FALSE	0.86938	0.959606	0.374133	0.627601	-6.09513
YWHAE	P62258	YWHAE			14-3-3 protein epsilon OS=Homo sapiens OX=9606 GN=YWHAE PE=1 SV=1	53	11	8	49	0.831718	1.69641	0.864693																	0.831718	3.47723	0.00668618	0.0254683	-2.93924	TRUE	FALSE	FALSE	1.69641	7.09232	4.97342e-05	0.000533973	2.20971	TRUE	FALSE	FALSE	0.864693	3.2586	0.00951184	0.0760082	-2.93948
HNRNPLL	Q8WVV9	HNRNPLL			Heterogeneous nuclear ribonucleoprotein L-like OS=Homo sapiens OX=9606 GN=HNRNPLL PE=1 SV=1	6	3	3	8	0.726659	1.58143	0.854776																	0.726659	1.27018	0.250829	0.364845	-6.12331	FALSE	FALSE	FALSE	1.58143	3.07235	0.0217362	0.0424157	-3.77276	TRUE	FALSE	FALSE	0.854776	1.53102	0.176399	0.408038	-5.54125
DSC1	Q08554	DSC1			Desmocollin-1 OS=Homo sapiens OX=9606 GN=DSC1 PE=1 SV=2	30	7	7	10	0.933102	1.77573	0.842628																	0.933102	2.38361	0.0383049	0.0891653	-4.76699	FALSE	FALSE	FALSE	1.77573	4.53611	0.00107292	0.00463832	-1.12327	TRUE	FALSE	FALSE	0.842628	1.86412	0.0918026	0.27922	-5.16759
PXDN	Q92626	PXDN			Peroxidasin homolog OS=Homo sapiens OX=9606 GN=PXDN PE=1 SV=2	11	5	5	3	inf	inf	0.841721	logFC(H3K4me1vsControl) estimation failed and was imputed based on a single datapoint only; logFC(H3K4me3vsControl) estimation failed and was imputed; logFC(H3K4me3vsH3K4me1) estimation was based on a single datapoint only																					FALSE	TRUE	TRUE						FALSE	TRUE	FALSE	0.841721	1.94336	0.140145	0.357066	-4.81565
CCT8	P50990	CCT8			T-complex protein 1 subunit theta OS=Homo sapiens OX=9606 GN=CCT8 PE=1 SV=4	8	4	4	9	-3.38351	-2.54224	0.841266	logFC(H3K4me1vsControl) estimation was based on a single datapoint only; logFC(H3K4me3vsH3K4me1) estimation was based on a single datapoint only																-3.38351	-5.22742	0.000785813	0.00723639	-0.294245	TRUE	FALSE	TRUE	-2.54224	-5.99965	0.000318767	0.00208311	0.360536	TRUE	FALSE	FALSE	0.841266	1.21579	0.258596	0.51165	-5.70159
RPL15	P61313	RPL15	RPL15	Accession;Gene name	60S ribosomal protein L15 OS=Homo sapiens OX=9606 GN=RPL15 PE=1 SV=2	67	9	9	43	0.199954	1.04091	0.840953		N	N	N	N	N	N	N	N	N	N	N	N	N	N	N	0.199954	1.00193	0.339443	0.450798	-6.70334	FALSE	FALSE	FALSE	1.04091	5.21579	0.000361993	0.00226044	-0.00588387	TRUE	FALSE	FALSE	0.840953	3.64931	0.00429047	0.0489782	-2.19197
HNRNPM	P52272	HNRNPM	HNRNPM (1);HNRNPM (2)	Accession;Gene name	Heterogeneous nuclear ribonucleoprotein M OS=Homo sapiens OX=9606 GN=HNRNPM PE=1 SV=3	397	37	37	58	0.812959	1.64947	0.836511		N	N	N	N	N	E	N	N	N	N	N	N	N	N	N	0.812959	4.65679	0.000841601	0.00742381	-0.895059	TRUE	FALSE	FALSE	1.64947	9.4485	2.22033e-06	7.79892e-05	5.31618	TRUE	FALSE	FALSE	0.836511	4.14974	0.00187925	0.0322945	-1.35641
HRNR	Q86YZ3	HRNR			Hornerin OS=Homo sapiens OX=9606 GN=HRNR PE=1 SV=2	316	18	18	19	0.282453	1.116	0.833545																	0.282453	0.959249	0.359726	0.46592	-6.74488	FALSE	FALSE	FALSE	1.116	3.79008	0.00345025	0.010425	-2.342	TRUE	FALSE	FALSE	0.833545	2.45157	0.0338369	0.151847	-4.2327
CLIC1	O00299	CLIC1			Chloride intracellular channel protein 1 OS=Homo sapiens OX=9606 GN=CLIC1 PE=1 SV=4	8	4	4	26	3.45097	4.2757	0.824735																	3.45097	5.71312	0.000714392	0.00704306	-0.182155	TRUE	FALSE	FALSE	4.2757	7.91399	9.54491e-05	0.0008652	1.89074	TRUE	FALSE	FALSE	0.824735	1.36536	0.21422	0.453733	-5.74647
TARDBP	Q13148	TARDBP	TARDBP/AL109811.3	Accession;Gene name	TAR DNA-binding protein 43 OS=Homo sapiens OX=9606 GN=TARDBP PE=1 SV=1	37	9	9	33	1.24307	2.06716	0.824089		N	N	N	N	N	N	N	N	N	N	N	N	N	N	N	1.24307	4.8686	0.000818122	0.00729347	-0.748508	TRUE	FALSE	FALSE	2.06716	8.09622	1.70748e-05	0.000252527	3.3313	TRUE	FALSE	FALSE	0.824089	2.90934	0.016852	0.102631	-3.51284
HSPA1A	P0DMV8	HSPA1A	HSPA1A/HSPA1B	Accession;Gene name	Heat shock 70 kDa protein 1A OS=Homo sapiens OX=9606 GN=HSPA1A PE=1 SV=1	89	16	13	33	1.06089	1.8818	0.82091		N	N	N	N	R	R	N	N	N	N	N	R	N	N	N	1.06089	1.65491	0.128853	0.213396	-5.90244	FALSE	FALSE	FALSE	1.8818	2.93546	0.0148556	0.030925	-3.82161	TRUE	FALSE	FALSE	0.82091	1.10899	0.293315	0.545082	-6.15483
SERPINH1	P50454	SERPINH1			Serpin H1 OS=Homo sapiens OX=9606 GN=SERPINH1 PE=1 SV=2	114	16	16	52	0.101722	0.92245	0.820727																	0.101722	0.267655	0.794388	0.845867	-7.18701	FALSE	FALSE	FALSE	0.92245	2.42718	0.0355536	0.062441	-4.68526	FALSE	FALSE	FALSE	0.820727	1.8702	0.0908887	0.277402	-5.15848
IGKV2D-24	A0A075B6R9	IGKV2D-24			Probable non-functional immunoglobulin kappa variable 2D-24 OS=Homo sapiens OX=9606 GN=IGKV2D-24 PE=1 SV=1	30	4	3	24	-2.25875	-1.4429	0.815849																	-2.25875	-4.42475	0.00219218	0.0120126	-1.58265	TRUE	FALSE	FALSE	-1.4429	-2.82655	0.0221842	0.0430905	-3.98688	TRUE	FALSE	FALSE	0.815849	1.30493	0.228069	0.476181	-5.73418
CYB5R3	P00387	CYB5R3			NADH-cytochrome b5 reductase 3 OS=Homo sapiens OX=9606 GN=CYB5R3 PE=1 SV=3	5	2	2	7	0.72784	1.54223	0.814393	logFC(H3K4me3vsControl) estimation was based on a single datapoint only; logFC(H3K4me3vsH3K4me1) estimation was based on a single datapoint only																0.72784	3.19287	0.0122495	0.0385904	-3.53463	TRUE	FALSE	FALSE	1.54223	4.42901	0.00204086	0.00710929	-1.29972	TRUE	FALSE	TRUE	0.814393	2.18774	0.0591306	0.213778	-4.39393
FKBP3	Q00688	FKBP3			Peptidyl-prolyl cis-trans isomerase FKBP3 OS=Homo sapiens OX=9606 GN=FKBP3 PE=1 SV=1	11	2	2	10	1.15497	1.96798	0.813012																	1.15497	1.83779	0.0958549	0.172745	-5.63505	FALSE	FALSE	FALSE	1.96798	3.13146	0.0106263	0.0235736	-3.48411	TRUE	FALSE	FALSE	0.813012	1.12035	0.288672	0.539657	-6.14262
DAZAP1	Q96EP5	DAZAP1	DAZAP1	Accession;Gene name	DAZ-associated protein 1 OS=Homo sapiens OX=9606 GN=DAZAP1 PE=1 SV=1	11	4	4	15	1.43954	2.25159	0.812044		N			N	N	N			N		N	N	N	N	N	1.43954	3.65973	0.00520818	0.0216062	-2.66637	TRUE	FALSE	FALSE	2.25159	5.72418	0.000281888	0.00190465	0.40453	TRUE	FALSE	FALSE	0.812044	1.86087	0.0955709	0.285411	-5.18043
PSMB6	P28072	PSMB6			Proteasome subunit beta type-6 OS=Homo sapiens OX=9606 GN=PSMB6 PE=1 SV=4	6	2	2	9	1.07073	1.87958	0.808845																	1.07073	2.34639	0.0408199	0.0919546	-4.82864	FALSE	FALSE	FALSE	1.87958	4.11887	0.00206764	0.00717292	-1.80528	TRUE	FALSE	FALSE	0.808845	1.53502	0.155698	0.382287	-5.63676
FSCN1	Q16658	FSCN1			Fascin OS=Homo sapiens OX=9606 GN=FSCN1 PE=1 SV=3	28	12	12	29	1.02304	1.83072	0.807683																	1.02304	1.42822	0.183618	0.286007	-6.2109	FALSE	FALSE	FALSE	1.83072	2.55579	0.0285166	0.0518092	-4.46947	FALSE	FALSE	FALSE	0.807683	0.976506	0.351777	0.606298	-6.28995
PFN1	P07737	PFN1			Profilin-1 OS=Homo sapiens OX=9606 GN=PFN1 PE=1 SV=2	33	6	6	52	0.0379308	0.839581	0.80165																	0.0379308	0.155398	0.879525	0.903097	-7.21289	FALSE	FALSE	FALSE	0.839581	3.43967	0.00611371	0.015761	-2.93384	TRUE	FALSE	FALSE	0.80165	2.84426	0.0170252	0.102631	-3.5671
DKC1	O60832	DKC1	DKC1	Accession;Gene name	H/ACA ribonucleoprotein complex subunit DKC1 OS=Homo sapiens OX=9606 GN=DKC1 PE=1 SV=3	33	10	10	23	0.688715	1.48868	0.799964		N	N	N	N	N	N	N	N	N	N	N	N	N	N	N	0.688715	1.73863	0.112642	0.193827	-5.78187	FALSE	FALSE	FALSE	1.48868	3.75811	0.00371407	0.0110528	-2.41053	TRUE	FALSE	FALSE	0.799964	1.74892	0.110783	0.310123	-5.33738
CORO1C	Q9ULV4	CORO1C			Coronin-1C OS=Homo sapiens OX=9606 GN=CORO1C PE=1 SV=1	39	13	13	27	1.36383	2.163	0.799168																	1.36383	1.88284	0.0890171	0.163948	-5.567	FALSE	FALSE	FALSE	2.163	2.98614	0.0136204	0.0287049	-3.73443	TRUE	FALSE	FALSE	0.799168	0.955481	0.361796	0.616318	-6.3101
EBNA1BP2	Q99848	EBNA1BP2	EBNA1BP2	Accession;Gene name	Probable rRNA-processing protein EBP2 OS=Homo sapiens OX=9606 GN=EBNA1BP2 PE=1 SV=2	30	7	7	29	-0.359283	0.438857	0.798139		N	N	N	N	N	N	N	N	N	N	N	E	N	N	N	-0.359283	-1.87297	0.0898451	0.164583	-5.58035	FALSE	FALSE	FALSE	0.438857	2.28779	0.044582	0.0746916	-4.91119	FALSE	FALSE	FALSE	0.798139	3.60332	0.00463531	0.0503017	-2.26988
RALY	Q9UKM9	RALY	RALY	Accession;Gene name	RNA-binding protein Raly OS=Homo sapiens OX=9606 GN=RALY PE=1 SV=1	56	10	10	34	0.751101	1.54461	0.793508		N	N	N	N	E	E	N	N	N	N	N	N	N	E	N	0.751101	4.35884	0.00134357	0.00921924	-1.3817	TRUE	FALSE	FALSE	1.54461	8.96379	3.61039e-06	0.000112725	4.81253	TRUE	FALSE	FALSE	0.793508	3.988	0.00244575	0.0358303	-1.6237
DDX23	Q9BUQ8	DDX23	DDX23	Accession;Gene name	Probable ATP-dependent RNA helicase DDX23 OS=Homo sapiens OX=9606 GN=DDX23 PE=1 SV=3	4	3	3	4	1.78257	2.57259	0.79002		N	N	N	N	E	E	N	N	N	N	N	N	N	E	N	1.78257	3.73557	0.00462986	0.0199609	-2.54421	TRUE	FALSE	FALSE	2.57259	5.39114	0.000433077	0.00257101	-0.0490104	TRUE	FALSE	FALSE	0.79002	1.49232	0.169703	0.399738	-5.69424
RBM3	P98179	RBM3	RBM3	Accession;Gene name	RNA-binding protein 3 OS=Homo sapiens OX=9606 GN=RBM3 PE=1 SV=1	10	3	3	22	0.549891	1.33977	0.789883		N	R	N	N	N	N	N	N	N	N	N	N	N	N	N	0.549891	2.47203	0.0324573	0.0788382	-4.61309	FALSE	FALSE	FALSE	1.33977	6.02293	0.000115778	0.00099593	1.18811	TRUE	FALSE	FALSE	0.789883	3.07518	0.0114173	0.0829406	-3.17207
PARVA	Q9NVD7	PARVA			Alpha-parvin OS=Homo sapiens OX=9606 GN=PARVA PE=1 SV=1	13	6	6	20	1.47645	2.26192	0.785467																	1.47645	2.6359	0.0270214	0.0686179	-4.34601	FALSE	FALSE	FALSE	2.26192	4.03819	0.00291645	0.00918757	-2.05419	TRUE	FALSE	FALSE	0.785467	1.26401	0.237879	0.485985	-5.97835
HSPA8	P11142	HSPA8	HSPA8	Accession;Gene name	Heat shock cognate 71 kDa protein OS=Homo sapiens OX=9606 GN=HSPA8 PE=1 SV=1	248	28	17	50	0.364904	1.148	0.783093		N	E	N	N	R	R	N	N	N	N	N	R	N	R	N	0.364904	1.83472	0.0957026	0.172745	-5.63824	FALSE	FALSE	FALSE	1.148	5.77206	0.000163411	0.00128743	0.826919	TRUE	FALSE	FALSE	0.783093	3.40984	0.00643186	0.0635236	-2.59917
CAPRIN1	Q14444	CAPRIN1			Caprin-1 OS=Homo sapiens OX=9606 GN=CAPRIN1 PE=1 SV=2	9	6	6	10	0.448351	1.23072	0.782364																	0.448351	0.602445	0.568825	0.655674	-6.76875	FALSE	FALSE	FALSE	1.23072	1.6537	0.149025	0.20165	-5.66223	FALSE	FALSE	FALSE	0.782364	1.17534	0.28417	0.534928	-6.06927
HNRNPL	P14866	HNRNPL	HNRNPL	Accession;Gene name	Heterogeneous nuclear ribonucleoprotein L OS=Homo sapiens OX=9606 GN=HNRNPL PE=1 SV=2	133	16	16	39	0.960773	1.73927	0.778502		N	E	N	N	E	E	N	N	N	N	N	N	N	E	N	0.960773	4.30007	0.00147557	0.00950407	-1.47899	TRUE	FALSE	FALSE	1.73927	7.78436	1.29233e-05	0.000222333	3.48451	TRUE	FALSE	FALSE	0.778502	3.01749	0.0126134	0.0877972	-3.27091
EIF4A3	P38919	EIF4A3	EIF4A3	Accession;Gene name	Eukaryotic initiation factor 4A-III OS=Homo sapiens OX=9606 GN=EIF4A3 PE=1 SV=4	54	11	9	28	0.322448	1.1006	0.778155		N	N	N	N	E	E	N	N	N	N	N	N	N	N	N	0.322448	1.40988	0.188191	0.290432	-6.23469	FALSE	FALSE	FALSE	1.1006	4.8123	0.000662565	0.00344779	-0.63734	TRUE	FALSE	FALSE	0.778155	2.94658	0.0142593	0.092937	-3.39228
EIF5B	O60841	EIF5B			Eukaryotic translation initiation factor 5B OS=Homo sapiens OX=9606 GN=EIF5B PE=1 SV=4	4	4	4	6	1.29635	2.07296	0.776604																	1.29635	2.25795	0.0645112	0.130266	-4.89379	FALSE	FALSE	FALSE	2.07296	3.61061	0.0111262	0.0244254	-3.02821	TRUE	FALSE	FALSE	0.776604	1.17144	0.285618	0.53645	-5.87885
RRP12	Q5JTH9	RRP12	RRP12	Accession;Gene name	RRP12-like protein OS=Homo sapiens OX=9606 GN=RRP12 PE=1 SV=2	21	10	10	10	0.880302	1.65185	0.771547		N	N	N	N	N	N	N	N	N	N	N	N	N	N	N	0.880302	2.09683	0.0623271	0.126465	-5.23388	FALSE	FALSE	FALSE	1.65185	3.9346	0.00278307	0.00892064	-2.11284	TRUE	FALSE	FALSE	0.771547	1.59156	0.142476	0.359874	-5.55982
PSME3	P61289	PSME3			Proteasome activator complex subunit 3 OS=Homo sapiens OX=9606 GN=PSME3 PE=1 SV=1	2	2	2	9	0.316859	1.08685	0.769991	logFC(H3K4me1vsControl) estimation failed and was imputed based on a single datapoint only; logFC(H3K4me3vsControl) estimation failed and was imputed based on a single datapoint only																					FALSE	TRUE	TRUE						FALSE	TRUE	TRUE	0.769991	2.34873	0.0748053	0.247565	-4.46354
QKI	Q96PU8	QKI	QKI	Accession;Gene name	Protein quaking OS=Homo sapiens OX=9606 GN=QKI PE=1 SV=1	6	5	4	17	-0.0739345	0.695891	0.769825					N					N			N			N	-0.0739345	-0.217938	0.832914	0.870301	-7.15977	FALSE	FALSE	FALSE	0.695891	1.7938	0.110455	0.158897	-5.53547	FALSE	FALSE	FALSE	0.769825	1.82951	0.104576	0.299422	-5.13046
ACTB	P60709	ACTB	ACTB	Accession;Gene name	Actin, cytoplasmic 1 OS=Homo sapiens OX=9606 GN=ACTB PE=1 SV=1	1345	22	10	73	0.0324505	0.800783	0.768332		N	E	N	N	SR	SR	R	N	N	N	N	R	N	R	N	0.0324505	0.127103	0.901318	0.918482	-7.21724	FALSE	FALSE	FALSE	0.800783	3.13652	0.0102715	0.0230292	-3.46031	TRUE	FALSE	FALSE	0.768332	2.60623	0.0257274	0.133813	-3.97093
EIF4G1	Q04637	EIF4G1			Eukaryotic translation initiation factor 4 gamma 1 OS=Homo sapiens OX=9606 GN=EIF4G1 PE=1 SV=4	31	15	15	11	-1.14149	-0.373664	0.767823	logFC(H3K4me1vsControl) estimation failed and was imputed; logFC(H3K4me3vsControl) estimation failed and was imputed																					FALSE	TRUE	FALSE						FALSE	TRUE	FALSE	0.767823	0.737291	0.48193	0.711139	-6.49233
SEC23A	Q15436	SEC23A			Protein transport protein Sec23A OS=Homo sapiens OX=9606 GN=SEC23A PE=1 SV=2	18	6	6	8	0.595089	1.34776	0.752668	logFC(H3K4me1vsControl) estimation was based on a single datapoint only; logFC(H3K4me3vsH3K4me1) estimation was based on a single datapoint only																0.595089	0.850086	0.457172	0.555598	-6.25829	FALSE	FALSE	TRUE	1.34776	2.35797	0.0987164	0.145232	-4.81134	FALSE	FALSE	FALSE	0.752668	1.07519	0.360357	0.616252	-5.75659
SNRPB2	P08579	SNRPB2	SNRPB2	Accession;Gene name	U2 small nuclear ribonucleoprotein B'' OS=Homo sapiens OX=9606 GN=SNRPB2 PE=1 SV=1	14	5	3	19	1.53587	2.28475	0.748881		N	N	N	N	E	N	N	N	N	N	N	N	N	N	N	1.53587	4.8178	0.000923295	0.00789511	-0.861226	TRUE	FALSE	FALSE	2.28475	7.16694	5.00402e-05	0.000533973	2.2219	TRUE	FALSE	FALSE	0.748881	2.11748	0.0629946	0.222378	-4.79251
DPYSL2	Q16555	DPYSL2			Dihydropyrimidinase-related protein 2 OS=Homo sapiens OX=9606 GN=DPYSL2 PE=1 SV=1	15	10	8	23	-1.89648	-1.14972	0.746761																	-1.89648	-3.41506	0.0187608	0.0525804	-3.39407	FALSE	FALSE	FALSE	-1.14972	-2.07034	0.0928632	0.138801	-5.10395	FALSE	FALSE	FALSE	0.746761	1.25787	0.263672	0.513897	-5.77772
PSMA7	O14818	PSMA7			Proteasome subunit alpha type-7 OS=Homo sapiens OX=9606 GN=PSMA7 PE=1 SV=1	13	5	5	28	0.257721	1.00439	0.746673																	0.257721	0.636708	0.540117	0.630388	-6.96728	FALSE	FALSE	FALSE	1.00439	2.48139	0.0348292	0.0615534	-4.58888	FALSE	FALSE	FALSE	0.746673	1.66277	0.130607	0.347849	-5.46392
COL1A2	P08123	COL1A2			Collagen alpha-2(I) chain OS=Homo sapiens OX=9606 GN=COL1A2 PE=1 SV=7	106	31	31	31	0.585125	1.33138	0.746258																	0.585125	1.43498	0.18173	0.283594	-6.20211	FALSE	FALSE	FALSE	1.33138	3.26513	0.00846702	0.0200497	-3.25384	TRUE	FALSE	FALSE	0.746258	1.58496	0.143967	0.361564	-5.56889
RAD50	Q92878	RAD50	RAD50	Accession;Gene name	DNA repair protein RAD50 OS=Homo sapiens OX=9606 GN=RAD50 PE=1 SV=1	9	6	6	6	0.694083	1.43953	0.74545		E	N	N	N	R	N	N	N	N	N	N	R	N	N	N	0.694083	1.22595	0.254953	0.368364	-6.37988	FALSE	FALSE	FALSE	1.43953	2.54262	0.034467	0.0611699	-4.49557	FALSE	FALSE	FALSE	0.74545	1.23164	0.252932	0.505288	-6.01368
RPS25	P62851	RPS25	RPS25	Accession;Gene name	40S ribosomal protein S25 OS=Homo sapiens OX=9606 GN=RPS25 PE=1 SV=1	118	5	5	30	0.502784	1.24629	0.743503		N	N	N	N	N	N	N	N	N	N	N	N	N	E	N	0.502784	2.82274	0.0176724	0.0510672	-4.01364	FALSE	FALSE	FALSE	1.24629	6.99694	3.28707e-05	0.000395857	2.50788	TRUE	FALSE	FALSE	0.743503	3.61496	0.00454543	0.0499429	-2.25015
IFI16	Q16666	IFI16	IFI16	Accession;Gene name	Gamma-interferon-inducible protein 16 OS=Homo sapiens OX=9606 GN=IFI16 PE=1 SV=3	24	8	8	12	0.614185	1.35715	0.742967		N	N	N	N	R	N	N	N	N	N	N	N	N	R	N	0.614185	3.34075	0.00723582	0.0269549	-3.11436	TRUE	FALSE	FALSE	1.35715	7.38199	2.06396e-05	0.000289986	2.99506	TRUE	FALSE	FALSE	0.742967	3.49981	0.00552062	0.0564259	-2.44577
H2AZ2	Q71UI9	H2AZ2	H2AFV/H2AFZ	Accession	Histone H2A.V OS=Homo sapiens OX=9606 GN=H2AZ2 PE=1 SV=3	210	6	4	54	0.10681	0.846509	0.739699	Used for normalisation	N	E	N	N	R	R	R	N	N	N	N	R	N	N	N	0.10681	0.534381	0.604476	0.686383	-7.0723	FALSE	FALSE	FALSE	0.846509	4.23515	0.0016374	0.00600143	-1.57834	TRUE	FALSE	FALSE	0.739699	3.20496	0.00913082	0.0750092	-2.94966
SEC13	P55735	SEC13	SEC13	Accession;Gene name	Protein SEC13 homolog OS=Homo sapiens OX=9606 GN=SEC13 PE=1 SV=3	6	2	2	11	-0.116652	0.62219	0.738842		N		N	N		N			N		N		N		N	-0.116652	-0.244122	0.814108	0.858004	-6.99099	FALSE	FALSE	FALSE	0.62219	1.47642	0.183166	0.236823	-6.06314	FALSE	FALSE	FALSE	0.738842	1.46685	0.185671	0.41955	-5.62132
PRMT1	Q99873	PRMT1			Protein arginine N-methyltransferase 1 OS=Homo sapiens OX=9606 GN=PRMT1 PE=1 SV=3	23	6	6	19	0.35243	1.0884	0.735974																	0.35243	1.32877	0.212747	0.32239	-6.33709	FALSE	FALSE	FALSE	1.0884	4.10362	0.00202517	0.00709555	-1.79842	TRUE	FALSE	FALSE	0.735974	2.40309	0.0365601	0.161489	-4.31028
SPTBN1	Q01082	SPTBN1			Spectrin beta chain, non-erythrocytic 1 OS=Homo sapiens OX=9606 GN=SPTBN1 PE=1 SV=2	135	62	62	34	0.367932	1.10173	0.733794																	0.367932	1.89531	0.0865785	0.160871	-5.54627	FALSE	FALSE	FALSE	1.10173	5.67528	0.000187076	0.00142076	0.6852	TRUE	FALSE	FALSE	0.733794	3.27355	0.00811731	0.0700883	-2.83219
CCT3	P49368	CCT3			T-complex protein 1 subunit gamma OS=Homo sapiens OX=9606 GN=CCT3 PE=1 SV=4	8	6	6	16	-0.271898	0.456132	0.72803																	-0.271898	-0.502219	0.626355	0.701801	-7.08981	FALSE	FALSE	FALSE	0.456132	0.842516	0.419136	0.483353	-6.84144	FALSE	FALSE	FALSE	0.72803	1.16457	0.271142	0.52038	-6.09416
HNRNPC	P07910	HNRNPC	HNRNPC (1);HNRNPC (2)	Accession;Gene name	Heterogeneous nuclear ribonucleoproteins C1/C2 OS=Homo sapiens OX=9606 GN=HNRNPC PE=1 SV=4	185	16	15	42	1.01813	1.74527	0.727138		N	N	N	N	E	E	N	N	N	N	N	N	N	E	N	1.01813	4.34877	0.00136529	0.00921924	-1.39835	TRUE	FALSE	FALSE	1.74527	7.45461	1.89419e-05	0.000270645	3.08485	TRUE	FALSE	FALSE	0.727138	2.68974	0.0222587	0.123053	-3.82985
SET	Q01105	SET	SET	Accession;Gene name	Protein SET OS=Homo sapiens OX=9606 GN=SET PE=1 SV=3	23	5	5	23	-0.0524089	0.674279	0.726688																	-0.0524089	-0.23426	0.819396	0.860469	-7.19618	FALSE	FALSE	FALSE	0.674279	3.01393	0.0126912	0.0270168	-3.67333	TRUE	FALSE	FALSE	0.726688	2.81302	0.0179731	0.106746	-3.62037
TRIM22	Q8IYM9	TRIM22			E3 ubiquitin-protein ligase TRIM22 OS=Homo sapiens OX=9606 GN=TRIM22 PE=1 SV=1	25	3	3	6	-0.820245	-0.0954626	0.724782																	-0.820245	-2.84012	0.0172847	0.0502937	-3.98791	FALSE	FALSE	FALSE	-0.0954626	-0.330542	0.747705	0.797867	-7.15712	FALSE	FALSE	FALSE	0.724782	2.17336	0.0544387	0.205462	-4.68626
FHL2	Q14192	FHL2	FHL2	Accession;Gene name	Four and a half LIM domains protein 2 OS=Homo sapiens OX=9606 GN=FHL2 PE=1 SV=3	39	13	13	51	0.343295	1.06675	0.723457		N	N	N	N	N	N	N	N	N	N	N	N	N	N	N	0.343295	0.936382	0.371074	0.477665	-6.76636	FALSE	FALSE	FALSE	1.06675	2.90971	0.0155262	0.0317685	-3.86588	TRUE	FALSE	FALSE	0.723457	1.70895	0.118165	0.323574	-5.39497
BYSL	Q13895	BYSL	BYSL	Accession;Gene name	Bystin OS=Homo sapiens OX=9606 GN=BYSL PE=1 SV=3	8	4	4	11	1.12516	1.84852	0.72335		N	N	N	N	N	N		N	N	N	N	N	N	N	N	1.12516	3.65795	0.00987217	0.0341855	-2.88989	TRUE	FALSE	FALSE	1.84852	6.00959	0.0008232	0.00387686	-0.205227	TRUE	FALSE	FALSE	0.72335	2.14674	0.0736262	0.245142	-4.63198
P4HB	P07237	P4HB			Protein disulfide-isomerase OS=Homo sapiens OX=9606 GN=P4HB PE=1 SV=3	89	22	22	43	0.846605	1.56833	0.721725																	0.846605	1.63955	0.135407	0.221623	-5.88779	FALSE	FALSE	FALSE	1.56833	3.03726	0.0140269	0.029488	-3.67594	TRUE	FALSE	FALSE	0.721725	1.25988	0.239299	0.485985	-5.98321
SRRM2	Q9UQ35	SRRM2	SRRM2	Accession;Gene name	Serine/arginine repetitive matrix protein 2 OS=Homo sapiens OX=9606 GN=SRRM2 PE=1 SV=2	20	11	11	6	0.0319292	0.751628	0.719698		N	N	N	N	E	E	N	N	N	N	N	N	N	E	N	0.0319292	0.100533	0.921897	0.936423	-7.22053	FALSE	FALSE	FALSE	0.751628	2.36659	0.0393649	0.0674484	-4.78521	FALSE	FALSE	FALSE	0.719698	1.96246	0.077943	0.253536	-5.01829
ILF2	Q12905	ILF2	ILF2	Accession;Gene name	Interleukin enhancer-binding factor 2 OS=Homo sapiens OX=9606 GN=ILF2 PE=1 SV=2	93	14	14	57	1.2793	1.99685	0.717553		N	N	N	N	E	E	N	N	N	N	N	N	N	N	N	1.2793	3.73884	0.00383384	0.0177501	-2.45201	TRUE	FALSE	FALSE	1.99685	5.83594	0.000162786	0.00128743	0.851028	TRUE	FALSE	FALSE	0.717553	1.81614	0.099311	0.290047	-5.23896
FN1	P02751	FN1			Fibronectin OS=Homo sapiens OX=9606 GN=FN1 PE=1 SV=5	1418	87	87	54	-0.144162	0.571219	0.715381																	-0.144162	-0.427781	0.67785	0.743506	-7.12686	FALSE	FALSE	FALSE	0.571219	1.69502	0.120841	0.169218	-5.83568	FALSE	FALSE	FALSE	0.715381	1.8384	0.0957602	0.285411	-5.20597
LYZ	P61626	LYZ			Lysozyme C OS=Homo sapiens OX=9606 GN=LYZ PE=1 SV=1	53	5	5	28	-0.844177	-0.129209	0.714968																	-0.844177	-0.960577	0.359349	0.46592	-6.74333	FALSE	FALSE	FALSE	-0.129209	-0.147025	0.886026	0.909768	-7.20468	FALSE	FALSE	FALSE	0.714968	0.704557	0.497119	0.725352	-6.52126
PCBP1	Q15365	PCBP1	PCBP1	Accession;Gene name	Poly(rC)-binding protein 1 OS=Homo sapiens OX=9606 GN=PCBP1 PE=1 SV=2	90	14	9	57	0.531707	1.24091	0.709207		N	N	N	N	N	N	N	N	N	N	N	N	N	E	N	0.531707	2.79766	0.0184581	0.0520805	-4.05693	FALSE	FALSE	FALSE	1.24091	6.52928	5.92604e-05	0.000624456	1.89027	TRUE	FALSE	FALSE	0.709207	3.23167	0.00872153	0.0734556	-2.9039
PSMB1	P20618	PSMB1			Proteasome subunit beta type-1 OS=Homo sapiens OX=9606 GN=PSMB1 PE=1 SV=2	9	3	3	14	0.771079	1.47351	0.702436																	0.771079	2.30231	0.0440068	0.0970465	-4.90128	FALSE	FALSE	FALSE	1.47351	4.39967	0.00132615	0.00533579	-1.34395	TRUE	FALSE	FALSE	0.702436	1.81636	0.0992751	0.290047	-5.23863
PDLIM7	Q9NR12	PDLIM7			PDZ and LIM domain protein 7 OS=Homo sapiens OX=9606 GN=PDLIM7 PE=1 SV=1	66	15	15	49	0.363687	1.06539	0.701699																	0.363687	1.13229	0.283797	0.400292	-6.56635	FALSE	FALSE	FALSE	1.06539	3.31695	0.00773334	0.0187873	-3.16282	TRUE	FALSE	FALSE	0.701699	1.89197	0.0876238	0.271202	-5.12558
RBM15	Q96T37	RBM15	RBM15	Accession;Gene name	RNA-binding protein 15 OS=Homo sapiens OX=9606 GN=RBM15 PE=1 SV=2	5	3	3	4	0.150071	0.848607	0.698536	logFC(H3K4me1vsControl) estimation failed and was imputed based on a single datapoint only; logFC(H3K4me3vsControl) estimation failed and was imputed based on a single datapoint only; logFC(H3K4me3vsH3K4me1) estimation was based on a single datapoint only	N	N	N	N	E	N	N	N	N	N	N	N	N	N	N						FALSE	TRUE	TRUE						FALSE	TRUE	TRUE	0.698536	0.965878	0.38842	0.644191	-5.9346
CAPZB	P47756	CAPZB	CAPZB	Accession;Gene name	F-actin-capping protein subunit beta OS=Homo sapiens OX=9606 GN=CAPZB PE=1 SV=4	8	4	4	17	0.959448	1.65724	0.697791	logFC(H3K4me1vsControl) estimation was based on a single datapoint only; logFC(H3K4me3vsH3K4me1) estimation was based on a single datapoint only				N												0.959448	1.70405	0.139011	0.226197	-5.42779	FALSE	FALSE	TRUE	1.65724	3.84433	0.00843442	0.0200288	-2.7534	TRUE	FALSE	FALSE	0.697791	1.11233	0.308364	0.562348	-5.75053
NONO	Q15233	NONO	NONO	Accession;Gene name	Non-POU domain-containing octamer-binding protein OS=Homo sapiens OX=9606 GN=NONO PE=1 SV=4	151	17	15	37	0.991233	1.68853	0.697293		N	N	N	N	N	N			N		N	N	N	N	N	0.991233	4.59009	0.000933502	0.00790177	-1.00301	TRUE	FALSE	FALSE	1.68853	7.81905	1.24225e-05	0.00021817	3.52579	TRUE	FALSE	FALSE	0.697293	2.79635	0.0185001	0.107693	-3.64875
DSTN	P60981	DSTN			Destrin OS=Homo sapiens OX=9606 GN=DSTN PE=1 SV=3	15	3	2	19	-0.108095	0.585676	0.69377																	-0.108095	-0.464559	0.652989	0.72286	-6.9657	FALSE	FALSE	FALSE	0.585676	2.90645	0.0169327	0.0342309	-3.91613	TRUE	FALSE	FALSE	0.69377	2.66684	0.0251746	0.132506	-3.81252
HNRNPK	P61978	HNRNPK	HNRNPK	Accession;Gene name	Heterogeneous nuclear ribonucleoprotein K OS=Homo sapiens OX=9606 GN=HNRNPK PE=1 SV=1	425	20	20	54	1.0796	1.77001	0.69041		N	N	N	N	E	E	N	N	N	N	N	N	N	E	N	1.0796	6.13684	9.92912e-05	0.00291348	1.34163	TRUE	FALSE	FALSE	1.77001	10.0614	1.23511e-06	5.48e-05	5.92129	TRUE	FALSE	FALSE	0.69041	3.39877	0.00655423	0.064013	-2.61807
SNRPB	P14678	SNRPB	SNRPB/SNRPN/SNURF	Accession;Gene name	Small nuclear ribonucleoprotein-associated proteins B and B' OS=Homo sapiens OX=9606 GN=SNRPB PE=1 SV=2	70	6	6	24	0.518863	1.20755	0.688684		N	N	N	N	E	E	N	N	N	N	N	N	N	N	N	0.518863	3.14918	0.0100501	0.0343064	-3.44734	TRUE	FALSE	FALSE	1.20755	7.32907	2.19803e-05	0.000298861	2.92921	TRUE	FALSE	FALSE	0.688684	3.61989	0.00450787	0.0499429	-2.24179
COTL1	Q14019	COTL1			Coactosin-like protein OS=Homo sapiens OX=9606 GN=COTL1 PE=1 SV=3	10	4	4	29	-0.0260617	0.661379	0.687441																	-0.0260617	-0.0647999	0.949745	0.960056	-7.22374	FALSE	FALSE	FALSE	0.661379	1.42414	0.188031	0.241263	-6.06532	FALSE	FALSE	FALSE	0.687441	1.32398	0.218042	0.458513	-5.79971
AP2A1	O95782	AP2A1	AP2A1	Accession;Gene name	AP-2 complex subunit alpha-1 OS=Homo sapiens OX=9606 GN=AP2A1 PE=1 SV=3	62	27	17	37	0.173375	0.860461	0.687086		N		N	N	N	N	N	N	N		N	R	N	N	N	0.173375	0.25222	0.807207	0.85409	-7.01762	FALSE	FALSE	FALSE	0.860461	1.43145	0.190046	0.242374	-6.15713	FALSE	FALSE	FALSE	0.687086	0.921539	0.38362	0.637433	-6.2278
TRA2B	P62995	TRA2B	TRA2B	Accession;Gene name	Transformer-2 protein homolog beta OS=Homo sapiens OX=9606 GN=TRA2B PE=1 SV=1	17	7	6	29	-0.323052	0.363313	0.686365		N	N	N	N	E	E	N	N	N	N	N	N	N	N	N	-0.323052	-0.92054	0.381224	0.486991	-6.73907	FALSE	FALSE	FALSE	0.363313	1.03527	0.327472	0.392129	-6.61762	FALSE	FALSE	FALSE	0.686365	1.76294	0.111631	0.311505	-5.32249
SRSF3	P84103	SRSF3	SRSF3	Accession;Gene name	Serine/arginine-rich splicing factor 3 OS=Homo sapiens OX=9606 GN=SRSF3 PE=1 SV=1	41	6	5	35	0.467818	1.1532	0.685386		N	N	N	N	E	N	N	N	N	N	N	N	N	E	N	0.467818	1.32332	0.215101	0.324783	-6.34356	FALSE	FALSE	FALSE	1.1532	3.26207	0.00851112	0.0200977	-3.25912	TRUE	FALSE	FALSE	0.685386	1.67901	0.123983	0.337404	-5.43765
CDC42BPB	Q9Y5S2	CDC42BPB			Serine/threonine-protein kinase MRCK beta OS=Homo sapiens OX=9606 GN=CDC42BPB PE=1 SV=2	3	2	2	1	0.605362	1.28732	0.681959																	0.605362	2.37986	0.0380542	0.0890766	-4.76771	FALSE	FALSE	FALSE	1.28732	5.06085	0.000455321	0.00266553	-0.245689	TRUE	FALSE	FALSE	0.681959	2.3218	0.0420528	0.177713	-4.44411
ANXA6	P08133	ANXA6			Annexin A6 OS=Homo sapiens OX=9606 GN=ANXA6 PE=1 SV=3	55	23	23	42	-0.366787	0.314713	0.6815																	-0.366787	-0.960869	0.359209	0.46592	-6.74305	FALSE	FALSE	FALSE	0.314713	0.824453	0.428852	0.492538	-6.85684	FALSE	FALSE	FALSE	0.6815	1.54613	0.153017	0.376756	-5.62177
RAC3	P60763	RAC3			Ras-related C3 botulinum toxin substrate 3 OS=Homo sapiens OX=9606 GN=RAC3 PE=1 SV=1	6	3	2	15	0.89655	1.57774	0.681186	logFC(H3K4me1vsControl) estimation failed and was imputed based on a single datapoint only; logFC(H3K4me3vsControl) estimation failed and was imputed based on a single datapoint only; logFC(H3K4me3vsH3K4me1) estimation was based on a single datapoint only																					FALSE	TRUE	TRUE						FALSE	TRUE	TRUE	0.681186	1.85086	0.133644	0.347849	-4.94411
SLFN5	Q08AF3	SLFN5	SLFN5	Accession;Gene name	Schlafen family member 5 OS=Homo sapiens OX=9606 GN=SLFN5 PE=1 SV=1	13	3	3	4	0.0386091	0.719728	0.681119		N		N	N	R	N			N		N	N	N	N	N	0.0386091	0.143282	0.888846	0.909651	-7.21486	FALSE	FALSE	FALSE	0.719728	2.67097	0.0229987	0.0444677	-4.26569	TRUE	FALSE	FALSE	0.681119	2.18904	0.0527917	0.202637	-4.65965
PPIB	P23284	PPIB			Peptidyl-prolyl cis-trans isomerase B OS=Homo sapiens OX=9606 GN=PPIB PE=1 SV=2	43	10	10	47	0.142065	0.823047	0.680982																	0.142065	0.356098	0.729144	0.790456	-7.15713	FALSE	FALSE	FALSE	0.823047	2.06303	0.065967	0.104727	-5.27815	FALSE	FALSE	FALSE	0.680982	1.47825	0.170042	0.399738	-5.71228
COPA	P53621	COPA	COPA	Accession;Gene name	Coatomer subunit alpha OS=Homo sapiens OX=9606 GN=COPA PE=1 SV=2	29	15	15	13	-0.484832	0.190049	0.674881		N		N	N	N	N			N		N	N	N	N	N	-0.484832	-0.351684	0.739328	0.799428	-6.8096	FALSE	FALSE	FALSE	0.190049	0.151014	0.885834	0.909768	-6.94932	FALSE	FALSE	FALSE	0.674881	0.536265	0.614633	0.808314	-6.5093
WDR43	Q15061	WDR43	WDR43	Accession;Gene name	WD repeat-containing protein 43 OS=Homo sapiens OX=9606 GN=WDR43 PE=1 SV=3	3	2	2	3	0.527474	1.20144	0.673966		E	E	N	N	N	N	N	N	N	N	N	N	N	N	N	0.527474	1.40066	0.191486	0.294432	-6.24642	FALSE	FALSE	FALSE	1.20144	3.19031	0.00961362	0.0220825	-3.38272	TRUE	FALSE	FALSE	0.673966	1.54988	0.152122	0.375622	-5.6167
HSPG2	P98160	HSPG2			Basement membrane-specific heparan sulfate proteoglycan core protein OS=Homo sapiens OX=9606 GN=HSPG2 PE=1 SV=4	254	85	85	30	-5.02992	-4.3643	0.665616																	-5.02992	-2.70187	0.0242486	0.0635871	-4.27585	FALSE	FALSE	FALSE	-4.3643	-2.03025	0.0728003	0.113555	-5.20389	FALSE	FALSE	FALSE	0.665616	0.276952	0.788052	0.889507	-6.63249
CTTN	Q14247	CTTN			Src substrate cortactin OS=Homo sapiens OX=9606 GN=CTTN PE=1 SV=2	8	5	5	9	0.521327	1.18449	0.663162	logFC(H3K4me1vsControl) estimation failed and was imputed based on a single datapoint only; logFC(H3K4me3vsControl) estimation failed and was imputed based on a single datapoint only; logFC(H3K4me3vsH3K4me1) estimation was based on a single datapoint only																					FALSE	TRUE	TRUE						FALSE	TRUE	TRUE	0.663162	1.81226	0.139952	0.357066	-4.99078
MAPK1	P28482	MAPK1			Mitogen-activated protein kinase 1 OS=Homo sapiens OX=9606 GN=MAPK1 PE=1 SV=3	5	3	3	7	1.57722	2.24004	0.662826	logFC(H3K4me3vsControl) estimation was based on a single datapoint only; logFC(H3K4me3vsH3K4me1) estimation was based on a single datapoint only																1.57722	1.68035	0.136594	0.22313	-5.73854	FALSE	FALSE	FALSE	2.24004	1.80404	0.114025	0.162645	-5.29152	FALSE	FALSE	TRUE	0.662826	0.470778	0.652057	0.828947	-6.26545
IGF2BP3	O00425	IGF2BP3	IGF2BP3	Accession;Gene name	Insulin-like growth factor 2 mRNA-binding protein 3 OS=Homo sapiens OX=9606 GN=IGF2BP3 PE=1 SV=2	82	15	12	34	0.623226	1.28247	0.659246		N	N	N	N	N	N	N	N	N	N	N	N	N	N	N	0.623226	1.62538	0.135051	0.221474	-5.94416	FALSE	FALSE	FALSE	1.28247	3.3447	0.00740102	0.0182429	-3.11693	TRUE	FALSE	FALSE	0.659246	1.48897	0.167248	0.397327	-5.69815
COL6A1	P12109	COL6A1			Collagen alpha-1(VI) chain OS=Homo sapiens OX=9606 GN=COL6A1 PE=1 SV=3	201	30	30	40	0.495657	1.15421	0.658552																	0.495657	1.51075	0.161697	0.256633	-6.10186	FALSE	FALSE	FALSE	1.15421	3.51799	0.00553165	0.0145271	-2.81959	TRUE	FALSE	FALSE	0.658552	1.73832	0.112698	0.313487	-5.35271
DNAJA2	O60884	DNAJA2	DNAJA2	Accession;Gene name	DnaJ homolog subfamily A member 2 OS=Homo sapiens OX=9606 GN=DNAJA2 PE=1 SV=1	4	2	2	5	1.05953	1.71615	0.656623		N	N	N	N	R	N	N	N	N	N	N	N	N	R	N	1.05953	2.01626	0.0901294	0.164583	-5.18135	FALSE	FALSE	FALSE	1.71615	3.26581	0.0170008	0.0342864	-3.43732	TRUE	FALSE	FALSE	0.656623	1.14067	0.297274	0.548958	-5.91202
ERH	P84090	ERH	ERH	Accession;Gene name	Enhancer of rudimentary homolog OS=Homo sapiens OX=9606 GN=ERH PE=1 SV=1	15	3	3	33	0.9988	1.64891	0.650109		N	N	N	N	E	E	N	N	N	N	N	N	N	N	N	0.9988	5.21875	0.000360423	0.00457628	-0.00942963	TRUE	FALSE	FALSE	1.64891	8.61558	5.18687e-06	0.000132501	4.43614	TRUE	FALSE	FALSE	0.650109	2.94174	0.0143793	0.092937	-3.40057
NOL7	Q9UMY1	NOL7	NOL7	Accession;Gene name	Nucleolar protein 7 OS=Homo sapiens OX=9606 GN=NOL7 PE=1 SV=2	4	2	2	7	0.602374	1.25239	0.650012		N	N	N	N	N	N	N	N	N	N	N	N	N	N	N	0.602374	2.38836	0.0399616	0.0909448	-4.74207	FALSE	FALSE	FALSE	1.25239	4.96561	0.0007139	0.00364738	-0.597067	TRUE	FALSE	FALSE	0.650012	2.3231	0.0445227	0.182876	-4.46621
IKBIP	Q70UQ0	IKBIP	IKBIP	Accession;Gene name	Inhibitor of nuclear factor kappa-B kinase-interacting protein OS=Homo sapiens OX=9606 GN=IKBIP PE=1 SV=1	21	9	9	25	1.3785	2.02533	0.646823		N		N	N	R	N			N		N	N	N	N	N	1.3785	1.71976	0.116126	0.198308	-5.80934	FALSE	FALSE	FALSE	2.02533	2.5267	0.0299766	0.0539963	-4.51849	FALSE	FALSE	FALSE	0.646823	0.698836	0.500537	0.726027	-6.52541
ACTN4	O43707	ACTN4			Alpha-actinin-4 OS=Homo sapiens OX=9606 GN=ACTN4 PE=1 SV=2	355	53	34	67	0.762676	1.40386	0.641185																	0.762676	1.09555	0.298884	0.416054	-6.60613	FALSE	FALSE	FALSE	1.40386	2.01658	0.0713011	0.111723	-5.35124	FALSE	FALSE	FALSE	0.641185	0.797639	0.443554	0.682808	-6.44945
PCBP2	Q15366	PCBP2	PCBP2	Accession;Gene name	Poly(rC)-binding protein 2 OS=Homo sapiens OX=9606 GN=PCBP2 PE=1 SV=1	90	11	6	36	0.72625	1.36583	0.639581		N	N	N	N	N	N	N	N	N	N	N	N	N	N	N	0.72625	2.8644	0.0164412	0.0483428	-3.94164	TRUE	FALSE	FALSE	1.36583	5.38696	0.000282089	0.00190465	0.255074	TRUE	FALSE	FALSE	0.639581	2.18461	0.053188	0.203271	-4.66675
PRPF40A	O75400	PRPF40A	PRPF40A	Accession;Gene name	Pre-mRNA-processing factor 40 homolog A OS=Homo sapiens OX=9606 GN=PRPF40A PE=1 SV=2	10	5	5	7	inf	inf	0.635431	logFC(H3K4me1vsControl) estimation failed and was imputed; logFC(H3K4me3vsControl) estimation failed and was imputed	N	N	N	N	E	N	N	N	N	N	N	N	N	N	N						FALSE	TRUE	FALSE						FALSE	TRUE	FALSE	0.635431	1.55529	0.180251	0.411533	-5.51298
ZYX	Q15942	ZYX			Zyxin OS=Homo sapiens OX=9606 GN=ZYX PE=1 SV=1	35	10	10	31	0.768366	1.40333	0.634962	logFC(H3K4me1vsControl) estimation was based on a single datapoint only; logFC(H3K4me3vsH3K4me1) estimation was based on a single datapoint only																0.768366	0.969633	0.364398	0.471243	-6.29123	FALSE	FALSE	TRUE	1.40333	2.645	0.0330528	0.0590328	-4.42621	FALSE	FALSE	FALSE	0.634962	0.7628	0.470399	0.703509	-6.13285
SNRPG	P62308	SNRPG	SNRPG	Accession;Gene name	Small nuclear ribonucleoprotein G OS=Homo sapiens OX=9606 GN=SNRPG PE=1 SV=1	18	2	2	25	0.831733	1.4654	0.633669		N	N	N	N	N	E	N		N	N	N	N	N	N	N	0.831733	3.84789	0.00308091	0.0151871	-2.24023	TRUE	FALSE	FALSE	1.4654	6.77947	4.30883e-05	0.00047794	2.2243	TRUE	FALSE	FALSE	0.633669	2.53882	0.0289148	0.140248	-4.08421
RAN	P62826	RAN	RAN	Accession;Gene name	GTP-binding nuclear protein Ran OS=Homo sapiens OX=9606 GN=RAN PE=1 SV=3	53	6	6	31	-0.0571231	0.573767	0.63089		E	N	N	N	N	N	N	N	N	N	N	N	N	N	N	-0.0571231	-0.287817	0.779223	0.832893	-7.18101	FALSE	FALSE	FALSE	0.573767	2.89095	0.0157016	0.0320494	-3.88657	TRUE	FALSE	FALSE	0.63089	2.7529	0.0199487	0.113129	-3.72268
GDI2	P50395	GDI2			Rab GDP dissociation inhibitor beta OS=Homo sapiens OX=9606 GN=GDI2 PE=1 SV=2	4	4	4	14	0.305497	0.933605	0.628108	logFC(H3K4me1vsControl) estimation was based on a single datapoint only; logFC(H3K4me3vsH3K4me1) estimation was based on a single datapoint only																0.305497	0.458991	0.660095	0.726885	-6.67147	FALSE	FALSE	TRUE	0.933605	2.09502	0.0742465	0.115267	-5.24333	FALSE	FALSE	FALSE	0.628108	0.898371	0.39871	0.654289	-6.01897
ZMYM3	Q14202	ZMYM3	ZMYM3	Accession;Gene name	Zinc finger MYM-type protein 3 OS=Homo sapiens OX=9606 GN=ZMYM3 PE=1 SV=2	5	2	2	1	0.845817	1.47074	0.624918		R	R	N	N	R	N		N	SR	N	N	N	N	N	N	0.845817	1.24196	0.242505	0.355901	-6.44154	FALSE	FALSE	FALSE	1.47074	2.15957	0.0560704	0.0910739	-5.12417	FALSE	FALSE	FALSE	0.624918	0.79467	0.445202	0.684147	-6.45186
STAU1	O95793	STAU1			Double-stranded RNA-binding protein Staufen homolog 1 OS=Homo sapiens OX=9606 GN=STAU1 PE=1 SV=2	3	2	2	3	0.969239	1.58811	0.618867																	0.969239	3.00649	0.0189635	0.0527954	-3.72541	FALSE	FALSE	FALSE	1.58811	5.58574	0.000734146	0.00366204	-0.36672	TRUE	FALSE	FALSE	0.618867	1.82116	0.109929	0.308715	-5.14978
COL6A3	P12111	COL6A3			Collagen alpha-3(VI) chain OS=Homo sapiens OX=9606 GN=COL6A3 PE=1 SV=5	902	121	121	47	-2.20054	-1.58248	0.618057																	-2.20054	-2.14367	0.057596	0.118274	-5.15902	FALSE	FALSE	FALSE	-1.58248	-1.54159	0.154109	0.20753	-6.05069	FALSE	FALSE	FALSE	0.618057	0.521422	0.613391	0.808314	-6.63862
RNH1	P13489	RNH1			Ribonuclease inhibitor OS=Homo sapiens OX=9606 GN=RNH1 PE=1 SV=2	56	14	14	44	0.423684	1.03999	0.616304																	0.423684	2.02989	0.0691331	0.137609	-5.33711	FALSE	FALSE	FALSE	1.03999	4.98264	0.000511876	0.00289605	-0.368004	TRUE	FALSE	FALSE	0.616304	2.55715	0.0280113	0.139897	-4.05347
TPM4	P67936	TPM4			Tropomyosin alpha-4 chain OS=Homo sapiens OX=9606 GN=TPM4 PE=1 SV=3	108	24	9	69	0.493394	1.10438	0.610986																	0.493394	1.0598	0.314089	0.429715	-6.64388	FALSE	FALSE	FALSE	1.10438	2.37218	0.0390604	0.0671999	-4.77669	FALSE	FALSE	FALSE	0.610986	1.13656	0.282148	0.534928	-6.12503
EIF1AX	P47813	EIF1AX			Eukaryotic translation initiation factor 1A, X-chromosomal OS=Homo sapiens OX=9606 GN=EIF1AX PE=1 SV=2	7	3	3	22	0.349504	0.960456	0.610952																	0.349504	1.51475	0.160048	0.25469	-6.09632	FALSE	FALSE	FALSE	0.960456	4.16262	0.0018405	0.00654659	-1.69947	TRUE	FALSE	FALSE	0.610952	2.29312	0.0441762	0.182305	-4.49101
API5	Q9BZZ5	API5			Apoptosis inhibitor 5 OS=Homo sapiens OX=9606 GN=API5 PE=1 SV=3	20	7	7	15	0.329026	0.936765	0.607739																	0.329026	1.1486	0.277017	0.394796	-6.5486	FALSE	FALSE	FALSE	0.936765	3.27016	0.00824544	0.019691	-3.2341	TRUE	FALSE	FALSE	0.607739	1.83732	0.0955163	0.285411	-5.20661
HNRNPA0	Q13151	HNRNPA0	HNRNPA0	Accession;Gene name	Heterogeneous nuclear ribonucleoprotein A0 OS=Homo sapiens OX=9606 GN=HNRNPA0 PE=1 SV=1	86	8	6	31	0.762424	1.3658	0.603372		N	E	N	N	E	E	N	N	N	N	N	N	N	E	N	0.762424	4.19573	0.00174468	0.0104431	-1.6527	TRUE	FALSE	FALSE	1.3658	7.51618	1.76207e-05	0.000256107	3.16047	TRUE	FALSE	FALSE	0.603372	2.87559	0.0161253	0.101972	-3.51363
ACIN1	Q9UKV3	ACIN1	ACIN1 (1);ACIN1 (2);ACIN1 (3);ACIN1 (4)	Accession;Gene name	Apoptotic chromatin condensation inducer in the nucleus OS=Homo sapiens OX=9606 GN=ACIN1 PE=1 SV=2	12	8	8	9	0.379968	0.980969	0.601001	logFC(H3K4me1vsControl) estimation was based on a single datapoint only; logFC(H3K4me3vsH3K4me1) estimation was based on a single datapoint only	N	N	N	N	E	N	N	N	N	N	N	N	N	E	N	0.379968	0.815302	0.43824	0.538375	-6.45145	FALSE	FALSE	TRUE	0.980969	3.21525	0.0121444	0.0261162	-3.50543	TRUE	FALSE	FALSE	0.601001	1.20629	0.261795	0.512771	-5.71237
CORO1B	Q9BR76	CORO1B			Coronin-1B OS=Homo sapiens OX=9606 GN=CORO1B PE=1 SV=1	5	4	4	8	1.53801	2.13539	0.597383																	1.53801	2.98526	0.0136409	0.0423374	-3.74503	TRUE	FALSE	FALSE	2.13539	4.14477	0.00198379	0.00702662	-1.76236	TRUE	FALSE	FALSE	0.597383	1.00417	0.338908	0.594808	-6.26289
HNRNPH1	P31943	HNRNPH1	HNRNPH1	Accession;Gene name	Heterogeneous nuclear ribonucleoprotein H OS=Homo sapiens OX=9606 GN=HNRNPH1 PE=1 SV=4	188	15	8	50	0.61887	1.21244	0.59357		N	N	N	N	N	N	N	N	N	N	N	N	N	E	N	0.61887	2.32361	0.0419224	0.0936825	-4.86125	FALSE	FALSE	FALSE	1.21244	4.55223	0.000990362	0.00442737	-1.05612	TRUE	FALSE	FALSE	0.59357	1.93004	0.0817204	0.257045	-5.06611
TRIM28	Q13263	TRIM28	TRIM28	Accession;Gene name	Transcription intermediary factor 1-beta OS=Homo sapiens OX=9606 GN=TRIM28 PE=1 SV=5	98	19	19	37	0.734551	1.32597	0.591417		N	N	N	N	N	N	N	N	N		N	N	N	N	N	0.734551	4.02659	0.00229605	0.0123339	-1.93688	TRUE	FALSE	FALSE	1.32597	7.26856	2.36297e-05	0.000306813	2.85349	TRUE	FALSE	FALSE	0.591417	2.80763	0.0181419	0.107025	-3.62955
IGF2BP2	Q9Y6M1	IGF2BP2			Insulin-like growth factor 2 mRNA-binding protein 2 OS=Homo sapiens OX=9606 GN=IGF2BP2 PE=1 SV=2	50	12	10	26	1.11775	1.70587	0.588116																	1.11775	5.82649	0.000151528	0.00314445	0.898309	TRUE	FALSE	FALSE	1.70587	8.89215	3.88623e-06	0.000112969	4.73612	TRUE	FALSE	FALSE	0.588116	2.65494	0.0236437	0.127502	-3.88873
HNRNPH2	P55795	HNRNPH2	HNRNPH2	Accession;Gene name	Heterogeneous nuclear ribonucleoprotein H2 OS=Homo sapiens OX=9606 GN=HNRNPH2 PE=1 SV=1	158	11	5	35	0.656303	1.24163	0.585326		N	N	N	N	N	N	N	N	N	N	N	N	N	N	N	0.656303	1.67458	0.124864	0.208024	-5.8744	FALSE	FALSE	FALSE	1.24163	3.16807	0.00998419	0.0226864	-3.42103	TRUE	FALSE	FALSE	0.585326	1.29339	0.224868	0.470616	-5.94507
DYNLL1	P63167	DYNLL1	DYNLL1	Accession;Gene name	Dynein light chain 1, cytoplasmic OS=Homo sapiens OX=9606 GN=DYNLL1 PE=1 SV=1	11	4	2	57	1.29771	1.88058	0.582865		N	E	N	N	R	N	N	N	R	N	N	N	N	N	N	1.29771	5.31989	0.000310896	0.0041475	0.145274	TRUE	FALSE	FALSE	1.88058	7.7093	1.40837e-05	0.000223145	3.39468	TRUE	FALSE	FALSE	0.582865	2.06929	0.0646885	0.22564	-4.85012
PDIA4	P13667	PDIA4			Protein disulfide-isomerase A4 OS=Homo sapiens OX=9606 GN=PDIA4 PE=1 SV=2	34	14	14	27	0.339339	0.920635	0.581296																	0.339339	0.513477	0.625882	0.701801	-6.79915	FALSE	FALSE	FALSE	0.920635	1.54832	0.172269	0.225502	-5.87729	FALSE	FALSE	FALSE	0.581296	0.901322	0.40198	0.654289	-6.23738
SF3A2	Q15428	SF3A2	SF3A2	Accession;Gene name	Splicing factor 3A subunit 2 OS=Homo sapiens OX=9606 GN=SF3A2 PE=1 SV=2	7	2	2	5	1.54162	2.11196	0.570339		N	N	N	N	E	E	N	N	N	N	N	N	N	E	N	1.54162	2.36603	0.0394731	0.0903782	-4.79614	FALSE	FALSE	FALSE	2.11196	3.24137	0.00881503	0.0205847	-3.29475	TRUE	FALSE	FALSE	0.570339	0.758067	0.465849	0.701167	-6.48095
POLDIP3	Q9BY77	POLDIP3	POLDIP3	Accession;Gene name	Polymerase delta-interacting protein 3 OS=Homo sapiens OX=9606 GN=POLDIP3 PE=1 SV=2	5	2	2	7	0.514721	1.08332	0.568594	logFC(H3K4me1vsControl) estimation was based on a single datapoint only; logFC(H3K4me3vsH3K4me1) estimation was based on a single datapoint only	N	N	N	N	N	N	N	N	N	N	N	N	N	N	N	0.514721	0.500793	0.634268	0.706803	-6.59872	FALSE	FALSE	TRUE	1.08332	1.49058	0.186417	0.24029	-5.98001	FALSE	FALSE	FALSE	0.568594	0.553208	0.600015	0.802439	-6.27431
HNRNPUL2	Q1KMD3	HNRNPUL2	HNRNPUL2	Accession;Gene name	Heterogeneous nuclear ribonucleoprotein U-like protein 2 OS=Homo sapiens OX=9606 GN=HNRNPUL2 PE=1 SV=1	40	15	15	23	1.06992	1.63811	0.568195		N	E	N	N	E	N	N	N	N	N	N	N	N	E	E	1.06992	5.14841	0.000399798	0.00478615	-0.11789	TRUE	FALSE	FALSE	1.63811	7.88254	1.15593e-05	0.000207329	3.601	TRUE	FALSE	FALSE	0.568195	2.36783	0.038851	0.168944	-4.36849
HSPB1	P04792	HSPB1	HSPB1	Accession;Gene name	Heat shock protein beta-1 OS=Homo sapiens OX=9606 GN=HSPB1 PE=1 SV=2	81	10	10	55	0.440992	1.00605	0.565054		N	N	N	N	N	N	N	N	N	N	N	N	N	N	N	0.440992	1.97858	0.0753549	0.145483	-5.41761	FALSE	FALSE	FALSE	1.00605	4.51379	0.00105182	0.00457055	-1.11877	TRUE	FALSE	FALSE	0.565054	2.19555	0.0522041	0.201582	-4.64915
CNN3	Q15417	CNN3			Calponin-3 OS=Homo sapiens OX=9606 GN=CNN3 PE=1 SV=1	23	10	9	42	0.441521	1.0065	0.56498																	0.441521	0.739721	0.478258	0.572543	-6.89292	FALSE	FALSE	FALSE	1.0065	1.68628	0.125906	0.175436	-5.81281	FALSE	FALSE	FALSE	0.56498	0.853221	0.415594	0.657483	-6.40048
NOP56	O00567	NOP56	NOP56	Accession;Gene name	Nucleolar protein 56 OS=Homo sapiens OX=9606 GN=NOP56 PE=1 SV=4	102	15	15	32	0.570241	1.13435	0.564113		N	N	N	N	E	N	N	N	N	N	N	N	N	N	N	0.570241	3.43525	0.00615974	0.0241208	-2.95041	TRUE	FALSE	FALSE	1.13435	6.83359	4.02598e-05	0.000458635	2.29545	TRUE	FALSE	FALSE	0.564113	2.94305	0.0143469	0.092937	-3.39833
PA2G4	Q9UQ80	PA2G4			Proliferation-associated protein 2G4 OS=Homo sapiens OX=9606 GN=PA2G4 PE=1 SV=3	25	6	6	18	0.903942	1.46701	0.563065																	0.903942	3.2478	0.00852322	0.0303934	-3.27873	TRUE	FALSE	FALSE	1.46701	5.27085	0.000338045	0.00212666	0.0688692	TRUE	FALSE	FALSE	0.563065	1.75201	0.109693	0.308715	-5.33202
ILF3	Q12906	ILF3	ILF3	Accession;Gene name	Interleukin enhancer-binding factor 3 OS=Homo sapiens OX=9606 GN=ILF3 PE=1 SV=3	182	32	32	44	0.870416	1.43312	0.562707		N	N	N	N	E	E	N	N	N	N	N	N	N	E	N	0.870416	4.6867	0.000803552	0.00724061	-0.846845	TRUE	FALSE	FALSE	1.43312	7.71656	1.39666e-05	0.000223145	3.4034	TRUE	FALSE	FALSE	0.562707	2.62394	0.0249497	0.132113	-3.94108
GSN	P06396	GSN			Gelsolin OS=Homo sapiens OX=9606 GN=GSN PE=1 SV=1	51	15	15	26	0.611872	1.17386	0.561986																	0.611872	1.97982	0.0756386	0.145483	-5.41732	FALSE	FALSE	FALSE	1.17386	3.79822	0.00344006	0.010425	-2.33532	TRUE	FALSE	FALSE	0.561986	1.57478	0.14611	0.365901	-5.58273
SRSF2	Q01130	SRSF2	SRSF2	Accession;Gene name	Serine/arginine-rich splicing factor 2 OS=Homo sapiens OX=9606 GN=SRSF2 PE=1 SV=4	50	6	6	26	0.492303	1.05305	0.56075		N	N	N	N	N	N	N	N	N	N	N	N	N	N	N	0.492303	1.4933	0.166132	0.262183	-6.12524	FALSE	FALSE	FALSE	1.05305	3.19422	0.00954989	0.0219961	-3.37598	TRUE	FALSE	FALSE	0.56075	1.47304	0.171415	0.401796	-5.71912
RPS16	P62249	RPS16	RPS16	Accession;Gene name	40S ribosomal protein S16 OS=Homo sapiens OX=9606 GN=RPS16 PE=1 SV=2	58	7	7	40	0.61965	1.1799	0.560248		N	N	N	N	N	N	N	N	N	N	N	N	N	E	N	0.61965	3.203	0.0091616	0.0322581	-3.35375	TRUE	FALSE	FALSE	1.1799	6.09895	0.000104476	0.000927088	1.2958	TRUE	FALSE	FALSE	0.560248	2.50797	0.0305012	0.141855	-4.13586
UACA	Q9BZF9	UACA			Uveal autoantigen with coiled-coil domains and ankyrin repeats OS=Homo sapiens OX=9606 GN=UACA PE=1 SV=2	5	4	4	3	0.240634	0.798597	0.557964																	0.240634	0.50579	0.623934	0.701801	-7.08789	FALSE	FALSE	FALSE	0.798597	1.67858	0.124068	0.173161	-5.85927	FALSE	FALSE	FALSE	0.557964	1.01567	0.333662	0.590512	-6.25145
SEPTIN2	Q15019	SEPTIN2			Septin-2 OS=Homo sapiens OX=9606 GN=SEPTIN2 PE=1 SV=1	25	11	11	45	1.0973	1.65123	0.553933																	1.0973	3.32848	0.00760652	0.0279573	-3.15379	TRUE	FALSE	FALSE	1.65123	5.00874	0.000525622	0.00293443	-0.377933	TRUE	FALSE	FALSE	0.553933	1.45515	0.176199	0.408038	-5.74249
SNRNP200	O75643	SNRNP200	SNRNP200	Accession;Gene name	U5 small nuclear ribonucleoprotein 200 kDa helicase OS=Homo sapiens OX=9606 GN=SNRNP200 PE=1 SV=2	100	40	40	26	0.390537	0.942503	0.551966		N	N	N	N	E	E	N	N	N	N	N	N	N	N	N	0.390537	0.707584	0.495316	0.589595	-6.95884	FALSE	FALSE	FALSE	0.942503	1.70765	0.118412	0.167205	-5.81747	FALSE	FALSE	FALSE	0.551966	0.866082	0.406685	0.654289	-6.39167
RPS20	P60866	RPS20	RPS20	Accession;Gene name	40S ribosomal protein S20 OS=Homo sapiens OX=9606 GN=RPS20 PE=1 SV=1	15	3	3	25	0.393595	0.943508	0.549913		N	N	N	N	N	N	N	N	N	N	N	N	N	N	N	0.393595	2.20945	0.0509807	0.108157	-5.04895	FALSE	FALSE	FALSE	0.943508	5.29638	0.000321719	0.00208622	0.117501	TRUE	FALSE	FALSE	0.549913	2.67337	0.0229	0.125508	-3.85757
RPL38	P63173	RPL38	RPL38	Accession;Gene name	60S ribosomal protein L38 OS=Homo sapiens OX=9606 GN=RPL38 PE=1 SV=2	58	6	6	50	0.318416	0.865397	0.546981		N	N	N	N	N	N	N	N	N	N	N	N	N	N	N	0.318416	1.69461	0.12027	0.202789	-5.84491	FALSE	FALSE	FALSE	0.865397	4.60564	0.00091117	0.00416354	-0.969383	TRUE	FALSE	FALSE	0.546981	2.52103	0.0298195	0.140248	-4.11402
WDR82	Q6UXN9	WDR82	WDR82	Accession;Gene name	WD repeat-containing protein 82 OS=Homo sapiens OX=9606 GN=WDR82 PE=1 SV=1	6	3	2	6	0.497007	1.04261	0.5456				N	R	N	N			N		N	N	N	N		0.497007	1.81469	0.0989665	0.17608	-5.66843	FALSE	FALSE	FALSE	1.04261	3.8068	0.00331005	0.0100736	-2.30408	TRUE	FALSE	FALSE	0.5456	1.72522	0.114519	0.316549	-5.37077
HNRNPAB	Q99729	HNRNPAB	HNRNPAB	Gene name	Heterogeneous nuclear ribonucleoprotein A/B OS=Homo sapiens OX=9606 GN=HNRNPAB PE=1 SV=2	56	5	4	17	1.22763	1.77167	0.54404		N	E	N	N	N	N	N	N	N	N	N	N	N	E	N	1.22763	5.50863	0.000236862	0.00380794	0.430103	TRUE	FALSE	FALSE	1.77167	7.94985	1.07147e-05	0.000200722	3.6802	TRUE	FALSE	FALSE	0.54404	2.11416	0.0599574	0.214347	-4.77922
IPO7	O95373	IPO7			Importin-7 OS=Homo sapiens OX=9606 GN=IPO7 PE=1 SV=1	6	3	3	4	0.919732	1.45831	0.538581	logFC(H3K4me1vsControl) estimation failed and was imputed based on a single datapoint only; logFC(H3K4me3vsControl) estimation failed and was imputed; logFC(H3K4me3vsH3K4me1) estimation was based on a single datapoint only																					FALSE	TRUE	TRUE						FALSE	TRUE	FALSE	0.538581	1.25903	0.261107	0.512771	-5.58814
RRP1B	Q14684	RRP1B	RRP1B	Accession;Gene name	Ribosomal RNA processing protein 1 homolog B OS=Homo sapiens OX=9606 GN=RRP1B PE=1 SV=3	5	2	2	3	0.937525	1.47099	0.53347		N	N	N	N	N	N	N	N	N	N	N	N	N	N	N	0.937525	2.51392	0.0330165	0.0797345	-4.58351	FALSE	FALSE	FALSE	1.47099	3.41594	0.00763955	0.0187293	-2.95887	TRUE	FALSE	FALSE	0.53347	1.10804	0.296485	0.548958	-6.04557
RBM25	P49756	RBM25	RBM25	Accession;Gene name	RNA-binding protein 25 OS=Homo sapiens OX=9606 GN=RBM25 PE=1 SV=3	14	8	8	11	inf	inf	0.531378	logFC(H3K4me1vsControl) estimation failed and was imputed based on a single datapoint only; logFC(H3K4me3vsControl) estimation failed and was imputed; logFC(H3K4me3vsH3K4me1) estimation was based on a single datapoint only	N	N	N	N	E	N	N	N	N	N	N	N	N	N	N						FALSE	TRUE	TRUE						FALSE	TRUE	FALSE	0.531378	0.773333	0.482183	0.711139	-6.10514
AHCTF1	Q8WYP5	AHCTF1	AHCTF1	Accession;Gene name	Protein ELYS OS=Homo sapiens OX=9606 GN=AHCTF1 PE=1 SV=3	27	8	8	5	-0.146065	0.384674	0.530738		N	R	N	N	R	N	N	N	N	N	N	R	N	N	N	-0.146065	-0.916338	0.380545	0.486866	-6.78555	FALSE	FALSE	FALSE	0.384674	2.41325	0.035925	0.0628314	-4.70262	FALSE	FALSE	FALSE	0.530738	2.88351	0.0159054	0.101311	-3.5001
PRDX6	P30041	PRDX6			Peroxiredoxin-6 OS=Homo sapiens OX=9606 GN=PRDX6 PE=1 SV=3	38	11	11	58	0.503258	1.03379	0.53053																	0.503258	1.86222	0.0914621	0.166259	-5.5967	FALSE	FALSE	FALSE	1.03379	3.82535	0.00319925	0.00980716	-2.27017	TRUE	FALSE	FALSE	0.53053	1.70012	0.11921	0.325422	-5.40679
HBD	P02042	HBD			Hemoglobin subunit delta OS=Homo sapiens OX=9606 GN=HBD PE=1 SV=2	8	2	2	13	-0.349751	0.178973	0.528723																	-0.349751	-0.339485	0.741245	0.799602	-7.16338	FALSE	FALSE	FALSE	0.178973	0.173719	0.865542	0.899294	-7.20001	FALSE	FALSE	FALSE	0.528723	0.444448	0.666155	0.831747	-6.67805
MFAP1	P55081	MFAP1	MFAP1	Accession;Gene name	Microfibrillar-associated protein 1 OS=Homo sapiens OX=9606 GN=MFAP1 PE=1 SV=2	4	2	2	5	1.73115	2.25834	0.527194	logFC(H3K4me1vsControl) estimation failed and was imputed based on a single datapoint only; logFC(H3K4me3vsControl) estimation failed and was imputed based on a single datapoint only	N	N	N	N	E	E	N	N	N	N	N	N	N	N	N						FALSE	TRUE	TRUE						FALSE	TRUE	TRUE	0.527194	0.890009	0.413996	0.657483	-6.24073
GTF2I	P78347	GTF2I	GTF2I	Accession;Gene name	General transcription factor II-I OS=Homo sapiens OX=9606 GN=GTF2I PE=1 SV=2	14	10	10	12	0.42497	0.949806	0.524836		N		N	N	R	N	N		R		N	N	N	R	N	0.42497	1.04496	0.32057	0.434689	-6.65925	FALSE	FALSE	FALSE	0.949806	2.33549	0.0415866	0.0705382	-4.83738	FALSE	FALSE	FALSE	0.524836	1.11763	0.289781	0.539657	-6.14556
ACO1	P21399	ACO1			Cytoplasmic aconitate hydratase OS=Homo sapiens OX=9606 GN=ACO1 PE=1 SV=3	5	3	3	6	0.704483	1.21704	0.512557	logFC(H3K4me1vsControl) estimation was based on a single datapoint only; logFC(H3K4me3vsH3K4me1) estimation was based on a single datapoint only																0.704483	2.10045	0.0785807	0.148647	-4.86848	FALSE	FALSE	TRUE	1.21704	5.31182	0.00159221	0.00588699	-1.05034	TRUE	FALSE	FALSE	0.512557	1.47969	0.187516	0.420475	-5.38651
BZW1	Q7L1Q6	BZW1			Basic leucine zipper and W2 domain-containing protein 1 OS=Homo sapiens OX=9606 GN=BZW1 PE=1 SV=1	5	3	3	5	1.02173	1.52767	0.505936																	1.02173	2.91673	0.0153403	0.0460758	-3.8629	TRUE	FALSE	FALSE	1.52767	4.36103	0.00140882	0.00549832	-1.40687	TRUE	FALSE	FALSE	0.505936	1.2508	0.239399	0.485985	-5.99563
HDGFL2	Q7Z4V5	HDGFL2	HDGFL2	Accession;Gene name	Hepatoma-derived growth factor-related protein 2 OS=Homo sapiens OX=9606 GN=HDGFL2 PE=1 SV=1	15	4	4	6	0.846113	1.34669	0.500579		N	N	N	N	N	N	N	N	N	N	N	N	N	N	N	0.846113	1.83634	0.0960827	0.172784	-5.63722	FALSE	FALSE	FALSE	1.34669	2.92276	0.0151824	0.0315241	-3.84344	TRUE	FALSE	FALSE	0.500579	0.940868	0.36888	0.621905	-6.3239
DDX21	Q9NR30	DDX21	DDX21	Accession;Gene name	Nucleolar RNA helicase 2 OS=Homo sapiens OX=9606 GN=DDX21 PE=1 SV=5	124	22	20	35	-0.68398	-0.190163	0.493817		N	N	N	N	E	N	N	N	N	N	N	E	N	N	N	-0.68398	-1.07272	0.308528	0.425337	-6.63035	FALSE	FALSE	FALSE	-0.190163	-0.298241	0.771606	0.821293	-7.16806	FALSE	FALSE	FALSE	0.493817	0.670717	0.517546	0.737315	-6.54538
EIF3B	P55884	EIF3B			Eukaryotic translation initiation factor 3 subunit B OS=Homo sapiens OX=9606 GN=EIF3B PE=1 SV=3	36	10	10	13	0.845001	1.33606	0.491057																	0.845001	3.64041	0.00435504	0.0191735	-2.59591	TRUE	FALSE	FALSE	1.33606	5.75597	0.00016711	0.00129242	0.803461	TRUE	FALSE	FALSE	0.491057	1.83213	0.096111	0.285411	-5.21384
IGF2BP1	Q9NZI8	IGF2BP1	IGF2BP1	Accession;Gene name	Insulin-like growth factor 2 mRNA-binding protein 1 OS=Homo sapiens OX=9606 GN=IGF2BP1 PE=1 SV=2	48	12	10	25	0.557503	1.04829	0.490788																	0.557503	1.63639	0.13271	0.218061	-5.92866	FALSE	FALSE	FALSE	1.04829	3.07695	0.0116617	0.0254313	-3.57804	TRUE	FALSE	FALSE	0.490788	1.24756	0.240532	0.486662	-5.99942
FBL	P22087	FBL	FBL	Accession;Gene name	rRNA 2'-O-methyltransferase fibrillarin OS=Homo sapiens OX=9606 GN=FBL PE=1 SV=2	118	14	14	60	0.575235	1.06536	0.490123		N	N	N	N	N	N	N	N	N	N	N	N	N	N	N	0.575235	3.43744	0.00613686	0.0241208	-2.94662	TRUE	FALSE	FALSE	1.06536	6.36628	7.32482e-05	0.000709749	1.66811	TRUE	FALSE	FALSE	0.490123	2.53645	0.0290339	0.140248	-4.08819
TKT	P29401	TKT			Transketolase OS=Homo sapiens OX=9606 GN=TKT PE=1 SV=3	82	15	15	31	0.162109	0.648249	0.486139																	0.162109	0.752571	0.46864	0.564349	-6.92514	FALSE	FALSE	FALSE	0.648249	3.00941	0.0127907	0.0271601	-3.68118	TRUE	FALSE	FALSE	0.486139	1.95448	0.0784549	0.253536	-5.02868
SNW1	Q13573	SNW1	SNW1	Accession;Gene name	SNW domain-containing protein 1 OS=Homo sapiens OX=9606 GN=SNW1 PE=1 SV=1	5	3	3	8	0.0545796	0.538571	0.483992		N	N	N	N	E	E	N	N	N	N	N	N	N	E	N	0.0545796	0.154258	0.880466	0.903097	-7.21306	FALSE	FALSE	FALSE	0.538571	1.52216	0.158852	0.212392	-6.07704	FALSE	FALSE	FALSE	0.483992	1.18464	0.263471	0.513897	-6.0717
PSMB7	Q99436	PSMB7			Proteasome subunit beta type-7 OS=Homo sapiens OX=9606 GN=PSMB7 PE=1 SV=1	2	2	2	7	-0.170149	0.313016	0.483164	logFC(H3K4me1vsControl) estimation was based on a single datapoint only; logFC(H3K4me3vsH3K4me1) estimation was based on a single datapoint only																-0.170149	-0.18145	0.864775	0.894669	-6.7046	FALSE	FALSE	TRUE	0.313016	0.418448	0.696957	0.754216	-6.8327	FALSE	FALSE	FALSE	0.483164	0.49332	0.64746	0.827206	-6.24331
CAND1	Q86VP6	CAND1			Cullin-associated NEDD8-dissociated protein 1 OS=Homo sapiens OX=9606 GN=CAND1 PE=1 SV=2	11	4	4	4	0.118589	0.601074	0.482485	logFC(H3K4me1vsControl) estimation failed and was imputed based on a single datapoint only; logFC(H3K4me3vsControl) estimation failed and was imputed; logFC(H3K4me3vsH3K4me1) estimation was based on a single datapoint only																					FALSE	TRUE	TRUE						FALSE	TRUE	FALSE	0.482485	0.437045	0.684478	0.840215	-6.27341
CHTOP	Q9Y3Y2	CHTOP	CHTOP	Accession;Gene name	Chromatin target of PRMT1 protein OS=Homo sapiens OX=9606 GN=CHTOP PE=1 SV=2	14	2	2	10	1.21649	1.69868	0.482189		N	N	N	N	E	E	N	N	N	N	N	N	N	N	N	1.21649	5.92446	0.00013241	0.00302408	1.03973	TRUE	FALSE	FALSE	1.69868	8.27279	7.49418e-06	0.000164898	4.05304	TRUE	FALSE	FALSE	0.482189	2.03371	0.0686901	0.23196	-4.90592
TPM3	P06753	TPM3			Tropomyosin alpha-3 chain OS=Homo sapiens OX=9606 GN=TPM3 PE=1 SV=2	100	21	4	54	0.79901	1.28108	0.482068																	0.79901	1.24959	0.23982	0.353198	-6.43254	FALSE	FALSE	FALSE	1.28108	2.00351	0.0728745	0.113555	-5.37169	FALSE	FALSE	FALSE	0.482068	0.652912	0.528494	0.746845	-6.55763
MTREX	P42285	MTREX	MTREX	Accession;Gene name	Exosome RNA helicase MTR4 OS=Homo sapiens OX=9606 GN=MTREX PE=1 SV=3	7	4	4	5	1.2484	1.72518	0.476779		N	N	N	N	N	N	N	N	N	N	N	N	N	E	N	1.2484	2.04441	0.0711508	0.140293	-5.2916	FALSE	FALSE	FALSE	1.72518	2.8252	0.0198138	0.039394	-4.02573	TRUE	FALSE	FALSE	0.476779	0.703791	0.499307	0.72557	-6.51989
BTF3	P20290	BTF3			Transcription factor BTF3 OS=Homo sapiens OX=9606 GN=BTF3 PE=1 SV=1	28	7	6	48	0.453773	0.930269	0.476496																	0.453773	1.54771	0.152282	0.245881	-6.05164	FALSE	FALSE	FALSE	0.930269	3.17293	0.00976115	0.0223605	-3.40406	TRUE	FALSE	FALSE	0.476496	1.40748	0.189165	0.421121	-5.80391
HSP90B1	P14625	HSP90B1			Endoplasmin OS=Homo sapiens OX=9606 GN=HSP90B1 PE=1 SV=1	84	29	28	47	0.712594	1.18653	0.473935																	0.712594	1.37454	0.202421	0.308977	-6.13755	FALSE	FALSE	FALSE	1.18653	2.64278	0.0267177	0.0495011	-4.3637	TRUE	FALSE	FALSE	0.473935	0.817669	0.434589	0.677622	-6.32183
GAPDH	P04406	GAPDH	GAPDH	Accession;Gene name	Glyceraldehyde-3-phosphate dehydrogenase OS=Homo sapiens OX=9606 GN=GAPDH PE=1 SV=3	134	18	18	59	0.371194	0.843975	0.472781																	0.371194	0.997816	0.341832	0.451729	-6.70694	FALSE	FALSE	FALSE	0.843975	2.26871	0.0465975	0.0774787	-4.94709	FALSE	FALSE	FALSE	0.472781	1.10063	0.296771	0.548958	-6.16377
ENO1	P06733	ENO1			Alpha-enolase OS=Homo sapiens OX=9606 GN=ENO1 PE=1 SV=2	79	15	12	47	0.653479	1.12555	0.472074																	0.653479	2.33041	0.0415306	0.0930553	-4.85092	FALSE	FALSE	FALSE	1.12555	4.0139	0.00236328	0.00793721	-1.95534	TRUE	FALSE	FALSE	0.472074	1.45795	0.174925	0.407849	-5.73884
RCL1	Q9Y2P8	RCL1			RNA 3'-terminal phosphate cyclase-like protein OS=Homo sapiens OX=9606 GN=RCL1 PE=1 SV=3	3	2	2	4	2.03996	2.51174	0.471779																	2.03996	2.56268	0.028181	0.070918	-4.46705	FALSE	FALSE	FALSE	2.51174	3.15535	0.0102026	0.0229967	-3.44294	TRUE	FALSE	FALSE	0.471779	0.513266	0.61888	0.808314	-6.64308
SART1	O43290	SART1	SART1	Accession;Gene name	U4/U6.U5 tri-snRNP-associated protein 1 OS=Homo sapiens OX=9606 GN=SART1 PE=1 SV=1	8	5	4	7	0.155643	0.6256	0.469957		N	N	N	N	E	E	N	N	N	N	N	N	N	E	N	0.155643	0.324728	0.752058	0.809018	-7.16868	FALSE	FALSE	FALSE	0.6256	1.30523	0.220961	0.276365	-6.35625	FALSE	FALSE	FALSE	0.469957	0.849142	0.415609	0.657483	-6.40635
PDIA3	P30101	PDIA3			Protein disulfide-isomerase A3 OS=Homo sapiens OX=9606 GN=PDIA3 PE=1 SV=4	40	17	17	42	0.595538	1.06473	0.469194																	0.595538	2.39614	0.0370011	0.0875488	-4.74051	FALSE	FALSE	FALSE	1.06473	4.28394	0.00151415	0.0057202	-1.4972	TRUE	FALSE	FALSE	0.469194	1.63488	0.132377	0.347849	-5.49921
FXR1	P51114	FXR1	FXR1	Accession;Gene name	Fragile X mental retardation syndrome-related protein 1 OS=Homo sapiens OX=9606 GN=FXR1 PE=1 SV=3	24	8	6	18	1.43526	1.9015	0.466242		N								N							1.43526	4.27093	0.00162347	0.00985846	-1.56287	TRUE	FALSE	FALSE	1.9015	5.65833	0.000207676	0.00152236	0.595396	TRUE	FALSE	FALSE	0.466242	1.20153	0.257149	0.51139	-6.05257
PURA	Q00577	PURA			Transcriptional activator protein Pur-alpha OS=Homo sapiens OX=9606 GN=PURA PE=1 SV=2	2	2	2	10	0.957149	1.42127	0.464122																	0.957149	1.46837	0.185272	0.288002	-5.90893	FALSE	FALSE	FALSE	1.42127	2.43774	0.0447618	0.0747212	-4.63753	FALSE	FALSE	FALSE	0.464122	0.712014	0.499397	0.72557	-6.39919
HSP90AA1	P07900	HSP90AA1			Heat shock protein HSP 90-alpha OS=Homo sapiens OX=9606 GN=HSP90AA1 PE=1 SV=5	93	19	11	32	1.07573	1.53915	0.463422																	1.07573	2.35612	0.0401474	0.0909448	-4.81255	FALSE	FALSE	FALSE	1.53915	3.37113	0.00707827	0.0176886	-3.07149	TRUE	FALSE	FALSE	0.463422	0.879028	0.399955	0.654289	-6.38028
SYNCRIP	O60506	SYNCRIP	SYNCRIP	Accession;Gene name	Heterogeneous nuclear ribonucleoprotein Q OS=Homo sapiens OX=9606 GN=SYNCRIP PE=1 SV=2	223	25	19	47	1.33689	1.79638	0.459495		N	E	N	N	E	E	N	N	N	N	N	N	N	E	N	1.33689	6.63036	5.20515e-05	0.0020771	2.01903	TRUE	FALSE	FALSE	1.79638	8.90925	3.81835e-06	0.000112969	4.75441	TRUE	FALSE	FALSE	0.459495	1.97358	0.0759886	0.248305	-4.99928
RPL7L1	Q6DKI1	RPL7L1	RPL7L1	Accession;Gene name	60S ribosomal protein L7-like 1 OS=Homo sapiens OX=9606 GN=RPL7L1 PE=1 SV=2	8	4	4	20	0.410041	0.868733	0.458692		N	N	N	N	N	N	N	N	N	N	N	N	N	N	N	0.410041	1.28664	0.227042	0.337942	-6.38833	FALSE	FALSE	FALSE	0.868733	2.72593	0.0212364	0.0417303	-4.17943	TRUE	FALSE	FALSE	0.458692	1.24647	0.240839	0.486662	-6.00075
LMAN1	P49257	LMAN1			Protein ERGIC-53 OS=Homo sapiens OX=9606 GN=LMAN1 PE=1 SV=2	9	3	3	5	-0.873694	-0.420679	0.453016																	-0.873694	-0.929646	0.379652	0.486466	-6.72746	FALSE	FALSE	FALSE	-0.420679	-0.391432	0.70566	0.760449	-6.95874	FALSE	FALSE	FALSE	0.453016	0.388623	0.707656	0.851967	-6.59144
RECQL	P46063	RECQL			ATP-dependent DNA helicase Q1 OS=Homo sapiens OX=9606 GN=RECQL PE=1 SV=3	48	12	12	23	0.50964	0.961393	0.451753																	0.50964	3.34426	0.0071926	0.0269549	-3.10826	TRUE	FALSE	FALSE	0.961393	6.30867	7.90104e-05	0.000748379	1.58871	TRUE	FALSE	FALSE	0.451753	2.56725	0.0275254	0.139051	-4.03651
RPS18	P62269	RPS18	RPS18	Accession;Gene name	40S ribosomal protein S18 OS=Homo sapiens OX=9606 GN=RPS18 PE=1 SV=3	165	11	11	53	1.11524	1.56448	0.449241		N	N	N	N	N	N	N	N	N	N	N	N	N	N	N	1.11524	5.53095	0.000229441	0.00380794	0.463455	TRUE	FALSE	FALSE	1.56448	7.75893	1.33044e-05	0.000223145	3.45415	TRUE	FALSE	FALSE	0.449241	1.92949	0.0817959	0.257045	-5.06696
DDX39B	Q13838	DDX39B	DDX39B	Accession;Gene name	Spliceosome RNA helicase DDX39B OS=Homo sapiens OX=9606 GN=DDX39B PE=1 SV=1	148	17	17	50	0.965058	1.4142	0.449146		N	N	N	N	N	E	N	N	N	N	N	N	N	N	N	0.965058	5.5882	0.000211521	0.00369281	0.548662	TRUE	FALSE	FALSE	1.4142	8.18899	8.21419e-06	0.000168892	3.95742	TRUE	FALSE	FALSE	0.449146	2.25235	0.0473741	0.190145	-4.55737
EIF4A1	P60842	EIF4A1			Eukaryotic initiation factor 4A-I OS=Homo sapiens OX=9606 GN=EIF4A1 PE=1 SV=1	162	20	18	56	0.230447	0.677614	0.447168																	0.230447	1.48829	0.166784	0.262716	-6.13184	FALSE	FALSE	FALSE	0.677614	4.37621	0.00130698	0.00529704	-1.3445	TRUE	FALSE	FALSE	0.447168	2.50102	0.0308701	0.142815	-4.14747
NUP93	Q8N1F7	NUP93	NUP93	Accession;Gene name	Nuclear pore complex protein Nup93 OS=Homo sapiens OX=9606 GN=NUP93 PE=1 SV=2	4	3	3	5	0.290082	0.737039	0.446957		N	N	N	N	N	N	N		N		N	N	N	N	N	0.290082	0.585433	0.571192	0.657499	-7.04173	FALSE	FALSE	FALSE	0.737039	1.48747	0.167639	0.220124	-6.12357	FALSE	FALSE	FALSE	0.446957	0.781183	0.452739	0.688603	-6.46272
SNU13	P55769	SNU13	SNU13	Accession;Gene name	NHP2-like protein 1 OS=Homo sapiens OX=9606 GN=SNU13 PE=1 SV=3	17	3	3	25	0.492379	0.937291	0.444912		N	N	N	N	E	N	N	N	N	N	N	N	N	N	N	0.492379	2.37329	0.0384873	0.089261	-4.77866	FALSE	FALSE	FALSE	0.937291	4.51779	0.00104524	0.00456546	-1.11223	TRUE	FALSE	FALSE	0.444912	1.85719	0.0922196	0.279521	-5.17638
G3BP1	Q13283	G3BP1			Ras GTPase-activating protein-binding protein 1 OS=Homo sapiens OX=9606 GN=G3BP1 PE=1 SV=1	21	9	8	27	0.993611	1.43398	0.440367																	0.993611	2.98783	0.0135811	0.0423083	-3.7406	TRUE	FALSE	FALSE	1.43398	4.31203	0.00152157	0.0057202	-1.48693	TRUE	FALSE	FALSE	0.440367	1.14679	0.278088	0.53139	-6.11382
EIF4B	P23588	EIF4B			Eukaryotic translation initiation factor 4B OS=Homo sapiens OX=9606 GN=EIF4B PE=1 SV=2	5	3	3	6	-0.41355	0.0186962	0.432246																	-0.41355	-0.898778	0.389837	0.496479	-6.80117	FALSE	FALSE	FALSE	0.0186962	0.040633	0.968386	0.974164	-7.21559	FALSE	FALSE	FALSE	0.432246	0.813554	0.434788	0.677622	-6.43638
USP7	Q93009	USP7	USP7	Accession;Gene name	Ubiquitin carboxyl-terminal hydrolase 7 OS=Homo sapiens OX=9606 GN=USP7 PE=1 SV=2	4	2	2	2	0.939618	1.36822	0.428599		E	SE	N	E	R	R	N		SR	N	N	R	R	R	N	0.939618	3.02573	0.0126459	0.0396901	-3.6716	TRUE	FALSE	FALSE	1.36822	4.40589	0.00129449	0.0052924	-1.32321	TRUE	FALSE	FALSE	0.428599	1.19525	0.259323	0.51165	-6.05981
MYL12B	O14950	MYL12B			Myosin regulatory light chain 12B OS=Homo sapiens OX=9606 GN=MYL12B PE=1 SV=2	73	8	3	62	0.485499	0.911791	0.426293																	0.485499	2.0477	0.0670895	0.134179	-5.30896	FALSE	FALSE	FALSE	0.911791	3.84569	0.00309219	0.00961889	-2.23524	TRUE	FALSE	FALSE	0.426293	1.5571	0.149763	0.373372	-5.60662
RPS13	P62277	RPS13	RPS13	Accession;Gene name	40S ribosomal protein S13 OS=Homo sapiens OX=9606 GN=RPS13 PE=1 SV=2	83	8	8	45	0.416454	0.840493	0.424039		N	N	N	N	N	N	N	N	N	N	N	N	N	N	N	0.416454	2.41096	0.0360673	0.0861093	-4.71571	FALSE	FALSE	FALSE	0.840493	4.86584	0.00061068	0.00330002	-0.552262	TRUE	FALSE	FALSE	0.424039	2.12599	0.058766	0.213452	-4.76043
RPS15A	P62244	RPS15A	RPS15A	Accession;Gene name	40S ribosomal protein S15a OS=Homo sapiens OX=9606 GN=RPS15A PE=1 SV=2	88	7	7	56	0.81834	1.23704	0.418697		N	N	N	N	N	N	N	N	N	N	N	N	N	N	N	0.81834	3.42277	0.00629183	0.0242935	-2.97204	TRUE	FALSE	FALSE	1.23704	5.17401	0.000384961	0.00234499	-0.0702177	TRUE	FALSE	FALSE	0.418697	1.51661	0.159583	0.38991	-5.66126
DCD	P81605	DCD			Dermcidin OS=Homo sapiens OX=9606 GN=DCD PE=1 SV=2	98	4	4	35	0.912675	1.32743	0.414759																	0.912675	2.57947	0.0273801	0.0693188	-4.43868	FALSE	FALSE	FALSE	1.32743	3.75169	0.00375351	0.0110571	-2.42141	TRUE	FALSE	FALSE	0.414759	1.01518	0.333884	0.590512	-6.25194
GANAB	Q14697	GANAB			Neutral alpha-glucosidase AB OS=Homo sapiens OX=9606 GN=GANAB PE=1 SV=3	23	11	11	15	2.04051	2.45469	0.414179																	2.04051	3.7076	0.00752065	0.0277635	-2.75934	TRUE	FALSE	FALSE	2.45469	4.46016	0.00290453	0.00918757	-1.73607	TRUE	FALSE	FALSE	0.414179	0.775724	0.463204	0.698381	-6.4588
ARPC4	P59998	ARPC4			Actin-related protein 2/3 complex subunit 4 OS=Homo sapiens OX=9606 GN=ARPC4 PE=1 SV=3	7	3	3	16	1.03791	1.44855	0.410632																	1.03791	1.71573	0.120235	0.202789	-5.78037	FALSE	FALSE	FALSE	1.44855	2.39453	0.04017	0.0685491	-4.72938	FALSE	FALSE	FALSE	0.410632	0.611862	0.555719	0.772907	-6.58313
EIF2AK2	P19525	EIF2AK2			Interferon-induced, double-stranded RNA-activated protein kinase OS=Homo sapiens OX=9606 GN=EIF2AK2 PE=1 SV=2	8	2	2	5	0.458215	0.868804	0.41059																	0.458215	0.772167	0.462134	0.560446	-6.76201	FALSE	FALSE	FALSE	0.868804	1.46408	0.18119	0.23499	-6.01373	FALSE	FALSE	FALSE	0.41059	0.564943	0.587544	0.78968	-6.41201
FKBP10	Q96AY3	FKBP10			Peptidyl-prolyl cis-trans isomerase FKBP10 OS=Homo sapiens OX=9606 GN=FKBP10 PE=1 SV=1	39	13	13	25	0.628923	1.0378	0.408874	logFC(H3K4me1vsControl) estimation was based on a single datapoint only; logFC(H3K4me3vsH3K4me1) estimation was based on a single datapoint only																0.628923	0.621947	0.561078	0.64989	-6.50467	FALSE	FALSE	TRUE	1.0378	1.42989	0.211805	0.265307	-6.0242	FALSE	FALSE	FALSE	0.408874	0.410608	0.698265	0.848928	-6.34701
ACTR3	P61158	ACTR3			Actin-related protein 3 OS=Homo sapiens OX=9606 GN=ACTR3 PE=1 SV=3	14	6	6	23	0.674122	1.08226	0.40814																	0.674122	1.13452	0.285796	0.40184	-6.522	FALSE	FALSE	FALSE	1.08226	1.8214	0.101766	0.148424	-5.61803	FALSE	FALSE	FALSE	0.40814	0.619146	0.551119	0.76963	-6.57841
YWHAZ	P63104	YWHAZ			14-3-3 protein zeta/delta OS=Homo sapiens OX=9606 GN=YWHAZ PE=1 SV=1	71	13	9	56	0.19847	0.606175	0.407705																	0.19847	0.490979	0.634006	0.706803	-7.09577	FALSE	FALSE	FALSE	0.606175	1.49957	0.164527	0.217518	-6.10742	FALSE	FALSE	FALSE	0.407705	0.873462	0.402839	0.654289	-6.38519
FERMT2	Q96AC1	FERMT2			Fermitin family homolog 2 OS=Homo sapiens OX=9606 GN=FERMT2 PE=1 SV=1	12	8	8	14	0.311726	0.719349	0.407623	logFC(H3K4me1vsControl) estimation failed and was imputed based on a single datapoint only; logFC(H3K4me3vsControl) estimation failed and was imputed based on a single datapoint only																					FALSE	TRUE	TRUE						FALSE	TRUE	TRUE	0.407623	0.911893	0.413051	0.657483	-6.12254
DDX46	Q7L014	DDX46	DDX46 (1);DDX46 (2)	Accession;Gene name	Probable ATP-dependent RNA helicase DDX46 OS=Homo sapiens OX=9606 GN=DDX46 PE=1 SV=2	15	8	8	10	0.661261	1.05355	0.392293		N	N	N	N	N	N	N	N	N	N	N	N	N	N	N	0.661261	1.90124	0.0896004	0.164583	-5.54796	FALSE	FALSE	FALSE	1.05355	2.62333	0.027585	0.0504429	-4.25928	FALSE	FALSE	FALSE	0.392293	0.873677	0.404929	0.654289	-6.27391
SNRPA1	P09661	SNRPA1	SNRPA1	Accession;Gene name	U2 small nuclear ribonucleoprotein A' OS=Homo sapiens OX=9606 GN=SNRPA1 PE=1 SV=2	27	8	8	38	1.41127	1.80266	0.391392		N	N	N	N	E	N	N	N	N	N	N	N	N	N	N	1.41127	3.92507	0.00431843	0.0191473	-2.30077	TRUE	FALSE	FALSE	1.80266	5.01362	0.00101045	0.00445975	-0.758272	TRUE	FALSE	FALSE	0.391392	1.08855	0.307809	0.562348	-6.17125
PPP1CA	P62136	PPP1CA	PPP1CA	Accession;Gene name	Serine/threonine-protein phosphatase PP1-alpha catalytic subunit OS=Homo sapiens OX=9606 GN=PPP1CA PE=1 SV=1	54	12	3	42	1.55239	1.94348	0.391099		N	R	N	N	N	N	N	N	N	N	N	N	N	N	N	1.55239	4.21446	0.00291324	0.0147066	-1.94093	TRUE	FALSE	FALSE	1.94348	5.27623	0.000740488	0.00367195	-0.477722	TRUE	FALSE	FALSE	0.391099	0.993192	0.349598	0.603726	-6.26807
RPL11	P62913	RPL11	RPL11	Accession;Gene name	60S ribosomal protein L11 OS=Homo sapiens OX=9606 GN=RPL11 PE=1 SV=2	51	2	2	13	0.803575	1.18941	0.385833		N	N	N	N	N	N	N	N	N	N	N	N	N	N	N	0.803575	4.39124	0.00127617	0.00914045	-1.32824	TRUE	FALSE	FALSE	1.18941	6.49968	6.15695e-05	0.000640779	1.8502	TRUE	FALSE	FALSE	0.385833	1.82596	0.0970917	0.286533	-5.22302
CUL4A	Q13619	CUL4A	CUL4A	Accession;Gene name	Cullin-4A OS=Homo sapiens OX=9606 GN=CUL4A PE=1 SV=3	9	5	5	6	0.872183	1.25791	0.385728		N	N	N	N	N	R		N	N	N	N	N	N	N	N	0.872183	4.32429	0.00141959	0.00937207	-1.43885	TRUE	FALSE	FALSE	1.25791	6.23673	8.68996e-05	0.00081396	1.48893	TRUE	FALSE	FALSE	0.385728	1.65623	0.127931	0.344943	-5.46919
PRKDC	P78527	PRKDC	PRKDC	Accession;Gene name	DNA-dependent protein kinase catalytic subunit OS=Homo sapiens OX=9606 GN=PRKDC PE=1 SV=3	249	97	97	29	0.981035	1.36613	0.385097		N	N	N	N	N	N	N	N	N	N	N	E	N	N	N	0.981035	1.96496	0.0777068	0.147996	-5.44101	FALSE	FALSE	FALSE	1.36613	2.73628	0.0209122	0.0413826	-4.16301	TRUE	FALSE	FALSE	0.385097	0.667989	0.519215	0.738495	-6.54727
TMPO (2)	P42166	TMPO	TMPO (1);TMPO (2);TMPO (3)	Accession;Gene name	Lamina-associated polypeptide 2, isoform alpha OS=Homo sapiens OX=9606 GN=TMPO PE=1 SV=2	78	11	2	23	0.126103	0.510363	0.38426		N	N	N	N	R	N	N	N	N	N	N	N	N	R	N	0.126103	0.49656	0.631087	0.705135	-7.05219	FALSE	FALSE	FALSE	0.510363	2.00967	0.074517	0.115474	-5.33272	FALSE	FALSE	FALSE	0.38426	1.3639	0.204865	0.441307	-5.85804
DYNC1H1	Q14204	DYNC1H1			Cytoplasmic dynein 1 heavy chain 1 OS=Homo sapiens OX=9606 GN=DYNC1H1 PE=1 SV=5	95	47	47	13	7.08711	7.46943	0.382322	logFC(H3K4me1vsControl) estimation failed and was imputed based on a single datapoint only; logFC(H3K4me3vsControl) estimation failed and was imputed based on a single datapoint only																					FALSE	TRUE	TRUE						FALSE	TRUE	TRUE	0.382322	1.21957	0.266928	0.517946	-6.021
EDF1	O60869	EDF1			Endothelial differentiation-related factor 1 OS=Homo sapiens OX=9606 GN=EDF1 PE=1 SV=1	20	4	4	27	1.18137	1.56291	0.381539																	1.18137	4.20859	0.00214616	0.0119105	-1.75928	TRUE	FALSE	FALSE	1.56291	5.5678	0.000316402	0.00208311	0.260423	TRUE	FALSE	FALSE	0.381539	1.22518	0.250807	0.502186	-6.02395
KTN1	Q86UP2	KTN1	KTN1	Accession;Gene name	Kinectin OS=Homo sapiens OX=9606 GN=KTN1 PE=1 SV=1	14	9	9	8	1.52226	1.90276	0.380496		N		N	N	N	N			N		N	N	N	R	N	1.52226	2.78988	0.0267958	0.0682519	-4.06638	FALSE	FALSE	FALSE	1.90276	3.95413	0.00545547	0.0144168	-2.49433	TRUE	FALSE	FALSE	0.380496	0.661556	0.529334	0.746845	-6.43566
ARF4	P18085	ARF4			ADP-ribosylation factor 4 OS=Homo sapiens OX=9606 GN=ARF4 PE=1 SV=3	24	7	5	44	1.14444	1.52194	0.377498																	1.14444	3.44279	0.00627435	0.0242935	-2.95736	TRUE	FALSE	FALSE	1.52194	4.57841	0.00100524	0.00445975	-1.05534	TRUE	FALSE	FALSE	0.377498	0.983471	0.348503	0.603726	-6.28319
CSRP2	Q16527	CSRP2			Cysteine and glycine-rich protein 2 OS=Homo sapiens OX=9606 GN=CSRP2 PE=1 SV=3	18	4	4	25	0.69728	1.07353	0.376253																	0.69728	2.20117	0.0521715	0.109848	-5.06571	FALSE	FALSE	FALSE	1.07353	3.38892	0.00683666	0.0173072	-3.03792	TRUE	FALSE	FALSE	0.376253	1.02862	0.327743	0.581993	-6.23852
DDX6	P26196	DDX6			Probable ATP-dependent RNA helicase DDX6 OS=Homo sapiens OX=9606 GN=DDX6 PE=1 SV=2	9	3	3	7	0.472584	0.848619	0.376035																	0.472584	0.839456	0.42288	0.527341	-6.70894	FALSE	FALSE	FALSE	0.848619	1.74061	0.115628	0.164098	-5.77444	FALSE	FALSE	FALSE	0.376035	0.597438	0.564894	0.780873	-6.48292
RBM22	Q9NW64	RBM22	RBM22	Accession;Gene name	Pre-mRNA-splicing factor RBM22 OS=Homo sapiens OX=9606 GN=RBM22 PE=1 SV=1	3	2	2	5	2.50564	2.88018	0.374536		N	N	N	N	E	E	N	N	N	N	N	N	N	N	N	2.50564	2.37373	0.0491844	0.105683	-4.71318	FALSE	FALSE	FALSE	2.88018	2.72854	0.0292782	0.0530785	-4.1753	FALSE	FALSE	FALSE	0.374536	0.365738	0.725318	0.859238	-6.70952
RACK1	P63244	RACK1			Receptor of activated protein C kinase 1 OS=Homo sapiens OX=9606 GN=RACK1 PE=1 SV=3	184	16	16	67	0.122065	0.495495	0.37343																	0.122065	0.254007	0.804622	0.85351	-7.19088	FALSE	FALSE	FALSE	0.495495	1.03108	0.326723	0.391789	-6.66397	FALSE	FALSE	FALSE	0.37343	0.672969	0.516172	0.73655	-6.54381
XRN2	Q9H0D6	XRN2	XRN2	Accession;Gene name	5'-3' exoribonuclease 2 OS=Homo sapiens OX=9606 GN=XRN2 PE=1 SV=1	15	3	3	4	0.876681	1.24347	0.366787		N	N	N	N	N	N	N	N	N	N	N	N	N	N	N	0.876681	2.53793	0.0294045	0.0733361	-4.5088	FALSE	FALSE	FALSE	1.24347	3.59976	0.00482656	0.0133432	-2.67985	TRUE	FALSE	FALSE	0.366787	0.919567	0.379383	0.633341	-6.34368
G3BP2	Q9UN86	G3BP2			Ras GTPase-activating protein-binding protein 2 OS=Homo sapiens OX=9606 GN=G3BP2 PE=1 SV=2	31	5	4	12	1.20939	1.57465	0.365255																	1.20939	4.00323	0.00244683	0.0129468	-1.99422	TRUE	FALSE	FALSE	1.57465	5.21227	0.000379336	0.00233416	-0.0439658	TRUE	FALSE	FALSE	0.365255	1.04706	0.319439	0.57528	-6.21991
NIFK	Q9BYG3	NIFK	NIFK	Accession;Gene name	MKI67 FHA domain-interacting nucleolar phosphoprotein OS=Homo sapiens OX=9606 GN=NIFK PE=1 SV=1	13	3	3	11	0.264446	0.626098	0.361652		N	N	N	N	N	N	N	N	N	N	N	N	N	N	N	0.264446	0.881127	0.39868	0.506202	-6.8173	FALSE	FALSE	FALSE	0.626098	2.08614	0.0631964	0.100708	-5.2402	FALSE	FALSE	FALSE	0.361652	1.04357	0.320955	0.575754	-6.22348
SVIL	O95425	SVIL			Supervillin OS=Homo sapiens OX=9606 GN=SVIL PE=1 SV=2	3	2	2	1	1.37672	1.73822	0.361498	logFC(H3K4me1vsControl) estimation was based on a single datapoint only; logFC(H3K4me3vsH3K4me1) estimation was based on a single datapoint only																1.37672	3.27908	0.0413899	0.0929886	-3.68395	FALSE	FALSE	TRUE	1.73822	5.07056	0.0121752	0.0261162	-2.39478	TRUE	FALSE	FALSE	0.361498	0.861017	0.448092	0.687387	-5.96334
SERBP1	Q8NC51	SERBP1			Plasminogen activator inhibitor 1 RNA-binding protein OS=Homo sapiens OX=9606 GN=SERBP1 PE=1 SV=2	82	12	12	32	1.32263	1.68084	0.35822																	1.32263	6.82592	4.06481e-05	0.00189239	2.27833	TRUE	FALSE	FALSE	1.68084	8.67466	4.87375e-06	0.000132501	4.50088	TRUE	FALSE	FALSE	0.35822	1.60105	0.139707	0.357066	-5.54631
RPSA	P08865	RPSA	RPSA	Accession;Gene name	40S ribosomal protein SA OS=Homo sapiens OX=9606 GN=RPSA PE=1 SV=4	69	6	6	32	0.74014	1.09385	0.353706										N							0.74014	4.34529	0.00137287	0.00921924	-1.4041	TRUE	FALSE	FALSE	1.09385	6.42186	6.81162e-05	0.000667697	1.74426	TRUE	FALSE	FALSE	0.353706	1.79836	0.101593	0.292788	-5.26391
RBPMS	Q93062	RBPMS			RNA-binding protein with multiple splicing OS=Homo sapiens OX=9606 GN=RBPMS PE=1 SV=1	2	2	2	13	inf	inf	0.351132	logFC(H3K4me1vsControl) estimation failed and was imputed; logFC(H3K4me3vsControl) estimation failed and was imputed																					FALSE	TRUE	FALSE						FALSE	TRUE	FALSE	0.351132	0.498664	0.644005	0.826785	-6.43695
RPS2	P15880	RPS2	RPS2	Accession;Gene name	40S ribosomal protein S2 OS=Homo sapiens OX=9606 GN=RPS2 PE=1 SV=2	243	16	16	56	0.647526	0.989276	0.341751		N	N	N	N	N	N	N	N	N	N	N	N	N	N	N	0.647526	3.12297	0.0105142	0.0351356	-3.49292	TRUE	FALSE	FALSE	0.989276	4.7712	0.000705566	0.00362678	-0.702923	TRUE	FALSE	FALSE	0.341751	1.42741	0.18321	0.417207	-5.77841
S100A14	Q9HCY8	S100A14			Protein S100-A14 OS=Homo sapiens OX=9606 GN=S100A14 PE=1 SV=1	12	3	3	32	0.496346	0.830373	0.334027																	0.496346	0.868428	0.40546	0.512482	-6.82838	FALSE	FALSE	FALSE	0.830373	1.45285	0.176821	0.230143	-6.16931	FALSE	FALSE	FALSE	0.334027	0.506129	0.623704	0.811	-6.64693
FLNA	P21333	FLNA			Filamin-A OS=Homo sapiens OX=9606 GN=FLNA PE=1 SV=4	850	125	112	64	0.392675	0.726437	0.333762																	0.392675	1.80908	0.099823	0.176109	-5.6767	FALSE	FALSE	FALSE	0.726437	3.34674	0.00716224	0.0177061	-3.09501	TRUE	FALSE	FALSE	0.333762	1.33165	0.21183	0.450845	-5.89886
SEPTIN11	Q9NVA2	SEPTIN11			Septin-11 OS=Homo sapiens OX=9606 GN=SEPTIN11 PE=1 SV=3	29	11	10	32	-0.52513	-0.192119	0.333011																	-0.52513	-0.976866	0.354078	0.462177	-6.68543	FALSE	FALSE	FALSE	-0.192119	-0.357387	0.729012	0.78188	-7.10666	FALSE	FALSE	FALSE	0.333011	0.55839	0.590153	0.791976	-6.61617
SARNP	P82979	SARNP	SARNP	Accession;Gene name	SAP domain-containing ribonucleoprotein OS=Homo sapiens OX=9606 GN=SARNP PE=1 SV=3	21	5	5	28	0.584904	0.917698	0.332794																	0.584904	2.95443	0.014067	0.0433388	-3.78568	TRUE	FALSE	FALSE	0.917698	4.63541	0.000869967	0.00402957	-0.921198	TRUE	FALSE	FALSE	0.332794	1.45578	0.175391	0.407855	-5.74166
DSG1	Q02413	DSG1	DSG1	Accession;Gene name	Desmoglein-1 OS=Homo sapiens OX=9606 GN=DSG1 PE=1 SV=2	199	21	21	28	0.753077	1.08579	0.332711		N		N	N	N	N			N		N	N	N	N	N	0.753077	3.27287	0.00812666	0.0295694	-3.23228	TRUE	FALSE	FALSE	1.08579	4.71884	0.000764688	0.00372413	-0.78681	TRUE	FALSE	FALSE	0.332711	1.25224	0.238303	0.485985	-5.99428
PRDX1	Q06830	PRDX1	PRDX1/PRDX4	Accession;Gene name	Peroxiredoxin-1 OS=Homo sapiens OX=9606 GN=PRDX1 PE=1 SV=1	21	6	4	35	0.900754	1.22785	0.3271			N						N	N	N	N				N	0.900754	2.38444	0.0382509	0.0891653	-4.76562	FALSE	FALSE	FALSE	1.22785	3.25032	0.0086823	0.0203877	-3.27934	TRUE	FALSE	FALSE	0.3271	0.749878	0.470552	0.703509	-6.48729
LRRC59	Q96AG4	LRRC59	LRRC59	Accession;Gene name	Leucine-rich repeat-containing protein 59 OS=Homo sapiens OX=9606 GN=LRRC59 PE=1 SV=1	122	12	12	46	0.24411	0.568662	0.324552		N	N	N	N	N	N			N		N	N	N	R	N	0.24411	0.595232	0.564876	0.652292	-7.03562	FALSE	FALSE	FALSE	0.568662	1.38661	0.195605	0.249086	-6.25488	FALSE	FALSE	FALSE	0.324552	0.685354	0.50865	0.731064	-6.53508
DDX27	Q96GQ7	DDX27	DDX27	Accession;Gene name	Probable ATP-dependent RNA helicase DDX27 OS=Homo sapiens OX=9606 GN=DDX27 PE=1 SV=2	31	8	8	10	0.323311	0.646036	0.322725		N	N	N	N	N	N	N	N	N	N	N	N	N	N	N	0.323311	1.52058	0.158598	0.253635	-6.08844	FALSE	FALSE	FALSE	0.646036	3.0384	0.0121658	0.0261162	-3.63084	TRUE	FALSE	FALSE	0.322725	1.31447	0.217342	0.458513	-5.91986
NCCRP1	Q6ZVX7	NCCRP1			F-box only protein 50 OS=Homo sapiens OX=9606 GN=NCCRP1 PE=1 SV=1	12	3	3	10	0.806191	1.12862	0.322429																	0.806191	1.66603	0.126585	0.21029	-5.88662	FALSE	FALSE	FALSE	1.12862	2.33234	0.0418104	0.0707755	-4.84257	FALSE	FALSE	FALSE	0.322429	0.577044	0.576631	0.785146	-6.60642
SMU1	Q2TAY7	SMU1	SMU1	Accession;Gene name	WD40 repeat-containing protein SMU1 OS=Homo sapiens OX=9606 GN=SMU1 PE=1 SV=2	3	2	2	5	-0.15039	0.170618	0.321008	logFC(H3K4me1vsControl) estimation was based on a single datapoint only; logFC(H3K4me3vsControl) estimation was based on a single datapoint only; logFC(H3K4me3vsH3K4me1) estimation was based on a single datapoint only	N	N	N	N	E	E	N	N	N	N	N	N	N	E	N	-0.15039	-0.357878	0.737821	0.79883	-6.6946	FALSE	FALSE	TRUE	0.170618	0.406014	0.704711	0.760449	-6.66341	FALSE	FALSE	TRUE	0.321008	0.60391	0.577228	0.785146	-6.03888
EEF2	P13639	EEF2			Elongation factor 2 OS=Homo sapiens OX=9606 GN=EEF2 PE=1 SV=4	158	33	32	44	1.1168	1.43769	0.320885																	1.1168	6.45742	6.50361e-05	0.00247338	1.78545	TRUE	FALSE	FALSE	1.43769	8.3128	7.17485e-06	0.000164898	4.09841	TRUE	FALSE	FALSE	0.320885	1.6068	0.138435	0.357066	-5.53834
KANK2	Q63ZY3	KANK2			KN motif and ankyrin repeat domain-containing protein 2 OS=Homo sapiens OX=9606 GN=KANK2 PE=1 SV=1	15	8	8	13	-0.249632	0.0708661	0.320498																	-0.249632	-0.931086	0.373225	0.479697	-6.77182	FALSE	FALSE	FALSE	0.0708661	0.264319	0.796774	0.844881	-7.17848	FALSE	FALSE	FALSE	0.320498	1.03525	0.324364	0.578874	-6.23222
DMBT1	Q9UGM3	DMBT1			Deleted in malignant brain tumors 1 protein OS=Homo sapiens OX=9606 GN=DMBT1 PE=1 SV=2	2	2	2	8	-1.00335	-0.684627	0.318725																	-1.00335	-0.609319	0.56148	0.64989	-6.84791	FALSE	FALSE	FALSE	-0.684627	-0.415763	0.689981	0.749959	-6.94664	FALSE	FALSE	FALSE	0.318725	0.162902	0.875179	0.939008	-6.56979
RTRAF	Q9Y224	RTRAF	RTRAF	Accession;Gene name	RNA transcription, translation and transport factor protein OS=Homo sapiens OX=9606 GN=RTRAF PE=1 SV=1	28	9	9	47	1.00404	1.32106	0.317021			N		N				N	N		N			N	N	1.00404	4.48257	0.00110471	0.00841589	-1.17826	TRUE	FALSE	FALSE	1.32106	5.89792	0.000137319	0.00112388	1.00924	TRUE	FALSE	FALSE	0.317021	1.22573	0.247717	0.498269	-6.02518
PBRM1	Q86U86	PBRM1	PBRM1	Accession;Gene name	Protein polybromo-1 OS=Homo sapiens OX=9606 GN=PBRM1 PE=1 SV=1	21	10	10	6	2.58259	2.89862	0.316034		N	N	N	N	SR	SR	N	N	N	N	N	N	N	N	N	2.58259	5.0751	0.00142035	0.00937207	-0.976903	TRUE	FALSE	FALSE	2.89862	5.69614	0.000727085	0.00366204	-0.251577	TRUE	FALSE	FALSE	0.316034	0.640158	0.542363	0.759135	-6.5597
CCDC124	Q96CT7	CCDC124			Coiled-coil domain-containing protein 124 OS=Homo sapiens OX=9606 GN=CCDC124 PE=1 SV=1	5	2	2	13	1.14033	1.45298	0.312654																	1.14033	4.51944	0.00104253	0.00831096	-1.11799	TRUE	FALSE	FALSE	1.45298	5.75858	0.000166504	0.00129242	0.807268	TRUE	FALSE	FALSE	0.312654	1.07312	0.307831	0.562348	-6.19324
FLNB	O75369	FLNB			Filamin-B OS=Homo sapiens OX=9606 GN=FLNB PE=1 SV=2	161	47	36	25	0.653072	0.965525	0.312453																	0.653072	3.30022	0.007755	0.0283785	-3.18477	TRUE	FALSE	FALSE	0.965525	4.87916	0.000598452	0.00325481	-0.531153	TRUE	FALSE	FALSE	0.312453	1.3674	0.200735	0.436748	-5.85456
RBM14	Q96PK6	RBM14	RBM14/RBM14-RBM4	Accession;Gene name	RNA-binding protein 14 OS=Homo sapiens OX=9606 GN=RBM14 PE=1 SV=2	44	14	14	25	0.851179	1.16345	0.312267		N	R	N	N	N	E	N	N	N	N	N	N	N	N	N	0.851179	4.73274	0.000748494	0.0071277	-0.772849	TRUE	FALSE	FALSE	1.16345	6.46901	6.40647e-05	0.000644104	1.80855	TRUE	FALSE	FALSE	0.312267	1.50365	0.162843	0.393206	-5.67857
HAL	P42357	HAL			Histidine ammonia-lyase OS=Homo sapiens OX=9606 GN=HAL PE=1 SV=1	3	2	2	4	1.07378	1.38424	0.310458																	1.07378	2.25835	0.0502181	0.107325	-4.95663	FALSE	FALSE	FALSE	1.38424	2.91129	0.0172155	0.0345539	-3.88377	TRUE	FALSE	FALSE	0.310458	0.588558	0.570584	0.782321	-6.59787
TNC	P24821	TNC			Tenascin OS=Homo sapiens OX=9606 GN=TNC PE=1 SV=3	88	36	36	22	-0.285877	0.0234935	0.30937																	-0.285877	-0.756335	0.46872	0.564349	-6.88	FALSE	FALSE	FALSE	0.0234935	0.0621559	0.951793	0.963219	-7.17456	FALSE	FALSE	FALSE	0.30937	0.737778	0.479382	0.711139	-6.4945
CSRP1	P21291	CSRP1			Cysteine and glycine-rich protein 1 OS=Homo sapiens OX=9606 GN=CSRP1 PE=1 SV=3	49	10	10	64	0.389057	0.696891	0.307834																	0.389057	1.7851	0.103824	0.182018	-5.71242	FALSE	FALSE	FALSE	0.696891	3.19752	0.0092483	0.0214894	-3.35427	TRUE	FALSE	FALSE	0.307834	1.2232	0.248635	0.498972	-6.02811
COL1A1	P02452	COL1A1			Collagen alpha-1(I) chain OS=Homo sapiens OX=9606 GN=COL1A1 PE=1 SV=5	209	43	43	43	-1.5788	-1.27228	0.306515																	-1.5788	-2.16375	0.0556759	0.115307	-5.12676	FALSE	FALSE	FALSE	-1.27228	-1.74367	0.111729	0.15991	-5.76512	FALSE	FALSE	FALSE	0.306515	0.363799	0.723559	0.858311	-6.71286
LDHA	P00338	LDHA			L-lactate dehydrogenase A chain OS=Homo sapiens OX=9606 GN=LDHA PE=1 SV=2	24	8	7	25	1.2353	1.53437	0.299065																	1.2353	1.92594	0.0901477	0.164583	-5.48336	FALSE	FALSE	FALSE	1.53437	2.09192	0.0696793	0.109589	-5.09772	FALSE	FALSE	FALSE	0.299065	0.375916	0.716716	0.854346	-6.59672
UCHL1	P09936	UCHL1			Ubiquitin carboxyl-terminal hydrolase isozyme L1 OS=Homo sapiens OX=9606 GN=UCHL1 PE=1 SV=2	9	3	3	22	0.304059	0.602002	0.297943																	0.304059	1.0377	0.323497	0.436539	-6.66698	FALSE	FALSE	FALSE	0.602002	2.05453	0.0665862	0.105314	-5.29005	FALSE	FALSE	FALSE	0.297943	0.880601	0.398905	0.654289	-6.37914
SND1	Q7KZF4	SND1			Staphylococcal nuclease domain-containing protein 1 OS=Homo sapiens OX=9606 GN=SND1 PE=1 SV=1	316	36	36	49	0.534124	0.830788	0.296664																	0.534124	3.10881	0.0107739	0.0356859	-3.51753	TRUE	FALSE	FALSE	0.830788	4.8355	0.000639527	0.00336951	-0.600422	TRUE	FALSE	FALSE	0.296664	1.49536	0.164959	0.393206	-5.68959
PHF6	Q8IWS0	PHF6	PHF6	Accession;Gene name	PHD finger protein 6 OS=Homo sapiens OX=9606 GN=PHF6 PE=1 SV=1	5	2	2	4	0.559805	0.855381	0.295576		N	N	N	N	N	N	N		N	N	N	R	N	N	N	0.559805	3.11298	0.0106966	0.0355706	-3.51027	TRUE	FALSE	FALSE	0.855381	4.75663	0.000721516	0.00366204	-0.72623	TRUE	FALSE	FALSE	0.295576	1.42344	0.18433	0.418671	-5.78352
RPS12	P25398	RPS12	RPS12	Accession;Gene name	40S ribosomal protein S12 OS=Homo sapiens OX=9606 GN=RPS12 PE=1 SV=3	41	6	6	53	0.641483	0.934464	0.292981		N	N	N	N	N	N	N	N	N	N	N	N	N	N	N	0.641483	3.82876	0.00318016	0.0153198	-2.27288	TRUE	FALSE	FALSE	0.934464	5.57745	0.000214767	0.00154742	0.54059	TRUE	FALSE	FALSE	0.292981	1.51441	0.160134	0.38991	-5.66421
MYH10	P35580	MYH10			Myosin-10 OS=Homo sapiens OX=9606 GN=MYH10 PE=1 SV=3	336	64	44	39	0.915791	1.20681	0.291017																	0.915791	2.39646	0.0400428	0.0909448	-4.73548	FALSE	FALSE	FALSE	1.20681	3.158	0.0115395	0.025267	-3.47689	TRUE	FALSE	FALSE	0.291017	0.686444	0.509673	0.731064	-6.53243
GNB1	P62873	GNB1			Guanine nucleotide-binding protein G(I)/G(S)/G(T) subunit beta-1 OS=Homo sapiens OX=9606 GN=GNB1 PE=1 SV=3	2	2	2	10	0.551938	0.842902	0.290964																	0.551938	2.07292	0.070851	0.140031	-5.13151	FALSE	FALSE	FALSE	0.842902	3.62011	0.00644056	0.016553	-2.8199	TRUE	FALSE	FALSE	0.290964	1.00749	0.342335	0.599427	-6.14647
MYLK	Q15746	MYLK			Myosin light chain kinase, smooth muscle OS=Homo sapiens OX=9606 GN=MYLK PE=1 SV=4	73	34	34	23	0.163645	0.454351	0.290706	logFC(H3K4me1vsControl) estimation failed and was imputed; logFC(H3K4me3vsControl) estimation failed and was imputed																					FALSE	TRUE	FALSE						FALSE	TRUE	FALSE	0.290706	0.296172	0.777034	0.883239	-6.62427
HMGN2	P05204	HMGN2	HMGN2	Accession;Gene name	Non-histone chromosomal protein HMG-17 OS=Homo sapiens OX=9606 GN=HMGN2 PE=1 SV=3	4	2	2	32	-0.459603	-0.16927	0.290333		N	N	N	N	N	N	N	N	N	N	N	N	N	N	N	-0.459603	-0.719321	0.488364	0.582976	-6.95012	FALSE	FALSE	FALSE	-0.16927	-0.264923	0.796433	0.844881	-7.17824	FALSE	FALSE	FALSE	0.290333	0.39352	0.702171	0.84993	-6.70081
PKP1	Q13835	PKP1			Plakophilin-1 OS=Homo sapiens OX=9606 GN=PKP1 PE=1 SV=2	50	12	12	17	1.00453	1.29479	0.29026																	1.00453	3.07711	0.0116585	0.0375761	-3.58681	TRUE	FALSE	FALSE	1.29479	3.96625	0.0026438	0.008572	-2.05977	TRUE	FALSE	FALSE	0.29026	0.770015	0.459042	0.693296	-6.47159
LASP1	Q14847	LASP1			LIM and SH3 domain protein 1 OS=Homo sapiens OX=9606 GN=LASP1 PE=1 SV=2	34	11	11	42	-0.934407	-0.645165	0.289242																	-0.934407	-1.06267	0.312846	0.429075	-6.64088	FALSE	FALSE	FALSE	-0.645165	-0.733727	0.479914	0.545975	-6.92971	FALSE	FALSE	FALSE	0.289242	0.284875	0.781535	0.886412	-6.74036
RRBP1	Q9P2E9	RRBP1	RRBP1	Accession;Gene name	Ribosome-binding protein 1 OS=Homo sapiens OX=9606 GN=RRBP1 PE=1 SV=5	395	54	54	44	-0.269609	0.0165968	0.286206		N		N	N	N	N			N		N	N	N	N	N	-0.269609	-1.13097	0.283838	0.400292	-6.56822	FALSE	FALSE	FALSE	0.0165968	0.0696209	0.945835	0.95834	-7.21384	FALSE	FALSE	FALSE	0.286206	1.03974	0.322367	0.577109	-6.22766
EMILIN1	Q9Y6C2	EMILIN1			EMILIN-1 OS=Homo sapiens OX=9606 GN=EMILIN1 PE=1 SV=3	77	27	27	34	0.0638053	0.348637	0.284832																	0.0638053	0.0836981	0.934943	0.947379	-7.22223	FALSE	FALSE	FALSE	0.348637	0.457333	0.657177	0.717617	-7.10328	FALSE	FALSE	FALSE	0.284832	0.323577	0.752904	0.874124	-6.72769
IGHA1	P01876	IGHA1			Immunoglobulin heavy constant alpha 1 OS=Homo sapiens OX=9606 GN=IGHA1 PE=1 SV=2	7	3	2	10	-0.439037	-0.161954	0.277083																	-0.439037	-0.36996	0.720979	0.782617	-7.11037	FALSE	FALSE	FALSE	-0.161954	-0.119342	0.907936	0.927746	-7.03549	FALSE	FALSE	FALSE	0.277083	0.188244	0.855356	0.926683	-6.65467
ELAVL1	Q15717	ELAVL1	ELAVL1	Accession;Gene name	ELAV-like protein 1 OS=Homo sapiens OX=9606 GN=ELAVL1 PE=1 SV=2	57	10	10	34	2.10727	2.38433	0.277059		N	E	N	N	E	E	N	N	N	N	N	N	N	E	N	2.10727	4.10144	0.0021262	0.0118784	-1.84288	TRUE	FALSE	FALSE	2.38433	4.64068	0.000913706	0.00416354	-0.955752	TRUE	FALSE	FALSE	0.277059	0.467002	0.650478	0.828652	-6.66712
CHD4	Q14839	CHD4	CHD4	Accession;Gene name	Chromodomain-helicase-DNA-binding protein 4 OS=Homo sapiens OX=9606 GN=CHD4 PE=1 SV=2	31	11	11	7	1.58144	1.85842	0.276978		N	SR	E	SE	SR	R	N	SR	R	N	N	R	N	R	N	1.58144	3.05872	0.0120305	0.0382954	-3.6185	TRUE	FALSE	FALSE	1.85842	3.59443	0.00486951	0.013415	-2.68894	TRUE	FALSE	FALSE	0.276978	0.463941	0.652595	0.828947	-6.66863
EIF4H	Q15056	EIF4H			Eukaryotic translation initiation factor 4H OS=Homo sapiens OX=9606 GN=EIF4H PE=1 SV=5	8	3	3	14	0.869853	1.14573	0.275873																	0.869853	2.59801	0.026522	0.0682184	-4.40732	FALSE	FALSE	FALSE	1.14573	3.42196	0.0064978	0.0166494	-2.98419	TRUE	FALSE	FALSE	0.275873	0.713566	0.491765	0.721639	-6.51466
EIF5A	P63241	EIF5A			Eukaryotic translation initiation factor 5A-1 OS=Homo sapiens OX=9606 GN=EIF5A PE=1 SV=2	69	10	10	68	0.0767821	0.351042	0.27426																	0.0767821	0.273931	0.789601	0.84184	-7.18523	FALSE	FALSE	FALSE	0.351042	1.25239	0.238361	0.295933	-6.42004	FALSE	FALSE	FALSE	0.27426	0.84737	0.416214	0.657483	-6.40824
ATXN2L	Q8WWM7	ATXN2L			Ataxin-2-like protein OS=Homo sapiens OX=9606 GN=ATXN2L PE=1 SV=2	6	3	3	3	1.48247	1.75407	0.271604	logFC(H3K4me1vsControl) estimation failed and was imputed; logFC(H3K4me3vsControl) estimation failed and was imputed																					FALSE	TRUE	FALSE						FALSE	TRUE	FALSE	0.271604	0.314474	0.762289	0.877063	-6.61903
TOP2B	Q02880	TOP2B	TOP2B (1);TOP2B (2)	Accession;Gene name	DNA topoisomerase 2-beta OS=Homo sapiens OX=9606 GN=TOP2B PE=1 SV=3	245	34	24	24	0.414218	0.683081	0.268863		SE	SR	N	N	R	R	N	N	R	N	N	N	N	N	N	0.414218	1.09586	0.298756	0.416054	-6.6058	FALSE	FALSE	FALSE	0.683081	1.80716	0.100778	0.147237	-5.67146	FALSE	FALSE	FALSE	0.268863	0.616007	0.551612	0.76963	-6.58206
NACA	Q13765	NACA			Nascent polypeptide-associated complex subunit alpha OS=Homo sapiens OX=9606 GN=NACA PE=1 SV=1	39	4	4	26	0.784389	1.05302	0.268634																	0.784389	4.49156	0.00108919	0.00837868	-1.16355	TRUE	FALSE	FALSE	1.05302	6.02981	0.000114704	0.00099593	1.19788	TRUE	FALSE	FALSE	0.268634	1.33216	0.21167	0.450845	-5.89824
CPSF6	Q16630	CPSF6			Cleavage and polyadenylation specificity factor subunit 6 OS=Homo sapiens OX=9606 GN=CPSF6 PE=1 SV=2	8	4	4	10	0.564026	0.831989	0.267964																	0.564026	0.957654	0.375041	0.481293	-6.45538	FALSE	FALSE	FALSE	0.831989	1.57005	0.167211	0.219905	-5.84944	FALSE	FALSE	FALSE	0.267964	0.466209	0.657432	0.829541	-6.55175
TMEM214	Q6NUQ4	TMEM214	TMEM214	Accession;Gene name	Transmembrane protein 214 OS=Homo sapiens OX=9606 GN=TMEM214 PE=1 SV=2	17	7	7	12	1.03861	1.30558	0.266969		N		N	N	N	N			N		N	N	N	N	N	1.03861	5.62208	0.000201627	0.00367098	0.598865	TRUE	FALSE	FALSE	1.30558	7.0672	3.0155e-05	0.000368416	2.59819	TRUE	FALSE	FALSE	0.266969	1.25152	0.238556	0.485985	-5.99513
EEF1B2	P24534	EEF1B2			Elongation factor 1-beta OS=Homo sapiens OX=9606 GN=EEF1B2 PE=1 SV=3	9	4	3	25	1.10264	1.36929	0.266658																	1.10264	1.6211	0.165573	0.261793	-5.631	FALSE	FALSE	FALSE	1.36929	2.20528	0.0782455	0.120193	-4.94886	FALSE	FALSE	FALSE	0.266658	0.429459	0.685363	0.840215	-6.56739
RPF2	Q9H7B2	RPF2	RPF2	Accession;Gene name	Ribosome production factor 2 homolog OS=Homo sapiens OX=9606 GN=RPF2 PE=1 SV=2	38	7	7	27	0.343291	0.60824	0.264949			N	N						N		N			N	N	0.343291	1.07914	0.30572	0.422939	-6.62364	FALSE	FALSE	FALSE	0.60824	1.91201	0.0847494	0.127947	-5.51291	FALSE	FALSE	FALSE	0.264949	0.721288	0.487158	0.717273	-6.50899
TRAM1	Q15629	TRAM1	TRAM1	Accession;Gene name	Translocating chain-associated membrane protein 1 OS=Homo sapiens OX=9606 GN=TRAM1 PE=1 SV=3	4	2	2	4	1.28737	1.55146	0.264089		N	N	N	N	N	N	N		N	N	N	N	N	N	N	1.28737	2.79342	0.0189565	0.0527954	-4.07447	FALSE	FALSE	FALSE	1.55146	3.36646	0.00713421	0.0176886	-3.07952	TRUE	FALSE	FALSE	0.264089	0.496266	0.630401	0.817376	-6.65216
THYN1	Q9P016	THYN1	THYN1	Accession;Gene name	Thymocyte nuclear protein 1 OS=Homo sapiens OX=9606 GN=THYN1 PE=1 SV=1	13	2	2	7	-0.13396	0.128766	0.262727		N		N	N	N	N			N		N	N	N		N	-0.13396	-0.481542	0.640284	0.7117	-7.10085	FALSE	FALSE	FALSE	0.128766	0.462872	0.653163	0.714159	-7.10071	FALSE	FALSE	FALSE	0.262727	0.817887	0.432092	0.675816	-6.43315
PRDX2	P32119	PRDX2			Peroxiredoxin-2 OS=Homo sapiens OX=9606 GN=PRDX2 PE=1 SV=5	23	7	6	31	0.569902	0.830446	0.260544																	0.569902	1.64945	0.129979	0.214836	-5.91018	FALSE	FALSE	FALSE	0.830446	2.40353	0.0370218	0.0643493	-4.72464	FALSE	FALSE	FALSE	0.260544	0.653056	0.528405	0.746845	-6.55753
EIF3C	Q99613	EIF3C			Eukaryotic translation initiation factor 3 subunit C OS=Homo sapiens OX=9606 GN=EIF3C PE=1 SV=1	40	12	12	16	1.04242	1.30008	0.257662																	1.04242	4.31867	0.00143238	0.00937763	-1.44816	TRUE	FALSE	FALSE	1.30008	5.38615	0.000282422	0.00190465	0.25384	TRUE	FALSE	FALSE	0.257662	0.924462	0.376498	0.630365	-6.33965
RPL10A	P62906	RPL10A	RPL10A	Accession;Gene name	60S ribosomal protein L10a OS=Homo sapiens OX=9606 GN=RPL10A PE=1 SV=2	102	7	7	33	1.02625	1.28116	0.254909		N	N	N	N	N	N	N	N	N	N	N	N	N	N	N	1.02625	5.82158	0.000152559	0.00314445	0.891195	TRUE	FALSE	FALSE	1.28116	7.26759	2.3657e-05	0.000306813	2.85228	TRUE	FALSE	FALSE	0.254909	1.25228	0.238289	0.485985	-5.99423
PKM	P14618	PKM	PKM	Accession;Gene name	Pyruvate kinase PKM OS=Homo sapiens OX=9606 GN=PKM PE=1 SV=4	143	25	25	57	0.770264	1.02326	0.252992																	0.770264	2.97578	0.0135567	0.0423083	-3.74863	TRUE	FALSE	FALSE	1.02326	3.95317	0.00258965	0.00844049	-2.05243	TRUE	FALSE	FALSE	0.252992	0.846444	0.41663	0.657483	-6.40912
TAF15	Q92804	TAF15	TAF15	Accession;Gene name	TATA-binding protein-associated factor 2N OS=Homo sapiens OX=9606 GN=TAF15 PE=1 SV=1	59	4	2	11	0.0724464	0.324211	0.251765		N	N	N	N	N	E	N	N	N	N	N	N	N	N	N	0.0724464	0.0455777	0.964542	0.970466	-7.22492	FALSE	FALSE	FALSE	0.324211	0.203969	0.842457	0.882668	-7.19378	FALSE	FALSE	FALSE	0.251765	0.137171	0.89361	0.943023	-6.77404
PARP1	P09874	PARP1	PARP1	Accession;Gene name	Poly [ADP-ribose] polymerase 1 OS=Homo sapiens OX=9606 GN=PARP1 PE=1 SV=4	193	29	29	36	0.167952	0.415029	0.247076		N	E	N	N	N	N	N	N	N	N	N	N	N	N	N	0.167952	1.07133	0.308598	0.425337	-6.63229	FALSE	FALSE	FALSE	0.415029	2.64738	0.0239556	0.0456891	-4.30599	TRUE	FALSE	FALSE	0.247076	1.3649	0.201497	0.43698	-5.8577
DHX9	Q08211	DHX9	DHX9	Accession;Gene name	ATP-dependent RNA helicase A OS=Homo sapiens OX=9606 GN=DHX9 PE=1 SV=4	355	41	41	37	0.904725	1.15079	0.246068		N	N	N	N	N	N	N	N	N	N	N	N	N	N	N	0.904725	5.40624	0.000274348	0.00390262	0.276218	TRUE	FALSE	FALSE	1.15079	6.87663	3.81532e-05	0.000440591	2.35176	TRUE	FALSE	FALSE	0.246068	1.2734	0.230999	0.478887	-5.96927
CRTAP	O75718	CRTAP			Cartilage-associated protein OS=Homo sapiens OX=9606 GN=CRTAP PE=1 SV=1	4	3	3	9	1.64998	1.89385	0.24387	logFC(H3K4me1vsControl) estimation was based on a single datapoint only; logFC(H3K4me3vsH3K4me1) estimation was based on a single datapoint only																1.64998	2.84336	0.0647	0.130333	-4.14409	FALSE	FALSE	TRUE	1.89385	3.9971	0.0275438	0.0504429	-3.28122	FALSE	FALSE	FALSE	0.24387	0.420254	0.702324	0.84993	-6.27567
ANP32B	Q92688	ANP32B			Acidic leucine-rich nuclear phosphoprotein 32 family member B OS=Homo sapiens OX=9606 GN=ANP32B PE=1 SV=1	8	3	3	13	0.244112	0.487508	0.243396																	0.244112	0.75018	0.470374	0.565529	-6.9266	FALSE	FALSE	FALSE	0.487508	1.49816	0.16488	0.217518	-6.1093	FALSE	FALSE	FALSE	0.243396	0.64777	0.531678	0.74895	-6.56112
EIF3A	Q14152	EIF3A			Eukaryotic translation initiation factor 3 subunit A OS=Homo sapiens OX=9606 GN=EIF3A PE=1 SV=1	83	22	22	19	0.965431	1.2084	0.242973																	0.965431	2.19034	0.053227	0.11179	-5.08386	FALSE	FALSE	FALSE	1.2084	2.74159	0.0207225	0.0411037	-4.15395	TRUE	FALSE	FALSE	0.242973	0.477396	0.643312	0.826785	-6.6619
HSPD1	P10809	HSPD1	HSPD1	Accession;Gene name	60 kDa heat shock protein, mitochondrial OS=Homo sapiens OX=9606 GN=HSPD1 PE=1 SV=2	5	3	3	8	1.03475	1.27715	0.242397		E	E	N	R	N	N	N	N	N	N	N	N	N	N	N	1.03475	2.16216	0.0587611	0.11981	-5.00869	FALSE	FALSE	FALSE	1.27715	3.0815	0.0130569	0.0275863	-3.64047	TRUE	FALSE	FALSE	0.242397	0.453026	0.661219	0.830302	-6.56331
P0DOX7	P0DOX7				Immunoglobulin kappa light chain OS=Homo sapiens OX=9606 PE=1 SV=1	11	2	2	14	2.08742	2.32828	0.240863																	2.08742	8.42024	6.388e-06	0.000535314	4.21358	TRUE	FALSE	FALSE	2.32828	9.39184	2.34771e-06	7.91646e-05	5.25848	TRUE	FALSE	FALSE	0.240863	0.841426	0.419308	0.660523	-6.41341
AP2M1	Q96CW1	AP2M1			AP-2 complex subunit mu OS=Homo sapiens OX=9606 GN=AP2M1 PE=1 SV=2	27	11	11	30	0.533907	0.772765	0.238858																	0.533907	2.81626	0.0178721	0.0512906	-4.02483	FALSE	FALSE	FALSE	0.772765	4.0762	0.00211755	0.00728611	-1.84456	TRUE	FALSE	FALSE	0.238858	1.09113	0.3002	0.552042	-6.17431
FEN1	P39748	FEN1			Flap endonuclease 1 OS=Homo sapiens OX=9606 GN=FEN1 PE=1 SV=1	6	3	3	11	1.05769	1.29503	0.237343																	1.05769	2.70056	0.0222364	0.0597246	-4.2331	FALSE	FALSE	FALSE	1.29503	3.30656	0.00789359	0.0190917	-3.18253	TRUE	FALSE	FALSE	0.237343	0.52481	0.611118	0.806565	-6.63674
SERPINB12	Q96P63	SERPINB12			Serpin B12 OS=Homo sapiens OX=9606 GN=SERPINB12 PE=1 SV=1	8	4	4	13	0.523127	0.759659	0.236532																	0.523127	1.14036	0.280635	0.39725	-6.55743	FALSE	FALSE	FALSE	0.759659	1.65597	0.128634	0.178352	-5.89151	FALSE	FALSE	FALSE	0.236532	0.446534	0.664698	0.831109	-6.67706
RSF1	Q96T23	RSF1	RSF1	Accession;Gene name	Remodeling and spacing factor 1 OS=Homo sapiens OX=9606 GN=RSF1 PE=1 SV=2	6	2	2	2	-0.165124	0.0707477	0.235872	logFC(H3K4me1vsControl) estimation was based on a single datapoint only; logFC(H3K4me3vsH3K4me1) estimation was based on a single datapoint only	N	N	N	N	N	N	N	N	N	N	N	N	N	N	N	-0.165124	-0.258955	0.802185	0.853085	-6.76876	FALSE	FALSE	TRUE	0.0707477	0.169478	0.869612	0.900594	-7.20045	FALSE	FALSE	FALSE	0.235872	0.346014	0.738223	0.869072	-6.37875
SF1	Q15637	SF1	SF1 (1);SF1 (2);SF1 (3)	Accession;Gene name	Splicing factor 1 OS=Homo sapiens OX=9606 GN=SF1 PE=1 SV=4	16	5	5	11	1.26261	1.49233	0.229721		N	N	N	N	N	N	N	N	N	N	N	N	N	N	N	1.26261	1.7735	0.109785	0.18974	-5.69727	FALSE	FALSE	FALSE	1.49233	2.09618	0.0654214	0.104057	-5.20224	FALSE	FALSE	FALSE	0.229721	0.290854	0.777733	0.883239	-6.73807
DDB1	Q16531	DDB1	DDB1	Accession;Gene name	DNA damage-binding protein 1 OS=Homo sapiens OX=9606 GN=DDB1 PE=1 SV=1	4	3	3	3	1.91379	2.14293	0.22914		N	E	N	N	N	R	N	N	N	N	N	N	N	R	N	1.91379	3.18733	0.00966236	0.0335978	-3.39685	TRUE	FALSE	FALSE	2.14293	3.56895	0.00508054	0.0139047	-2.73244	TRUE	FALSE	FALSE	0.22914	0.330496	0.747825	0.873075	-6.72526
PLOD1	Q02809	PLOD1			Procollagen-lysine,2-oxoglutarate 5-dioxygenase 1 OS=Homo sapiens OX=9606 GN=PLOD1 PE=1 SV=2	22	12	12	20	0.950378	1.17902	0.22864	logFC(H3K4me1vsControl) estimation was based on a single datapoint only; logFC(H3K4me3vsH3K4me1) estimation was based on a single datapoint only																0.950378	1.63435	0.153055	0.246654	-5.51887	FALSE	FALSE	TRUE	1.17902	2.64816	0.0379407	0.0656756	-4.36206	FALSE	FALSE	FALSE	0.22864	0.352898	0.736173	0.869072	-6.31672
EIF3G	O75821	EIF3G			Eukaryotic translation initiation factor 3 subunit G OS=Homo sapiens OX=9606 GN=EIF3G PE=1 SV=2	8	2	2	8	0.912732	1.13988	0.227145																	0.912732	3.58127	0.00481071	0.0205683	-2.69785	TRUE	FALSE	FALSE	1.13988	4.47252	0.00112232	0.004767	-1.18623	TRUE	FALSE	FALSE	0.227145	0.771841	0.457636	0.692361	-6.47056
EIF2S1	P05198	EIF2S1			Eukaryotic translation initiation factor 2 subunit 1 OS=Homo sapiens OX=9606 GN=EIF2S1 PE=1 SV=3	20	5	5	17	1.02021	1.24572	0.225504																	1.02021	3.68256	0.00408279	0.0185354	-2.52751	TRUE	FALSE	FALSE	1.24572	4.49654	0.00109067	0.00469099	-1.15376	TRUE	FALSE	FALSE	0.225504	0.704928	0.496619	0.725352	-6.5213
ACTL6A	O96019	ACTL6A	ACTL6A	Accession;Gene name	Actin-like protein 6A OS=Homo sapiens OX=9606 GN=ACTL6A PE=1 SV=1	3	2	2	5	1.22552	1.45069	0.225172		E	E	N	N	SR	SR	SR	N	N	N	N	R	N	N	N	1.22552	3.57198	0.00505502	0.0211805	-2.73615	TRUE	FALSE	FALSE	1.45069	4.22827	0.0017369	0.00628413	-1.62444	TRUE	FALSE	FALSE	0.225172	0.568371	0.582284	0.785912	-6.61165
CSDE1	O75534	CSDE1			Cold shock domain-containing protein E1 OS=Homo sapiens OX=9606 GN=CSDE1 PE=1 SV=2	9	4	4	6	1.10861	1.33197	0.223365																	1.10861	2.60045	0.0264112	0.0682184	-4.40319	FALSE	FALSE	FALSE	1.33197	3.12439	0.0107551	0.0237968	-3.4963	TRUE	FALSE	FALSE	0.223365	0.453749	0.659669	0.829541	-6.6736
COL3A1	P02461	COL3A1			Collagen alpha-1(III) chain OS=Homo sapiens OX=9606 GN=COL3A1 PE=1 SV=4	16	8	8	7	0.705271	0.926957	0.221686																	0.705271	1.66168	0.157116	0.252712	-5.66731	FALSE	FALSE	FALSE	0.926957	1.9937	0.10242	0.148606	-5.14173	FALSE	FALSE	FALSE	0.221686	0.522313	0.623631	0.811	-6.51755
TOP2A	P11388	TOP2A	TOP2A	Accession;Gene name	DNA topoisomerase 2-alpha OS=Homo sapiens OX=9606 GN=TOP2A PE=1 SV=3	174	28	18	19	0.334455	0.555615	0.221159		E	SR	N	N	R	N	N	R	N	N	N	N	N	N	N	0.334455	1.11151	0.292047	0.409257	-6.58916	FALSE	FALSE	FALSE	0.555615	1.84649	0.0942203	0.140332	-5.61194	FALSE	FALSE	FALSE	0.221159	0.636515	0.538564	0.756226	-6.56879
RPS14	P62263	RPS14	RPS14	Accession;Gene name	40S ribosomal protein S14 OS=Homo sapiens OX=9606 GN=RPS14 PE=1 SV=3	129	6	6	38	0.718696	0.937312	0.218616		N	N	N	N	N	N	N	N	N	N	N	N	N	N	N	0.718696	4.43492	0.00119091	0.00875426	-1.25639	TRUE	FALSE	FALSE	0.937312	5.78395	0.000160731	0.00128743	0.844247	TRUE	FALSE	FALSE	0.218616	1.1683	0.269143	0.518134	-6.09043
PABPC4	Q13310	PABPC4	PABPC4	Accession;Gene name	Polyadenylate-binding protein 4 OS=Homo sapiens OX=9606 GN=PABPC4 PE=1 SV=1	32	12	5	20	0.283242	0.499013	0.215771			N	N		N	N	N	N	N	N	N			N	N	0.283242	0.427711	0.681658	0.746705	-6.87013	FALSE	FALSE	FALSE	0.499013	0.842482	0.427247	0.491363	-6.69019	FALSE	FALSE	FALSE	0.215771	0.325827	0.754039	0.874124	-6.61501
ABCF1	Q8NE71	ABCF1			ATP-binding cassette sub-family F member 1 OS=Homo sapiens OX=9606 GN=ABCF1 PE=1 SV=2	11	5	5	7	1.06288	1.27382	0.210942																	1.06288	2.97742	0.0138251	0.0427506	-3.75851	TRUE	FALSE	FALSE	1.27382	3.56833	0.00508583	0.0139047	-2.73351	TRUE	FALSE	FALSE	0.210942	0.511739	0.619911	0.808459	-6.6439
RPL22	P35268	RPL22	RPL22	Accession;Gene name	60S ribosomal protein L22 OS=Homo sapiens OX=9606 GN=RPL22 PE=1 SV=2	38	4	4	44	0.590344	0.799566	0.209222		N	N	N	N	N	N	N	N	N	N	N	N	N	N	N	0.590344	3.14798	0.0100709	0.0343064	-3.44942	TRUE	FALSE	FALSE	0.799566	4.26364	0.00156418	0.00580884	-1.53091	TRUE	FALSE	FALSE	0.209222	0.966194	0.356192	0.611509	-6.30037
KAT7	O95251	KAT7	KAT7 (1);KAT7 (2)	Accession;Gene name	Histone acetyltransferase KAT7 OS=Homo sapiens OX=9606 GN=KAT7 PE=1 SV=1	8	3	3	6	1.96889	2.17667	0.207783		N	E	N	R	R	R	N	N	N	N	E	R	N	N	N	1.96889	3.64402	0.00448444	0.0195727	-2.61322	TRUE	FALSE	FALSE	2.17667	4.02859	0.00239038	0.00799639	-1.95553	TRUE	FALSE	FALSE	0.207783	0.333043	0.745959	0.873075	-6.72435
RPS9	P46781	RPS9	RPS9	Accession;Gene name	40S ribosomal protein S9 OS=Homo sapiens OX=9606 GN=RPS9 PE=1 SV=3	188	16	16	57	0.432559	0.639037	0.206478			N						N	N	N				N	N	0.432559	2.64763	0.0239453	0.0631012	-4.31475	FALSE	FALSE	FALSE	0.639037	3.91146	0.00277372	0.00892064	-2.12325	TRUE	FALSE	FALSE	0.206478	1.0945	0.298788	0.550597	-6.17074
CAT	P04040	CAT			Catalase OS=Homo sapiens OX=9606 GN=CAT PE=1 SV=3	49	7	7	16	0.574001	0.780312	0.206311																	0.574001	2.13564	0.0578152	0.118274	-5.16856	FALSE	FALSE	FALSE	0.780312	2.90324	0.0153734	0.0317229	-3.86539	TRUE	FALSE	FALSE	0.206311	0.664764	0.52088	0.739667	-6.54985
CRIP2	P52943	CRIP2			Cysteine-rich protein 2 OS=Homo sapiens OX=9606 GN=CRIP2 PE=1 SV=1	7	3	3	32	inf	inf	0.204222	logFC(H3K4me1vsControl) estimation failed and was imputed based on a single datapoint only; logFC(H3K4me3vsControl) estimation failed and was imputed; logFC(H3K4me3vsH3K4me1) estimation was based on a single datapoint only																					FALSE	TRUE	TRUE						FALSE	TRUE	FALSE	0.204222	0.17453	0.87246	0.938669	-6.36697
UTP18	Q9Y5J1	UTP18	UTP18	Accession;Gene name	U3 small nucleolar RNA-associated protein 18 homolog OS=Homo sapiens OX=9606 GN=UTP18 PE=1 SV=3	7	2	2	5	0.853246	1.05382	0.200571		N	N	N	N	N	N	N	N	N	N	N	N	N	N	N	0.853246	4.26561	0.00155927	0.00975125	-1.53623	TRUE	FALSE	FALSE	1.05382	5.26832	0.000335175	0.00212666	0.0746324	TRUE	FALSE	FALSE	0.200571	0.868371	0.405066	0.654289	-6.39013
CTNNA1	P35221	CTNNA1			Catenin alpha-1 OS=Homo sapiens OX=9606 GN=CTNNA1 PE=1 SV=1	17	12	10	18	-0.131273	0.0688473	0.20012	logFC(H3K4me1vsControl) estimation was based on a single datapoint only; logFC(H3K4me3vsH3K4me1) estimation was based on a single datapoint only																-0.131273	-0.292157	0.784193	0.837139	-6.6731	FALSE	FALSE	TRUE	0.0688473	0.192077	0.856716	0.891619	-6.91608	FALSE	FALSE	FALSE	0.20012	0.426421	0.690994	0.842642	-6.27927
TAGLN2	P37802	TAGLN2			Transgelin-2 OS=Homo sapiens OX=9606 GN=TAGLN2 PE=1 SV=3	57	11	11	63	0.979153	1.17812	0.198965																	0.979153	2.8195	0.018126	0.0516654	-4.0298	FALSE	FALSE	FALSE	1.17812	3.39243	0.00682881	0.0173072	-3.0349	TRUE	FALSE	FALSE	0.198965	0.496169	0.630467	0.817376	-6.65221
SSRP1	Q08945	SSRP1	SSRP1	Accession;Gene name	FACT complex subunit SSRP1 OS=Homo sapiens OX=9606 GN=SSRP1 PE=1 SV=1	126	18	18	31	0.1587	0.353918	0.195218		E	N	N	N	N	N	N	N	N	N	N	N	N	N	N	0.1587	0.81078	0.435914	0.537201	-6.87827	FALSE	FALSE	FALSE	0.353918	1.80812	0.0999798	0.146325	-5.66874	FALSE	FALSE	FALSE	0.195218	0.863723	0.407498	0.654289	-6.39419
BOP1	Q14137	BOP1	BOP1	Accession;Gene name	Ribosome biogenesis protein BOP1 OS=Homo sapiens OX=9606 GN=BOP1 PE=1 SV=2	21	7	7	14	0.833891	1.02886	0.194974			N	N				N	N	N	N	N			N	N	0.833891	2.25253	0.0506981	0.10783	-4.96586	FALSE	FALSE	FALSE	1.02886	2.7792	0.0213626	0.0418805	-4.10149	TRUE	FALSE	FALSE	0.194974	0.474732	0.646249	0.827206	-6.66219
NOC2L	Q9Y3T9	NOC2L	NOC2L	Accession;Gene name	Nucleolar complex protein 2 homolog OS=Homo sapiens OX=9606 GN=NOC2L PE=1 SV=4	15	7	7	10	0.250828	0.444158	0.19333		N	N	N	N	N	N	N	N	N	N	N	N	N	N	N	0.250828	0.857951	0.410721	0.516841	-6.83784	FALSE	FALSE	FALSE	0.444158	1.51923	0.159221	0.212392	-6.0809	FALSE	FALSE	FALSE	0.19333	0.572685	0.579322	0.78584	-6.60921
CTSD	P07339	CTSD			Cathepsin D OS=Homo sapiens OX=9606 GN=CTSD PE=1 SV=1	15	5	5	16	1.68572	1.87764	0.19192																	1.68572	4.25375	0.00166819	0.0100572	-1.59111	TRUE	FALSE	FALSE	1.87764	4.73804	0.000787899	0.00379542	-0.801115	TRUE	FALSE	FALSE	0.19192	0.419407	0.68376	0.840215	-6.68957
PGK1	P00558	PGK1	PGK1	Accession;Gene name	Phosphoglycerate kinase 1 OS=Homo sapiens OX=9606 GN=PGK1 PE=1 SV=3	13	5	5	17	0.437377	0.61768	0.180303																	0.437377	0.869594	0.407042	0.513707	-6.68267	FALSE	FALSE	FALSE	0.61768	1.41806	0.189747	0.242359	-6.21411	FALSE	FALSE	FALSE	0.180303	0.320633	0.755784	0.874124	-6.61836
SUB1	P53999	SUB1	SUB1	Accession;Gene name	Activated RNA polymerase II transcriptional coactivator p15 OS=Homo sapiens OX=9606 GN=SUB1 PE=1 SV=3	75	5	5	39	-0.110426	0.0683334	0.178759		N	SR	N	N	R	R	N	N	N	N	N	N	N	N	N	-0.110426	-0.620731	0.548331	0.638196	-7.01958	FALSE	FALSE	FALSE	0.0683334	0.384119	0.708739	0.762076	-7.13652	FALSE	FALSE	FALSE	0.178759	0.870226	0.404098	0.654289	-6.3885
RPS3	P23396	RPS3	RPS3	Accession;Gene name	40S ribosomal protein S3 OS=Homo sapiens OX=9606 GN=RPS3 PE=1 SV=2	290	18	18	77	0.655436	0.831783	0.176347				N	N		N			N				N			0.655436	3.4364	0.00614774	0.0241208	-2.94842	TRUE	FALSE	FALSE	0.831783	4.36097	0.00133902	0.00533579	-1.36965	TRUE	FALSE	FALSE	0.176347	0.800704	0.441469	0.681988	-6.44738
S100A6	P06703	S100A6			Protein S100-A6 OS=Homo sapiens OX=9606 GN=S100A6 PE=1 SV=1	13	2	2	17	0.207987	0.38363	0.175643																	0.207987	0.819694	0.431039	0.533547	-6.87082	FALSE	FALSE	FALSE	0.38363	1.51192	0.160759	0.213417	-6.0907	FALSE	FALSE	FALSE	0.175643	0.599481	0.561869	0.778996	-6.59288
SDAD1	Q9NVU7	SDAD1	SDAD1	Accession;Gene name	Protein SDA1 homolog OS=Homo sapiens OX=9606 GN=SDAD1 PE=1 SV=3	3	2	2	3	1.10809	1.27992	0.171833			N	N	N			N	N	N	N	N			N	N	1.10809	3.22068	0.00913005	0.0322581	-3.33938	TRUE	FALSE	FALSE	1.27992	3.72012	0.00395402	0.0114939	-2.47497	TRUE	FALSE	FALSE	0.171833	0.432525	0.674512	0.838608	-6.68362
PUM3	Q15397	PUM3			Pumilio homolog 3 OS=Homo sapiens OX=9606 GN=PUM3 PE=1 SV=3	8	5	5	10	0.586761	0.755629	0.168867																	0.586761	2.70405	0.021713	0.0590506	-4.21806	FALSE	FALSE	FALSE	0.755629	3.48226	0.00568729	0.0147975	-2.86008	TRUE	FALSE	FALSE	0.168867	0.673953	0.515252	0.736434	-6.54347
TALDO1	P37837	TALDO1			Transaldolase OS=Homo sapiens OX=9606 GN=TALDO1 PE=1 SV=2	11	4	4	11	0.561701	0.729494	0.167793																	0.561701	3.04324	0.0120644	0.0382954	-3.63148	TRUE	FALSE	FALSE	0.729494	3.95233	0.00259322	0.00844049	-2.05386	TRUE	FALSE	FALSE	0.167793	0.787293	0.448933	0.687478	-6.45825
PRPF8	Q6P2Q9	PRPF8	PRPF8	Accession;Gene name	Pre-mRNA-processing-splicing factor 8 OS=Homo sapiens OX=9606 GN=PRPF8 PE=1 SV=2	134	44	44	21	1.37831	1.5427	0.164393		N	N	N	N	E	E	N	N	N	N	N	N	N	E	N	1.37831	3.65961	0.00437009	0.0191735	-2.58668	TRUE	FALSE	FALSE	1.5427	4.09609	0.0021445	0.00732508	-1.84311	TRUE	FALSE	FALSE	0.164393	0.378008	0.713301	0.854025	-6.70721
YWHAG	P61981	YWHAG			14-3-3 protein gamma OS=Homo sapiens OX=9606 GN=YWHAG PE=1 SV=2	35	9	5	38	1.27279	1.43693	0.164142																	1.27279	3.53362	0.005389	0.0221892	-2.80173	TRUE	FALSE	FALSE	1.43693	3.98933	0.00254684	0.00836183	-2.02113	TRUE	FALSE	FALSE	0.164142	0.394652	0.701362	0.84993	-6.70034
VCL	P18206	VCL			Vinculin OS=Homo sapiens OX=9606 GN=VCL PE=1 SV=4	171	49	49	48	-0.351215	-0.190443	0.160772																	-0.351215	-1.74293	0.111216	0.191768	-5.77463	FALSE	FALSE	FALSE	-0.190443	-0.945085	0.366362	0.430744	-6.74911	FALSE	FALSE	FALSE	0.160772	0.69095	0.504945	0.728812	-6.53145
RBM8A	Q9Y5S9	RBM8A	RBM8A	Accession;Gene name	RNA-binding protein 8A OS=Homo sapiens OX=9606 GN=RBM8A PE=1 SV=1	9	3	3	22	1.48979	1.64886	0.15907		N	N	N	N	E	E	N	N	N	N	N	N	N	E	N	1.48979	4.14415	0.00198575	0.0113774	-1.77201	TRUE	FALSE	FALSE	1.64886	4.58663	0.000992613	0.00442737	-1.04215	TRUE	FALSE	FALSE	0.15907	0.383203	0.709566	0.852061	-6.7051
SERPINB3	P29508	SERPINB3			Serpin B3 OS=Homo sapiens OX=9606 GN=SERPINB3 PE=1 SV=2	10	6	6	19	0.864247	1.0206	0.15635																	0.864247	1.38524	0.196009	0.300834	-6.26608	FALSE	FALSE	FALSE	1.0206	1.63585	0.132824	0.183857	-5.92	FALSE	FALSE	FALSE	0.15635	0.217029	0.832537	0.917043	-6.75873
ANXA1	P04083	ANXA1			Annexin A1 OS=Homo sapiens OX=9606 GN=ANXA1 PE=1 SV=2	69	11	11	40	0.425723	0.579717	0.153993																	0.425723	0.903815	0.387286	0.493981	-6.79658	FALSE	FALSE	FALSE	0.579717	1.23074	0.246499	0.305431	-6.44521	FALSE	FALSE	FALSE	0.153993	0.283129	0.782835	0.886743	-6.74089
SAR1A	Q9NR31	SAR1A			GTP-binding protein SAR1a OS=Homo sapiens OX=9606 GN=SAR1A PE=1 SV=1	5	3	3	27	0.140047	0.292635	0.152588																	0.140047	0.458481	0.656309	0.723859	-7.11234	FALSE	FALSE	FALSE	0.292635	0.958015	0.360415	0.426128	-6.73645	FALSE	FALSE	FALSE	0.152588	0.432609	0.674386	0.838608	-6.68364
KIF5B	P33176	KIF5B			Kinesin-1 heavy chain OS=Homo sapiens OX=9606 GN=KIF5B PE=1 SV=1	8	5	5	7	inf	inf	0.150823	logFC(H3K4me1vsControl) estimation failed and was imputed based on a single datapoint only; logFC(H3K4me3vsControl) estimation failed and was imputed; logFC(H3K4me3vsH3K4me1) estimation was based on a single datapoint only																					FALSE	TRUE	TRUE						FALSE	TRUE	FALSE	0.150823	0.347652	0.749417	0.873658	-6.31116
PRRC2C	Q9Y520	PRRC2C			Protein PRRC2C OS=Homo sapiens OX=9606 GN=PRRC2C PE=1 SV=4	3	2	2	1	0.544474	0.695097	0.150624	logFC(H3K4me1vsControl) estimation was based on a single datapoint only; logFC(H3K4me3vsH3K4me1) estimation was based on a single datapoint only																0.544474	0.556825	0.59769	0.681448	-6.61453	FALSE	FALSE	TRUE	0.695097	0.928457	0.388824	0.452732	-6.57752	FALSE	FALSE	FALSE	0.150624	0.138256	0.89454	0.943023	-6.37574
PTBP1	P26599	PTBP1	PTBP1	Accession;Gene name	Polypyrimidine tract-binding protein 1 OS=Homo sapiens OX=9606 GN=PTBP1 PE=1 SV=1	152	16	16	47	1.16045	1.3065	0.146053		N	N	N	N	N	N	N	N	N	N	N	N	N	N	N	1.16045	3.85329	0.00312283	0.0152147	-2.24649	TRUE	FALSE	FALSE	1.3065	4.33827	0.00142841	0.00552363	-1.42801	TRUE	FALSE	FALSE	0.146053	0.419998	0.683261	0.840215	-6.68938
RPL31	P62899	RPL31	RPL31	Accession;Gene name	60S ribosomal protein L31 OS=Homo sapiens OX=9606 GN=RPL31 PE=1 SV=1	125	5	5	37	0.961383	1.10739	0.146011		N	N	N	N	N	N	N	N	N	N	N	N	N	N	N	0.961383	4.82663	0.000648238	0.00679029	-0.622838	TRUE	FALSE	FALSE	1.10739	5.55968	0.000220254	0.00156028	0.514167	TRUE	FALSE	FALSE	0.146011	0.63484	0.539445	0.756256	-6.57008
FASN	P49327	FASN			Fatty acid synthase OS=Homo sapiens OX=9606 GN=FASN PE=1 SV=3	25	13	13	6	-0.285705	-0.143326	0.142379																	-0.285705	-0.220431	0.831036	0.869424	-7.02594	FALSE	FALSE	FALSE	-0.143326	-0.126454	0.902481	0.923291	-7.16776	FALSE	FALSE	FALSE	0.142379	0.101277	0.921814	0.958904	-6.66856
RANBP2	P49792	RANBP2	RANBP2	Accession;Gene name	E3 SUMO-protein ligase RanBP2 OS=Homo sapiens OX=9606 GN=RANBP2 PE=1 SV=2	14	13	13	6	1.12631	1.26811	0.141799		E	R	N	N	N	N	N	N	N	N	N	N	N	E	N	1.12631	1.92846	0.0949597	0.172243	-5.36367	FALSE	FALSE	FALSE	1.26811	2.17124	0.0663296	0.105105	-5.00308	FALSE	FALSE	FALSE	0.141799	0.250259	0.809543	0.899606	-6.74908
RRP1	P56182	RRP1	RRP1	Accession;Gene name	Ribosomal RNA processing protein 1 homolog A OS=Homo sapiens OX=9606 GN=RRP1 PE=1 SV=1	30	4	4	10	0.982095	1.12357	0.141478		N	N	N	N	R	N	N	N	N	N	N	R	N	N	N	0.982095	4.72299	0.000759816	0.00715422	-0.788504	TRUE	FALSE	FALSE	1.12357	5.40337	0.000275486	0.00190356	0.279868	TRUE	FALSE	FALSE	0.141478	0.589228	0.568468	0.782321	-6.59926
RTCB	Q9Y3I0	RTCB	RTCB	Accession;Gene name	RNA-splicing ligase RtcB homolog OS=Homo sapiens OX=9606 GN=RTCB PE=1 SV=1	29	10	10	27	1.22152	1.36291	0.141387		N	N	N	N	N	N	N	N	N	N	N	N	N	N	N	1.22152	4.11488	0.00203411	0.0114402	-1.80434	TRUE	FALSE	FALSE	1.36291	4.59116	0.000958437	0.00432066	-1.01387	TRUE	FALSE	FALSE	0.141387	0.412474	0.688578	0.842642	-6.69273
RAB1A	P62820	RAB1A			Ras-related protein Rab-1A OS=Homo sapiens OX=9606 GN=RAB1A PE=1 SV=3	20	6	4	30	0.57658	0.716752	0.140171																	0.57658	2.12318	0.05906	0.120127	-5.18865	FALSE	FALSE	FALSE	0.716752	2.63934	0.0243016	0.0460365	-4.31994	TRUE	FALSE	FALSE	0.140171	0.447009	0.664171	0.831109	-6.67701
NCL	P19338	NCL	NCL (1);NCL (2)	Accession;Gene name	Nucleolin OS=Homo sapiens OX=9606 GN=NCL PE=1 SV=3	438	26	26	33	0.91818	1.05802	0.139839		N	N	N	N	N	N	N	R	N	N	N	N	N	N	N	0.91818	5.91836	0.000133521	0.00302408	1.03096	TRUE	FALSE	FALSE	1.05802	6.81973	4.09646e-05	0.000460443	2.27726	TRUE	FALSE	FALSE	0.139839	0.780608	0.452685	0.688603	-6.4636
RPL23A	P62750	RPL23A	RPL23A	Accession;Gene name	60S ribosomal protein L23a OS=Homo sapiens OX=9606 GN=RPL23A PE=1 SV=1	163	9	9	46	1.02646	1.1657	0.139241		N	N	N	N	N	N	N	N	N	N	N	N	N	N	N	1.02646	6.11666	0.000102017	0.00291348	1.31322	TRUE	FALSE	FALSE	1.1657	6.94639	3.49871e-05	0.000409641	2.44252	TRUE	FALSE	FALSE	0.139241	0.71857	0.488463	0.717992	-6.51134
MYOF	Q9NZM1	MYOF			Myoferlin OS=Homo sapiens OX=9606 GN=MYOF PE=1 SV=1	83	41	41	26	1.76468	1.89543	0.130753																	1.76468	2.0831	0.0755671	0.145483	-5.06352	FALSE	FALSE	FALSE	1.89543	2.50154	0.0407595	0.0694147	-4.54243	FALSE	FALSE	FALSE	0.130753	0.154347	0.881674	0.939008	-6.66087
JUP	P14923	JUP	JUP	Accession;Gene name	Junction plakoglobin OS=Homo sapiens OX=9606 GN=JUP PE=1 SV=3	258	23	22	43	0.827671	0.957487	0.129817																	0.827671	3.09613	0.0110127	0.0361907	-3.53961	TRUE	FALSE	FALSE	0.957487	3.58174	0.00480732	0.0133432	-2.68823	TRUE	FALSE	FALSE	0.129817	0.420554	0.682763	0.840215	-6.68923
SH3BGRL3	Q9H299	SH3BGRL3			SH3 domain-binding glutamic acid-rich-like protein 3 OS=Homo sapiens OX=9606 GN=SH3BGRL3 PE=1 SV=1	14	2	2	31	0.19361	0.32217	0.12856																	0.19361	0.69569	0.502148	0.594351	-6.96785	FALSE	FALSE	FALSE	0.32217	1.15764	0.273371	0.335446	-6.52912	FALSE	FALSE	FALSE	0.12856	0.400061	0.697352	0.848928	-6.69817
HNRNPU	Q00839	HNRNPU	HNRNPU	Accession;Gene name	Heterogeneous nuclear ribonucleoprotein U OS=Homo sapiens OX=9606 GN=HNRNPU PE=1 SV=6	322	27	27	38	0.666763	0.794813	0.12805		N	E	N	N	N	N	N	N	N	N	N	R	N	E	N	0.666763	3.42017	0.00631979	0.0242935	-2.97656	TRUE	FALSE	FALSE	0.794813	4.077	0.00211478	0.00728611	-1.8432	TRUE	FALSE	FALSE	0.12805	0.568834	0.581718	0.785912	-6.61164
RANGAP1	P46060	RANGAP1	RANGAP1	Accession;Gene name	Ran GTPase-activating protein 1 OS=Homo sapiens OX=9606 GN=RANGAP1 PE=1 SV=1	9	4	4	9	-0.084077	0.0416982	0.125775		E	N	N	N	N	N	N		N	N	N	N	N	N	N	-0.084077	-0.216879	0.836744	0.873215	-6.92043	FALSE	FALSE	FALSE	0.0416982	0.107561	0.918462	0.935101	-6.93181	FALSE	FALSE	FALSE	0.125775	0.303486	0.773556	0.882041	-6.53105
PDCD11	Q14690	PDCD11	PDCD11	Accession;Gene name	Protein RRP5 homolog OS=Homo sapiens OX=9606 GN=PDCD11 PE=1 SV=3	11	7	7	5	0.568557	0.685467	0.11691		N	N	N	N	E	N	N	N	N	N	N	N	N	N	N	0.568557	2.68638	0.0223888	0.0599419	-4.24837	FALSE	FALSE	FALSE	0.685467	3.23877	0.00861595	0.0202884	-3.28257	TRUE	FALSE	FALSE	0.11691	0.478382	0.642419	0.826785	-6.66161
RPL21	P46778	RPL21	RPL21	Accession;Gene name	60S ribosomal protein L21 OS=Homo sapiens OX=9606 GN=RPL21 PE=1 SV=2	45	5	5	33	0.521197	0.633461	0.112265		N	N	N	N	N	N	N	N	N	N	N	N	N	N	N	0.521197	2.47487	0.0322982	0.07868	-4.6083	FALSE	FALSE	FALSE	0.633461	3.00795	0.0128231	0.0271605	-3.68372	TRUE	FALSE	FALSE	0.112265	0.461661	0.653967	0.829491	-6.66995
ADNP	Q9H2P0	ADNP	ADNP	Accession;Gene name	Activity-dependent neuroprotector homeobox protein OS=Homo sapiens OX=9606 GN=ADNP PE=1 SV=1	2	2	2	2	1.03912	1.14465	0.10553		N	N	N	N	SR	R			SR		N	R	N	N	N	1.03912	2.88386	0.01623	0.0480319	-3.91938	TRUE	FALSE	FALSE	1.14465	3.17674	0.00983793	0.0224753	-3.40609	TRUE	FALSE	FALSE	0.10553	0.253639	0.804898	0.898744	-6.74943
MPG	P29372	MPG	MPG	Accession;Gene name	DNA-3-methyladenine glycosylase OS=Homo sapiens OX=9606 GN=MPG PE=1 SV=3	7	4	4	17	0.242885	0.347136	0.104251		N	N	N	N	R	N	N	N	N	N	N	N	N	N	N	0.242885	1.26854	0.23266	0.345078	-6.41037	FALSE	FALSE	FALSE	0.347136	1.81302	0.0991788	0.145658	-5.66141	FALSE	FALSE	FALSE	0.104251	0.471536	0.647136	0.827206	-6.66506
CCDC47	Q96A33	CCDC47	CCDC47	Accession;Gene name	PAT complex subunit CCDC47 OS=Homo sapiens OX=9606 GN=CCDC47 PE=1 SV=1	11	4	4	9	1.21874	1.31985	0.101109		N		N	N	N	N			N		N	N	N	N	N	1.21874	3.99591	0.00302733	0.0150113	-2.11099	TRUE	FALSE	FALSE	1.31985	4.32741	0.00183976	0.00654659	-1.58208	TRUE	FALSE	FALSE	0.101109	0.298816	0.771756	0.882041	-6.73558
BRIX1	Q8TDN6	BRIX1	BRIX1	Accession;Gene name	Ribosome biogenesis protein BRX1 homolog OS=Homo sapiens OX=9606 GN=BRIX1 PE=1 SV=2	66	11	11	36	0.627444	0.727605	0.100161		N	N	N	N	N	N	N	N	N	N	N	N	N	N	N	0.627444	3.8614	0.00301281	0.0150113	-2.21721	TRUE	FALSE	FALSE	0.727605	4.47781	0.00111302	0.00476281	-1.17758	TRUE	FALSE	FALSE	0.100161	0.533827	0.604845	0.803603	-6.63195
RCC1	P18754	RCC1	RCC1 (1);RCC1 (2)	Accession;Gene name	Regulator of chromosome condensation OS=Homo sapiens OX=9606 GN=RCC1 PE=1 SV=1	53	8	8	33	0.219198	0.317747	0.0985495		E	N	N	N	N	N	N	N	N	N	N	N	N	N	N	0.219198	0.945561	0.36613	0.472754	-6.75817	FALSE	FALSE	FALSE	0.317747	1.37068	0.199744	0.253209	-6.27524	FALSE	FALSE	FALSE	0.0985495	0.368162	0.720243	0.855531	-6.71128
NUMA1	Q14980	NUMA1	NUMA1 (1);NUMA1 (2);NUMA1 (3)	Accession;Gene name	Nuclear mitotic apparatus protein 1 OS=Homo sapiens OX=9606 GN=NUMA1 PE=1 SV=2	150	29	28	19	0.472991	0.569131	0.096141		N	N	N	N	N	N	N	N	N	N	N	N	N	N	N	0.472991	1.81991	0.098063	0.175217	-5.66049	FALSE	FALSE	FALSE	0.569131	2.18983	0.0527167	0.0861243	-5.07157	FALSE	FALSE	FALSE	0.096141	0.320358	0.755133	0.874124	-6.72891
CBX3	Q13185	CBX3	CBX3	Accession;Gene name	Chromobox protein homolog 3 OS=Homo sapiens OX=9606 GN=CBX3 PE=1 SV=4	127	10	8	62	-0.179301	-0.0833448	0.0959562		N	SR	N	E	R	N	N	SR	SR	N	N	N	N	R	N	-0.179301	-1.14875	0.276762	0.394796	-6.54859	FALSE	FALSE	FALSE	-0.0833448	-0.533976	0.604746	0.668664	-7.06298	FALSE	FALSE	FALSE	0.0959562	0.532411	0.605791	0.803603	-6.63275
EMD	P50402	EMD	EMD	Accession;Gene name	Emerin OS=Homo sapiens OX=9606 GN=EMD PE=1 SV=1	63	9	9	46	-0.0136477	0.0821152	0.095763		N	N	N	N	N	N	N	N	N	N	N	N	N	N	N	-0.0136477	-0.0622648	0.95155	0.960721	-7.22394	FALSE	FALSE	FALSE	0.0821152	0.374632	0.715569	0.768439	-7.1404	FALSE	FALSE	FALSE	0.095763	0.378364	0.71288	0.854025	-6.70721
PPP2R1A	P30153	PPP2R1A	PPP2R1A	Accession;Gene name	Serine/threonine-protein phosphatase 2A 65 kDa regulatory subunit A alpha isoform OS=Homo sapiens OX=9606 GN=PPP2R1A PE=1 SV=4	11	7	7	16	-2.12973	-2.03494	0.0947917		N		N	N	R	N			N		N	R	N	N	N	-2.12973	-2.5723	0.0299968	0.0743707	-4.48828	FALSE	FALSE	FALSE	-2.03494	-2.12852	0.0620699	0.0991002	-5.05201	FALSE	FALSE	FALSE	0.0947917	0.0886835	0.931269	0.964176	-6.66994
RNPS1	Q15287	RNPS1	RNPS1	Accession;Gene name	RNA-binding protein with serine-rich domain 1 OS=Homo sapiens OX=9606 GN=RNPS1 PE=1 SV=1	11	4	4	14	-1.42353	-1.32994	0.0935897	logFC(H3K4me1vsControl) estimation failed and was imputed based on a single datapoint only; logFC(H3K4me3vsControl) estimation failed and was imputed based on a single datapoint only; logFC(H3K4me3vsH3K4me1) estimation was based on a single datapoint only	N	N	N	N	E	E	N	N	N	N	N	N	N	E	N						FALSE	TRUE	TRUE						FALSE	TRUE	TRUE	0.0935897	0.22162	0.834857	0.917299	-6.21828
PURB	Q96QR8	PURB			Transcriptional activator protein Pur-beta OS=Homo sapiens OX=9606 GN=PURB PE=1 SV=3	5	2	2	14	1.42493	1.51849	0.0935613																	1.42493	2.25229	0.054252	0.113374	-4.89199	FALSE	FALSE	FALSE	1.51849	2.40017	0.0430534	0.0722989	-4.65446	FALSE	FALSE	FALSE	0.0935613	0.120748	0.906857	0.951247	-6.5766
PES1	O00541	PES1			Pescadillo homolog OS=Homo sapiens OX=9606 GN=PES1 PE=1 SV=1	33	7	7	16	0.691666	0.781823	0.0901565																	0.691666	2.30612	0.0434902	0.0964147	-4.89288	FALSE	FALSE	FALSE	0.781823	2.60672	0.0259401	0.0481663	-4.37986	TRUE	FALSE	FALSE	0.0901565	0.260324	0.799831	0.897426	-6.7476
BAZ1A	Q9NRL2	BAZ1A	BAZ1A	Accession;Gene name	Bromodomain adjacent to zinc finger domain protein 1A OS=Homo sapiens OX=9606 GN=BAZ1A PE=1 SV=2	4	2	2	2	1.33633	1.42617	0.0898392		N	R	N	E	R	R	N	N	N	N	N	SR	N	N	N	1.33633	3.36971	0.00822156	0.0295694	-3.13809	TRUE	FALSE	FALSE	1.42617	3.59625	0.00575061	0.0149162	-2.76024	TRUE	FALSE	FALSE	0.0898392	0.2042	0.842725	0.921472	-6.76143
RPL12	P30050	RPL12	RPL12	Accession;Gene name	60S ribosomal protein L12 OS=Homo sapiens OX=9606 GN=RPL12 PE=1 SV=1	57	5	5	49	0.758425	0.84717	0.0887448		N	N	N	N	E	N	N	N	N	N	N	E	N	N	N	0.758425	4.24829	0.00160321	0.00985131	-1.56505	TRUE	FALSE	FALSE	0.84717	4.74539	0.000734083	0.00366204	-0.744232	TRUE	FALSE	FALSE	0.0887448	0.430501	0.675743	0.838953	-6.68472
MCM3	P25205	MCM3			DNA replication licensing factor MCM3 OS=Homo sapiens OX=9606 GN=MCM3 PE=1 SV=3	5	4	4	5	0.510518	0.596735	0.0862168																	0.510518	1.05236	0.317327	0.433094	-6.65161	FALSE	FALSE	FALSE	0.596735	1.23008	0.246736	0.305431	-6.44599	FALSE	FALSE	FALSE	0.0862168	0.153913	0.880731	0.939008	-6.7714
DDX56	Q9NY93	DDX56	DDX56	Accession;Gene name	Probable ATP-dependent RNA helicase DDX56 OS=Homo sapiens OX=9606 GN=DDX56 PE=1 SV=1	5	2	2	4	1.48011	1.56475	0.0846486		N	N	N	N	N	N		N	N	N	N	N	N	N	N	1.48011	2.68376	0.0228879	0.061083	-4.26172	FALSE	FALSE	FALSE	1.56475	2.83725	0.017582	0.0352058	-3.99026	TRUE	FALSE	FALSE	0.0846486	0.132923	0.896883	0.944144	-6.77466
DNAJC8	O75937	DNAJC8	DNAJC8	Accession;Gene name	DnaJ homolog subfamily C member 8 OS=Homo sapiens OX=9606 GN=DNAJC8 PE=1 SV=2	6	2	2	8	1.00784	1.09014	0.0822977		N		N	N	N	N			N		N	N	N	N	N	1.00784	3.2432	0.00872102	0.030967	-3.29593	TRUE	FALSE	FALSE	1.09014	3.50804	0.00557372	0.0145831	-2.83075	TRUE	FALSE	FALSE	0.0822977	0.229351	0.823178	0.910155	-6.75577
ETF1	P62495	ETF1			Eukaryotic peptide chain release factor subunit 1 OS=Homo sapiens OX=9606 GN=ETF1 PE=1 SV=3	8	4	4	11	0.607809	0.689299	0.0814905																	0.607809	0.817375	0.440531	0.539715	-6.69127	FALSE	FALSE	FALSE	0.689299	0.926963	0.384664	0.44913	-6.58411	FALSE	FALSE	FALSE	0.0814905	0.11296	0.91322	0.953766	-6.77705
NOP58	Q9Y2X3	NOP58	NOP58	Accession;Gene name	Nucleolar protein 58 OS=Homo sapiens OX=9606 GN=NOP58 PE=1 SV=1	102	16	16	40	0.836432	0.917076	0.0806441		N	N	N	N	N	N	N	N	N	N	N	N	N	N	N	0.836432	4.8985	0.00058116	0.00632483	-0.508814	TRUE	FALSE	FALSE	0.917076	5.37078	0.000288765	0.00193198	0.23059	TRUE	FALSE	FALSE	0.0806441	0.409011	0.690947	0.842642	-6.69433
RAB5C	P51148	RAB5C			Ras-related protein Rab-5C OS=Homo sapiens OX=9606 GN=RAB5C PE=1 SV=2	18	4	3	25	0.682449	0.761634	0.0791847																	0.682449	2.00768	0.0723694	0.142027	-5.37452	FALSE	FALSE	FALSE	0.761634	2.24063	0.0488754	0.0807568	-4.99293	FALSE	FALSE	FALSE	0.0791847	0.201742	0.844151	0.92175	-6.76219
MACROH2A2	Q9P0M6	MACROH2A2			Core histone macro-H2A.2 OS=Homo sapiens OX=9606 GN=MACROH2A2 PE=1 SV=3	181	16	14	57	-0.0352709	0.0417992	0.0770701	Used for normalisation																-0.0352709	-0.181512	0.859505	0.892522	-7.2081	FALSE	FALSE	FALSE	0.0417992	0.215108	0.833903	0.875442	-7.19129	FALSE	FALSE	FALSE	0.0770701	0.343483	0.738177	0.869072	-6.72068
SUPT16H	Q9Y5B9	SUPT16H	SUPT16H	Accession;Gene name	FACT complex subunit SPT16 OS=Homo sapiens OX=9606 GN=SUPT16H PE=1 SV=1	200	27	27	28	1.14413	1.21366	0.0695348		E	N	N	N	N	N	N	N	N	N	N	N	N	N	N	1.14413	4.53786	0.00101287	0.00831096	-1.08795	TRUE	FALSE	FALSE	1.21366	4.81365	0.000661199	0.00344779	-0.635188	TRUE	FALSE	FALSE	0.0695348	0.238842	0.815936	0.903943	-6.75342
PPIA	P62937	PPIA	PPIA	Accession;Gene name	Peptidyl-prolyl cis-trans isomerase A OS=Homo sapiens OX=9606 GN=PPIA PE=1 SV=2	105	7	7	60	0.089708	0.154494	0.064786																	0.089708	0.517289	0.615934	0.694687	-7.08185	FALSE	FALSE	FALSE	0.154494	0.890869	0.393432	0.456207	-6.79929	FALSE	FALSE	FALSE	0.064786	0.32353	0.752799	0.874124	-6.72781
RPL24	P83731	RPL24	RPL24	Accession;Gene name	60S ribosomal protein L24 OS=Homo sapiens OX=9606 GN=RPL24 PE=1 SV=1	119	5	5	31	0.542026	0.604395	0.0623692		N	N	N	N	N	N	N	N	N	N	N	N	N	N	N	0.542026	2.94969	0.0141828	0.0435354	-3.79389	TRUE	FALSE	FALSE	0.604395	3.2891	0.00790391	0.0190917	-3.1951	TRUE	FALSE	FALSE	0.0623692	0.293939	0.774671	0.882041	-6.73762
ANXA5	P08758	ANXA5			Annexin A5 OS=Homo sapiens OX=9606 GN=ANXA5 PE=1 SV=2	85	18	18	68	0.4037	0.465434	0.0617335																	0.4037	1.25966	0.236249	0.348551	-6.42065	FALSE	FALSE	FALSE	0.465434	1.45228	0.176907	0.230143	-6.17006	FALSE	FALSE	FALSE	0.0617335	0.166819	0.87082	0.938053	-6.76916
TGM3	Q08188	TGM3			Protein-glutamine gamma-glutamyltransferase E OS=Homo sapiens OX=9606 GN=TGM3 PE=1 SV=4	88	16	16	30	1.38105	1.4414	0.060348																	1.38105	4.54497	0.00103674	0.00831096	-1.10207	TRUE	FALSE	FALSE	1.4414	4.74357	0.000764078	0.00372413	-0.775431	TRUE	FALSE	FALSE	0.060348	0.171995	0.866835	0.934906	-6.76822
RPS10	P46783	RPS10	RPS10/RPS10-NUDT3	Accession;Gene name	40S ribosomal protein S10 OS=Homo sapiens OX=9606 GN=RPS10 PE=1 SV=1	73	7	7	38	0.978291	1.03728	0.0589886		N	N	N	N	N	N	N	N	N	N	N	N	N	N	N	0.978291	4.96823	0.000523092	0.00600481	-0.398869	TRUE	FALSE	FALSE	1.03728	5.2678	0.000335429	0.00212666	0.0738397	TRUE	FALSE	FALSE	0.0589886	0.259437	0.800435	0.897426	-6.74789
CSE1L	P55060	CSE1L			Exportin-2 OS=Homo sapiens OX=9606 GN=CSE1L PE=1 SV=3	12	7	7	8	-0.289196	-0.231439	0.0577566																	-0.289196	-1.30235	0.221302	0.331754	-6.36953	FALSE	FALSE	FALSE	-0.231439	-1.04225	0.321256	0.386332	-6.65302	FALSE	FALSE	FALSE	0.0577566	0.225251	0.826212	0.911217	-6.75682
SEC63	Q9UGP8	SEC63			Translocation protein SEC63 homolog OS=Homo sapiens OX=9606 GN=SEC63 PE=1 SV=2	8	4	4	8	0.324995	0.382532	0.0575368																	0.324995	1.21611	0.251212	0.364845	-6.47213	FALSE	FALSE	FALSE	0.382532	1.4314	0.182095	0.2358	-6.19737	FALSE	FALSE	FALSE	0.0575368	0.186453	0.855728	0.926683	-6.76544
LGALS1	P09382	LGALS1			Galectin-1 OS=Homo sapiens OX=9606 GN=LGALS1 PE=1 SV=2	15	6	6	51	0.712784	0.767551	0.054767																	0.712784	2.39156	0.03755	0.0883902	-4.75109	FALSE	FALSE	FALSE	0.767551	2.57532	0.0273676	0.0504193	-4.43287	FALSE	FALSE	FALSE	0.054767	0.159138	0.876687	0.939008	-6.77052
TPI1	P60174	TPI1			Triosephosphate isomerase OS=Homo sapiens OX=9606 GN=TPI1 PE=1 SV=4	29	8	8	45	0.275136	0.329581	0.0544456																	0.275136	0.65767	0.525555	0.615965	-6.99445	FALSE	FALSE	FALSE	0.329581	0.787814	0.449023	0.515002	-6.88717	FALSE	FALSE	FALSE	0.0544456	0.112708	0.912486	0.953766	-6.77735
IPO5	O00410	IPO5			Importin-5 OS=Homo sapiens OX=9606 GN=IPO5 PE=1 SV=4	5	3	3	4	1.22065	1.27489	0.0542414	logFC(H3K4me1vsControl) estimation was based on a single datapoint only; logFC(H3K4me3vsH3K4me1) estimation was based on a single datapoint only																1.22065	1.51082	0.190884	0.294045	-5.63051	FALSE	FALSE	TRUE	1.27489	1.99597	0.102123	0.148431	-5.22493	FALSE	FALSE	FALSE	0.0542414	0.063296	0.951969	0.977741	-6.38423
CNN1	P51911	CNN1			Calponin-1 OS=Homo sapiens OX=9606 GN=CNN1 PE=1 SV=2	10	6	6	29	1.045	1.09871	0.0537089																	1.045	1.16136	0.278851	0.396736	-6.45299	FALSE	FALSE	FALSE	1.09871	1.22105	0.256704	0.316377	-6.37606	FALSE	FALSE	FALSE	0.0537089	0.0558341	0.956838	0.980257	-6.78251
RBM28	Q9NW13	RBM28	RBM28	Accession;Gene name	RNA-binding protein 28 OS=Homo sapiens OX=9606 GN=RBM28 PE=1 SV=3	18	5	5	8	1.74664	1.79312	0.0464799		N	N	N	N	N	N	N	N	N	N	N	N	N	N	N	1.74664	3.88431	0.00368338	0.017244	-2.30631	TRUE	FALSE	FALSE	1.79312	3.98768	0.00314762	0.00970604	-2.13381	TRUE	FALSE	FALSE	0.0464799	0.0931723	0.927801	0.962854	-6.77948
H2BU1	Q8N257	H2BU1			Histone H2B type 3-B OS=Homo sapiens OX=9606 GN=H2BU1 PE=1 SV=3	814	10	3	57	-0.314694	-0.27161	0.0430843	Used for normalisation																-0.314694	-1.81488	0.0988761	0.17608	-5.66801	FALSE	FALSE	FALSE	-0.27161	-1.56641	0.147581	0.20034	-6.01642	FALSE	FALSE	FALSE	0.0430843	0.215184	0.833846	0.917299	-6.75921
ASPH	Q12797	ASPH	ASPH	Accession;Gene name	Aspartyl/asparaginyl beta-hydroxylase OS=Homo sapiens OX=9606 GN=ASPH PE=1 SV=3	69	16	16	29	0.88531	0.928175	0.0428649		N	R	N	N	R	N		N	N	N	N	N	N	N	N	0.88531	3.04212	0.0122167	0.0385904	-3.63958	TRUE	FALSE	FALSE	0.928175	3.18941	0.00948966	0.0219172	-3.37551	TRUE	FALSE	FALSE	0.0428649	0.12756	0.900989	0.947332	-6.77543
S100A11	P31949	S100A11	S100A11	Accession;Gene name	Protein S100-A11 OS=Homo sapiens OX=9606 GN=S100A11 PE=1 SV=2	14	3	3	32	0.795737	0.837059	0.0413225																	0.795737	2.26724	0.046714	0.101531	-4.95878	FALSE	FALSE	FALSE	0.837059	2.38498	0.0382154	0.0660155	-4.75547	FALSE	FALSE	FALSE	0.0413225	0.101964	0.920795	0.958904	-6.7786
NOC3L	Q8WTT2	NOC3L	NOC3L	Accession;Gene name	Nucleolar complex protein 3 homolog OS=Homo sapiens OX=9606 GN=NOC3L PE=1 SV=1	7	3	3	6	-1.25989	-1.22145	0.0384434		N	N	N	N		N	N	N	N	N	N	N	N	N	N	-1.25989	-1.89259	0.087599	0.162048	-5.55218	FALSE	FALSE	FALSE	-1.22145	-1.83484	0.09632	0.142954	-5.6301	FALSE	FALSE	FALSE	0.0384434	0.050012	0.961095	0.981187	-6.78289
H3-2	Q5TEC6	H3-2	HIST[2H3A,2H3C,2H3D,3H3]	Accession	Histone HIST2H3PS2 OS=Homo sapiens OX=9606 GN=H3-2 PE=1 SV=1	457	13	3	58	0.415876	0.447547	0.031671	Used for normalisation																0.415876	2.31534	0.0425225	0.0947709	-4.87495	FALSE	FALSE	FALSE	0.447547	2.49166	0.0313736	0.0562723	-4.57073	FALSE	FALSE	FALSE	0.031671	0.152702	0.881598	0.939008	-6.77162
NUP160	Q12769	NUP160	NUP160	Accession;Gene name	Nuclear pore complex protein Nup160 OS=Homo sapiens OX=9606 GN=NUP160 PE=1 SV=3	3	2	2	2	-0.383855	-0.352452	0.0314036	logFC(H3K4me1vsControl) estimation was based on a single datapoint only; logFC(H3K4me3vsH3K4me1) estimation was based on a single datapoint only																-0.383855	-0.864772	0.419611	0.524827	-6.36713	FALSE	FALSE	TRUE	-0.352452	-1.16233	0.288212	0.350596	-6.43474	FALSE	FALSE	FALSE	0.0314036	0.0685012	0.94756	0.975486	-6.44125
DNAJC9	Q8WXX5	DNAJC9	DNAJC9	Accession;Gene name	DnaJ homolog subfamily C member 9 OS=Homo sapiens OX=9606 GN=DNAJC9 PE=1 SV=1	36	7	7	36	-0.263048	-0.236667	0.0263805		N	N	N	N	N	N	N	N	N	N	N	N	N	R	N	-0.263048	-1.2123	0.252602	0.366229	-6.47654	FALSE	FALSE	FALSE	-0.236667	-1.09072	0.300373	0.364338	-6.60226	FALSE	FALSE	FALSE	0.0263805	0.10529	0.918178	0.957388	-6.77824
TSR1	Q2NL82	TSR1			Pre-rRNA-processing protein TSR1 homolog OS=Homo sapiens OX=9606 GN=TSR1 PE=1 SV=1	7	2	2	3	-0.378464	-0.354239	0.0242243																	-0.378464	-1.06915	0.312746	0.429075	-6.59206	FALSE	FALSE	FALSE	-0.354239	-1.00072	0.343022	0.407278	-6.65243	FALSE	FALSE	FALSE	0.0242243	0.0616848	0.952158	0.977741	-6.78216
RBM34	P42696	RBM34	RBM34	Accession;Gene name	RNA-binding protein 34 OS=Homo sapiens OX=9606 GN=RBM34 PE=1 SV=2	18	5	5	15	1.09093	1.11038	0.0194553		N	N	N	N	N	N	N	N	N	N	N		N	N	N	1.09093	4.34886	0.00136507	0.00921924	-1.39819	TRUE	FALSE	FALSE	1.11038	4.42642	0.00120701	0.00498781	-1.26184	TRUE	FALSE	FALSE	0.0194553	0.0671657	0.947742	0.975486	-6.7818
NOP16	Q9Y3C1	NOP16	NOP16	Accession;Gene name	Nucleolar protein 16 OS=Homo sapiens OX=9606 GN=NOP16 PE=1 SV=2	12	5	5	29	0.683874	0.699268	0.0153939		N	N	N	N	N	N	N	N	N	N	N	N	N	N	N	0.683874	2.66265	0.0233295	0.0618674	-4.28903	FALSE	FALSE	FALSE	0.699268	2.72259	0.0210257	0.0415097	-4.17705	TRUE	FALSE	FALSE	0.0153939	0.0519059	0.959601	0.981187	-6.78278
SUN2	Q9UH99	SUN2	SUN2	Accession;Gene name	SUN domain-containing protein 2 OS=Homo sapiens OX=9606 GN=SUN2 PE=1 SV=3	24	7	7	15	-0.370527	-0.357303	0.0132238		N	N	N	N	N	N	N	N	N	N	N	N	N	N	N	-0.370527	-1.32928	0.215749	0.325175	-6.33515	FALSE	FALSE	FALSE	-0.357303	-1.11011	0.295102	0.358459	-6.43725	FALSE	FALSE	FALSE	0.0132238	0.0367477	0.971471	0.988336	-6.6735
DDX47	Q9H0S4	DDX47	DDX47	Accession;Gene name	Probable ATP-dependent RNA helicase DDX47 OS=Homo sapiens OX=9606 GN=DDX47 PE=1 SV=1	3	2	2	6	0.596678	0.609673	0.0129944		N	N	N	N	N	N	N	N	N	N	N	N	N	N	N	0.596678	1.7049	0.118937	0.201353	-5.83085	FALSE	FALSE	FALSE	0.609673	1.74203	0.112025	0.160063	-5.76752	FALSE	FALSE	FALSE	0.0129944	0.0321548	0.974979	0.988474	-6.78368
FBLN1	P23142	FBLN1			Fibulin-1 OS=Homo sapiens OX=9606 GN=FBLN1 PE=1 SV=4	59	10	10	21	-0.00834611	0.00125951	0.00960562																	-0.00834611	-0.01794	0.986039	0.987217	-7.22588	FALSE	FALSE	FALSE	0.00125951	0.00270731	0.997893	0.997893	-7.21649	FALSE	FALSE	FALSE	0.00960562	0.0178811	0.986084	0.994	-6.78407
SEC61B	P60468	SEC61B	SEC61B	Accession;Gene name	Protein transport protein Sec61 subunit beta OS=Homo sapiens OX=9606 GN=SEC61B PE=1 SV=2	30	3	3	38	1.06434	1.0739	0.00956537		N		N	N	N	N			N		N	N	N	N	N	1.06434	4.24545	0.00161054	0.00985131	-1.56978	TRUE	FALSE	FALSE	1.0739	4.2836	0.00151496	0.0057202	-1.49776	TRUE	FALSE	FALSE	0.00956537	0.0330428	0.974275	0.988474	-6.78365
RPL35A	P18077	RPL35A	RPL35A	Accession;Gene name	60S ribosomal protein L35a OS=Homo sapiens OX=9606 GN=RPL35A PE=1 SV=2	65	5	5	38	0.892605	0.901566	0.00896039		N	N	N	N	N	N	N	N	N	N	N	N	N	N	N	0.892605	4.84052	0.000634658	0.0067322	-0.600743	TRUE	FALSE	FALSE	0.901566	4.88911	0.000589486	0.00322686	-0.515397	TRUE	FALSE	FALSE	0.00896039	0.0420814	0.967242	0.986318	-6.78328
SSR4	P51571	SSR4	SSR4	Accession;Gene name	Translocon-associated protein subunit delta OS=Homo sapiens OX=9606 GN=SSR4 PE=1 SV=1	6	3	3	24	0.63869	0.646978	0.00828768		N		N	N	N	N	N		N		N	N	N	N	N	0.63869	0.831509	0.429717	0.532696	-6.68291	FALSE	FALSE	FALSE	0.646978	0.963205	0.363549	0.428034	-6.68602	FALSE	FALSE	FALSE	0.00828768	0.00994762	0.992306	0.994569	-6.67418
NOP53	Q9NZM5	NOP53			Ribosome biogenesis protein NOP53 OS=Homo sapiens OX=9606 GN=NOP53 PE=1 SV=2	4	3	3	5	1.09676	1.1035	0.00674214																	1.09676	4.49754	0.00107899	0.00837868	-1.15376	TRUE	FALSE	FALSE	1.1035	4.52519	0.00103317	0.00453628	-1.10016	TRUE	FALSE	FALSE	0.00674214	0.0239437	0.981357	0.99265	-6.78393
RPLP0	P05388	RPLP0	RPLP0	Accession;Gene name	60S acidic ribosomal protein P0 OS=Homo sapiens OX=9606 GN=RPLP0 PE=1 SV=1	51	9	9	35	1.23509	1.24046	0.00537041			N	N	N	E	N	N	N	N	N	N			N	N	1.23509	5.93516	0.000130485	0.00302408	1.05509	TRUE	FALSE	FALSE	1.24046	5.96097	0.000125963	0.00106187	1.09972	TRUE	FALSE	FALSE	0.00537041	0.0223496	0.982598	0.992763	-6.78397
C7orf50	Q9BRJ6	C7orf50	C7orf50	Accession;Gene name	Uncharacterized protein C7orf50 OS=Homo sapiens OX=9606 GN=C7orf50 PE=1 SV=1	17	3	3	24	0.490494	0.493513	0.00301957		N	N	N	N	N	N	N	N	N	N	N	N	N	N	N	0.490494	2.50554	0.0306293	0.0754921	-4.5565	FALSE	FALSE	FALSE	0.493513	2.52097	0.0298225	0.0538337	-4.52117	FALSE	FALSE	FALSE	0.00301957	0.0133581	0.989599	0.994122	-6.78415
TAGLN	Q01995	TAGLN			Transgelin OS=Homo sapiens OX=9606 GN=TAGLN PE=1 SV=4	98	13	13	66	0.456044	0.45608	3.5728e-05																	0.456044	2.01589	0.0707815	0.140031	-5.35917	FALSE	FALSE	FALSE	0.45608	2.01605	0.0707627	0.111086	-5.34957	FALSE	FALSE	FALSE	3.5728e-05	0.000136773	0.999893	0.999893	-6.78424
ADAR	P55265	ADAR	ADAR	Accession;Gene name	Double-stranded RNA-specific adenosine deaminase OS=Homo sapiens OX=9606 GN=ADAR PE=1 SV=4	23	8	8	8	1.00755	1.00378	-0.00376704		N	N	N	N	E	E	N	N	N	N	N	N	N	E	N	1.00755	4.70227	0.000784468	0.00723639	-0.821791	TRUE	FALSE	FALSE	1.00378	4.68469	0.000806053	0.00383144	-0.84171	TRUE	FALSE	FALSE	-0.00376704	-0.0152255	0.988145	0.99407	-6.78412
HNRNPF	P52597	HNRNPF	HNRNPF	Accession;Gene name	Heterogeneous nuclear ribonucleoprotein F OS=Homo sapiens OX=9606 GN=HNRNPF PE=1 SV=3	98	9	7	30	0.127972	0.124062	-0.00390938		N	N	N	N	N	N	N	N	N	N	N	N	N	N	N	0.127972	0.562329	0.585979	0.669919	-7.05605	FALSE	FALSE	FALSE	0.124062	0.545151	0.597312	0.663418	-7.05658	FALSE	FALSE	FALSE	-0.00390938	-0.014877	0.988416	0.99407	-6.78412
PSMB2	P49721	PSMB2			Proteasome subunit beta type-2 OS=Homo sapiens OX=9606 GN=PSMB2 PE=1 SV=1	5	2	2	9	1.17481	1.17081	-0.00400282																	1.17481	2.17129	0.0663246	0.132967	-5.10515	FALSE	FALSE	FALSE	1.17081	1.90838	0.0978118	0.144153	-5.35552	FALSE	FALSE	FALSE	-0.00400282	-0.00618963	0.995233	0.996367	-6.67422
AP2B1	P63010	AP2B1			AP-2 complex subunit beta OS=Homo sapiens OX=9606 GN=AP2B1 PE=1 SV=1	70	22	13	30	1.83657	1.82646	-0.0101066	logFC(H3K4me1vsControl) estimation was based on a single datapoint only; logFC(H3K4me3vsControl) estimation was based on a single datapoint only; logFC(H3K4me3vsH3K4me1) estimation was based on a single datapoint only																1.83657	2.54061	0.0838029	0.156285	-4.48517	FALSE	FALSE	TRUE	1.82646	2.52663	0.0848426	0.127947	-4.49126	FALSE	FALSE	TRUE	-0.0101066	-0.0115924	0.991472	0.994569	-6.24724
EIF2S2	P20042	EIF2S2			Eukaryotic translation initiation factor 2 subunit 2 OS=Homo sapiens OX=9606 GN=EIF2S2 PE=1 SV=2	20	5	5	16	0.968959	0.957457	-0.0115024																	0.968959	1.96147	0.078158	0.148441	-5.44641	FALSE	FALSE	FALSE	0.957457	1.93819	0.0812372	0.123839	-5.47299	FALSE	FALSE	FALSE	-0.0115024	-0.0201648	0.984307	0.993348	-6.78402
SEPTIN7	Q16181	SEPTIN7			Septin-7 OS=Homo sapiens OX=9606 GN=SEPTIN7 PE=1 SV=2	32	10	9	29	-1.82779	-1.84132	-0.0135326																	-1.82779	-7.92056	1.10736e-05	0.000773308	3.63958	TRUE	FALSE	FALSE	-1.84132	-7.97921	1.03674e-05	0.00019863	3.71459	TRUE	FALSE	FALSE	-0.0135326	-0.0507857	0.960472	0.981187	-6.78285
S100A10	P60903	S100A10			Protein S100-A10 OS=Homo sapiens OX=9606 GN=S100A10 PE=1 SV=2	9	2	2	18	1.55389	1.53867	-0.0152265																	1.55389	3.70302	0.00486928	0.020713	-2.59656	TRUE	FALSE	FALSE	1.53867	3.66674	0.00515167	0.0139194	-2.6463	TRUE	FALSE	FALSE	-0.0152265	-0.0327074	0.974619	0.988474	-6.78366
TJP1	Q07157	TJP1			Tight junction protein ZO-1 OS=Homo sapiens OX=9606 GN=TJP1 PE=1 SV=3	11	9	9	7	0.869068	0.853837	-0.0152306																	0.869068	2.45557	0.0363384	0.0865101	-4.63995	FALSE	FALSE	FALSE	0.853837	2.41254	0.0389998	0.0671999	-4.70034	FALSE	FALSE	FALSE	-0.0152306	-0.0387908	0.969901	0.987883	-6.78342
SEC22B	O75396	SEC22B	SEC22B	Accession;Gene name	Vesicle-trafficking protein SEC22b OS=Homo sapiens OX=9606 GN=SEC22B PE=1 SV=5	32	7	7	32	0.33919	0.322562	-0.0166284		N		N	N	N	N			N		N	N	N	N	N	0.33919	1.41254	0.187428	0.289787	-6.23125	FALSE	FALSE	FALSE	0.322562	1.34329	0.208163	0.262304	-6.3096	FALSE	FALSE	FALSE	-0.0166284	-0.0599708	0.953332	0.977805	-6.78229
BMS1	Q14692	BMS1			Ribosome biogenesis protein BMS1 homolog OS=Homo sapiens OX=9606 GN=BMS1 PE=1 SV=1	6	5	5	5	0.609448	0.585329	-0.0241184																	0.609448	0.788413	0.453099	0.551885	-6.85158	FALSE	FALSE	FALSE	0.585329	0.662163	0.52641	0.592474	-6.80524	FALSE	FALSE	FALSE	-0.0241184	-0.0251549	0.980545	0.99265	-6.67389
RSL1D1	O76021	RSL1D1	RSL1D1	Accession;Gene name	Ribosomal L1 domain-containing protein 1 OS=Homo sapiens OX=9606 GN=RSL1D1 PE=1 SV=3	160	15	15	33	0.868127	0.842307	-0.0258206		N	N	N	N	N	N	N	N	N	N	N	N	N	N	N	0.868127	3.8417	0.00311271	0.0152147	-2.25081	TRUE	FALSE	FALSE	0.842307	3.72743	0.0037644	0.0110571	-2.43752	TRUE	FALSE	FALSE	-0.0258206	-0.0989549	0.923083	0.95909	-6.77894
ARG1	P05089	ARG1			Arginase-1 OS=Homo sapiens OX=9606 GN=ARG1 PE=1 SV=2	35	8	8	29	0.553603	0.527615	-0.0259885																	0.553603	1.97094	0.0764397	0.146582	-5.42995	FALSE	FALSE	FALSE	0.527615	1.87841	0.0891564	0.133735	-5.56301	FALSE	FALSE	FALSE	-0.0259885	-0.0801281	0.937685	0.968537	-6.78076
H4C1	P62805	H4C1	HIST[1H4A,1H4B,1H4C,1H4E,1H4F,1H4H,1H4I,1H4L,2H4A,4H4]	Accession	Histone H4 OS=Homo sapiens OX=9606 GN=H4C1 PE=1 SV=2	1065	15	15	59	-0.116649	-0.146559	-0.0299106	Used for normalisation	N	N	N	N	N	N	N	N	N	N	N	N	N	N	N	-0.116649	-0.610747	0.554669	0.643784	-7.02605	FALSE	FALSE	FALSE	-0.146559	-0.767353	0.460184	0.526319	-6.904	FALSE	FALSE	FALSE	-0.0299106	-0.135624	0.894745	0.943023	-6.77428
TBL2	Q9Y4P3	TBL2	TBL2	Accession;Gene name	Transducin beta-like protein 2 OS=Homo sapiens OX=9606 GN=TBL2 PE=1 SV=1	73	14	14	33	1.25115	1.22104	-0.0301056		N		N	N	N	N	N		N		N	N	N	N	N	1.25115	3.63276	0.00456904	0.0198386	-2.63242	TRUE	FALSE	FALSE	1.22104	3.54535	0.00528456	0.0141058	-2.77279	TRUE	FALSE	FALSE	-0.0301056	-0.0757015	0.941145	0.97097	-6.78113
HMGB1	P09429	HMGB1	HMGB1	Accession;Gene name	High mobility group protein B1 OS=Homo sapiens OX=9606 GN=HMGB1 PE=1 SV=3	114	11	8	46	0.0525424	0.0153442	-0.0371981		N	N	N	N	N	N		N	N	N	N	N	N	N	N	0.0525424	0.254573	0.804088	0.85351	-7.19079	FALSE	FALSE	FALSE	0.0153442	0.0743442	0.942168	0.955773	-7.21347	FALSE	FALSE	FALSE	-0.0371981	-0.156082	0.879	0.939008	-6.77106
DEK	P35659	DEK	DEK	Accession;Gene name	Protein DEK OS=Homo sapiens OX=9606 GN=DEK PE=1 SV=1	70	8	8	24	0.199969	0.161626	-0.0383435		N	N	N	N	N	N	N	N	N	N	N	SE	N	SE	N	0.199969	1.10448	0.294639	0.4122	-6.59702	FALSE	FALSE	FALSE	0.161626	0.892699	0.392496	0.455749	-6.79764	FALSE	FALSE	FALSE	-0.0383435	-0.183407	0.858056	0.927714	-6.76604
EIF3D	O15371	EIF3D			Eukaryotic translation initiation factor 3 subunit D OS=Homo sapiens OX=9606 GN=EIF3D PE=1 SV=1	29	7	7	19	0.727079	0.688374	-0.0387054																	0.727079	4.03527	0.0022637	0.0122386	-1.92222	TRUE	FALSE	FALSE	0.688374	3.82046	0.00322429	0.00984811	-2.2783	TRUE	FALSE	FALSE	-0.0387054	-0.186034	0.856049	0.926683	-6.76552
H2AW	Q7L7L0	H2AW	HIST1H2A[B,E]/HIST3H2A	Accession	Histone H2A type 3 OS=Homo sapiens OX=9606 GN=H2AW PE=1 SV=3	278	7	2	58	-0.5633	-0.60852	-0.0452201	Used for normalisation	SE	N	N	N	N	N	N	N	N	N	N	N	N	N	N	-0.5633	-1.6001	0.140569	0.228288	-5.97953	FALSE	FALSE	FALSE	-0.60852	-1.72855	0.114492	0.163035	-5.78717	FALSE	FALSE	FALSE	-0.0452201	-0.111242	0.913619	0.953766	-6.77753
SRRM1	Q8IYB3	SRRM1	SRRM1	Accession;Gene name	Serine/arginine repetitive matrix protein 1 OS=Homo sapiens OX=9606 GN=SRRM1 PE=1 SV=2	16	6	6	10	0.272182	0.220882	-0.0513003		N	N	N	N	E	E	N	N	N	N	N	N	N	E	N	0.272182	1.1401	0.280186	0.39725	-6.55817	FALSE	FALSE	FALSE	0.220882	0.925218	0.376123	0.440378	-6.76779	FALSE	FALSE	FALSE	-0.0513003	-0.186095	0.856002	0.926683	-6.76551
COL12A1	Q99715	COL12A1			Collagen alpha-1(XII) chain OS=Homo sapiens OX=9606 GN=COL12A1 PE=1 SV=2	210	74	74	33	1.35122	1.29079	-0.06043																	1.35122	3.09749	0.01126	0.0365731	-3.55169	TRUE	FALSE	FALSE	1.29079	2.95896	0.0142692	0.0298485	-3.78119	TRUE	FALSE	FALSE	-0.06043	-0.119968	0.906877	0.951247	-6.77643
CALD1	Q05682	CALD1			Caldesmon OS=Homo sapiens OX=9606 GN=CALD1 PE=1 SV=3	117	27	27	29	0.0330713	-0.0285674	-0.0616386																	0.0330713	0.162427	0.874127	0.902116	-7.21167	FALSE	FALSE	FALSE	-0.0285674	-0.140307	0.891137	0.913903	-7.20575	FALSE	FALSE	FALSE	-0.0616386	-0.262175	0.79838	0.897412	-6.74712
NSUN2	Q08J23	NSUN2			RNA cytosine C(5)-methyltransferase NSUN2 OS=Homo sapiens OX=9606 GN=NSUN2 PE=1 SV=2	12	5	5	8	1.09775	1.03516	-0.062592																	1.09775	2.78698	0.0191676	0.053187	-4.0855	FALSE	FALSE	FALSE	1.03516	2.62807	0.025187	0.0470789	-4.34719	TRUE	FALSE	FALSE	-0.062592	-0.137619	0.893265	0.943023	-6.77397
CCAR1	Q8IX12	CCAR1	CCAR1	Accession;Gene name	Cell division cycle and apoptosis regulator protein 1 OS=Homo sapiens OX=9606 GN=CCAR1 PE=1 SV=2	4	2	2	2	inf	inf	-0.0637028	logFC(H3K4me1vsControl) estimation failed and was imputed; logFC(H3K4me3vsControl) estimation failed and was imputed	N	N	N	N	N	N	N	N	N	N	N	N	N	N	N						FALSE	TRUE	FALSE						FALSE	TRUE	FALSE	-0.0637028	-0.144817	0.890479	0.943023	-6.66189
RPL8	P62917	RPL8	RPL8	Accession;Gene name	60S ribosomal protein L8 OS=Homo sapiens OX=9606 GN=RPL8 PE=1 SV=2	155	10	10	37	1.14656	1.08165	-0.0649103		N	N	N	N	E	N	N	N	N	N	N	E	N	N	N	1.14656	4.62007	0.000890957	0.00770719	-0.954431	TRUE	FALSE	FALSE	1.08165	4.35851	0.00134428	0.00533579	-1.37371	TRUE	FALSE	FALSE	-0.0649103	-0.226514	0.825255	0.911217	-6.75651
LGALS7	P47929	LGALS7	LGALS7/LGALS7B	Accession;Gene name	Galectin-7 OS=Homo sapiens OX=9606 GN=LGALS7 PE=1 SV=2	36	6	6	51	1.22255	1.15544	-0.06711																	1.22255	3.08092	0.0115829	0.0374768	-3.58025	TRUE	FALSE	FALSE	1.15544	2.9118	0.0154706	0.0317685	-3.86228	TRUE	FALSE	FALSE	-0.06711	-0.146464	0.886457	0.942196	-6.77261
DDX3X	O00571	DDX3X	DDX3X (1);DDX3X (2)	Accession;Gene name	ATP-dependent RNA helicase DDX3X OS=Homo sapiens OX=9606 GN=DDX3X PE=1 SV=3	163	21	20	42	1.08407	1.01683	-0.0672355		N	R	N	N	N	E	N	N	N	N	N	N	N	N	N	1.08407	6.39186	7.08367e-05	0.00247338	1.69584	TRUE	FALSE	FALSE	1.01683	5.99542	0.000120187	0.00102341	1.14894	TRUE	FALSE	FALSE	-0.0672355	-0.343321	0.738295	0.869072	-6.72074
PGD	P52209	PGD			6-phosphogluconate dehydrogenase, decarboxylating OS=Homo sapiens OX=9606 GN=PGD PE=1 SV=3	17	6	6	16	1.63274	1.56467	-0.0680726																	1.63274	2.39351	0.0376619	0.0884052	-4.75055	FALSE	FALSE	FALSE	1.56467	2.29372	0.0446554	0.0746916	-4.90611	FALSE	FALSE	FALSE	-0.0680726	-0.0864216	0.932832	0.964658	-6.78019
SMC1A	Q14683	SMC1A	SMC1A	Accession;Gene name	Structural maintenance of chromosomes protein 1A OS=Homo sapiens OX=9606 GN=SMC1A PE=1 SV=2	11	6	6	6	1.66615	1.59612	-0.0700298		N	SR	N	N	R	N	N	N	N	N	N	N	N	N	N	1.66615	4.59444	0.00128946	0.00915738	-1.20721	TRUE	FALSE	FALSE	1.59612	4.40133	0.00170323	0.00618888	-1.49118	TRUE	FALSE	FALSE	-0.0700298	-0.174066	0.865653	0.934778	-6.76766
RPS8	P62241	RPS8	RPS8	Accession;Gene name	40S ribosomal protein S8 OS=Homo sapiens OX=9606 GN=RPS8 PE=1 SV=2	169	8	8	46	0.601593	0.530125	-0.0714685		N	N	N	N	E	N	N	N	N	N	N	N	N	N	N	0.601593	3.74739	0.00364105	0.0171416	-2.4121	TRUE	FALSE	FALSE	0.530125	3.30221	0.00772863	0.0187873	-3.17234	TRUE	FALSE	FALSE	-0.0714685	-0.385542	0.707717	0.851967	-6.70428
SP100	P23497	SP100			Nuclear autoantigen Sp-100 OS=Homo sapiens OX=9606 GN=SP100 PE=1 SV=3	18	4	2	4	0.00500636	-0.0674602	-0.0724665																	0.00500636	0.0218113	0.983187	0.986473	-7.08281	FALSE	FALSE	FALSE	-0.0674602	-0.262876	0.799961	0.847195	-6.92405	FALSE	FALSE	FALSE	-0.0724665	-0.282385	0.785542	0.888663	-6.62982
SRPRA	P08240	SRPRA	SRPRA	Accession;Gene name	Signal recognition particle receptor subunit alpha OS=Homo sapiens OX=9606 GN=SRPRA PE=1 SV=2	9	2	2	3	1.66556	1.59184	-0.0737196		N		N	N	R	N			N		N	N	N	N	N	1.66556	3.44818	0.0072593	0.0269549	-3.00983	TRUE	FALSE	FALSE	1.59184	3.29556	0.00925346	0.0214894	-3.25073	TRUE	FALSE	FALSE	-0.0737196	-0.13757	0.893599	0.943023	-6.77388
XRCC5	P13010	XRCC5	XRCC5	Accession;Gene name	X-ray repair cross-complementing protein 5 OS=Homo sapiens OX=9606 GN=XRCC5 PE=1 SV=3	92	24	24	41	0.67387	0.598794	-0.075076		N	N	N	N	N	N	N	N	N	N	N	N	N	N	N	0.67387	2.17359	0.0545995	0.113817	-5.10987	FALSE	FALSE	FALSE	0.598794	1.93143	0.0819777	0.124742	-5.48283	FALSE	FALSE	FALSE	-0.075076	-0.209717	0.838062	0.919671	-6.76043
RPL23	P62829	RPL23	RPL23	Accession;Gene name	60S ribosomal protein L23 OS=Homo sapiens OX=9606 GN=RPL23 PE=1 SV=1	84	5	5	51	0.925737	0.84906	-0.076677		N	N	N	N	N	N	N	N	N	N	N	N	N	N	N	0.925737	4.75013	0.000728756	0.00710113	-0.744981	TRUE	FALSE	FALSE	0.84906	4.35668	0.00134819	0.00533579	-1.37673	TRUE	FALSE	FALSE	-0.076677	-0.340732	0.740187	0.869072	-6.72169
MAP4	P27816	MAP4			Microtubule-associated protein 4 OS=Homo sapiens OX=9606 GN=MAP4 PE=1 SV=3	22	5	5	6	1.3607	1.28268	-0.0780216																	1.3607	4.18816	0.00185042	0.0108437	-1.6989	TRUE	FALSE	FALSE	1.28268	3.94802	0.00272212	0.00879214	-2.09008	TRUE	FALSE	FALSE	-0.0780216	-0.207973	0.839411	0.920003	-6.76081
CTNND1	O60716	CTNND1			Catenin delta-1 OS=Homo sapiens OX=9606 GN=CTNND1 PE=1 SV=1	8	5	5	7	2.57041	2.48588	-0.0845357																	2.57041	2.67812	0.0314988	0.0774076	-4.25946	FALSE	FALSE	FALSE	2.48588	2.59005	0.035809	0.0627588	-4.38189	FALSE	FALSE	FALSE	-0.0845357	-0.0907888	0.930193	0.964176	-6.7796
HDGF	P51858	HDGF			Hepatoma-derived growth factor OS=Homo sapiens OX=9606 GN=HDGF PE=1 SV=1	69	10	10	49	0.353112	0.267729	-0.0853831																	0.353112	1.48332	0.168074	0.263757	-6.13846	FALSE	FALSE	FALSE	0.267729	1.12465	0.286385	0.348877	-6.56564	FALSE	FALSE	FALSE	-0.0853831	-0.310617	0.762317	0.877063	-6.73221
DDX54	Q8TDD1	DDX54	DDX54	Accession;Gene name	ATP-dependent RNA helicase DDX54 OS=Homo sapiens OX=9606 GN=DDX54 PE=1 SV=2	38	7	7	8	0.909135	0.822456	-0.0866787		N	N	N	N	N	N	N	N	N	N	N	N	N	N	N	0.909135	5.49698	0.000240836	0.00380794	0.412673	TRUE	FALSE	FALSE	0.822456	4.97289	0.000519437	0.00291924	-0.383318	TRUE	FALSE	FALSE	-0.0866787	-0.453878	0.659376	0.829541	-6.67373
RBMS2	Q15434	RBMS2			RNA-binding motif, single-stranded-interacting protein 2 OS=Homo sapiens OX=9606 GN=RBMS2 PE=1 SV=1	5	3	3	7	1.5179	1.43047	-0.0874281																	1.5179	3.4721	0.010306	0.0349654	-3.02127	TRUE	FALSE	FALSE	1.43047	3.65833	0.00802765	0.0192801	-2.84691	TRUE	FALSE	FALSE	-0.0874281	-0.199986	0.847153	0.922736	-6.65182
DNMT1	P26358	DNMT1	DNMT1 (1);DNMT1 (2)	Accession;Gene name	DNA (cytosine-5)-methyltransferase 1 OS=Homo sapiens OX=9606 GN=DNMT1 PE=1 SV=2	35	9	9	7	0.0755496	-0.0129051	-0.0884547		N	N	E	SE	SR	R			SR		N	R	N	N	N	0.0755496	0.477297	0.643165	0.712927	-7.10305	FALSE	FALSE	FALSE	-0.0129051	-0.08153	0.936591	0.95126	-7.21286	FALSE	FALSE	FALSE	-0.0884547	-0.483959	0.638589	0.824258	-6.65877
LEMD2	Q8NC56	LEMD2	LEMD2	Accession;Gene name	LEM domain-containing protein 2 OS=Homo sapiens OX=9606 GN=LEMD2 PE=1 SV=1	14	4	4	8	0.514493	0.423189	-0.0913045		N		N	N	N	N			N		N	N	N	N	N	0.514493	1.64484	0.130785	0.215743	-5.91658	FALSE	FALSE	FALSE	0.423189	1.35294	0.205639	0.2599	-6.29739	FALSE	FALSE	FALSE	-0.0913045	-0.252794	0.805508	0.898744	-6.74967
MTDH	Q86UE4	MTDH	MTDH	Accession;Gene name	Protein LYRIC OS=Homo sapiens OX=9606 GN=MTDH PE=1 SV=2	36	10	10	23	1.19145	1.1	-0.0914528		N		N	N	R	N			N		N	N	N	N	N	1.19145	3.79907	0.00344144	0.016386	-2.34388	TRUE	FALSE	FALSE	1.1	3.50746	0.00558759	0.0145831	-2.83272	TRUE	FALSE	FALSE	-0.0914528	-0.252539	0.8057	0.898744	-6.74974
RPL36	Q9Y3U8	RPL36	RPL36	Accession;Gene name	60S ribosomal protein L36 OS=Homo sapiens OX=9606 GN=RPL36 PE=1 SV=3	100	7	7	37	0.773131	0.681334	-0.0917961		N	N	N	N	N	N	N	N	N	N	N	N	N	N	N	0.773131	3.66296	0.00419331	0.0187914	-2.5571	TRUE	FALSE	FALSE	0.681334	3.22805	0.00877593	0.0205503	-3.3012	TRUE	FALSE	FALSE	-0.0917961	-0.376647	0.714117	0.854025	-6.7079
SSR1	P43307	SSR1			Translocon-associated protein subunit alpha OS=Homo sapiens OX=9606 GN=SSR1 PE=1 SV=3	46	3	3	12	0.788743	0.696071	-0.0926726																	0.788743	4.10845	0.00200937	0.0113774	-1.79897	TRUE	FALSE	FALSE	0.696071	3.62573	0.00446384	0.0127129	-2.61235	TRUE	FALSE	FALSE	-0.0926726	-0.418046	0.684538	0.840215	-6.69035
XPC	Q01831	XPC	XPC	Accession;Gene name	DNA repair protein complementing XP-C cells OS=Homo sapiens OX=9606 GN=XPC PE=1 SV=4	4	2	2	2	1.26931	1.17396	-0.0953542		E	R	N	N	R	R	N	N	N	N	N	N	N	R	N	1.26931	3.85259	0.00318096	0.0153198	-2.25958	TRUE	FALSE	FALSE	1.17396	3.56317	0.00512974	0.0139047	-2.74232	TRUE	FALSE	FALSE	-0.0953542	-0.250643	0.80715	0.89922	-6.75024
H1-10	Q92522	H1-10	H1FX	Accession	Histone H1.10 OS=Homo sapiens OX=9606 GN=H1-10 PE=1 SV=1	47	5	5	23	0.13571	0.0358223	-0.0998874		R	N	N	N	N	N	N	N	N	N	N	N	N	R	N	0.13571	0.74618	0.472327	0.567063	-6.9301	FALSE	FALSE	FALSE	0.0358223	0.196964	0.847707	0.88478	-7.19535	FALSE	FALSE	FALSE	-0.0998874	-0.475635	0.64431	0.826785	-6.663
TGM1	P22735	TGM1			Protein-glutamine gamma-glutamyltransferase K OS=Homo sapiens OX=9606 GN=TGM1 PE=1 SV=4	50	11	11	15	1.35423	1.25424	-0.099989																	1.35423	4.80049	0.000683488	0.00690147	-0.674433	TRUE	FALSE	FALSE	1.25424	4.44605	0.00118346	0.00493891	-1.23798	TRUE	FALSE	FALSE	-0.099989	-0.306955	0.765052	0.879059	-6.7334
TNPO1	Q92973	TNPO1			Transportin-1 OS=Homo sapiens OX=9606 GN=TNPO1 PE=1 SV=2	14	7	7	9	1.17596	1.07529	-0.100669																	1.17596	3.35591	0.00726236	0.0269549	-3.10661	TRUE	FALSE	FALSE	1.07529	3.06862	0.0118287	0.0255682	-3.59239	TRUE	FALSE	FALSE	-0.100669	-0.248796	0.808539	0.899606	-6.75074
GCN1	Q92616	GCN1			eIF-2-alpha kinase activator GCN1 OS=Homo sapiens OX=9606 GN=GCN1 PE=1 SV=6	19	11	11	6	0.878532	0.776811	-0.101721	logFC(H3K4me1vsControl) estimation failed and was imputed based on a single datapoint only; logFC(H3K4me3vsControl) estimation failed and was imputed based on a single datapoint only; logFC(H3K4me3vsH3K4me1) estimation was based on a single datapoint only																					FALSE	TRUE	TRUE						FALSE	TRUE	TRUE	-0.101721	-0.172697	0.873782	0.938941	-6.36737
RPL7A	P62424	RPL7A	RPL7A	Accession;Gene name	60S ribosomal protein L7a OS=Homo sapiens OX=9606 GN=RPL7A PE=1 SV=2	304	18	18	47	0.597557	0.495652	-0.101905		N	N	N	N	N	N	N	N	N	N	N	N	N	N	N	0.597557	3.95911	0.00256451	0.0134316	-2.05108	TRUE	FALSE	FALSE	0.495652	3.28394	0.0079741	0.0192062	-3.20407	TRUE	FALSE	FALSE	-0.101905	-0.584712	0.571388	0.782321	-6.60204
ZC3HAV1	Q7Z2W4	ZC3HAV1	ZC3HAV1	Accession;Gene name	Zinc finger CCCH-type antiviral protein 1 OS=Homo sapiens OX=9606 GN=ZC3HAV1 PE=1 SV=3	6	3	3	5	1.25301	1.14783	-0.105185		N	N	N	N	N	N	N	N	N	N	N	N	N	N	N	1.25301	3.35533	0.00726947	0.0269549	-3.10761	TRUE	FALSE	FALSE	1.14783	3.07366	0.0117274	0.0254313	-3.58371	TRUE	FALSE	FALSE	-0.105185	-0.243928	0.812203	0.901423	-6.75203
S100A8	P05109	S100A8	S100A8	Accession;Gene name	Protein S100-A8 OS=Homo sapiens OX=9606 GN=S100A8 PE=1 SV=1	11	4	4	40	0.438927	0.329526	-0.109401																	0.438927	0.703039	0.498024	0.591978	-6.96218	FALSE	FALSE	FALSE	0.329526	0.527809	0.609109	0.671214	-7.06621	FALSE	FALSE	FALSE	-0.109401	-0.151754	0.88239	0.939008	-6.77175
NOP2	P46087	NOP2	NOP2 (1);NOP2 (2)	Accession;Gene name	Probable 28S rRNA (cytosine(4447)-C(5))-methyltransferase OS=Homo sapiens OX=9606 GN=NOP2 PE=1 SV=2	82	13	13	19	0.379469	0.269886	-0.109583		N	N	N	N	N	N	N	N	N	N	N	N	N	N	N	0.379469	2.06393	0.0652767	0.13118	-5.28322	FALSE	FALSE	FALSE	0.269886	1.46791	0.172136	0.225502	-6.14947	FALSE	FALSE	FALSE	-0.109583	-0.516171	0.616687	0.808314	-6.64173
NSA2	O95478	NSA2	NSA2	Accession;Gene name	Ribosome biogenesis protein NSA2 homolog OS=Homo sapiens OX=9606 GN=NSA2 PE=1 SV=1	11	3	3	13	0.758328	0.648131	-0.110197		N	N	N	N	N	N	N	N	N	N	N	N	N	N	N	0.758328	4.25468	0.00158685	0.0098502	-1.55441	TRUE	FALSE	FALSE	0.648131	3.63641	0.00438446	0.0125718	-2.59396	TRUE	FALSE	FALSE	-0.110197	-0.535439	0.60377	0.803603	-6.63104
GNL3	Q9BVP2	GNL3	GNL3	Accession;Gene name	Guanine nucleotide-binding protein-like 3 OS=Homo sapiens OX=9606 GN=GNL3 PE=1 SV=2	73	11	11	22	0.213267	0.100086	-0.113182		N	N	N	N	N	N	N	N	N	N	N	N	N	N	N	0.213267	0.72618	0.484137	0.578755	-6.94519	FALSE	FALSE	FALSE	0.100086	0.340794	0.740207	0.791872	-7.1534	FALSE	FALSE	FALSE	-0.113182	-0.333754	0.745358	0.873075	-6.72416
DSP	P15924	DSP	DSP	Accession;Gene name	Desmoplakin OS=Homo sapiens OX=9606 GN=DSP PE=1 SV=3	557	91	91	35	0.9248	0.810383	-0.114417		N	N	N	N	N	N	N	N	N	N	N	N	N	N	N	0.9248	2.77938	0.0194194	0.0537078	-4.0985	FALSE	FALSE	FALSE	0.810383	2.43551	0.0350497	0.0618137	-4.67136	FALSE	FALSE	FALSE	-0.114417	-0.297798	0.771935	0.882041	-6.73631
AP1G1	O43747	AP1G1			AP-1 complex subunit gamma-1 OS=Homo sapiens OX=9606 GN=AP1G1 PE=1 SV=5	4	2	2	2	0.706527	0.592001	-0.114526																	0.706527	2.91129	0.0151579	0.0456918	-3.86045	TRUE	FALSE	FALSE	0.592001	2.43938	0.0343407	0.0610743	-4.65879	FALSE	FALSE	FALSE	-0.114526	-0.408688	0.691177	0.842642	-6.69447
FLG	P20930	FLG			Filaggrin OS=Homo sapiens OX=9606 GN=FLG PE=1 SV=3	20	4	4	4	1.44091	1.32513	-0.115778																	1.44091	1.99688	0.0736849	0.1436	-5.39139	FALSE	FALSE	FALSE	1.32513	1.83643	0.0960693	0.142833	-5.62771	FALSE	FALSE	FALSE	-0.115778	-0.138955	0.892236	0.943023	-6.77377
PSMB3	P49720	PSMB3			Proteasome subunit beta type-3 OS=Homo sapiens OX=9606 GN=PSMB3 PE=1 SV=2	19	3	3	24	1.1669	1.04899	-0.117907	logFC(H3K4me3vsControl) estimation was based on a single datapoint only; logFC(H3K4me3vsH3K4me1) estimation was based on a single datapoint only																1.1669	2.84665	0.0291484	0.0729144	-4.09336	FALSE	FALSE	FALSE	1.04899	1.95929	0.0975505	0.144019	-5.07567	FALSE	FALSE	TRUE	-0.117907	-0.197658	0.849807	0.924481	-6.36449
RPN1	P04843	RPN1	RPN1	Accession;Gene name	Dolichyl-diphosphooligosaccharide--protein glycosyltransferase subunit 1 OS=Homo sapiens OX=9606 GN=RPN1 PE=1 SV=1	247	23	23	44	0.429584	0.311058	-0.118526		N	N	N	N	N	N	N		N		N	N	N	R	N	0.429584	2.15723	0.055727	0.115307	-5.13371	FALSE	FALSE	FALSE	0.311058	1.56203	0.148604	0.201404	-6.02245	FALSE	FALSE	FALSE	-0.118526	-0.515456	0.617169	0.808314	-6.64212
RPL9	P32969	RPL9			60S ribosomal protein L9 OS=Homo sapiens OX=9606 GN=RPL9 PE=1 SV=1	104	8	8	54	0.72734	0.604187	-0.123152																	0.72734	4.79557	0.000679724	0.00690147	-0.672327	TRUE	FALSE	FALSE	0.604187	3.98359	0.00246348	0.00814399	-2.00089	TRUE	FALSE	FALSE	-0.123152	-0.703195	0.497596	0.725352	-6.52263
SNRPD1	P62314	SNRPD1	SNRPD1	Accession;Gene name	Small nuclear ribonucleoprotein Sm D1 OS=Homo sapiens OX=9606 GN=SNRPD1 PE=1 SV=1	72	4	4	37	0.817657	0.691909	-0.125748		N	N	N	N	E	E	N	N	N	N	N	N	N	N	N	0.817657	3.43747	0.00613653	0.0241208	-2.94656	TRUE	FALSE	FALSE	0.691909	2.90882	0.0152229	0.0315305	-3.85563	TRUE	FALSE	FALSE	-0.125748	-0.457826	0.65663	0.829541	-6.67182
HNRNPR	O43390	HNRNPR	HNRNPR	Accession;Gene name	Heterogeneous nuclear ribonucleoprotein R OS=Homo sapiens OX=9606 GN=HNRNPR PE=1 SV=1	190	22	16	42	0.868073	0.742119	-0.125954		N	E	N	N	E	E	N	N	N	N	N	N	N	E	N	0.868073	2.49148	0.0318438	0.0777992	-4.58691	FALSE	FALSE	FALSE	0.742119	2.12998	0.0589422	0.0946443	-5.17165	FALSE	FALSE	FALSE	-0.125954	-0.313071	0.760639	0.877063	-6.73129
UTRN	P46939	UTRN			Utrophin OS=Homo sapiens OX=9606 GN=UTRN PE=1 SV=2	13	9	9	4	0.685447	0.555789	-0.129658																	0.685447	2.63163	0.0266889	0.0682184	-4.38172	FALSE	FALSE	FALSE	0.555789	1.84796	0.0967768	0.143376	-5.47648	FALSE	FALSE	FALSE	-0.129658	-0.38559	0.708519	0.851967	-6.5938
TUBA4A	P68366	TUBA4A	TUBA[1A,1B,1C,4A]	Accession;Gene name	Tubulin alpha-4A chain OS=Homo sapiens OX=9606 GN=TUBA4A PE=1 SV=1	243	16	2	49	-0.28011	-0.410309	-0.130199		N	N	N	N	R	R	N	N	N	N	N	N	N	N	N	-0.28011	-0.807004	0.438382	0.538375	-6.88097	FALSE	FALSE	FALSE	-0.410309	-1.18211	0.264427	0.32542	-6.50121	FALSE	FALSE	FALSE	-0.130199	-0.324853	0.751966	0.874124	-6.72725
RPL17	P18621	RPL17	RPL17/RPL17-C18orf32	Accession;Gene name	60S ribosomal protein L17 OS=Homo sapiens OX=9606 GN=RPL17 PE=1 SV=3	159	9	9	50	1.04654	0.915755	-0.130786		N	N	N	N	N	N	N	N	N	N	N	N	N	N	N	1.04654	5.40518	0.000274767	0.00390262	0.27462	TRUE	FALSE	FALSE	0.915755	4.7297	0.000752009	0.00370727	-0.769383	TRUE	FALSE	FALSE	-0.130786	-0.584987	0.57121	0.782321	-6.60187
PWP1	Q13610	PWP1	PWP1	Accession;Gene name	Periodic tryptophan protein 1 homolog OS=Homo sapiens OX=9606 GN=PWP1 PE=1 SV=1	15	6	6	16	0.974808	0.842827	-0.131982		N	N	N	N	N	N	N	N	N	N	N		N	N	N	0.974808	2.54447	0.0290764	0.0729144	-4.49778	FALSE	FALSE	FALSE	0.842827	2.19997	0.0523659	0.0857174	-5.05898	FALSE	FALSE	FALSE	-0.131982	-0.298347	0.771528	0.882041	-6.73613
ZRANB2	O95218	ZRANB2	ZRANB2	Accession;Gene name	Zinc finger Ran-binding domain-containing protein 2 OS=Homo sapiens OX=9606 GN=ZRANB2 PE=1 SV=2	6	4	4	10	1.23525	1.09211	-0.143138	logFC(H3K4me1vsControl) estimation was based on a single datapoint only; logFC(H3K4me3vsH3K4me1) estimation was based on a single datapoint only	N			N	N		N							N		1.23525	1.80291	0.121215	0.203563	-5.28052	FALSE	FALSE	TRUE	1.09211	2.33337	0.0581585	0.0935642	-4.89783	FALSE	FALSE	FALSE	-0.143138	-0.202284	0.846347	0.922736	-6.42072
DDX1	Q92499	DDX1	DDX1	Accession;Gene name	ATP-dependent RNA helicase DDX1 OS=Homo sapiens OX=9606 GN=DDX1 PE=1 SV=2	86	18	18	33	1.50781	1.36427	-0.143541					N					N						N	1.50781	6.22311	8.84872e-05	0.00285508	1.46247	TRUE	FALSE	FALSE	1.36427	5.63068	0.000199195	0.00148603	0.619437	TRUE	FALSE	FALSE	-0.143541	-0.51306	0.618786	0.808314	-6.64342
PSMD1	Q99460	PSMD1			26S proteasome non-ATPase regulatory subunit 1 OS=Homo sapiens OX=9606 GN=PSMD1 PE=1 SV=2	5	4	4	6	-0.627175	-0.772292	-0.145117																	-0.627175	-1.5011	0.167459	0.263285	-6.11534	FALSE	FALSE	FALSE	-0.772292	-1.60079	0.143775	0.196439	-5.83074	FALSE	FALSE	FALSE	-0.145117	-0.26904	0.793945	0.89357	-6.63483
DHX15	O43143	DHX15	DHX15	Accession;Gene name	Pre-mRNA-splicing factor ATP-dependent RNA helicase DHX15 OS=Homo sapiens OX=9606 GN=DHX15 PE=1 SV=2	74	14	14	18	0.987044	0.841402	-0.145642		N	N	N	N	E	N	N	N	N	N	N	N	N	N	N	0.987044	4.1324	0.00193279	0.0111702	-1.75875	TRUE	FALSE	FALSE	0.841402	3.52265	0.00531133	0.0141245	-2.79023	TRUE	FALSE	FALSE	-0.145642	-0.528058	0.608701	0.804584	-6.63518
AZGP1	P25311	AZGP1			Zinc-alpha-2-glycoprotein OS=Homo sapiens OX=9606 GN=AZGP1 PE=1 SV=2	36	4	4	18	1.15805	1.00998	-0.148077																	1.15805	4.92107	0.000561643	0.00627542	-0.473142	TRUE	FALSE	FALSE	1.00998	4.29183	0.00149515	0.0057202	-1.4841	TRUE	FALSE	FALSE	-0.148077	-0.544942	0.597451	0.800547	-6.62564
RPL34	P49207	RPL34	RPL34	Accession;Gene name	60S ribosomal protein L34 OS=Homo sapiens OX=9606 GN=RPL34 PE=1 SV=3	116	7	7	38	0.698001	0.548917	-0.149085		N	N	N	N	N	N	N	N	N	N	N	N	N	N	N	0.698001	3.6468	0.00430856	0.0191473	-2.58491	TRUE	FALSE	FALSE	0.548917	2.86789	0.0163419	0.0331159	-3.92648	TRUE	FALSE	FALSE	-0.149085	-0.674559	0.514883	0.736434	-6.54305
COL5A1	P20908	COL5A1	COL5A1	Accession;Gene name	Collagen alpha-1(V) chain OS=Homo sapiens OX=9606 GN=COL5A1 PE=1 SV=3	5	3	3	2	0.332416	0.181043	-0.151374			N	N				N	N	N	N				N	N	0.332416	1.23679	0.24376	0.357116	-6.44799	FALSE	FALSE	FALSE	0.181043	0.673588	0.515478	0.582504	-6.97416	FALSE	FALSE	FALSE	-0.151374	-0.487747	0.635996	0.823329	-6.65682
PPAN	Q9NQ55	PPAN	PPAN/PPAN-P2RY11	Accession;Gene name	Suppressor of SWI4 1 homolog OS=Homo sapiens OX=9606 GN=PPAN PE=2 SV=1	3	2	2	5	1.27068	1.11834	-0.15234		N	N	N	N	N	N	N	N	N	N	N	N	N	N	N	1.27068	3.57349	0.0050423	0.0211805	-2.73357	TRUE	FALSE	FALSE	1.11834	3.14507	0.0103828	0.0232168	-3.46066	TRUE	FALSE	FALSE	-0.15234	-0.371022	0.718338	0.854423	-6.71002
SFN	P31947	SFN	SFN	Accession;Gene name	14-3-3 protein sigma OS=Homo sapiens OX=9606 GN=SFN PE=1 SV=1	36	9	5	40	-0.358202	-0.515855	-0.157653	logFC(H3K4me1vsControl) estimation failed and was imputed; logFC(H3K4me3vsControl) estimation failed and was imputed																					FALSE	TRUE	FALSE						FALSE	TRUE	FALSE	-0.157653	-0.115002	0.911267	0.953766	-6.77691
UHRF1	Q96T88	UHRF1	UHRF1	Accession;Gene name	E3 ubiquitin-protein ligase UHRF1 OS=Homo sapiens OX=9606 GN=UHRF1 PE=1 SV=1	30	7	7	10	0.426229	0.268346	-0.157882		N	SR	E	SE	SR	SR		SR	SR	N	N	R	N	N	N	0.426229	2.66932	0.0230612	0.0613502	-4.27762	FALSE	FALSE	FALSE	0.268346	1.68056	0.123025	0.171991	-5.85573	FALSE	FALSE	FALSE	-0.157882	-0.856294	0.411408	0.657483	-6.40064
VCP	P55072	VCP			Transitional endoplasmic reticulum ATPase OS=Homo sapiens OX=9606 GN=VCP PE=1 SV=4	50	20	20	33	-1.1776	-1.33739	-0.159789																	-1.1776	-3.16955	0.00995904	0.0342036	-3.4275	TRUE	FALSE	FALSE	-1.33739	-3.59963	0.00482761	0.0133432	-2.68007	TRUE	FALSE	FALSE	-0.159789	-0.372458	0.717301	0.854346	-6.70944
MYBBP1A	Q9BQG0	MYBBP1A	MYBBP1A	Accession;Gene name	Myb-binding protein 1A OS=Homo sapiens OX=9606 GN=MYBBP1A PE=1 SV=2	114	24	24	21	0.91958	0.755412	-0.164168		N	N	N	N	R	N	N	N	N	N	N	N	N	R	N	0.91958	3.13355	0.0104421	0.0351356	-3.48126	TRUE	FALSE	FALSE	0.755412	2.57414	0.0273927	0.0504193	-4.43433	FALSE	FALSE	FALSE	-0.164168	-0.484469	0.638337	0.824258	-6.65841
THRAP3	Q9Y2W1	THRAP3	THRAP3	Accession;Gene name	Thyroid hormone receptor-associated protein 3 OS=Homo sapiens OX=9606 GN=THRAP3 PE=1 SV=2	43	17	16	20	0.257429	0.092582	-0.164847		N	N	N	N	E	E	N	N	N	N	N	N	N	E	N	0.257429	0.699953	0.499868	0.593328	-6.96444	FALSE	FALSE	FALSE	0.092582	0.251732	0.806331	0.851881	-7.18194	FALSE	FALSE	FALSE	-0.164847	-0.388171	0.706001	0.851967	-6.70305
RBM42	Q9BTD8	RBM42	RBM42	Accession;Gene name	RNA-binding protein 42 OS=Homo sapiens OX=9606 GN=RBM42 PE=1 SV=1	2	2	2	5	-0.554921	-0.720812	-0.165891	logFC(H3K4me3vsControl) estimation was based on a single datapoint only; logFC(H3K4me3vsH3K4me1) estimation was based on a single datapoint only	N	N	N	N	N	E	N	N	N	N	N	N	N	E	N	-0.554921	-1.49409	0.178615	0.279263	-5.98466	FALSE	FALSE	FALSE	-0.720812	-1.46707	0.185615	0.239622	-5.73901	FALSE	FALSE	TRUE	-0.165891	-0.297768	0.774487	0.882041	-6.33764
H2AC20	Q16777	H2AC20	HIST1H2A[G-M]/HIST2H2A[A3,A4,C]/H2AFJ	Accession	Histone H2A type 2-C OS=Homo sapiens OX=9606 GN=H2AC20 PE=1 SV=4	295	7	3	59	-0.494244	-0.663121	-0.168877	Used for normalisation		N	N	N	E	N	N		N	N	N	N	N	N	N	-0.494244	-1.15257	0.275817	0.394692	-6.5439	FALSE	FALSE	FALSE	-0.663121	-1.54638	0.152957	0.206308	-6.04415	FALSE	FALSE	FALSE	-0.168877	-0.341057	0.740097	0.869072	-6.72146
YWHAQ	P27348	YWHAQ			14-3-3 protein theta OS=Homo sapiens OX=9606 GN=YWHAQ PE=1 SV=1	59	15	10	60	0.928994	0.759406	-0.169588																	0.928994	1.94799	0.087126	0.16153	-5.41497	FALSE	FALSE	FALSE	0.759406	1.59239	0.149821	0.202403	-5.90959	FALSE	FALSE	FALSE	-0.169588	-0.332639	0.747924	0.873075	-6.72323
RPS11	P62280	RPS11	RPS11	Accession;Gene name	40S ribosomal protein S11 OS=Homo sapiens OX=9606 GN=RPS11 PE=1 SV=3	190	10	10	49	0.883226	0.713432	-0.169794		N	N	N	N	N	N	N	N	N	N	N	N	N	N	N	0.883226	4.16564	0.00183153	0.0108086	-1.70303	TRUE	FALSE	FALSE	0.713432	3.36483	0.00694455	0.0174754	-3.06362	TRUE	FALSE	FALSE	-0.169794	-0.693526	0.503393	0.727767	-6.52961
TMA16	Q96EY4	TMA16	TMA16	Accession;Gene name	Translation machinery-associated protein 16 OS=Homo sapiens OX=9606 GN=TMA16 PE=1 SV=2	10	4	4	25	-0.415858	-0.592567	-0.176709		N		N	N	R	N			N		N	N	N	N	N	-0.415858	-1.14291	0.279623	0.39716	-6.55461	FALSE	FALSE	FALSE	-0.592567	-1.62856	0.134371	0.185392	-5.93027	FALSE	FALSE	FALSE	-0.176709	-0.420587	0.682926	0.840215	-6.68905
H2BC4	P62807	H2BC4	HIST1H2B[C,D,E,F,G,I]	Accession	Histone H2B type 1-C/E/F/G/I OS=Homo sapiens OX=9606 GN=H2BC4 PE=1 SV=4	964	15	8	73	0.219812	0.0414643	-0.178347	Used for normalisation	N	N	N	N	N	N	N	N	N	N	N	N	N	N	N	0.219812	1.04179	0.321458	0.435188	-6.663	FALSE	FALSE	FALSE	0.0414643	0.19652	0.848046	0.88478	-7.19545	FALSE	FALSE	FALSE	-0.178347	-0.73203	0.480554	0.711139	-6.50129
EEF1G	P26641	EEF1G			Elongation factor 1-gamma OS=Homo sapiens OX=9606 GN=EEF1G PE=1 SV=3	68	19	19	46	0.836217	0.656568	-0.17965																	0.836217	1.3615	0.203154	0.309533	-6.29608	FALSE	FALSE	FALSE	0.656568	1.069	0.310121	0.375621	-6.62475	FALSE	FALSE	FALSE	-0.17965	-0.253312	0.805144	0.898744	-6.74952
BRD1	O95696	BRD1	BRD1	Accession;Gene name	Bromodomain-containing protein 1 OS=Homo sapiens OX=9606 GN=BRD1 PE=1 SV=1	9	2	2	2	1.37471	1.19381	-0.180898		N	N	N	N	R	N	N	N	N	N	N	SR	N	E	N	1.37471	5.81036	0.000154948	0.00314445	0.874906	TRUE	FALSE	FALSE	1.19381	5.04578	0.000465675	0.00270734	-0.269184	TRUE	FALSE	FALSE	-0.180898	-0.662148	0.522486	0.74075	-6.55166
RPS7	P62081	RPS7	RPS7	Accession;Gene name	40S ribosomal protein S7 OS=Homo sapiens OX=9606 GN=RPS7 PE=1 SV=1	130	9	9	59	0.875932	0.694215	-0.181717		N	N	N	N	R	R	N	N	N	N	N	N	N	N	N	0.875932	4.89969	0.000580115	0.00632483	-0.506935	TRUE	FALSE	FALSE	0.694215	3.88322	0.00290605	0.00918757	-2.17129	TRUE	FALSE	FALSE	-0.181717	-0.880288	0.398874	0.654289	-6.37963
PSMC5	P62195	PSMC5			26S proteasome regulatory subunit 8 OS=Homo sapiens OX=9606 GN=PSMC5 PE=1 SV=1	8	4	3	12	0.479845	0.29539	-0.184456																	0.479845	1.75199	0.121763	0.204074	-5.60951	FALSE	FALSE	FALSE	0.29539	1.07852	0.315377	0.380892	-6.43457	FALSE	FALSE	FALSE	-0.184456	-0.694205	0.509183	0.731064	-6.52221
RARS1	P54136	RARS1	RARS1	Accession;Gene name	Arginine--tRNA ligase, cytoplasmic OS=Homo sapiens OX=9606 GN=RARS1 PE=1 SV=2	6	3	3	4	1.10518	0.917598	-0.187583	logFC(H3K4me1vsControl) estimation was based on a single datapoint only; logFC(H3K4me3vsH3K4me1) estimation was based on a single datapoint only	N		N	N	N	N			N		N	N	N	N	N	1.10518	0.91044	0.404107	0.511543	-6.27187	FALSE	FALSE	TRUE	0.917598	1.05318	0.340196	0.405064	-6.44759	FALSE	FALSE	FALSE	-0.187583	-0.156925	0.881408	0.939008	-6.42955
POP1	Q99575	POP1	POP1	Accession;Gene name	Ribonucleases P/MRP protein subunit POP1 OS=Homo sapiens OX=9606 GN=POP1 PE=1 SV=2	15	6	6	7	1.07609	0.888468	-0.187619		N		N	N			N		N	N	N			N		1.07609	4.52246	0.0010376	0.00831096	-1.11306	TRUE	FALSE	FALSE	0.888468	3.73396	0.00372359	0.0110528	-2.42633	TRUE	FALSE	FALSE	-0.187619	-0.682865	0.509832	0.731064	-6.5372
RPS27A	P62979	RPS27A	RPS27A	Accession;Gene name	Ubiquitin-40S ribosomal protein S27a OS=Homo sapiens OX=9606 GN=RPS27A PE=1 SV=2	758	13	13	58	0.19829	0.00729387	-0.190997		N	N	N	N	N	N	N	N	N	N	N	N	N	N	N	0.19829	1.17542	0.266409	0.382935	-6.51871	FALSE	FALSE	FALSE	0.00729387	0.0432364	0.966344	0.973271	-7.21547	FALSE	FALSE	FALSE	-0.190997	-0.980501	0.349417	0.603726	-6.28657
LAMC1	P11047	LAMC1			Laminin subunit gamma-1 OS=Homo sapiens OX=9606 GN=LAMC1 PE=1 SV=3	11	6	6	5	1.9343	1.7413	-0.193																	1.9343	4.2146	0.00553238	0.0225055	-2.21569	TRUE	FALSE	FALSE	1.7413	4.21688	0.00551839	0.0145271	-2.29233	TRUE	FALSE	FALSE	-0.193	-0.430909	0.681512	0.840215	-6.56932
NOMO2	Q5JPE7	NOMO2			Nodal modulator 2 OS=Homo sapiens OX=9606 GN=NOMO2 PE=1 SV=1	11	6	6	6	-3.08387	-3.28071	-0.196833	logFC(H3K4me3vsControl) estimation was based on a single datapoint only; logFC(H3K4me3vsH3K4me1) estimation was based on a single datapoint only																-3.08387	-7.63324	0.000257446	0.00390262	0.970322	TRUE	FALSE	FALSE	-3.28071	-5.54732	0.00142579	0.00552363	-0.631837	TRUE	FALSE	TRUE	-0.196833	-0.322255	0.758139	0.875696	-6.38538
UBA1	P22314	UBA1			Ubiquitin-like modifier-activating enzyme 1 OS=Homo sapiens OX=9606 GN=UBA1 PE=1 SV=3	15	7	7	10	-0.0661898	-0.263376	-0.197186	logFC(H3K4me1vsControl) estimation failed and was imputed based on a single datapoint only; logFC(H3K4me3vsControl) estimation failed and was imputed based on a single datapoint only; logFC(H3K4me3vsH3K4me1) estimation was based on a single datapoint only																					FALSE	TRUE	TRUE						FALSE	TRUE	TRUE	-0.197186	-0.472962	0.659528	0.829541	-6.31266
HMGB2	P26583	HMGB2			High mobility group protein B2 OS=Homo sapiens OX=9606 GN=HMGB2 PE=1 SV=2	55	8	6	31	0.161111	-0.0363968	-0.197508																	0.161111	0.75693	0.466136	0.563479	-6.92174	FALSE	FALSE	FALSE	-0.0363968	-0.170999	0.867554	0.899567	-7.20055	FALSE	FALSE	FALSE	-0.197508	-0.80361	0.439862	0.680702	-6.44501
RPL26	P61254	RPL26	RPL26/RPL26L1	Accession;Gene name	60S ribosomal protein L26 OS=Homo sapiens OX=9606 GN=RPL26 PE=1 SV=1	154	10	10	49	1.01876	0.819994	-0.198769		N	N	N	N	N	N	N	N	N	N	N	N	N	N	N	1.01876	4.78407	0.000691794	0.00690147	-0.69069	TRUE	FALSE	FALSE	0.819994	3.85066	0.00306684	0.00957537	-2.22676	TRUE	FALSE	FALSE	-0.198769	-0.808358	0.437245	0.680245	-6.44111
TOR1AIP1	Q5JTV8	TOR1AIP1	TOR1AIP1 (1);TOR1AIP1 (2)	Accession;Gene name	Torsin-1A-interacting protein 1 OS=Homo sapiens OX=9606 GN=TOR1AIP1 PE=1 SV=2	87	10	10	21	0.323361	0.118631	-0.20473		N	N	N	N	R	N	N	N	N	N	N	R	N	N	N	0.323361	1.70632	0.118017	0.200199	-5.82798	FALSE	FALSE	FALSE	0.118631	0.625993	0.545008	0.610148	-7.00658	FALSE	FALSE	FALSE	-0.20473	-0.935589	0.371005	0.623544	-6.32932
EEF1A1	P68104	EEF1A1	EEF1A1/EEF1A2	Accession;Gene name	Elongation factor 1-alpha 1 OS=Homo sapiens OX=9606 GN=EEF1A1 PE=1 SV=1	254	15	7	51	0.585083	0.379225	-0.205859		N	N	N	N	N	N			N		N	N	N	N	N	0.585083	2.69213	0.0221667	0.0597246	-4.23852	FALSE	FALSE	FALSE	0.379225	1.74492	0.110857	0.159203	-5.76231	FALSE	FALSE	FALSE	-0.205859	-0.820311	0.430704	0.67577	-6.43121
SPRR3	Q9UBC9	SPRR3			Small proline-rich protein 3 OS=Homo sapiens OX=9606 GN=SPRR3 PE=1 SV=2	4	4	4	38	-6.37106	-6.57709	-0.206033	logFC(H3K4me1vsControl) estimation failed and was imputed based on a single datapoint only; logFC(H3K4me3vsControl) estimation failed and was imputed based on a single datapoint only; logFC(H3K4me3vsH3K4me1) estimation was based on a single datapoint only																					FALSE	TRUE	TRUE						FALSE	TRUE	TRUE	-0.206033	-0.389367	0.716704	0.854346	-6.35337
PDAP1	Q13442	PDAP1			28 kDa heat- and acid-stable phosphoprotein OS=Homo sapiens OX=9606 GN=PDAP1 PE=1 SV=1	3	2	2	16	2.22507	2.01622	-0.208858																	2.22507	2.93011	0.0149925	0.0453565	-3.83991	TRUE	FALSE	FALSE	2.01622	2.65507	0.0240448	0.0457557	-4.30134	TRUE	FALSE	FALSE	-0.208858	-0.238188	0.816531	0.903943	-6.75353
NOLC1	Q14978	NOLC1	NOLC1 (1);NOLC1 (2);NOLC1 (3)	Accession;Gene name	Nucleolar and coiled-body phosphoprotein 1 OS=Homo sapiens OX=9606 GN=NOLC1 PE=1 SV=2	27	8	8	12	1.64732	1.43794	-0.209371		N	N	N	N	N	N	N	N	N	N	N	N	N	N	N	1.64732	4.08209	0.00219323	0.0120126	-1.87505	TRUE	FALSE	FALSE	1.43794	3.56326	0.00512897	0.0139047	-2.74217	TRUE	FALSE	FALSE	-0.209371	-0.449317	0.662756	0.831045	-6.67573
TLN1	Q9Y490	TLN1			Talin-1 OS=Homo sapiens OX=9606 GN=TLN1 PE=1 SV=3	267	89	80	50	0.587512	0.376292	-0.211221																	0.587512	2.5855	0.0266687	0.0682184	-4.42079	FALSE	FALSE	FALSE	0.376292	1.65597	0.127983	0.177743	-5.8909	FALSE	FALSE	FALSE	-0.211221	-0.804998	0.439096	0.680702	-6.44387
SMARCA5	O60264	SMARCA5	SMARCA5	Accession;Gene name	SWI/SNF-related matrix-associated actin-dependent regulator of chromatin subfamily A member 5 OS=Homo sapiens OX=9606 GN=SMARCA5 PE=1 SV=1	64	19	11	17	0.912012	0.695949	-0.216064		N	R	E	E	R	R	N	N	N	N	N	SR	N	N	N	0.912012	2.85605	0.0169779	0.0495731	-3.96567	TRUE	FALSE	FALSE	0.695949	2.17942	0.0541449	0.0882865	-5.09169	FALSE	FALSE	FALSE	-0.216064	-0.585972	0.570808	0.782321	-6.60101
HMGB3	O15347	HMGB3	HMGB3	Accession;Gene name	High mobility group protein B3 OS=Homo sapiens OX=9606 GN=HMGB3 PE=1 SV=4	16	3	3	20	-0.0697909	-0.28621	-0.21642				N		N						N					-0.0697909	-0.369395	0.719351	0.781863	-7.15206	FALSE	FALSE	FALSE	-0.28621	-1.51488	0.160017	0.213103	-6.08671	FALSE	FALSE	FALSE	-0.21642	-0.992018	0.344031	0.600006	-6.27534
FHL1	Q13642	FHL1			Four and a half LIM domains protein 1 OS=Homo sapiens OX=9606 GN=FHL1 PE=1 SV=4	6	3	3	9	0.985622	0.765657	-0.219966																	0.985622	2.20688	0.0517562	0.109249	-5.05708	FALSE	FALSE	FALSE	0.765657	1.71436	0.117141	0.165966	-5.80776	FALSE	FALSE	FALSE	-0.219966	-0.426534	0.678729	0.840215	-6.68636
RPS23	P62266	RPS23	RPS23	Accession;Gene name	40S ribosomal protein S23 OS=Homo sapiens OX=9606 GN=RPS23 PE=1 SV=3	102	6	6	48	0.634713	0.409502	-0.225211		N	N	N	N	N	N	N	N	N	N	N	N	N	N	N	0.634713	3.43675	0.00614409	0.0241208	-2.94782	TRUE	FALSE	FALSE	0.409502	2.21731	0.0503004	0.0828189	-5.02682	FALSE	FALSE	FALSE	-0.225211	-1.05607	0.315195	0.572431	-6.21094
NPM1	P06748	NPM1	NPM1	Accession;Gene name	Nucleophosmin OS=Homo sapiens OX=9606 GN=NPM1 PE=1 SV=2	372	14	14	52	0.730316	0.504785	-0.225531		N	N	N	N	N	N	N	N	N	N	N	N	N	N	N	0.730316	3.90748	0.00279195	0.0142662	-2.13874	TRUE	FALSE	FALSE	0.504785	2.7008	0.0218356	0.0425114	-4.21446	TRUE	FALSE	FALSE	-0.225531	-1.04501	0.320037	0.57528	-6.22228
STT3A	P46977	STT3A	STT3A	Accession;Gene name	Dolichyl-diphosphooligosaccharide--protein glycosyltransferase subunit STT3A OS=Homo sapiens OX=9606 GN=STT3A PE=1 SV=2	21	7	7	9	1.14247	0.914049	-0.228421					N												1.14247	4.98381	0.000510978	0.00594722	-0.374389	TRUE	FALSE	FALSE	0.914049	3.98737	0.00244829	0.00812562	-1.9945	TRUE	FALSE	FALSE	-0.228421	-0.862945	0.407907	0.654289	-6.39487
MRTO4	Q9UKD2	MRTO4			mRNA turnover protein 4 homolog OS=Homo sapiens OX=9606 GN=MRTO4 PE=1 SV=2	8	2	2	8	1.29393	1.0619	-0.232032																	1.29393	2.8379	0.0175624	0.0509248	-3.99827	FALSE	FALSE	FALSE	1.0619	2.329	0.0420495	0.0710376	-4.84808	FALSE	FALSE	FALSE	-0.232032	-0.440721	0.668762	0.833818	-6.6798
CANX	P27824	CANX			Calnexin OS=Homo sapiens OX=9606 GN=CANX PE=1 SV=2	13	8	8	16	1.65185	1.41528	-0.236568																	1.65185	2.95033	0.0183401	0.0519222	-3.86359	FALSE	FALSE	FALSE	1.41528	2.5278	0.0352729	0.0620773	-4.51877	FALSE	FALSE	FALSE	-0.236568	-0.39524	0.702957	0.84993	-6.69835
PAPSS2	O95340	PAPSS2			Bifunctional 3'-phosphoadenosine 5'-phosphosulfate synthase 2 OS=Homo sapiens OX=9606 GN=PAPSS2 PE=1 SV=2	5	3	3	6	0.623235	0.386614	-0.236621																	0.623235	1.26344	0.274576	0.393998	-6.05312	FALSE	FALSE	FALSE	0.386614	0.783756	0.476685	0.543034	-6.51978	FALSE	FALSE	FALSE	-0.236621	-0.479684	0.656324	0.829541	-6.44768
TXNRD1	Q16881	TXNRD1			Thioredoxin reductase 1, cytoplasmic OS=Homo sapiens OX=9606 GN=TXNRD1 PE=1 SV=3	8	4	4	8	1.18555	0.944549	-0.241005																	1.18555	1.79119	0.116192	0.198308	-5.65102	FALSE	FALSE	FALSE	0.944549	1.25855	0.248374	0.307008	-6.20639	FALSE	FALSE	FALSE	-0.241005	-0.304645	0.769457	0.882041	-6.62241
SMPD4	Q9NXE4	SMPD4			Sphingomyelin phosphodiesterase 4 OS=Homo sapiens OX=9606 GN=SMPD4 PE=1 SV=3	2	2	2	2	0.175331	-0.0706812	-0.246012																	0.175331	0.504582	0.624752	0.701801	-7.08854	FALSE	FALSE	FALSE	-0.0706812	-0.203412	0.84288	0.882668	-7.19391	FALSE	FALSE	FALSE	-0.246012	-0.613141	0.553431	0.770945	-6.5839
RPL37A	P61513	RPL37A	RPL37A	Accession;Gene name	60S ribosomal protein L37a OS=Homo sapiens OX=9606 GN=RPL37A PE=1 SV=2	23	4	4	38	0.944175	0.697656	-0.246519		N	N	N	N	N	N	N	N	N	N	N	N	N	N	N	0.944175	4.43515	0.00119048	0.00875426	-1.25601	TRUE	FALSE	FALSE	0.697656	3.27715	0.00806732	0.0193203	-3.21586	TRUE	FALSE	FALSE	-0.246519	-1.00285	0.339021	0.594808	-6.26467
TCOF1	Q13428	TCOF1	TCOF1 (1);TCOF1 (2)	Accession;Gene name	Treacle protein OS=Homo sapiens OX=9606 GN=TCOF1 PE=1 SV=3	17	9	9	7	1.01634	0.767774	-0.248562		N	N	N	N	E	N	N	N	N	N	N	N	N	N	N	1.01634	5.35582	0.000295091	0.00405387	0.199897	TRUE	FALSE	FALSE	0.767774	4.04597	0.00222452	0.00756156	-1.89549	TRUE	FALSE	FALSE	-0.248562	-1.13437	0.282474	0.534928	-6.12786
TOP1	P11387	TOP1	TOP1	Accession;Gene name	DNA topoisomerase 1 OS=Homo sapiens OX=9606 GN=TOP1 PE=1 SV=2	303	29	29	37	0.520724	0.266599	-0.254126		N	N	N	N	N	N	N	N	N	N	N	N	N	R	N	0.520724	3.49153	0.00559864	0.022665	-2.85295	TRUE	FALSE	FALSE	0.266599	1.78758	0.103402	0.149774	-5.69934	FALSE	FALSE	FALSE	-0.254126	-1.47566	0.170082	0.399738	-5.71561
TP53BP1	Q12888	TP53BP1			TP53-binding protein 1 OS=Homo sapiens OX=9606 GN=TP53BP1 PE=1 SV=2	9	6	6	4	0.846031	0.590208	-0.255823																	0.846031	3.79533	0.00336171	0.0160978	-2.33002	TRUE	FALSE	FALSE	0.590208	2.6477	0.0239427	0.0456891	-4.30545	TRUE	FALSE	FALSE	-0.255823	-0.993879	0.343166	0.599689	-6.27351
RPS4X	P62701	RPS4X	RPS4X	Accession;Gene name	40S ribosomal protein S4, X isoform OS=Homo sapiens OX=9606 GN=RPS4X PE=1 SV=2	314	21	21	68	0.843504	0.585293	-0.258211		N	N	N	N	N	N	N	N	N	N	N	N	N	E	N	0.843504	5.20396	0.000368344	0.00460705	-0.0321737	TRUE	FALSE	FALSE	0.585293	3.61094	0.00457625	0.0129023	-2.63783	TRUE	FALSE	FALSE	-0.258211	-1.3796	0.197064	0.431969	-5.83927
PSMC2	P35998	PSMC2			26S proteasome regulatory subunit 7 OS=Homo sapiens OX=9606 GN=PSMC2 PE=1 SV=3	6	3	3	8	2.71363	2.45404	-0.259594	logFC(H3K4me1vsControl) estimation failed and was imputed based on a single datapoint only; logFC(H3K4me3vsControl) estimation failed and was imputed based on a single datapoint only																					FALSE	TRUE	TRUE						FALSE	TRUE	TRUE	-0.259594	-0.20873	0.842848	0.921472	-6.64864
RPL27A	P46776	RPL27A	RPL27A	Accession;Gene name	60S ribosomal protein L27a OS=Homo sapiens OX=9606 GN=RPL27A PE=1 SV=2	74	4	4	28	0.965956	0.705362	-0.260593		N	N	N	N	N	N	N	N	N	N	N	N	N	N	N	0.965956	6.05488	0.000110876	0.00297585	1.22588	TRUE	FALSE	FALSE	0.705362	4.42141	0.00121662	0.00500298	-1.27008	TRUE	FALSE	FALSE	-0.260593	-1.41463	0.186831	0.420012	-5.79482
CKAP4	Q07065	CKAP4	CKAP4	Accession;Gene name	Cytoskeleton-associated protein 4 OS=Homo sapiens OX=9606 GN=CKAP4 PE=1 SV=2	349	34	33	59	1.13613	0.872149	-0.263984		N	E	N	E	N	N	N	N	N	N	N	N	N	N	N	1.13613	4.36723	0.00132577	0.00921924	-1.36785	TRUE	FALSE	FALSE	0.872149	3.35249	0.00709225	0.0176886	-3.08502	TRUE	FALSE	FALSE	-0.263984	-0.878789	0.399649	0.654289	-6.38096
CCDC71L	Q8N9Z2	CCDC71L			Coiled-coil domain-containing protein 71L OS=Homo sapiens OX=9606 GN=CCDC71L PE=1 SV=2	24	6	6	27	0.297874	0.0299469	-0.267927																	0.297874	1.71814	0.115781	0.198308	-5.81082	FALSE	FALSE	FALSE	0.0299469	0.172734	0.866224	0.899294	-7.20023	FALSE	FALSE	FALSE	-0.267927	-1.33836	0.209712	0.449601	-5.89062
HDLBP	Q00341	HDLBP			Vigilin OS=Homo sapiens OX=9606 GN=HDLBP PE=1 SV=2	214	38	38	38	0.904358	0.634492	-0.269867																	0.904358	5.79813	0.000157598	0.00314445	0.857128	TRUE	FALSE	FALSE	0.634492	4.06793	0.00214626	0.00732508	-1.85848	TRUE	FALSE	FALSE	-0.269867	-1.4984	0.164181	0.393206	-5.68555
RRS1	Q15050	RRS1	RRS1	Accession;Gene name	Ribosome biogenesis regulatory protein homolog OS=Homo sapiens OX=9606 GN=RRS1 PE=1 SV=2	82	10	10	30	0.864144	0.594009	-0.270135		N	N	N	N	N	N	N	N	N	N	N	N	N	N	N	0.864144	5.12848	0.000411766	0.00486	-0.148738	TRUE	FALSE	FALSE	0.594009	3.5253	0.00528758	0.0141058	-2.78565	TRUE	FALSE	FALSE	-0.270135	-1.3884	0.19445	0.428167	-5.82818
CAP1	Q01518	CAP1			Adenylyl cyclase-associated protein 1 OS=Homo sapiens OX=9606 GN=CAP1 PE=1 SV=5	9	7	7	19	2.08357	1.81021	-0.273357																	2.08357	2.08808	0.0815821	0.152944	-5.05855	FALSE	FALSE	FALSE	1.81021	2.0163	0.0901252	0.134948	-5.24968	FALSE	FALSE	FALSE	-0.273357	-0.280715	0.788312	0.889507	-6.62932
RPL27	P61353	RPL27	RPL27	Accession;Gene name	60S ribosomal protein L27 OS=Homo sapiens OX=9606 GN=RPL27 PE=1 SV=2	94	6	6	47	0.489711	0.214795	-0.274916		N	N	N	N	N	N	N	N	N	N	N	N	N	N	N	0.489711	1.20839	0.254615	0.368364	-6.48065	FALSE	FALSE	FALSE	0.214795	0.530019	0.607631	0.670462	-7.06497	FALSE	FALSE	FALSE	-0.274916	-0.587486	0.569866	0.782321	-6.60004
YBX1	P67809	YBX1	YBX1	Accession;Gene name	Y-box-binding protein 1 OS=Homo sapiens OX=9606 GN=YBX1 PE=1 SV=3	74	10	8	45	1.45809	1.17754	-0.280551		N	N	N	N	N	N	N	N	N	N	N	N	N	N	N	1.45809	6.19396	9.19894e-05	0.00285508	1.42175	TRUE	FALSE	FALSE	1.17754	5.00217	0.000497083	0.00283136	-0.337373	TRUE	FALSE	FALSE	-0.280551	-1.03211	0.325759	0.57964	-6.2354
SPATS2L	Q9NUQ6	SPATS2L	SPATS2L	Accession;Gene name	SPATS2-like protein OS=Homo sapiens OX=9606 GN=SPATS2L PE=1 SV=2	42	10	10	21	1.51515	1.22525	-0.289902		N	N	N	N	N	R	N	N	N	N	N	N	N	N	N	1.51515	7.55863	1.67679e-05	0.00100368	3.20583	TRUE	FALSE	FALSE	1.22525	6.1124	0.000102603	0.000920154	1.31476	TRUE	FALSE	FALSE	-0.289902	-1.25247	0.238222	0.485985	-5.99401
RPL32	P62910	RPL32	RPL32	Accession;Gene name	60S ribosomal protein L32 OS=Homo sapiens OX=9606 GN=RPL32 PE=1 SV=2	34	4	4	33	0.900015	0.609887	-0.290127		N	N	N	N	N	N	N	N	N	N	N	N	N	N	N	0.900015	4.873	0.000604074	0.00648992	-0.549189	TRUE	FALSE	FALSE	0.609887	3.30215	0.00772943	0.0187873	-3.17244	TRUE	FALSE	FALSE	-0.290127	-1.3604	0.20287	0.43814	-5.86331
RPL35	P42766	RPL35	RPL35	Accession;Gene name	60S ribosomal protein L35 OS=Homo sapiens OX=9606 GN=RPL35 PE=1 SV=2	67	3	3	26	1.17475	0.88442	-0.290328		N	N	N	N	N	N	N	N	N	N	N	N	N	N	N	1.17475	4.45968	0.00114525	0.00864616	-1.21574	TRUE	FALSE	FALSE	0.88442	3.35751	0.00703173	0.0176421	-3.07631	TRUE	FALSE	FALSE	-0.290328	-0.954507	0.361797	0.616318	-6.31151
TRIP12	Q14669	TRIP12	TRIP12 (1);TRIP12 (2);TRIP12 (3)	Accession;Gene name	E3 ubiquitin-protein ligase TRIP12 OS=Homo sapiens OX=9606 GN=TRIP12 PE=1 SV=1	10	2	2	1	0.30671	0.00512321	-0.301586		N	N	N	N	R	N	N	N	N	N	N	R	N	N	N	0.30671	1.37122	0.199579	0.305754	-6.28401	FALSE	FALSE	FALSE	0.00512321	0.0229046	0.982166	0.986849	-7.2162	FALSE	FALSE	FALSE	-0.301586	-1.16768	0.269383	0.518134	-6.09113
EIF6	P56537	EIF6	EIF6	Accession;Gene name	Eukaryotic translation initiation factor 6 OS=Homo sapiens OX=9606 GN=EIF6 PE=1 SV=1	10	5	5	41	0.0373889	-0.273727	-0.311116		N	N	N	N	N	N	N	N	N	N	N	E	N	N	N	0.0373889	0.04553	0.964676	0.970466	-7.18511	FALSE	FALSE	FALSE	-0.273727	-0.333329	0.746495	0.797586	-7.11571	FALSE	FALSE	FALSE	-0.311116	-0.341499	0.740541	0.869072	-6.7207
PHIP	Q8WWQ0	PHIP	PHIP	Accession;Gene name	PH-interacting protein OS=Homo sapiens OX=9606 GN=PHIP PE=1 SV=2	49	15	14	10	2.18533	1.87331	-0.312021		N	N			SR	SR				N	N	N	N	N	N	2.18533	4.30459	0.0015395	0.00975125	-1.50766	TRUE	FALSE	FALSE	1.87331	3.68998	0.00415581	0.0119978	-2.52617	TRUE	FALSE	FALSE	-0.312021	-0.532266	0.60613	0.803603	-6.63258
EIF2S3	P41091	EIF2S3	EIF2S3	Accession;Gene name	Eukaryotic translation initiation factor 2 subunit 3 OS=Homo sapiens OX=9606 GN=EIF2S3 PE=1 SV=3	17	4	4	14	1.22964	0.916926	-0.312717																	1.22964	4.2799	0.00155131	0.00975125	-1.5254	TRUE	FALSE	FALSE	0.916926	3.19146	0.00943471	0.0218502	-3.37057	TRUE	FALSE	FALSE	-0.312717	-0.942621	0.367729	0.621604	-6.32256
RPS3A	P61247	RPS3A	RPS3A	Accession;Gene name	40S ribosomal protein S3a OS=Homo sapiens OX=9606 GN=RPS3A PE=1 SV=2	361	17	17	61	1.18447	0.871419	-0.313053		N	N	N	N	N	N	N	N	N	N	N	N	N	N	N	1.18447	7.15778	2.70063e-05	0.00141445	2.70685	TRUE	FALSE	FALSE	0.871419	5.266	0.000336314	0.00212666	0.0710833	TRUE	FALSE	FALSE	-0.313053	-1.63833	0.131649	0.347849	-5.49437
SMCHD1	A6NHR9	SMCHD1	SMCHD1	Accession;Gene name	Structural maintenance of chromosomes flexible hinge domain-containing protein 1 OS=Homo sapiens OX=9606 GN=SMCHD1 PE=1 SV=2	88	22	22	11	0.146375	-0.168694	-0.315069		N	N	N	N	R	N			SR		N	N	N	N	N	0.146375	0.75603	0.466652	0.563479	-6.92244	FALSE	FALSE	FALSE	-0.168694	-0.871306	0.403535	0.466639	-6.81678	FALSE	FALSE	FALSE	-0.315069	-1.40931	0.188354	0.421121	-5.80161
MYH9	P35579	MYH9	MYH9	Accession;Gene name	Myosin-9 OS=Homo sapiens OX=9606 GN=MYH9 PE=1 SV=4	1430	134	113	62	0.986115	0.66949	-0.316625		N	N	N	N	N	E			N		N	N	N	N	N	0.986115	2.94879	0.0145201	0.0441878	-3.80778	TRUE	FALSE	FALSE	0.66949	2.00198	0.0730604	0.113635	-5.37408	FALSE	FALSE	FALSE	-0.316625	-0.819958	0.431294	0.67577	-6.43106
NUP133	Q8WUM0	NUP133	NUP133	Accession;Gene name	Nuclear pore complex protein Nup133 OS=Homo sapiens OX=9606 GN=NUP133 PE=1 SV=2	3	2	2	3	0.288384	-0.0293045	-0.317689		N	R	N	N	N	N	N	N	N	N	N	N	N	N	N	0.288384	0.529492	0.612767	0.692981	-6.81674	FALSE	FALSE	FALSE	-0.0293045	-0.0601558	0.953706	0.963333	-7.07148	FALSE	FALSE	FALSE	-0.317689	-0.583297	0.577918	0.785146	-6.48751
MBD1	Q9UIS9	MBD1	MBD1	Accession;Gene name	Methyl-CpG-binding domain protein 1 OS=Homo sapiens OX=9606 GN=MBD1 PE=1 SV=2	24	4	4	10	0.961267	0.642687	-0.31858		N	SR	N	N	R	N		N	N	N	N	N	N	N	N	0.961267	3.95289	0.00259085	0.0134853	-2.06163	TRUE	FALSE	FALSE	0.642687	2.64283	0.0241455	0.0458438	-4.31377	TRUE	FALSE	FALSE	-0.31858	-1.13454	0.282405	0.534928	-6.12767
ALOX12B	O75342	ALOX12B			Arachidonate 12-lipoxygenase, 12R-type OS=Homo sapiens OX=9606 GN=ALOX12B PE=1 SV=1	13	3	3	4	1.00169	0.678385	-0.323302																	1.00169	2.02975	0.069749	0.138506	-5.33993	FALSE	FALSE	FALSE	0.678385	1.37463	0.199175	0.252868	-6.27006	FALSE	FALSE	FALSE	-0.323302	-0.567348	0.582952	0.785912	-6.61226
EZR	P15311	EZR			Ezrin OS=Homo sapiens OX=9606 GN=EZR PE=1 SV=4	62	10	2	15	0.822885	0.498999	-0.323886																	0.822885	2.20913	0.0515591	0.109107	-5.05343	FALSE	FALSE	FALSE	0.498999	1.33962	0.20993	0.263743	-6.31394	FALSE	FALSE	FALSE	-0.323886	-0.753016	0.468746	0.703509	-6.48486
LEMD3	Q9Y2U8	LEMD3	LEMD3	Accession;Gene name	Inner nuclear membrane protein Man1 OS=Homo sapiens OX=9606 GN=LEMD3 PE=1 SV=2	10	4	4	6	-0.594703	-0.920743	-0.32604		N		N	N	R	N			N		N	N	N	N	N	-0.594703	-1.13849	0.284217	0.400292	-6.51764	FALSE	FALSE	FALSE	-0.920743	-1.76266	0.111681	0.15991	-5.7036	FALSE	FALSE	FALSE	-0.32604	-0.562616	0.58739	0.78968	-6.61366
SMARCA1	P28370	SMARCA1			Probable global transcription activator SNF2L1 OS=Homo sapiens OX=9606 GN=SMARCA1 PE=1 SV=2	28	10	2	8	0.0756031	-0.251237	-0.32684																	0.0756031	0.199477	0.845875	0.879459	-7.20433	FALSE	FALSE	FALSE	-0.251237	-0.662883	0.522346	0.589475	-6.9813	FALSE	FALSE	FALSE	-0.32684	-0.746826	0.472312	0.703665	-6.48963
RPL7	P18124	RPL7	RPL7	Accession;Gene name	60S ribosomal protein L7 OS=Homo sapiens OX=9606 GN=RPL7 PE=1 SV=1	416	19	19	59	0.838754	0.510054	-0.3287		N	N	N	N	N	N	N	N	N	N	N	N	N	N	N	0.838754	5.44102	0.000260948	0.00390262	0.328661	TRUE	FALSE	FALSE	0.510054	3.30874	0.0076428	0.0187293	-3.161	TRUE	FALSE	FALSE	-0.3287	-1.84661	0.0938441	0.283467	-5.19222
RPS26	P62854	RPS26			40S ribosomal protein S26 OS=Homo sapiens OX=9606 GN=RPS26 PE=1 SV=3	46	3	3	34	0.852841	0.522656	-0.330185																	0.852841	3.98533	0.00245649	0.0129468	-2.00665	TRUE	FALSE	FALSE	0.522656	2.44237	0.0341637	0.0608879	-4.65377	FALSE	FALSE	FALSE	-0.330185	-1.33624	0.21038	0.449937	-5.89323
PLEC	Q15149	PLEC			Plectin OS=Homo sapiens OX=9606 GN=PLEC PE=1 SV=3	1115	238	230	57	1.32886	0.997539	-0.331324																	1.32886	3.69609	0.00411406	0.0185354	-2.52461	TRUE	FALSE	FALSE	0.997539	2.77455	0.0195812	0.0391161	-4.09762	TRUE	FALSE	FALSE	-0.331324	-0.798079	0.44331	0.682808	-6.44909
MOGS	Q13724	MOGS	MOGS	Accession;Gene name	Mannosyl-oligosaccharide glucosidase OS=Homo sapiens OX=9606 GN=MOGS PE=1 SV=5	19	6	6	10	0.371771	0.0396472	-0.332124		N		N	N	N	N			N		N	N	N	N	N	0.371771	1.51427	0.160169	0.25469	-6.09697	FALSE	FALSE	FALSE	0.0396472	0.161488	0.874848	0.903795	-7.20227	FALSE	FALSE	FALSE	-0.332124	-1.17154	0.267895	0.518134	-6.08681
GSTP1	P09211	GSTP1			Glutathione S-transferase P OS=Homo sapiens OX=9606 GN=GSTP1 PE=1 SV=2	6	3	3	20	0.42315	0.0899343	-0.333216																	0.42315	1.42793	0.210001	0.318806	-5.93371	FALSE	FALSE	FALSE	0.0899343	0.303485	0.773183	0.821933	-6.88482	FALSE	FALSE	FALSE	-0.333216	-1.05182	0.338871	0.594808	-5.99935
DRG1	Q9Y295	DRG1			Developmentally-regulated GTP-binding protein 1 OS=Homo sapiens OX=9606 GN=DRG1 PE=1 SV=1	5	3	3	10	1.42512	1.08889	-0.336224																	1.42512	5.18945	0.000378735	0.00466736	-0.059587	TRUE	FALSE	FALSE	1.08889	3.96511	0.00254922	0.00836183	-2.03491	TRUE	FALSE	FALSE	-0.336224	-1.0603	0.313401	0.570351	-6.20652
RPS15	P62841	RPS15	RPS15	Accession;Gene name	40S ribosomal protein S15 OS=Homo sapiens OX=9606 GN=RPS15 PE=1 SV=2	21	2	2	21	1.25919	0.920755	-0.338436		N				N				N		N			N		1.25919	6.84452	3.97134e-05	0.00189239	2.30271	TRUE	FALSE	FALSE	0.920755	5.0049	0.000495055	0.00283136	-0.333103	TRUE	FALSE	FALSE	-0.338436	-1.59315	0.141468	0.358358	-5.55722
RPL13	P26373	RPL13	RPL13	Accession;Gene name	60S ribosomal protein L13 OS=Homo sapiens OX=9606 GN=RPL13 PE=1 SV=4	208	10	10	36	0.888437	0.549915	-0.338522		N	N	N	N	N	N	N	N	N	N	N	N	N	N	N	0.888437	5.84537	0.000147625	0.00314445	0.925667	TRUE	FALSE	FALSE	0.549915	3.6181	0.00452145	0.0128336	-2.62549	TRUE	FALSE	FALSE	-0.338522	-1.92887	0.0818801	0.257045	-5.0679
ECM1	Q16610	ECM1			Extracellular matrix protein 1 OS=Homo sapiens OX=9606 GN=ECM1 PE=1 SV=2	7	2	2	5	1.22264	0.878561	-0.344078																	1.22264	3.58701	0.00493003	0.0208655	-2.71047	TRUE	FALSE	FALSE	0.878561	2.57754	0.0274709	0.0504429	-4.43274	FALSE	FALSE	FALSE	-0.344078	-0.874222	0.402444	0.654289	-6.38452
RPL36A	P83881	RPL36A	RPL36A/RPL36AL	Accession;Gene name	60S ribosomal protein L36a OS=Homo sapiens OX=9606 GN=RPL36A PE=1 SV=2	46	5	2	38	1.13533	0.784713	-0.350613		N	N	N	N	N	N	N	N	N	N	N	N	N	N	N	1.13533	5.28975	0.000324847	0.00425346	0.099328	TRUE	FALSE	FALSE	0.784713	3.65616	0.00424141	0.0122031	-2.55996	TRUE	FALSE	FALSE	-0.350613	-1.41473	0.186803	0.420012	-5.79469
WDR1	O75083	WDR1			WD repeat-containing protein 1 OS=Homo sapiens OX=9606 GN=WDR1 PE=1 SV=4	30	12	12	34	0.409139	0.046257	-0.362882																	0.409139	1.01254	0.33508	0.447493	-6.69224	FALSE	FALSE	FALSE	0.046257	0.114478	0.911118	0.92987	-7.20933	FALSE	FALSE	FALSE	-0.362882	-0.777748	0.454671	0.690252	-6.46546
RPS5	P46782	RPS5	RPS5	Accession;Gene name	40S ribosomal protein S5 OS=Homo sapiens OX=9606 GN=RPS5 PE=1 SV=4	70	9	9	42	1.15312	0.789061	-0.36406		N	N	N	N	N	N	N	N	N	N	N	N	N	E	N	1.15312	6.1002	0.000104301	0.00291348	1.29	TRUE	FALSE	FALSE	0.789061	4.17426	0.0018062	0.00647926	-1.67999	TRUE	FALSE	FALSE	-0.36406	-1.66791	0.125554	0.340624	-5.45267
DDOST	P39656	DDOST	DDOST	Accession;Gene name	Dolichyl-diphosphooligosaccharide--protein glycosyltransferase 48 kDa subunit OS=Homo sapiens OX=9606 GN=DDOST PE=1 SV=4	5	2	2	9	0.405177	0.0363349	-0.368842		N		N	N	N	N			N		N	N	N	N	N	0.405177	1.10973	0.326198	0.439475	-6.22171	FALSE	FALSE	FALSE	0.0363349	0.0995171	0.925269	0.940894	-6.8665	FALSE	FALSE	FALSE	-0.368842	-1.01022	0.366651	0.621604	-6.03122
RPL30	P62888	RPL30	RPL30	Accession;Gene name	60S ribosomal protein L30 OS=Homo sapiens OX=9606 GN=RPL30 PE=1 SV=2	82	5	5	50	0.768014	0.39407	-0.373944			N	N	N		N	N	N	N	N	N	N	N	N	N	0.768014	4.18736	0.00176841	0.0105101	-1.6667	TRUE	FALSE	FALSE	0.39407	2.14854	0.0565562	0.0915103	-5.13841	FALSE	FALSE	FALSE	-0.373944	-1.76566	0.107173	0.30291	-5.31193
LMNA	P02545	LMNA	LMNA (1);LMNA (2)	Accession;Gene name	Prelamin-A/C OS=Homo sapiens OX=9606 GN=LMNA PE=1 SV=1	1660	50	48	65	0.0886151	-0.290175	-0.37879		N	N	N	N	R	N	N	N	N	N	N	N	N	N	N	0.0886151	0.581812	0.573267	0.658982	-7.04426	FALSE	FALSE	FALSE	-0.290175	-1.90518	0.0851718	0.128214	-5.5218	FALSE	FALSE	FALSE	-0.37879	-2.1538	0.0560532	0.207893	-4.7161
RPL36AL	Q969Q0	RPL36AL	RPL36A/RPL36AL	Accession;Gene name	60S ribosomal protein L36a-like OS=Homo sapiens OX=9606 GN=RPL36AL PE=1 SV=3	51	5	2	38	0.836089	0.453424	-0.382665		N	N	N	N	N	N	N	N	N	N	N	N	N	N	N	0.836089	4.05051	0.00220808	0.0120154	-1.8965	TRUE	FALSE	FALSE	0.453424	2.19665	0.0521062	0.0854582	-5.06047	FALSE	FALSE	FALSE	-0.382665	-1.60549	0.138725	0.357066	-5.54016
FBN1	P35555	FBN1			Fibrillin-1 OS=Homo sapiens OX=9606 GN=FBN1 PE=1 SV=4	8	8	8	3	0.771134	0.378836	-0.392298	logFC(H3K4me1vsControl) estimation was based on a single datapoint only; logFC(H3K4me3vsH3K4me1) estimation was based on a single datapoint only																0.771134	1.04252	0.344661	0.451997	-6.19034	FALSE	FALSE	TRUE	0.378836	0.661196	0.537565	0.604223	-6.76587	FALSE	FALSE	FALSE	-0.392298	-0.484149	0.648623	0.827489	-6.25314
ANXA2	P07355	ANXA2			Annexin A2 OS=Homo sapiens OX=9606 GN=ANXA2 PE=1 SV=2	336	24	24	66	1.28129	0.883852	-0.397434																	1.28129	5.96048	0.000126047	0.00302408	1.09138	TRUE	FALSE	FALSE	0.883852	4.11164	0.00199899	0.00705082	-1.78496	TRUE	FALSE	FALSE	-0.397434	-1.60114	0.139685	0.357066	-5.54618
MACROH2A1	O75367	MACROH2A1			Core histone macro-H2A.1 OS=Homo sapiens OX=9606 GN=MACROH2A1 PE=1 SV=4	406	17	15	51	-0.103635	-0.502646	-0.399012	Used for normalisation																-0.103635	-0.594434	0.565112	0.652292	-7.03642	FALSE	FALSE	FALSE	-0.502646	-2.88311	0.0159163	0.0323312	-3.90014	TRUE	FALSE	FALSE	-0.399012	-1.98206	0.0749174	0.247565	-4.98619
SPRR1B	P22528	SPRR1B			Cornifin-B OS=Homo sapiens OX=9606 GN=SPRR1B PE=1 SV=2	3	2	2	27	1.51608	1.1053	-0.41078																	1.51608	1.02355	0.352727	0.461131	-6.40734	FALSE	FALSE	FALSE	1.1053	0.681202	0.525834	0.592474	-6.60942	FALSE	FALSE	FALSE	-0.41078	-0.277329	0.792564	0.893158	-6.62921
SF3A1	Q15459	SF3A1	SF3A1	Accession;Gene name	Splicing factor 3A subunit 1 OS=Homo sapiens OX=9606 GN=SF3A1 PE=1 SV=1	18	9	9	11	1.1967	0.782018	-0.414686		N	N	N	N	E	E	N	N	N	N	N	N	N	E	N	1.1967	4.04688	0.00619974	0.0241646	-2.36939	TRUE	FALSE	FALSE	0.782018	2.93924	0.0247657	0.0467057	-3.93407	TRUE	FALSE	FALSE	-0.414686	-1.43697	0.198845	0.434788	-5.6581
SSB	P05455	SSB	SSB	Accession;Gene name	Lupus La protein OS=Homo sapiens OX=9606 GN=SSB PE=1 SV=2	21	6	6	18	1.17563	0.758632	-0.416997										N							1.17563	2.73002	0.0211385	0.0577004	-4.18285	FALSE	FALSE	FALSE	0.758632	1.76168	0.108517	0.156375	-5.73873	FALSE	FALSE	FALSE	-0.416997	-0.838609	0.421225	0.662355	-6.41536
RPL13A	P40429	RPL13A	RPL13A	Accession;Gene name	60S ribosomal protein L13a OS=Homo sapiens OX=9606 GN=RPL13A PE=1 SV=2	127	8	8	32	-0.264936	-0.682207	-0.417272		N	N	N	N	N	N	N	N	N	N	N	N	N	N	N	-0.264936	-0.991489	0.344278	0.451997	-6.7137	FALSE	FALSE	FALSE	-0.682207	-2.55307	0.0282109	0.0513645	-4.46675	FALSE	FALSE	FALSE	-0.417272	-1.35237	0.205341	0.441307	-5.87329
GTPBP4	Q9BZE4	GTPBP4	GTPBP4	Accession;Gene name	GTP-binding protein 4 OS=Homo sapiens OX=9606 GN=GTPBP4 PE=1 SV=3	107	19	19	33	1.41322	0.993161	-0.420063		N	N	N	N	E	N	N	N	N	N	N	N	N	N	N	1.41322	4.42833	0.00125942	0.00910181	-1.30081	TRUE	FALSE	FALSE	0.993161	3.11206	0.0109475	0.0241221	-3.5156	TRUE	FALSE	FALSE	-0.420063	-1.13992	0.280737	0.534928	-6.12141
TXN	P10599	TXN			Thioredoxin OS=Homo sapiens OX=9606 GN=TXN PE=1 SV=3	17	2	2	21	1.09871	0.676164	-0.422549																	1.09871	2.59409	0.0267012	0.0682184	-4.41396	FALSE	FALSE	FALSE	0.676164	1.59644	0.141383	0.194113	-5.9752	FALSE	FALSE	FALSE	-0.422549	-0.863988	0.407781	0.654289	-6.3935
SEC61A1	P61619	SEC61A1			Protein transport protein Sec61 subunit alpha isoform 1 OS=Homo sapiens OX=9606 GN=SEC61A1 PE=1 SV=2	34	6	6	14	1.30417	0.88097	-0.423196																	1.30417	4.95799	0.000531218	0.00601568	-0.414972	TRUE	FALSE	FALSE	0.88097	3.34914	0.00713292	0.0176886	-3.09084	TRUE	FALSE	FALSE	-0.423196	-1.3933	0.193007	0.426263	-5.82197
EIF3L	Q9Y262	EIF3L			Eukaryotic translation initiation factor 3 subunit L OS=Homo sapiens OX=9606 GN=EIF3L PE=1 SV=1	33	10	10	18	0.456013	0.0317663	-0.424246																	0.456013	2.34381	0.0404908	0.0914591	-4.82773	FALSE	FALSE	FALSE	0.0317663	0.163272	0.873479	0.903488	-7.20196	FALSE	FALSE	FALSE	-0.424246	-1.8884	0.0875766	0.271202	-5.12938
RPS24	P62847	RPS24	RPS24	Accession;Gene name	40S ribosomal protein S24 OS=Homo sapiens OX=9606 GN=RPS24 PE=1 SV=1	48	3	3	29	0.802006	0.369506	-0.4325		N	N	N	N	N	N	N	N	N	N	N			N	N	0.802006	4.44946	0.00116388	0.00870831	-1.23252	TRUE	FALSE	FALSE	0.369506	2.04999	0.0668315	0.105504	-5.296	FALSE	FALSE	FALSE	-0.4325	-2.078	0.0637431	0.223445	-4.8364
RPN2	P04844	RPN2	RPN2	Accession;Gene name	Dolichyl-diphosphooligosaccharide--protein glycosyltransferase subunit 2 OS=Homo sapiens OX=9606 GN=RPN2 PE=1 SV=3	17	6	6	16	1.2482	0.811629	-0.436574	logFC(H3K4me3vsControl) estimation was based on a single datapoint only; logFC(H3K4me3vsH3K4me1) estimation was based on a single datapoint only	N		N	N	N	N			N		N	N	N	N	N	1.2482	6.29405	0.00020589	0.00367098	0.791432	TRUE	FALSE	FALSE	0.811629	2.67926	0.02721	0.0503026	-3.95018	FALSE	FALSE	TRUE	-0.436574	-1.34809	0.213476	0.45325	-5.54832
VRK1	Q99986	VRK1	VRK1	Accession;Gene name	Serine/threonine-protein kinase VRK1 OS=Homo sapiens OX=9606 GN=VRK1 PE=1 SV=1	17	4	4	10	0.16664	-0.280354	-0.446995		N		N	N	N	N			N		E	N	N	N	N	0.16664	0.839605	0.420283	0.524884	-6.85393	FALSE	FALSE	FALSE	-0.280354	-1.41255	0.187427	0.240855	-6.22179	FALSE	FALSE	FALSE	-0.446995	-1.95042	0.0789888	0.253802	-5.03491
RPL28	P46779	RPL28	RPL28	Accession;Gene name	60S ribosomal protein L28 OS=Homo sapiens OX=9606 GN=RPL28 PE=1 SV=3	67	8	8	45	1.38443	0.930743	-0.453688		N	N	N	N	N	N	N	N	N	N	N	N	N	N	N	1.38443	7.74761	1.34779e-05	0.000868807	3.43425	TRUE	FALSE	FALSE	0.930743	5.20866	0.000365806	0.00226746	-0.0168442	TRUE	FALSE	FALSE	-0.453688	-2.19879	0.0519164	0.201582	-4.64394
PSMA2	P25787	PSMA2			Proteasome subunit alpha type-2 OS=Homo sapiens OX=9606 GN=PSMA2 PE=1 SV=2	11	5	5	28	1.65999	1.20024	-0.459747																	1.65999	2.41378	0.0389206	0.0896029	-4.74597	FALSE	FALSE	FALSE	1.20024	1.51144	0.164852	0.217518	-5.95142	FALSE	FALSE	FALSE	-0.459747	-0.517829	0.617024	0.808314	-6.52981
LYAR	Q9NX58	LYAR	LYAR	Accession;Gene name	Cell growth-regulating nucleolar protein OS=Homo sapiens OX=9606 GN=LYAR PE=1 SV=2	8	3	3	9	1.44428	0.984107	-0.460172		N	N	N	N	N	N	N	N	N	N	N	N	N	N	N	1.44428	4.34314	0.00144892	0.00941234	-1.4446	TRUE	FALSE	FALSE	0.984107	2.95934	0.0142599	0.0298485	-3.78054	TRUE	FALSE	FALSE	-0.460172	-1.19841	0.258308	0.51165	-6.05612
SBSN	Q6UWP8	SBSN			Suprabasin OS=Homo sapiens OX=9606 GN=SBSN PE=1 SV=2	10	3	3	18	1.5755	1.11327	-0.462239																	1.5755	2.26657	0.0467671	0.101531	-4.95987	FALSE	FALSE	FALSE	1.11327	1.60158	0.140239	0.193045	-5.96804	FALSE	FALSE	FALSE	-0.462239	-0.5759	0.577375	0.785146	-6.60712
TBL3	Q12788	TBL3	TBL3	Accession;Gene name	Transducin beta-like protein 3 OS=Homo sapiens OX=9606 GN=TBL3 PE=1 SV=2	6	3	3	4	0.0287849	-0.448477	-0.477262		N	N	N	N	N	N	N	N	N	N	N	N	N	N	N	0.0287849	0.0361063	0.971983	0.976645	-7.18553	FALSE	FALSE	FALSE	-0.448477	-0.562548	0.587435	0.653308	-7.00495	FALSE	FALSE	FALSE	-0.477262	-0.539619	0.60251	0.803603	-6.62711
RCC2	Q9P258	RCC2	RCC2	Accession;Gene name	Protein RCC2 OS=Homo sapiens OX=9606 GN=RCC2 PE=1 SV=2	60	10	10	22	0.286291	-0.191534	-0.477825		N		N	N	R	R			N		N	N	N	N	N	0.286291	1.15068	0.276002	0.394692	-6.54644	FALSE	FALSE	FALSE	-0.191534	-0.769825	0.458779	0.525477	-6.90204	FALSE	FALSE	FALSE	-0.477825	-1.66321	0.126506	0.34215	-5.45933
TXNDC5	Q8NBS9	TXNDC5			Thioredoxin domain-containing protein 5 OS=Homo sapiens OX=9606 GN=TXNDC5 PE=1 SV=2	18	9	9	29	0.299443	-0.182346	-0.481789																	0.299443	0.659468	0.524447	0.615527	-6.99321	FALSE	FALSE	FALSE	-0.182346	-0.401583	0.696414	0.754216	-7.12899	FALSE	FALSE	FALSE	-0.481789	-0.918898	0.379716	0.633341	-6.3443
RPL3	P39023	RPL3	RPL3	Accession;Gene name	60S ribosomal protein L3 OS=Homo sapiens OX=9606 GN=RPL3 PE=1 SV=2	324	20	20	49	0.192265	-0.290393	-0.482658		N	N	N	N	N	N	N	N	N	N	N	N	N	N	N	0.192265	1.05804	0.314338	0.429715	-6.6462	FALSE	FALSE	FALSE	-0.290393	-1.59804	0.140376	0.193045	-5.97256	FALSE	FALSE	FALSE	-0.482658	-2.30023	0.0436404	0.180943	-4.47941
ZNF512	Q96ME7	ZNF512	ZNF512	Accession;Gene name	Zinc finger protein 512 OS=Homo sapiens OX=9606 GN=ZNF512 PE=1 SV=2	44	11	11	26	0.562529	0.0791777	-0.483352								N									0.562529	3.10122	0.0109158	0.0360135	-3.53073	TRUE	FALSE	FALSE	0.0791777	0.436506	0.671522	0.732332	-7.11344	FALSE	FALSE	FALSE	-0.483352	-2.30771	0.0430836	0.180335	-4.46718
HNRNPDL	O14979	HNRNPDL	HNRNPDL (1);HNRNPDL (2)	Accession;Gene name	Heterogeneous nuclear ribonucleoprotein D-like OS=Homo sapiens OX=9606 GN=HNRNPDL PE=1 SV=3	76	9	7	21	1.19589	0.704931	-0.490962		N	N	N	N	E	E	N	N	N	N	N	N	N	E	N	1.19589	2.17376	0.0547409	0.113828	-5.11062	FALSE	FALSE	FALSE	0.704931	1.28135	0.228902	0.285873	-6.38519	FALSE	FALSE	FALSE	-0.490962	-0.772857	0.457433	0.692361	-6.46934
RPS27	P42677	RPS27			40S ribosomal protein S27 OS=Homo sapiens OX=9606 GN=RPS27 PE=1 SV=3	33	4	2	39	1.53619	1.04469	-0.491506																	1.53619	2.51493	0.0305884	0.0754921	-4.54752	FALSE	FALSE	FALSE	1.04469	1.71028	0.117913	0.166779	-5.81367	FALSE	FALSE	FALSE	-0.491506	-0.696851	0.501727	0.726554	-6.52685
RPL5	P46777	RPL5	RPL5	Accession;Gene name	60S ribosomal protein L5 OS=Homo sapiens OX=9606 GN=RPL5 PE=1 SV=3	152	12	12	37	1.3647	0.872184	-0.492518		N	N	N	N	N	N	N	N	N	N	N	N	N	N	N	1.3647	8.07045	9.36384e-06	0.000713354	3.81472	TRUE	FALSE	FALSE	0.872184	5.15784	0.000394262	0.00237402	-0.095181	TRUE	FALSE	FALSE	-0.492518	-2.52239	0.0297491	0.140248	-4.11173
LMNB2	Q03252	LMNB2	LMNB2	Accession;Gene name	Lamin-B2 OS=Homo sapiens OX=9606 GN=LMNB2 PE=1 SV=4	515	39	33	56	0.176128	-0.318709	-0.494837		R		N	N	R	N			N		N	N	N	N	N	0.176128	1.06417	0.311682	0.428883	-6.63981	FALSE	FALSE	FALSE	-0.318709	-1.92563	0.0823224	0.125041	-5.49035	FALSE	FALSE	FALSE	-0.494837	-2.58924	0.0264964	0.135286	-3.99954
DDX50	Q9BQ39	DDX50	DDX50	Accession;Gene name	ATP-dependent RNA helicase DDX50 OS=Homo sapiens OX=9606 GN=DDX50 PE=1 SV=1	18	5	3	9	1.15943	0.655731	-0.503696		N	N	N	N	N	N	N	N	N	N	N	N	N	N	N	1.15943	4.79035	0.000685174	0.00690147	-0.680659	TRUE	FALSE	FALSE	0.655731	2.70925	0.0215178	0.0420871	-4.19996	TRUE	FALSE	FALSE	-0.503696	-1.80228	0.100942	0.292631	-5.25812
RRP9	O43818	RRP9	RRP9	Accession;Gene name	U3 small nucleolar RNA-interacting protein 2 OS=Homo sapiens OX=9606 GN=RRP9 PE=1 SV=1	3	3	3	7	inf	inf	-0.504331	logFC(H3K4me1vsControl) estimation failed and was imputed; logFC(H3K4me3vsControl) estimation failed and was imputed based on a single datapoint only; logFC(H3K4me3vsH3K4me1) estimation was based on a single datapoint only	N	N	N	N	E	N	N	N	N	N	N	N	N	N	N						FALSE	TRUE	FALSE						FALSE	TRUE	TRUE	-0.504331	-0.555023	0.608242	0.804584	-6.26341
LMNB1	P20700	LMNB1	LMNB1	Accession;Gene name	Lamin-B1 OS=Homo sapiens OX=9606 GN=LMNB1 PE=1 SV=2	532	37	31	61	-0.0158354	-0.521066	-0.505231		N	N	N	N	N	N	N	N	N	N	N	N	N	N	N	-0.0158354	-0.0597175	0.953529	0.961561	-7.22411	FALSE	FALSE	FALSE	-0.521066	-1.96501	0.077086	0.118846	-5.4294	FALSE	FALSE	FALSE	-0.505231	-1.65003	0.129207	0.346259	-5.47792
PRPF4	O43172	PRPF4	PRPF4	Accession;Gene name	U4/U6 small nuclear ribonucleoprotein Prp4 OS=Homo sapiens OX=9606 GN=PRPF4 PE=1 SV=2	5	4	4	10	1.13929	0.630607	-0.508684	logFC(H3K4me1vsControl) estimation failed and was imputed based on a single datapoint only; logFC(H3K4me3vsControl) estimation failed and was imputed based on a single datapoint only	N	N	N	N	E	E	N	N	N	N	N	N	N	E	N						FALSE	TRUE	TRUE						FALSE	TRUE	TRUE	-0.508684	-0.749482	0.494946	0.725096	-6.26301
NID2	Q14112	NID2			Nidogen-2 OS=Homo sapiens OX=9606 GN=NID2 PE=1 SV=3	34	18	18	18	-1.3865	-1.90114	-0.514647																	-1.3865	-3.69796	0.00410137	0.0185354	-2.52143	TRUE	FALSE	FALSE	-1.90114	-5.07059	0.000479899	0.00277092	-0.282678	TRUE	FALSE	FALSE	-0.514647	-1.18873	0.261928	0.512771	-6.06708
PRKCSH	P14314	PRKCSH			Glucosidase 2 subunit beta OS=Homo sapiens OX=9606 GN=PRKCSH PE=1 SV=2	12	7	7	17	0.339734	-0.176303	-0.516037																	0.339734	1.76715	0.106914	0.186654	-5.739	FALSE	FALSE	FALSE	-0.176303	-0.917047	0.380191	0.444523	-6.77537	FALSE	FALSE	FALSE	-0.516037	-2.32458	0.0418526	0.177713	-4.43957
GSDMA	Q96QA5	GSDMA			Gasdermin-A OS=Homo sapiens OX=9606 GN=GSDMA PE=1 SV=4	7	5	5	15	1.82948	1.29572	-0.533766																	1.82948	2.40423	0.0369774	0.0875488	-4.73272	FALSE	FALSE	FALSE	1.29572	1.70278	0.119343	0.167957	-5.8245	FALSE	FALSE	FALSE	-0.533766	-0.607477	0.557037	0.773515	-6.58752
CDC37	Q16543	CDC37			Hsp90 co-chaperone Cdc37 OS=Homo sapiens OX=9606 GN=CDC37 PE=1 SV=1	8	5	5	15	0.485242	-0.0531371	-0.53838																	0.485242	1.59757	0.159284	0.254247	-5.72026	FALSE	FALSE	FALSE	-0.0531371	-0.194439	0.852	0.887807	-7.02174	FALSE	FALSE	FALSE	-0.53838	-1.81629	0.117267	0.322117	-5.1676
RPS6	P62753	RPS6	RPS6	Accession;Gene name	40S ribosomal protein S6 OS=Homo sapiens OX=9606 GN=RPS6 PE=1 SV=1	187	10	10	36	0.895685	0.354454	-0.541231		N	N	N	N	N	N	N	N	N	N	N	N	N	N	N	0.895685	6.03671	0.000113636	0.00297585	1.20009	TRUE	FALSE	FALSE	0.354454	2.38894	0.0374634	0.0649829	-4.74329	FALSE	FALSE	FALSE	-0.541231	-3.15906	0.00988054	0.0775446	-3.02831
CMAS	Q8NFW8	CMAS	CMAS	Accession;Gene name	N-acylneuraminate cytidylyltransferase OS=Homo sapiens OX=9606 GN=CMAS PE=1 SV=2	23	7	7	18	0.488321	-0.0604714	-0.548793		N	N	N	N	R	N	N	N	N	N	N	N	N	R	N	0.488321	2.8059	0.0181964	0.0516901	-4.04272	FALSE	FALSE	FALSE	-0.0604714	-0.347469	0.735269	0.787588	-7.15097	FALSE	FALSE	FALSE	-0.548793	-2.7309	0.0207249	0.116777	-3.76005
SURF6	O75683	SURF6	SURF6	Accession;Gene name	Surfeit locus protein 6 OS=Homo sapiens OX=9606 GN=SURF6 PE=1 SV=3	16	5	5	16	1.71179	1.16122	-0.550578		N	N	N	N	N	N	N	N	N	N	N	N	N	N	N	1.71179	4.32718	0.00148572	0.00950407	-1.47069	TRUE	FALSE	FALSE	1.16122	2.9354	0.0148572	0.030925	-3.82172	TRUE	FALSE	FALSE	-0.550578	-1.20532	0.255746	0.509752	-6.04825
BAZ1B	Q9UIG0	BAZ1B	BAZ1B	Accession;Gene name	Tyrosine-protein kinase BAZ1B OS=Homo sapiens OX=9606 GN=BAZ1B PE=1 SV=2	100	21	20	15	-0.051169	-0.605892	-0.554723		N	N	SE	SE	SE	E	N	N	N	N	N	SR	R	N	N	-0.051169	-0.240081	0.815001	0.858004	-7.19468	FALSE	FALSE	FALSE	-0.605892	-2.84279	0.0170685	0.0343408	-3.96987	TRUE	FALSE	FALSE	-0.554723	-2.25402	0.0472392	0.190145	-4.55466
RPS17	P08708	RPS17	RPS17	Accession;Gene name	40S ribosomal protein S17 OS=Homo sapiens OX=9606 GN=RPS17 PE=1 SV=2	45	5	5	47	1.44935	0.894161	-0.555192		N	N	N	N	N	N	N	N	N	N	N	N	N	N	N	1.44935	3.17054	0.0099422	0.0342036	-3.42578	TRUE	FALSE	FALSE	0.894161	1.95603	0.0788678	0.120883	-5.44547	FALSE	FALSE	FALSE	-0.555192	-1.0518	0.317571	0.574372	-6.21485
MT1X	P80297	MT1X			Metallothionein-1X OS=Homo sapiens OX=9606 GN=MT1X PE=1 SV=1	7	2	2	33	0.436192	-0.122496	-0.558688																	0.436192	1.9288	0.0818894	0.153177	-5.49484	FALSE	FALSE	FALSE	-0.122496	-0.541665	0.599626	0.665111	-7.05859	FALSE	FALSE	FALSE	-0.558688	-2.13949	0.0574339	0.210352	-4.73894
CALM1	P0DP23	CALM1	CALM[1-3]	Gene name	Calmodulin-1 OS=Homo sapiens OX=9606 GN=CALM1 PE=1 SV=1	14	5	5	38	0.737174	0.176104	-0.56107		N	N	N	N	N	N	N		N		N	N	N	N	N	0.737174	1.71653	0.116732	0.198824	-5.81402	FALSE	FALSE	FALSE	0.176104	0.410063	0.690381	0.749959	-7.12529	FALSE	FALSE	FALSE	-0.56107	-1.13143	0.284199	0.534928	-6.13061
EIF4E	P06730	EIF4E			Eukaryotic translation initiation factor 4E OS=Homo sapiens OX=9606 GN=EIF4E PE=1 SV=2	4	3	3	15	1.48119	0.915758	-0.565431																	1.48119	2.38715	0.0482211	0.104148	-4.7855	FALSE	FALSE	FALSE	0.915758	1.3016	0.234079	0.291906	-6.15584	FALSE	FALSE	FALSE	-0.565431	-0.762428	0.470607	0.703509	-6.36045
COPB2	P35606	COPB2			Coatomer subunit beta' OS=Homo sapiens OX=9606 GN=COPB2 PE=1 SV=2	17	9	9	12	inf	inf	-0.567329	logFC(H3K4me1vsControl) estimation failed and was imputed based on a single datapoint only; logFC(H3K4me3vsControl) estimation failed and was imputed; logFC(H3K4me3vsH3K4me1) estimation was based on a single datapoint only																					FALSE	TRUE	TRUE						FALSE	TRUE	FALSE	-0.567329	-0.596182	0.582926	0.785912	-6.23682
SBDS	Q9Y3A5	SBDS			Ribosome maturation protein SBDS OS=Homo sapiens OX=9606 GN=SBDS PE=1 SV=4	3	2	2	10	1.38954	0.819299	-0.570241																	1.38954	4.08363	0.00272386	0.0140036	-1.9914	TRUE	FALSE	FALSE	0.819299	2.40779	0.0393053	0.0674484	-4.70801	FALSE	FALSE	FALSE	-0.570241	-1.51059	0.165066	0.393206	-5.67024
SPTAN1	Q13813	SPTAN1			Spectrin alpha chain, non-erythrocytic 1 OS=Homo sapiens OX=9606 GN=SPTAN1 PE=1 SV=3	137	67	67	34	1.23881	0.665527	-0.573278																	1.23881	4.12636	0.0020022	0.0113774	-1.7871	TRUE	FALSE	FALSE	0.665527	2.21682	0.0506475	0.0832278	-5.02987	FALSE	FALSE	FALSE	-0.573278	-1.65371	0.128809	0.346249	-5.47309
TMPO (1)	P42167	TMPO	TMPO (1);TMPO (2);TMPO (3)	Accession;Gene name	Lamina-associated polypeptide 2, isoforms beta/gamma OS=Homo sapiens OX=9606 GN=TMPO PE=1 SV=2	112	15	6	48	0.264179	-0.314035	-0.578214		N	N	N	N	R	N	N	N	N	N	N	N	N	R	N	0.264179	0.567653	0.582753	0.667141	-7.05258	FALSE	FALSE	FALSE	-0.314035	-0.67478	0.515068	0.582504	-6.97297	FALSE	FALSE	FALSE	-0.578214	-1.07598	0.307137	0.562348	-6.18978
CBX5	P45973	CBX5	CBX5	Accession;Gene name	Chromobox protein homolog 5 OS=Homo sapiens OX=9606 GN=CBX5 PE=1 SV=1	63	7	6	39	-0.094802	-0.680814	-0.586012		N	N	N	N	N	N	N	N	SR	N	N	N	N	N	N	-0.094802	-0.519559	0.614406	0.693897	-7.0806	FALSE	FALSE	FALSE	-0.680814	-3.73118	0.00374092	0.0110571	-2.4311	TRUE	FALSE	FALSE	-0.586012	-2.78134	0.0189881	0.108515	-3.6743
HDGFL3	Q9Y3E1	HDGFL3			Hepatoma-derived growth factor-related protein 3 OS=Homo sapiens OX=9606 GN=HDGFL3 PE=1 SV=1	40	4	4	20	0.42052	-0.176771	-0.597291																	0.42052	2.27365	0.0456769	0.0999405	-4.94378	FALSE	FALSE	FALSE	-0.176771	-0.955754	0.361196	0.426454	-6.73894	FALSE	FALSE	FALSE	-0.597291	-2.79674	0.0184877	0.107693	-3.64809
PRPF19	Q9UMS4	PRPF19	PRPF19	Accession;Gene name	Pre-mRNA-processing factor 19 OS=Homo sapiens OX=9606 GN=PRPF19 PE=1 SV=1	15	7	6	18	0.836157	0.233502	-0.602655		N	N	N	N	E	E	N	N	N	N	N	N	N	N	N	0.836157	2.0474	0.0677191	0.135116	-5.31217	FALSE	FALSE	FALSE	0.233502	0.571748	0.580079	0.64598	-7.04056	FALSE	FALSE	FALSE	-0.602655	-1.27795	0.23005	0.478047	-5.96354
ATP2A2	P16615	ATP2A2	ATP2A2	Accession;Gene name	Sarcoplasmic/endoplasmic reticulum calcium ATPase 2 OS=Homo sapiens OX=9606 GN=ATP2A2 PE=1 SV=1	17	8	8	11	1.43053	0.823425	-0.607107		N	N	N	N	N	N	N		N		N	N	N	N	N	1.43053	2.00564	0.0726162	0.142178	-5.37771	FALSE	FALSE	FALSE	0.823425	1.15446	0.275076	0.337048	-6.5323	FALSE	FALSE	FALSE	-0.607107	-0.737141	0.477925	0.710823	-6.49703
PRDX4	Q13162	PRDX4	PRDX1/PRDX4	Accession;Gene name	Peroxiredoxin-4 OS=Homo sapiens OX=9606 GN=PRDX4 PE=1 SV=1	18	7	6	37	0.783552	0.163242	-0.620309	logFC(H3K4me1vsControl) estimation was based on a single datapoint only; logFC(H3K4me3vsH3K4me1) estimation was based on a single datapoint only		N						N	N	N	N				N	0.783552	0.697469	0.511491	0.601357	-6.47112	FALSE	FALSE	TRUE	0.163242	0.205497	0.843946	0.882688	-7.04917	FALSE	FALSE	FALSE	-0.620309	-0.552161	0.600688	0.802439	-6.27493
JCHAIN	P01591	JCHAIN			Immunoglobulin J chain OS=Homo sapiens OX=9606 GN=JCHAIN PE=1 SV=4	2	2	2	13	-3.72104	-4.3453	-0.624261	logFC(H3K4me1vsControl) estimation failed and was imputed based on a single datapoint only; logFC(H3K4me3vsControl) estimation failed and was imputed based on a single datapoint only; logFC(H3K4me3vsH3K4me1) estimation was based on a single datapoint only																					FALSE	TRUE	TRUE						FALSE	TRUE	TRUE	-0.624261	-1.05209	0.369323	0.621905	-5.77948
PICALM	Q13492	PICALM			Phosphatidylinositol-binding clathrin assembly protein OS=Homo sapiens OX=9606 GN=PICALM PE=1 SV=2	18	8	8	14	1.93334	1.30099	-0.632356																	1.93334	2.94338	0.0185366	0.0521264	-3.81234	FALSE	FALSE	FALSE	1.30099	1.98066	0.0828288	0.125359	-5.29295	FALSE	FALSE	FALSE	-0.632356	-0.962716	0.363781	0.618497	-6.2976
APEX1	P27695	APEX1			DNA-(apurinic or apyrimidinic site) endonuclease OS=Homo sapiens OX=9606 GN=APEX1 PE=1 SV=2	191	16	16	58	0.447322	-0.185155	-0.632477																	0.447322	2.27084	0.0458967	0.10016	-4.94839	FALSE	FALSE	FALSE	-0.185155	-0.939946	0.368869	0.433087	-6.75397	FALSE	FALSE	FALSE	-0.632477	-2.78063	0.0190118	0.108515	-3.67553
MYO1C	O00159	MYO1C			Unconventional myosin-Ic OS=Homo sapiens OX=9606 GN=MYO1C PE=1 SV=4	39	17	17	20	0.740751	0.106199	-0.634551																	0.740751	2.7409	0.0203712	0.0559496	-4.1548	FALSE	FALSE	FALSE	0.106199	0.392955	0.702403	0.759136	-7.13283	FALSE	FALSE	FALSE	-0.634551	-2.03338	0.0687332	0.23196	-4.90645
PSIP1	O75475	PSIP1	PSIP1 (1);PSIP1 (2)	Accession;Gene name	PC4 and SFRS1-interacting protein OS=Homo sapiens OX=9606 GN=PSIP1 PE=1 SV=1	90	13	13	28	0.892422	0.256594	-0.635828		N	N	N	N	R	N	N	N	N	N	N	N	N	R	N	0.892422	5.49709	0.000240797	0.00380794	0.412844	TRUE	FALSE	FALSE	0.256594	1.58056	0.144319	0.196863	-5.99687	FALSE	FALSE	FALSE	-0.635828	-3.39182	0.00663222	0.0640629	-2.62993
ATP5F1A	P25705	ATP5F1A	ATP5F1A	Accession;Gene name	ATP synthase subunit alpha, mitochondrial OS=Homo sapiens OX=9606 GN=ATP5F1A PE=1 SV=1	8	3	3	8	1.12386	0.48121	-0.642647	logFC(H3K4me1vsControl) estimation failed and was imputed; logFC(H3K4me3vsControl) estimation failed and was imputed based on a single datapoint only; logFC(H3K4me3vsH3K4me1) estimation was based on a single datapoint only	N	N	N	N	N	N	N	N	N	N	N	N	N	N	N						FALSE	TRUE	FALSE						FALSE	TRUE	TRUE	-0.642647	-0.910009	0.404313	0.654289	-5.99667
RPL14	P50914	RPL14	RPL14	Accession;Gene name	60S ribosomal protein L14 OS=Homo sapiens OX=9606 GN=RPL14 PE=1 SV=4	189	6	6	27	1.1567	0.513772	-0.642926		N	N	N	N	N	N	N	N	N	N	N	E	N	N	N	1.1567	5.93067	0.000131289	0.00302408	1.04864	TRUE	FALSE	FALSE	0.513772	2.63423	0.0245083	0.046324	-4.32847	TRUE	FALSE	FALSE	-0.642926	-2.8548	0.016717	0.102631	-3.54912
RPL18A	Q02543	RPL18A	RPL18A	Accession;Gene name	60S ribosomal protein L18a OS=Homo sapiens OX=9606 GN=RPL18A PE=1 SV=2	83	6	6	35	1.11966	0.468638	-0.651023		N	N	N	N	E	N	N	N	N	N	N	N	N	N	N	1.11966	6.21684	8.92285e-05	0.00285508	1.45372	TRUE	FALSE	FALSE	0.468638	2.60208	0.0259134	0.0481663	-4.38335	TRUE	FALSE	FALSE	-0.651023	-3.13047	0.0103791	0.0788992	-3.07731
MECP2	P51608	MECP2	MECP2 (1);MECP2 (2)	Accession;Gene name	Methyl-CpG-binding protein 2 OS=Homo sapiens OX=9606 GN=MECP2 PE=1 SV=1	23	7	7	21	0.46425	-0.187216	-0.651466		N	SR	N	N	R	N	N	N	N	N	N	N	N	R	N	0.46425	2.56157	0.0277976	0.0701639	-4.4615	FALSE	FALSE	FALSE	-0.187216	-1.033	0.325365	0.390716	-6.66251	FALSE	FALSE	FALSE	-0.651466	-3.11299	0.0106965	0.07968	-3.10727
HMGA1	P17096	HMGA1	HMGA1	Accession;Gene name	High mobility group protein HMG-I/HMG-Y OS=Homo sapiens OX=9606 GN=HMGA1 PE=1 SV=3	251	5	5	23	0.201903	-0.457209	-0.659112		N	N	N	N	R	N	N	N	N	N	N	N	N	R	N	0.201903	0.996755	0.341833	0.451729	-6.70849	FALSE	FALSE	FALSE	-0.457209	-2.25715	0.0469866	0.0779718	-4.96161	FALSE	FALSE	FALSE	-0.659112	-2.81796	0.0178196	0.106554	-3.61194
RPL10	P27635	RPL10	RPL10	Accession;Gene name	60S ribosomal protein L10 OS=Homo sapiens OX=9606 GN=RPL10 PE=1 SV=4	258	11	11	46	1.10518	0.430203	-0.674981		N	N	N	N	N	N	N	N	N	N	N	N	N	N	N	1.10518	5.73706	0.000171576	0.00326774	0.768036	TRUE	FALSE	FALSE	0.430203	2.2332	0.0489522	0.0807568	-5.00085	FALSE	FALSE	FALSE	-0.674981	-3.03443	0.0122495	0.0861386	-3.24189
BLMH	Q13867	BLMH			Bleomycin hydrolase OS=Homo sapiens OX=9606 GN=BLMH PE=1 SV=1	3	2	2	5	1.59384	0.91548	-0.678358																	1.59384	2.76622	0.0218216	0.0590506	-4.03423	FALSE	FALSE	FALSE	0.91548	1.83468	0.0996406	0.146082	-5.63748	FALSE	FALSE	FALSE	-0.678358	-1.05304	0.319682	0.57528	-6.10298
HP1BP3	Q5SSJ5	HP1BP3	HP1BP3	Accession;Gene name	Heterochromatin protein 1-binding protein 3 OS=Homo sapiens OX=9606 GN=HP1BP3 PE=1 SV=1	273	18	18	43	0.535229	-0.157444	-0.692673		N	R	N	E	E	N	N	N	N	N	N	E	N	N	N	0.535229	3.18653	0.00942459	0.0329075	-3.38238	TRUE	FALSE	FALSE	-0.157444	-0.937355	0.370138	0.433973	-6.75641	FALSE	FALSE	FALSE	-0.692673	-3.57139	0.00489155	0.052435	-2.32406
PSMA3	P25788	PSMA3			Proteasome subunit alpha type-3 OS=Homo sapiens OX=9606 GN=PSMA3 PE=1 SV=2	14	5	5	19	1.74123	1.04382	-0.697404																	1.74123	4.37645	0.00137519	0.00921924	-1.39026	TRUE	FALSE	FALSE	1.04382	2.62357	0.0253822	0.0473389	-4.35481	TRUE	FALSE	FALSE	-0.697404	-1.51804	0.159875	0.38991	-5.65954
POF1B	Q8WVV4	POF1B			Protein POF1B OS=Homo sapiens OX=9606 GN=POF1B PE=1 SV=3	19	8	8	17	0.768429	0.0699782	-0.698451																	0.768429	1.23199	0.246054	0.359848	-6.45324	FALSE	FALSE	FALSE	0.0699782	0.112193	0.912884	0.930546	-7.20961	FALSE	FALSE	FALSE	-0.698451	-0.969771	0.354964	0.610594	-6.29645
LTBP1	Q14766	LTBP1			Latent-transforming growth factor beta-binding protein 1 OS=Homo sapiens OX=9606 GN=LTBP1 PE=1 SV=4	9	4	4	3	1.52854	0.82926	-0.699282	logFC(H3K4me3vsControl) estimation was based on a single datapoint only; logFC(H3K4me3vsH3K4me1) estimation was based on a single datapoint only																1.52854	2.90208	0.0334702	0.0805977	-4.04962	FALSE	FALSE	FALSE	0.82926	1.24469	0.268092	0.329448	-5.93387	FALSE	FALSE	TRUE	-0.699282	-0.989574	0.367565	0.621604	-5.86652
TF	P02787	TF			Serotransferrin OS=Homo sapiens OX=9606 GN=TF PE=1 SV=3	5	3	3	6	1.23152	0.519321	-0.712194																	1.23152	1.865	0.12084	0.203341	-5.38224	FALSE	FALSE	FALSE	0.519321	0.786458	0.467015	0.532739	-6.59242	FALSE	FALSE	FALSE	-0.712194	-1.00889	0.359068	0.615245	-6.04041
PSMA5	P28066	PSMA5			Proteasome subunit alpha type-5 OS=Homo sapiens OX=9606 GN=PSMA5 PE=1 SV=3	5	3	3	17	1.7722	1.05879	-0.713408																	1.7722	2.80646	0.0204303	0.0559496	-4.06568	FALSE	FALSE	FALSE	1.05879	1.67671	0.127802	0.177743	-5.82632	FALSE	FALSE	FALSE	-0.713408	-1.01835	0.335019	0.591329	-6.24627
RPL4	P36578	RPL4	RPL4	Accession;Gene name	60S ribosomal protein L4 OS=Homo sapiens OX=9606 GN=RPL4 PE=1 SV=5	452	19	19	44	1.04286	0.328616	-0.714248		N	N	N	N	E	N	N	N	N	N	N	E	N	N	N	1.04286	5.37701	0.000286178	0.00399695	0.23201	TRUE	FALSE	FALSE	0.328616	1.69435	0.120322	0.169052	-5.83588	FALSE	FALSE	FALSE	-0.714248	-3.18928	0.00938024	0.0756443	-2.97653
PIP	P12273	PIP			Prolactin-inducible protein OS=Homo sapiens OX=9606 GN=PIP PE=1 SV=1	27	5	5	45	0.293455	-0.424724	-0.718179																	0.293455	1.04919	0.318299	0.433114	-6.65529	FALSE	FALSE	FALSE	-0.424724	-1.51851	0.159231	0.212392	-6.08183	FALSE	FALSE	FALSE	-0.718179	-2.22369	0.0498567	0.197405	-4.60455
SNRPF	P62306	SNRPF	SNRPF	Accession;Gene name	Small nuclear ribonucleoprotein F OS=Homo sapiens OX=9606 GN=SNRPF PE=1 SV=1	10	3	3	24	1.44895	0.730472	-0.718483		N	N	N	N	N	E	N	N	N	N	N	N	N	E	N	1.44895	2.91349	0.0154258	0.0461672	-3.86848	TRUE	FALSE	FALSE	0.730472	1.4688	0.172539	0.225504	-6.14833	FALSE	FALSE	FALSE	-0.718483	-1.25114	0.239278	0.485985	-5.99523
CALML5	Q9NZT1	CALML5	CALML5	Accession;Gene name	Calmodulin-like protein 5 OS=Homo sapiens OX=9606 GN=CALML5 PE=1 SV=2	9	2	2	13	1.37407	0.65453	-0.71954																	1.37407	3.06326	0.0119374	0.0381815	-3.61067	TRUE	FALSE	FALSE	0.65453	1.45917	0.175115	0.228517	-6.16102	FALSE	FALSE	FALSE	-0.71954	-1.38919	0.194843	0.428167	-5.82704
DNTTIP2	Q5QJE6	DNTTIP2	DNTTIP2	Accession;Gene name	Deoxynucleotidyltransferase terminal-interacting protein 2 OS=Homo sapiens OX=9606 GN=DNTTIP2 PE=1 SV=2	16	2	2	4	1.19942	0.479464	-0.719959		N	R	N	N	N	N	N	N	N	N	N	N	N	N	N	1.19942	1.83386	0.0997704	0.176109	-5.64807	FALSE	FALSE	FALSE	0.479464	0.634864	0.541267	0.607573	-6.85611	FALSE	FALSE	FALSE	-0.719959	-0.852663	0.415888	0.657483	-6.2922
CBX1	P83916	CBX1			Chromobox protein homolog 1 OS=Homo sapiens OX=9606 GN=CBX1 PE=1 SV=1	37	3	2	18	0.43546	-0.28642	-0.72188																	0.43546	2.28603	0.0447172	0.098097	-4.92338	FALSE	FALSE	FALSE	-0.28642	-1.50362	0.162853	0.215857	-6.10187	FALSE	FALSE	FALSE	-0.72188	-3.28193	0.00800162	0.0700883	-2.81785
CASP14	P31944	CASP14			Caspase-14 OS=Homo sapiens OX=9606 GN=CASP14 PE=1 SV=2	30	8	8	34	1.2931	0.541933	-0.751163																	1.2931	2.37522	0.0388583	0.0896029	-4.78091	FALSE	FALSE	FALSE	0.541933	0.995448	0.342926	0.407278	-6.69978	FALSE	FALSE	FALSE	-0.751163	-1.19492	0.259608	0.51165	-6.06008
ZNF512B	Q96KM6	ZNF512B	ZNF512B	Accession;Gene name	Zinc finger protein 512B OS=Homo sapiens OX=9606 GN=ZNF512B PE=1 SV=1	2	2	2	3	1.80998	1.05421	-0.755774		N	SR	N	N	R	R	N	N	N	N	N	R	N	R	N	1.80998	2.67308	0.0317305	0.077749	-4.24035	FALSE	FALSE	FALSE	1.05421	1.76537	0.120667	0.169218	-5.67752	FALSE	FALSE	FALSE	-0.755774	-1.05889	0.32467	0.578874	-6.09008
DSC3	Q14574	DSC3			Desmocollin-3 OS=Homo sapiens OX=9606 GN=DSC3 PE=1 SV=3	4	3	3	5	0.57851	-0.186337	-0.764846																	0.57851	0.682176	0.510574	0.601357	-6.97726	FALSE	FALSE	FALSE	-0.186337	-0.219727	0.830491	0.874037	-7.19015	FALSE	FALSE	FALSE	-0.764846	-0.781071	0.452802	0.688603	-6.46281
RPL6	Q02878	RPL6	RPL6	Accession;Gene name	60S ribosomal protein L6 OS=Homo sapiens OX=9606 GN=RPL6 PE=1 SV=3	366	16	16	48	1.09941	0.315089	-0.784326		N	N	N	N	E	N	N	N	N	N	N	E	N	N	N	1.09941	5.31788	0.000311805	0.0041475	0.142218	TRUE	FALSE	FALSE	0.315089	1.52409	0.15773	0.21173	-6.07425	FALSE	FALSE	FALSE	-0.784326	-3.28552	0.00795254	0.0700883	-2.8117
FLG2	Q5D862	FLG2			Filaggrin-2 OS=Homo sapiens OX=9606 GN=FLG2 PE=1 SV=1	88	13	13	12	1.05984	0.271287	-0.788549																	1.05984	1.81571	0.0993817	0.176083	-5.66811	FALSE	FALSE	FALSE	0.271287	0.464768	0.652023	0.713839	-7.09961	FALSE	FALSE	FALSE	-0.788549	-1.16995	0.269071	0.518134	-6.08817
ILK	Q13418	ILK			Integrin-linked protein kinase OS=Homo sapiens OX=9606 GN=ILK PE=1 SV=2	18	8	8	17	1.36389	0.574766	-0.789123	logFC(H3K4me1vsControl) estimation was based on a single datapoint only; logFC(H3K4me3vsH3K4me1) estimation was based on a single datapoint only																1.36389	3.22817	0.0431238	0.0958561	-3.73165	FALSE	FALSE	TRUE	0.574766	1.66615	0.187248	0.240855	-5.57951	FALSE	FALSE	FALSE	-0.789123	-1.86776	0.151505	0.375622	-4.89953
H1-5	P16401	H1-5	HIST1H1B	Accession	Histone H1.5 OS=Homo sapiens OX=9606 GN=H1-5 PE=1 SV=3	278	12	9	34	0.0430344	-0.746414	-0.789449		N	N	N	N	N	N	N	N	N	N	N	N	N	N	N	0.0430344	0.236536	0.817677	0.859741	-7.1956	FALSE	FALSE	FALSE	-0.746414	-4.10261	0.0020285	0.00709555	-1.80012	TRUE	FALSE	FALSE	-0.789449	-3.75781	0.00357834	0.0443009	-2.00879
ARPC1B	O15143	ARPC1B			Actin-related protein 2/3 complex subunit 1B OS=Homo sapiens OX=9606 GN=ARPC1B PE=1 SV=3	10	3	3	10	1.25872	0.453768	-0.804948																	1.25872	2.47073	0.038559	0.089261	-4.61716	FALSE	FALSE	FALSE	0.453768	0.890701	0.398989	0.462016	-6.71721	FALSE	FALSE	FALSE	-0.804948	-1.47798	0.177527	0.408061	-5.71324
FTSJ3	Q8IY81	FTSJ3	FTSJ3	Accession;Gene name	pre-rRNA 2'-O-ribose RNA methyltransferase FTSJ3 OS=Homo sapiens OX=9606 GN=FTSJ3 PE=1 SV=2	66	13	13	23	-0.424597	-1.24922	-0.824619		N	N	N	N	N	N	N	N	N	N	N	N	N	N	N	-0.424597	-0.479117	0.64213	0.712722	-7.10191	FALSE	FALSE	FALSE	-1.24922	-1.40962	0.188897	0.241639	-6.22546	FALSE	FALSE	FALSE	-0.824619	-0.805838	0.439023	0.680702	-6.44275
AHNAK	Q09666	AHNAK	AHNAK	Accession;Gene name	Neuroblast differentiation-associated protein AHNAK OS=Homo sapiens OX=9606 GN=AHNAK PE=1 SV=2	483	144	144	52	-1.25112	-2.0836	-0.832486		N	N	N	N	R	N	N	N	N	N	N	R	N	N	N	-1.25112	-1.96575	0.0776046	0.147996	-5.43979	FALSE	FALSE	FALSE	-2.0836	-3.27374	0.0083444	0.019871	-3.23901	TRUE	FALSE	FALSE	-0.832486	-1.13276	0.283668	0.534928	-6.12917
SMARCA4	P51532	SMARCA4	SMARCA4 (1);SMARCA4 (2)	Accession;Gene name	Transcription activator BRG1 OS=Homo sapiens OX=9606 GN=SMARCA4 PE=1 SV=2	17	7	7	5	2.22871	1.39465	-0.834057		N	N	N	N	SR	SR		N	N		N	SR	N	N	N	2.22871	6.4746	7.02372e-05	0.00247338	1.72634	TRUE	FALSE	FALSE	1.39465	4.05159	0.00230344	0.00779839	-1.91717	TRUE	FALSE	FALSE	-0.834057	-2.09839	0.0621633	0.220329	-4.80733
CLTC	Q00610	CLTC			Clathrin heavy chain 1 OS=Homo sapiens OX=9606 GN=CLTC PE=1 SV=5	282	68	68	52	0.661704	-0.174638	-0.836342																	0.661704	1.76895	0.107244	0.186841	-5.73743	FALSE	FALSE	FALSE	-0.174638	-0.466864	0.650574	0.713178	-7.09856	FALSE	FALSE	FALSE	-0.836342	-1.93627	0.0814956	0.257045	-5.05862
NAT10	Q9H0A0	NAT10	NAT10	Accession;Gene name	RNA cytidine acetyltransferase OS=Homo sapiens OX=9606 GN=NAT10 PE=1 SV=2	19	8	8	11	0.770446	-0.0721012	-0.842547		N	N	N	N	E	N	N	N	N	N	N	N	N	N	N	0.770446	1.58668	0.146934	0.237704	-5.9608	FALSE	FALSE	FALSE	-0.0721012	-0.148488	0.885221	0.909768	-7.16453	FALSE	FALSE	FALSE	-0.842547	-1.56406	0.152129	0.375622	-5.59901
WDR18	Q9BV38	WDR18	WDR18	Accession;Gene name	WD repeat-containing protein 18 OS=Homo sapiens OX=9606 GN=WDR18 PE=1 SV=2	5	3	3	6	2.70292	1.84847	-0.854452		N	N	N	N	N	N	N	N	N	N	N	N	N	N	N	2.70292	6.85328	4.37461e-05	0.00192943	2.2236	TRUE	FALSE	FALSE	1.84847	4.68681	0.000851635	0.00396645	-0.882332	TRUE	FALSE	FALSE	-0.854452	-1.87622	0.0899931	0.277402	-5.14945
RAB7A	P51149	RAB7A			Ras-related protein Rab-7a OS=Homo sapiens OX=9606 GN=RAB7A PE=1 SV=1	6	2	2	14	1.94677	1.08763	-0.859136	logFC(H3K4me1vsControl) estimation was based on a single datapoint only; logFC(H3K4me3vsH3K4me1) estimation was based on a single datapoint only																1.94677	3.14082	0.0254332	0.0659846	-3.53412	FALSE	FALSE	TRUE	1.08763	2.4448	0.0580111	0.0935054	-4.70898	FALSE	FALSE	FALSE	-0.859136	-1.40758	0.217945	0.458513	-5.47191
RPL19	P84098	RPL19	RPL19	Accession;Gene name	60S ribosomal protein L19 OS=Homo sapiens OX=9606 GN=RPL19 PE=1 SV=1	91	5	5	22	0.915068	0.0545656	-0.860503		N	N	N	N	N	N	N	N	N	N	N	N	N	N	N	0.915068	3.9241	0.00271652	0.0140036	-2.11049	TRUE	FALSE	FALSE	0.0545656	0.233994	0.819597	0.864731	-7.18668	FALSE	FALSE	FALSE	-0.860503	-3.19573	0.00927684	0.0755032	-2.96548
BANF1	O75531	BANF1	BANF1	Accession;Gene name	Barrier-to-autointegration factor OS=Homo sapiens OX=9606 GN=BANF1 PE=1 SV=1	17	2	2	40	-0.0333239	-0.90197	-0.868647		N		N	N	N	N			N		N	N	N	N	N	-0.0333239	-0.136826	0.893819	0.913439	-7.21585	FALSE	FALSE	FALSE	-0.90197	-3.70344	0.00391844	0.0114299	-2.4787	TRUE	FALSE	FALSE	-0.868647	-3.08878	0.0111525	0.0816924	-3.14877
S100A9	P06702	S100A9	S100A9	Accession;Gene name	Protein S100-A9 OS=Homo sapiens OX=9606 GN=S100A9 PE=1 SV=1	12	6	6	61	1.88574	1.0118	-0.873941																	1.88574	2.14665	0.0573077	0.117995	-5.15425	FALSE	FALSE	FALSE	1.0118	1.15179	0.276121	0.337838	-6.53527	FALSE	FALSE	FALSE	-0.873941	-0.861572	0.409048	0.654924	-6.3956
GNL2	Q13823	GNL2	GNL2	Accession;Gene name	Nucleolar GTP-binding protein 2 OS=Homo sapiens OX=9606 GN=GNL2 PE=1 SV=1	10	5	5	9	1.25968	0.382632	-0.877045		N	N	N	N	N	N	N	N	N	N	N		N	N	N	1.25968	2.94757	0.0145505	0.0441878	-3.80988	TRUE	FALSE	FALSE	0.382632	0.895336	0.391587	0.455322	-6.79477	FALSE	FALSE	FALSE	-0.877045	-1.77729	0.105802	0.30097	-5.29608
NAP1L1	P55209	NAP1L1			Nucleosome assembly protein 1-like 1 OS=Homo sapiens OX=9606 GN=NAP1L1 PE=1 SV=1	11	3	3	12	1.40004	0.511536	-0.888509																	1.40004	2.88682	0.0161479	0.0480319	-3.9143	TRUE	FALSE	FALSE	0.511536	1.05476	0.316279	0.381436	-6.63961	FALSE	FALSE	FALSE	-0.888509	-1.58661	0.143593	0.361564	-5.56662
TSN	Q15631	TSN			Translin OS=Homo sapiens OX=9606 GN=TSN PE=1 SV=1	2	2	2	8	1.74014	0.848524	-0.891619																	1.74014	2.97568	0.0246257	0.0642876	-3.81842	FALSE	FALSE	FALSE	0.848524	1.61269	0.157692	0.21173	-5.79431	FALSE	FALSE	FALSE	-0.891619	-1.56234	0.168989	0.399738	-5.5017
PPP1R12A	O14974	PPP1R12A			Protein phosphatase 1 regulatory subunit 12A OS=Homo sapiens OX=9606 GN=PPP1R12A PE=1 SV=1	25	15	15	18	1.40634	0.504468	-0.901871																	1.40634	5.41918	0.000269277	0.00390262	0.295755	TRUE	FALSE	FALSE	0.504468	1.94392	0.0798511	0.121947	-5.46212	FALSE	FALSE	FALSE	-0.901871	-3.00967	0.012785	0.0877972	-3.2843
RPL18	Q07020	RPL18	RPL18	Accession;Gene name	60S ribosomal protein L18 OS=Homo sapiens OX=9606 GN=RPL18 PE=1 SV=2	108	6	6	35	1.08148	0.168963	-0.912517		N	N	N	N	E	N	N	N	N	N	N	N	N	N	N	1.08148	5.52402	0.000231716	0.00380794	0.453115	TRUE	FALSE	FALSE	0.168963	0.863037	0.407859	0.470993	-6.82407	FALSE	FALSE	FALSE	-0.912517	-4.03653	0.00225904	0.0340068	-1.54318
H1-1	Q02539	H1-1			Histone H1.1 OS=Homo sapiens OX=9606 GN=H1-1 PE=1 SV=3	188	10	3	31	-0.0706843	-0.983622	-0.912938																	-0.0706843	-0.435057	0.67254	0.738648	-7.12367	FALSE	FALSE	FALSE	-0.983622	-6.05413	0.000110989	0.000974625	1.2324	TRUE	FALSE	FALSE	-0.912938	-4.86626	0.000610291	0.0159309	-0.211816
EIF4G2	P78344	EIF4G2	EIF4G2	Gene name	Eukaryotic translation initiation factor 4 gamma 2 OS=Homo sapiens OX=9606 GN=EIF4G2 PE=1 SV=1	14	9	9	11	2.21271	1.28655	-0.92616	logFC(H3K4me1vsControl) estimation failed and was imputed based on a single datapoint only; logFC(H3K4me3vsControl) estimation failed and was imputed based on a single datapoint only; logFC(H3K4me3vsH3K4me1) estimation was based on a single datapoint only	N		N	N		N					N	N	N	N							FALSE	TRUE	TRUE						FALSE	TRUE	TRUE	-0.92616	-0.622315	0.577424	0.785146	-6.15134
HMGA2	P52926	HMGA2			High mobility group protein HMGI-C OS=Homo sapiens OX=9606 GN=HMGA2 PE=1 SV=1	212	6	6	41	0.44518	-0.505695	-0.950875																	0.44518	2.25715	0.0469866	0.101744	-4.9709	FALSE	FALSE	FALSE	-0.505695	-2.56397	0.0276826	0.0505117	-4.44822	FALSE	FALSE	FALSE	-0.950875	-4.17521	0.00180344	0.0317044	-1.31459
DST	Q03001	DST			Dystonin OS=Homo sapiens OX=9606 GN=DST PE=1 SV=4	8	6	5	1	-0.906761	-1.90497	-0.998212																	-0.906761	-1.3197	0.219412	0.329511	-6.34662	FALSE	FALSE	FALSE	-1.90497	-2.40105	0.0397424	0.0679571	-4.61989	FALSE	FALSE	FALSE	-0.998212	-1.12533	0.289468	0.539657	-6.02706
H1-0	P07305	H1-0	H1F0	Accession	Histone H1.0 OS=Homo sapiens OX=9606 GN=H1-0 PE=1 SV=3	98	5	5	27	0.104429	-0.89513	-0.99956		N	N	N	N	N	N	N	N	N	N	N	N	N	N	N	0.104429	0.499386	0.628053	0.702681	-7.09155	FALSE	FALSE	FALSE	-0.89513	-4.28057	0.00152234	0.0057202	-1.5028	TRUE	FALSE	FALSE	-0.99956	-4.13956	0.00191049	0.0322945	-1.37314
PTDSS1	P48651	PTDSS1			Phosphatidylserine synthase 1 OS=Homo sapiens OX=9606 GN=PTDSS1 PE=1 SV=1	3	2	2	5	1.20647	0.193961	-1.01251	logFC(H3K4me1vsControl) estimation was based on a single datapoint only; logFC(H3K4me3vsH3K4me1) estimation was based on a single datapoint only																1.20647	2.66546	0.0721408	0.141911	-4.30355	FALSE	FALSE	TRUE	0.193961	0.524826	0.634412	0.697275	-6.70052	FALSE	FALSE	FALSE	-1.01251	-2.23694	0.107034	0.30291	-4.50269
H2AC21	Q8IUE6	H2AC21			Histone H2A type 2-B OS=Homo sapiens OX=9606 GN=H2AC21 PE=1 SV=3	138	4	2	52	0.438941	-0.588817	-1.02776	Used for normalisation																0.438941	1.61402	0.136871	0.223148	-5.95964	FALSE	FALSE	FALSE	-0.588817	-2.16513	0.0549975	0.0895037	-5.11172	FALSE	FALSE	FALSE	-1.02776	-3.27284	0.00813311	0.0700883	-2.83386
RPS28	P62857	RPS28	RPS28	Accession;Gene name	40S ribosomal protein S28 OS=Homo sapiens OX=9606 GN=RPS28 PE=1 SV=1	5	2	2	33	1.31378	0.284478	-1.0293		N	N	N	N	N	N	N	N	N	N	N	N	N	E	N	1.31378	1.88816	0.0882409	0.162876	-5.55893	FALSE	FALSE	FALSE	0.284478	0.408849	0.691243	0.749959	-7.12582	FALSE	FALSE	FALSE	-1.0293	-1.28112	0.228979	0.476949	-5.95976
TMCO1	Q9UM00	TMCO1			Calcium load-activated calcium channel OS=Homo sapiens OX=9606 GN=TMCO1 PE=1 SV=2	6	3	3	13	1.10116	0.0671933	-1.03397																	1.10116	2.52703	0.0299598	0.0743707	-4.52716	FALSE	FALSE	FALSE	0.0671933	0.154201	0.88051	0.907421	-7.2035	FALSE	FALSE	FALSE	-1.03397	-2.05493	0.0668695	0.230338	-4.8755
SRSF5	Q13243	SRSF5	SRSF5	Accession;Gene name	Serine/arginine-rich splicing factor 5 OS=Homo sapiens OX=9606 GN=SRSF5 PE=1 SV=1	14	3	2	12	0.752039	-0.283134	-1.03517		N	N	N	N	E	N	N	N	N	N	N	N	N	E	N	0.752039	1.85783	0.100125	0.17627	-5.48209	FALSE	FALSE	FALSE	-0.283134	-0.699452	0.504023	0.571091	-6.80844	FALSE	FALSE	FALSE	-1.03517	-2.55728	0.033688	0.151847	-4.14028
HMGN1	P05114	HMGN1	HMGN1	Accession;Gene name	Non-histone chromosomal protein HMG-14 OS=Homo sapiens OX=9606 GN=HMGN1 PE=1 SV=3	86	7	7	56	1.40736	0.307765	-1.09959		N	N	N	N	N	N	N	N	N	N	N	N	N	N	N	1.40736	2.22333	0.0503324	0.107325	-5.03038	FALSE	FALSE	FALSE	0.307765	0.486203	0.637271	0.699504	-7.0887	FALSE	FALSE	FALSE	-1.09959	-1.50439	0.1633	0.393206	-5.67772
CENPV	Q7Z7K6	CENPV	CENPV (1);CENPV (2)	Accession;Gene name	Centromere protein V OS=Homo sapiens OX=9606 GN=CENPV PE=1 SV=1	8	5	5	36	0.657967	-0.442205	-1.10017		N	R	N	N	N	N	N	N	N	N	N	N	N	N	N	0.657967	2.36223	0.0393122	0.0902566	-4.798	FALSE	FALSE	FALSE	-0.442205	-1.5876	0.142828	0.195779	-5.98715	FALSE	FALSE	FALSE	-1.10017	-3.42066	0.00634768	0.0634047	-2.58405
HMG20A	Q9NP66	HMG20A	HMG20A	Accession;Gene name	High mobility group protein 20A OS=Homo sapiens OX=9606 GN=HMG20A PE=1 SV=1	2	2	2	6	0.507534	-0.597331	-1.10487		N	E	E	SE	N	N	N	N	N	N	N	E	E	N	N	0.507534	1.0936	0.305849	0.422939	-6.43107	FALSE	FALSE	FALSE	-0.597331	-1.47184	0.179137	0.232686	-6.10528	FALSE	FALSE	FALSE	-1.10487	-2.19488	0.0593423	0.213778	-4.59449
TNS1	Q9HBL0	TNS1			Tensin-1 OS=Homo sapiens OX=9606 GN=TNS1 PE=1 SV=2	2	2	2	1	1.85071	0.722802	-1.12791																	1.85071	3.21894	0.0180345	0.0515799	-3.48728	FALSE	FALSE	FALSE	0.722802	1.39726	0.211585	0.265307	-6.06602	FALSE	FALSE	FALSE	-1.12791	-2.01022	0.0908895	0.277402	-4.90799
SUN1	O94901	SUN1			SUN domain-containing protein 1 OS=Homo sapiens OX=9606 GN=SUN1 PE=1 SV=4	12	4	4	7	0.880591	-0.286967	-1.16756	logFC(H3K4me3vsControl) estimation was based on a single datapoint only; logFC(H3K4me3vsH3K4me1) estimation was based on a single datapoint only																0.880591	1.06393	0.322533	0.43594	-6.59046	FALSE	FALSE	FALSE	-0.286967	-0.232136	0.823045	0.867283	-6.74876	FALSE	FALSE	TRUE	-1.16756	-0.899113	0.398341	0.654289	-6.0183
RBFOX2	O43251	RBFOX2			RNA binding protein fox-1 homolog 2 OS=Homo sapiens OX=9606 GN=RBFOX2 PE=1 SV=3	5	2	2	9	1.66035	0.48678	-1.17357	logFC(H3K4me1vsControl) estimation failed and was imputed based on a single datapoint only; logFC(H3K4me3vsControl) estimation failed and was imputed; logFC(H3K4me3vsH3K4me1) estimation was based on a single datapoint only																					FALSE	TRUE	TRUE						FALSE	TRUE	FALSE	-1.17357	-1.16129	0.289422	0.539657	-5.75388
MORF4L2	Q15014	MORF4L2	MORF4L2	Accession;Gene name	Mortality factor 4-like protein 2 OS=Homo sapiens OX=9606 GN=MORF4L2 PE=1 SV=1	8	3	3	11	0.754135	-0.428842	-1.18298		N	N	N	N	SR	R		N	N		N	SR	N	N	N	0.754135	1.67942	0.123902	0.206832	-5.86749	FALSE	FALSE	FALSE	-0.428842	-0.955006	0.362024	0.426834	-6.73916	FALSE	FALSE	FALSE	-1.18298	-2.28148	0.0455961	0.185551	-4.51463
LUC7L3	O95232	LUC7L3	LUC7L3	Accession;Gene name	Luc7-like protein 3 OS=Homo sapiens OX=9606 GN=LUC7L3 PE=1 SV=2	13	5	5	16	1.44593	0.227922	-1.218		N	N	N	N	E	N	N	N	N	N	N	N	N	N	N	1.44593	3.13921	0.010487	0.0351356	-3.47979	TRUE	FALSE	FALSE	0.227922	0.494836	0.631375	0.694842	-7.08418	FALSE	FALSE	FALSE	-1.218	-2.29009	0.0449322	0.183699	-4.50066
LUZP1	Q86V48	LUZP1	LUZP1	Accession;Gene name	Leucine zipper protein 1 OS=Homo sapiens OX=9606 GN=LUZP1 PE=1 SV=2	10	6	6	6	inf	inf	-1.22284	logFC(H3K4me1vsControl) estimation failed and was imputed; logFC(H3K4me3vsControl) estimation failed and was imputed	N		N	N					N		N		N		N						FALSE	TRUE	FALSE						FALSE	TRUE	FALSE	-1.22284	-3.53141	0.0120774	0.0856135	-2.92521
XPO1	O14980	XPO1	XPO1	Accession;Gene name	Exportin-1 OS=Homo sapiens OX=9606 GN=XPO1 PE=1 SV=1	44	23	23	29	0.162085	-1.12743	-1.28951	logFC(H3K4me1vsControl) estimation failed and was imputed; logFC(H3K4me3vsControl) estimation failed and was imputed									N					N	N						FALSE	TRUE	FALSE						FALSE	TRUE	FALSE	-1.28951	-2.55404	0.0338588	0.151847	-4.14531
TGM2	P21980	TGM2			Protein-glutamine gamma-glutamyltransferase 2 OS=Homo sapiens OX=9606 GN=TGM2 PE=1 SV=2	26	12	12	24	1.00428	-0.289879	-1.29416																	1.00428	2.50822	0.0536543	0.112406	-4.53613	FALSE	FALSE	FALSE	-0.289879	-0.723978	0.501336	0.568811	-6.6427	FALSE	FALSE	FALSE	-1.29416	-3.02344	0.0290756	0.140248	-3.56245
P3H1	Q32P28	P3H1			Prolyl 3-hydroxylase 1 OS=Homo sapiens OX=9606 GN=P3H1 PE=1 SV=2	9	7	7	11	3.33321	2.03802	-1.29519																	3.33321	3.75994	0.00550703	0.0225055	-2.64598	TRUE	FALSE	FALSE	2.03802	2.01036	0.0791001	0.121019	-5.21976	FALSE	FALSE	FALSE	-1.29519	-1.1779	0.272562	0.521965	-5.96682
GLYR1	Q49A26	GLYR1	GLYR1	Accession;Gene name	Putative oxidoreductase GLYR1 OS=Homo sapiens OX=9606 GN=GLYR1 PE=1 SV=4	31	6	6	19	0.526285	-0.77722	-1.3035		N	N	N	N	N	N	N	N	N	N	N	N	N	N	N	0.526285	1.02605	0.328976	0.442507	-6.6786	FALSE	FALSE	FALSE	-0.77722	-1.51527	0.160563	0.213417	-6.08633	FALSE	FALSE	FALSE	-1.3035	-2.20085	0.0522874	0.201582	-4.64455
AFAP1	Q8N556	AFAP1			Actin filament-associated protein 1 OS=Homo sapiens OX=9606 GN=AFAP1 PE=1 SV=2	6	2	2	2	1.83843	0.512671	-1.32576	logFC(H3K4me1vsControl) estimation failed and was imputed based on a single datapoint only; logFC(H3K4me3vsControl) estimation failed and was imputed based on a single datapoint only; logFC(H3K4me3vsH3K4me1) estimation was based on a single datapoint only																					FALSE	TRUE	TRUE						FALSE	TRUE	TRUE	-1.32576	-1.10439	0.349325	0.603726	-5.72735
XRCC6	P12956	XRCC6	XRCC6	Accession;Gene name	X-ray repair cross-complementing protein 6 OS=Homo sapiens OX=9606 GN=XRCC6 PE=1 SV=2	190	29	29	50	0.843721	-0.500934	-1.34466		N	N	N	N	N	N	N	N	N	N	N	E	N	N	N	0.843721	1.01804	0.332587	0.445933	-6.6867	FALSE	FALSE	FALSE	-0.500934	-0.604429	0.558982	0.624963	-7.02024	FALSE	FALSE	FALSE	-1.34466	-1.4051	0.190199	0.421121	-5.80689
COL6A2	P12110	COL6A2			Collagen alpha-2(VI) chain OS=Homo sapiens OX=9606 GN=COL6A2 PE=1 SV=4	170	24	24	28	2.44954	1.09638	-1.35317																	2.44954	8.58749	5.60247e-06	0.000521652	4.35816	TRUE	FALSE	FALSE	1.09638	3.84362	0.00314319	0.00970604	-2.24766	TRUE	FALSE	FALSE	-1.35317	-4.10831	0.00203982	0.0326001	-1.43519
PSMA6	P60900	PSMA6			Proteasome subunit alpha type-6 OS=Homo sapiens OX=9606 GN=PSMA6 PE=1 SV=1	2	2	2	9	2.71484	1.22221	-1.49263	logFC(H3K4me1vsControl) estimation was based on a single datapoint only; logFC(H3K4me3vsH3K4me1) estimation was based on a single datapoint only																2.71484	3.91866	0.0110656	0.0362224	-2.63282	TRUE	FALSE	TRUE	1.22221	2.45794	0.057078	0.0921776	-4.69167	FALSE	FALSE	FALSE	-1.49263	-2.1879	0.0799833	0.255656	-4.4981
TUBA1A	Q71U36	TUBA1A	TUBA[1A,1B,1C,4A]	Accession;Gene name	Tubulin alpha-1A chain OS=Homo sapiens OX=9606 GN=TUBA1A PE=1 SV=1	329	20	2	63	0.132711	-1.36426	-1.49697		N	N	N	N	R	R	N	N	N	N	N	N	N	N	N	0.132711	0.133222	0.896653	0.915219	-7.21636	FALSE	FALSE	FALSE	-1.36426	-1.36951	0.200719	0.254063	-6.27653	FALSE	FALSE	FALSE	-1.49697	-1.3014	0.222218	0.46618	-5.93542
UHRF2	Q96PU4	UHRF2	UHRF2	Accession;Gene name	E3 ubiquitin-protein ligase UHRF2 OS=Homo sapiens OX=9606 GN=UHRF2 PE=1 SV=1	2	2	2	3	2.34612	0.847378	-1.49874		N	E	N	N	N	N	N		N	N	N	N	N	N	N	2.34612	5.55046	0.000351983	0.00453787	0.162199	TRUE	FALSE	FALSE	0.847378	2.00473	0.0758654	0.117348	-5.34315	FALSE	FALSE	FALSE	-1.49874	-3.19608	0.0108535	0.08017	-3.06009
IGHG1	P01857	IGHG1			Immunoglobulin heavy constant gamma 1 OS=Homo sapiens OX=9606 GN=IGHG1 PE=1 SV=1	256	4	4	9	9.45736	7.95832	-1.49903																	9.45736	31.8093	1.71515e-11	7.18647e-09	16.1422	TRUE	FALSE	FALSE	7.95832	26.7674	9.68037e-11	4.08027e-08	14.8075	TRUE	FALSE	FALSE	-1.49903	-4.36644	0.00136205	0.02721	-1.02207
CLIC4	Q9Y696	CLIC4			Chloride intracellular channel protein 4 OS=Homo sapiens OX=9606 GN=CLIC4 PE=1 SV=4	15	7	7	37	1.54661	0.0124957	-1.53411																	1.54661	2.40249	0.0370881	0.0875488	-4.73563	FALSE	FALSE	FALSE	0.0124957	0.0194108	0.984894	0.987236	-7.21628	FALSE	FALSE	FALSE	-1.53411	-2.06381	0.0658818	0.227992	-4.86162
PELP1	Q8IZL8	PELP1	PELP1	Accession;Gene name	Proline-, glutamic acid- and leucine-rich protein 1 OS=Homo sapiens OX=9606 GN=PELP1 PE=1 SV=2	10	5	5	6	-1.21146	-3.03996	-1.8285	logFC(H3K4me1vsControl) estimation failed and was imputed; logFC(H3K4me3vsControl) estimation failed and was imputed based on a single datapoint only; logFC(H3K4me3vsH3K4me1) estimation was based on a single datapoint only	N	N	N	N	N	N	N	N	N	N	N	N	N	N	N						FALSE	TRUE	FALSE						FALSE	TRUE	TRUE	-1.8285	-3.18219	0.0331138	0.150813	-3.39649
CDC5L	Q99459	CDC5L	CDC5L	Accession;Gene name	Cell division cycle 5-like protein OS=Homo sapiens OX=9606 GN=CDC5L PE=1 SV=2	15	9	9	15	4.44644	2.59153	-1.8549		N	N	N	N	E	E	N	N	N	N	N	N	N	N	N	4.44644	13.7322	7.83616e-08	1.64168e-05	8.73319	TRUE	FALSE	FALSE	2.59153	8.0036	1.14732e-05	0.000207329	3.63182	TRUE	FALSE	FALSE	-1.8549	-4.96113	0.000562973	0.0156416	-0.114171
S100A16	Q96FQ6	S100A16			Protein S100-A16 OS=Homo sapiens OX=9606 GN=S100A16 PE=1 SV=1	10	4	4	45	0.694695	-1.24398	-1.93867	logFC(H3K4me3vsControl) estimation was based on a single datapoint only; logFC(H3K4me3vsH3K4me1) estimation was based on a single datapoint only																0.694695	0.975962	0.357564	0.465277	-6.72273	FALSE	FALSE	FALSE	-1.24398	-1.1441	0.285539	0.348349	-6.12354	FALSE	FALSE	TRUE	-1.93867	-1.66786	0.133758	0.347849	-5.13952
SRSF10	O75494	SRSF10	SRSF10	Accession;Gene name	Serine/arginine-rich splicing factor 10 OS=Homo sapiens OX=9606 GN=SRSF10 PE=1 SV=1	16	5	5	21	0.194625	-1.7538	-1.94843		N	N	N	N	E	E	N	N	N	N	N	N	N	E	N	0.194625	0.242347	0.814586	0.858004	-7.02032	FALSE	FALSE	FALSE	-1.7538	-2.49732	0.0369913	0.0643493	-4.60177	FALSE	FALSE	FALSE	-1.94843	-2.23683	0.0555779	0.207488	-4.53124
HNRNPA3	P51991	HNRNPA3	HNRNPA3	Accession;Gene name	Heterogeneous nuclear ribonucleoprotein A3 OS=Homo sapiens OX=9606 GN=HNRNPA3 PE=1 SV=2	182	17	14	39	3.40419	1.45566	-1.94853		N	E	N	N	E	E	N	N	N	N	N	N	N	E	N	3.40419	4.77521	0.000744836	0.0071277	-0.750735	TRUE	FALSE	FALSE	1.45566	2.04192	0.0683436	0.107689	-5.31147	FALSE	FALSE	FALSE	-1.94853	-2.3671	0.039401	0.168944	-4.37512
ATP2B4	P23634	ATP2B4			Plasma membrane calcium-transporting ATPase 4 OS=Homo sapiens OX=9606 GN=ATP2B4 PE=1 SV=2	7	3	3	3	0.486965	-1.49295	-1.97992	logFC(H3K4me3vsControl) estimation was based on a single datapoint only; logFC(H3K4me3vsH3K4me1) estimation was based on a single datapoint only																0.486965	0.785125	0.489153	0.583087	-6.51315	FALSE	FALSE	FALSE	-1.49295	-1.96536	0.143183	0.195947	-5.05624	FALSE	FALSE	TRUE	-1.97992	-2.60641	0.0791146	0.253802	-4.1383
LPP	Q93052	LPP			Lipoma-preferred partner OS=Homo sapiens OX=9606 GN=LPP PE=1 SV=1	10	5	5	13	3.89313	1.85071	-2.04241	logFC(H3K4me1vsControl) estimation failed and was imputed; logFC(H3K4me3vsControl) estimation failed and was imputed																					FALSE	TRUE	FALSE						FALSE	TRUE	FALSE	-2.04241	-1.52762	0.177221	0.408061	-5.54553
GOLGA3	Q08378	GOLGA3			Golgin subfamily A member 3 OS=Homo sapiens OX=9606 GN=GOLGA3 PE=1 SV=2	9	4	3	3	inf	inf	-2.20244	logFC(H3K4me1vsControl) estimation failed and was imputed; logFC(H3K4me3vsControl) estimation failed and was imputed																					FALSE	TRUE	FALSE						FALSE	TRUE	FALSE	-2.20244	-8.75388	0.000251356	0.00960617	1.26725
RPL29	P47914	RPL29	RPL29	Accession;Gene name	60S ribosomal protein L29 OS=Homo sapiens OX=9606 GN=RPL29 PE=1 SV=2	21	2	2	14	2.69729	0.268241	-2.42904		N	N	N	N	N	N	N	N	N	N	N	N	N	N	N	2.69729	10.1624	1.12447e-06	0.000180691	6.01366	TRUE	FALSE	FALSE	0.268241	1.01064	0.335452	0.400547	-6.68513	FALSE	FALSE	FALSE	-2.42904	-7.9257	1.10098e-05	0.00210475	3.8467
RAE1	P78406	RAE1	RAE1	Accession;Gene name	mRNA export factor OS=Homo sapiens OX=9606 GN=RAE1 PE=1 SV=1	3	2	2	5	0.236775	-2.29531	-2.53209		N	N	N	N	N	N	N	N	N	N	N	N	N	N	N	0.236775	0.156736	0.879322	0.903097	-7.06938	FALSE	FALSE	FALSE	-2.29531	-1.51941	0.167005	0.219905	-5.94171	FALSE	FALSE	FALSE	-2.53209	-1.67614	0.132094	0.347849	-5.44948
UPF1	Q92900	UPF1			Regulator of nonsense transcripts 1 OS=Homo sapiens OX=9606 GN=UPF1 PE=1 SV=2	21	10	10	11	2.45406	-0.147567	-2.60162	logFC(H3K4me1vsControl) estimation failed and was imputed based on a single datapoint only; logFC(H3K4me3vsControl) estimation failed and was imputed; logFC(H3K4me3vsH3K4me1) estimation was based on a single datapoint only																					FALSE	TRUE	TRUE						FALSE	TRUE	FALSE	-2.60162	-2.54098	0.0515469	0.201582	-4.04865
PSMA4	P25789	PSMA4			Proteasome subunit alpha type-4 OS=Homo sapiens OX=9606 GN=PSMA4 PE=1 SV=1	14	5	5	28	2.6384	-0.0455705	-2.68397																	2.6384	1.16249	0.288969	0.405622	-6.31994	FALSE	FALSE	FALSE	-0.0455705	-0.0200785	0.984629	0.987236	-7.01484	FALSE	FALSE	FALSE	-2.68397	-1.02413	0.345088	0.600658	-6.03237
DDX42	Q86XP3	DDX42	DDX42	Accession;Gene name	ATP-dependent RNA helicase DDX42 OS=Homo sapiens OX=9606 GN=DDX42 PE=1 SV=1	6	5	5	8	0.459354	-2.67228	-3.13163		N	N	N	N	N	E	N		N		N	N	N	N	N	0.459354	0.542507	0.600599	0.683668	-6.92336	FALSE	FALSE	FALSE	-2.67228	-3.64426	0.00533522	0.0141434	-2.71918	TRUE	FALSE	FALSE	-3.13163	-3.30806	0.0090704	0.0750092	-2.78723
SRP14	P37108	SRP14	SRP14	Accession;Gene name	Signal recognition particle 14 kDa protein OS=Homo sapiens OX=9606 GN=SRP14 PE=1 SV=2	19	3	3	27	4.55198	1.41268	-3.1393		N	N	N	N	N	N	N	N	N	N	N	N	N	N	N	4.55198	10.1999	1.29373e-06	0.000180691	5.89324	TRUE	FALSE	FALSE	1.41268	3.16546	0.0100285	0.0227259	-3.42552	TRUE	FALSE	FALSE	-3.1393	-6.09197	0.000115462	0.00793435	1.50048
TRAM2	Q15035	TRAM2	TRAM2	Accession;Gene name	Translocating chain-associated membrane protein 2 OS=Homo sapiens OX=9606 GN=TRAM2 PE=1 SV=1	2	2	2	5	1.64257	-inf	-inf	logFC(H3K4me3vsControl) estimation failed and was imputed; logFC(H3K4me3vsH3K4me1) estimation failed and was imputed			N	N												1.64257	6.47321	0.00108983	0.00837868	-0.320683	TRUE	FALSE	FALSE						FALSE	TRUE	FALSE
ACBD3	Q9H3P7	ACBD3			Golgi resident protein GCP60 OS=Homo sapiens OX=9606 GN=ACBD3 PE=1 SV=4	5	2	2	7	1.42123	-inf	-inf	logFC(H3K4me1vsControl) estimation failed and was imputed based on a single datapoint only; logFC(H3K4me3vsControl) estimation failed and was imputed; logFC(H3K4me3vsH3K4me1) estimation failed and was imputed based on a single datapoint only																					FALSE	TRUE	TRUE						FALSE	TRUE	FALSE
CPNE1	Q99829	CPNE1			Copine-1 OS=Homo sapiens OX=9606 GN=CPNE1 PE=1 SV=1	3	2	2	5	1.09073	-inf	-inf	logFC(H3K4me3vsControl) estimation failed and was imputed; logFC(H3K4me3vsH3K4me1) estimation failed and was imputed																1.09073	3.58376	0.0145535	0.0441878	-3.21691	TRUE	FALSE	FALSE						FALSE	TRUE	FALSE
DNAJB11	Q9UBS4	DNAJB11			DnaJ homolog subfamily B member 11 OS=Homo sapiens OX=9606 GN=DNAJB11 PE=1 SV=1	5	3	3	13	1.03848	-inf	-inf	logFC(H3K4me3vsControl) estimation failed and was imputed; logFC(H3K4me3vsH3K4me1) estimation failed and was imputed																1.03848	1.08611	0.318927	0.433162	-6.52554	FALSE	FALSE	FALSE						FALSE	TRUE	FALSE
NIBAN2	Q96TA1	NIBAN2			Protein Niban 2 OS=Homo sapiens OX=9606 GN=NIBAN2 PE=1 SV=3	8	5	5	10	0.766617	-inf	-inf	logFC(H3K4me1vsControl) estimation was based on a single datapoint only; logFC(H3K4me3vsControl) estimation failed and was imputed; logFC(H3K4me3vsH3K4me1) estimation failed and was imputed based on a single datapoint only																0.766617	0.832567	0.465615	0.563479	-6.31617	FALSE	FALSE	TRUE						FALSE	TRUE	FALSE
CTHRC1	Q96CG8	CTHRC1			Collagen triple helix repeat-containing protein 1 OS=Homo sapiens OX=9606 GN=CTHRC1 PE=1 SV=1	5	2	2	7	0.743916	-inf	-inf	logFC(H3K4me1vsControl) estimation was based on a single datapoint only; logFC(H3K4me3vsControl) estimation failed and was imputed; logFC(H3K4me3vsH3K4me1) estimation failed and was imputed based on a single datapoint only																0.743916	1.35179	0.247331	0.360457	-5.8151	FALSE	FALSE	TRUE						FALSE	TRUE	FALSE
NUP153	P49790	NUP153	NUP153	Accession;Gene name	Nuclear pore complex protein Nup153 OS=Homo sapiens OX=9606 GN=NUP153 PE=1 SV=2	4	2	2	1	0.711064	-inf	-inf	logFC(H3K4me1vsControl) estimation was based on a single datapoint only; logFC(H3K4me3vsControl) estimation failed and was imputed; logFC(H3K4me3vsH3K4me1) estimation failed and was imputed based on a single datapoint only	N	N	N	N	R	R	N	N	N	N	N	N	N	N	N	0.711064	1.0871	0.355816	0.463723	-6.07227	FALSE	FALSE	TRUE						FALSE	TRUE	FALSE
FKBP9	O95302	FKBP9			Peptidyl-prolyl cis-trans isomerase FKBP9 OS=Homo sapiens OX=9606 GN=FKBP9 PE=1 SV=2	8	4	4	9	0.113518	-inf	-inf	logFC(H3K4me3vsControl) estimation failed and was imputed; logFC(H3K4me3vsH3K4me1) estimation failed and was imputed																0.113518	0.260656	0.807135	0.85409	-6.90653	FALSE	FALSE	FALSE						FALSE	TRUE	FALSE
PDS5A	Q29RF7	PDS5A	PDS5A	Accession;Gene name	Sister chromatid cohesion protein PDS5 homolog A OS=Homo sapiens OX=9606 GN=PDS5A PE=1 SV=1	2	2	2	2	0.0872762	-inf	-inf	logFC(H3K4me1vsControl) estimation was based on a single datapoint only; logFC(H3K4me3vsControl) estimation failed and was imputed; logFC(H3K4me3vsH3K4me1) estimation failed and was imputed based on a single datapoint only	N		N	N	R	N			R		N	N	N	R	N	0.0872762	0.218691	0.839916	0.875435	-6.69417	FALSE	FALSE	TRUE						FALSE	TRUE	FALSE
APOBEC3C	Q9NRW3	APOBEC3C			DNA dC->dU-editing enzyme APOBEC-3C OS=Homo sapiens OX=9606 GN=APOBEC3C PE=1 SV=2	2	2	2	13	0.0414175	-inf	-inf	logFC(H3K4me1vsControl) estimation was based on a single datapoint only; logFC(H3K4me3vsControl) estimation failed and was imputed; logFC(H3K4me3vsH3K4me1) estimation failed and was imputed based on a single datapoint only																0.0414175	0.0209133	0.984119	0.986473	-6.78826	FALSE	FALSE	TRUE						FALSE	TRUE	FALSE
GOLGB1	Q14789	GOLGB1			Golgin subfamily B member 1 OS=Homo sapiens OX=9606 GN=GOLGB1 PE=1 SV=2	6	5	5	2	-0.16292	-inf	-inf	logFC(H3K4me1vsControl) estimation failed and was imputed; logFC(H3K4me3vsControl) estimation failed and was imputed; logFC(H3K4me3vsH3K4me1) estimation failed and was imputed																					FALSE	TRUE	FALSE						FALSE	TRUE	FALSE
AP2A2	O94973	AP2A2			AP-2 complex subunit alpha-2 OS=Homo sapiens OX=9606 GN=AP2A2 PE=1 SV=2	30	13	3	17	-0.239649	-inf	-inf	logFC(H3K4me1vsControl) estimation failed and was imputed based on a single datapoint only; logFC(H3K4me3vsControl) estimation failed and was imputed; logFC(H3K4me3vsH3K4me1) estimation failed and was imputed based on a single datapoint only																					FALSE	TRUE	TRUE						FALSE	TRUE	FALSE
STRN3	Q13033	STRN3			Striatin-3 OS=Homo sapiens OX=9606 GN=STRN3 PE=1 SV=3	3	2	2	3	-0.244018	-inf	-inf	logFC(H3K4me1vsControl) estimation was based on a single datapoint only; logFC(H3K4me3vsControl) estimation failed and was imputed; logFC(H3K4me3vsH3K4me1) estimation failed and was imputed based on a single datapoint only																-0.244018	-0.257307	0.809546	0.855485	-6.69953	FALSE	FALSE	TRUE						FALSE	TRUE	FALSE
SNTB2	Q13425	SNTB2			Beta-2-syntrophin OS=Homo sapiens OX=9606 GN=SNTB2 PE=1 SV=1	11	6	6	13	-0.304559	-inf	-inf	logFC(H3K4me3vsControl) estimation failed and was imputed; logFC(H3K4me3vsH3K4me1) estimation failed and was imputed																-0.304559	-0.587252	0.578344	0.663142	-6.88898	FALSE	FALSE	FALSE						FALSE	TRUE	FALSE
EFEMP2	O95967	EFEMP2			EGF-containing fibulin-like extracellular matrix protein 2 OS=Homo sapiens OX=9606 GN=EFEMP2 PE=1 SV=3	4	3	3	8	inf		-inf	logFC(H3K4me1vsControl) estimation failed and was imputed; logFC(H3K4me3vsControl) estimation failed; logFC(H3K4me3vsH3K4me1) estimation failed and was imputed																					FALSE	TRUE	FALSE						FALSE	FALSE	FALSE
HRG	P04196	HRG			Histidine-rich glycoprotein OS=Homo sapiens OX=9606 GN=HRG PE=1 SV=1	7	2	2	3	inf		-inf	logFC(H3K4me1vsControl) estimation failed and was imputed; logFC(H3K4me3vsControl) estimation failed; logFC(H3K4me3vsH3K4me1) estimation failed and was imputed																					FALSE	TRUE	FALSE						FALSE	FALSE	FALSE
SEC24A	O95486	SEC24A			Protein transport protein Sec24A OS=Homo sapiens OX=9606 GN=SEC24A PE=1 SV=2	3	2	2	3	-inf	-inf		logFC(H3K4me1vsControl) estimation failed and was imputed; logFC(H3K4me3vsControl) estimation failed and was imputed; logFC(H3K4me3vsH3K4me1) estimation failed																					FALSE	TRUE	FALSE						FALSE	TRUE	FALSE
STOM	P27105	STOM	STOM	Accession;Gene name	Stomatin OS=Homo sapiens OX=9606 GN=STOM PE=1 SV=3	4	2	2	8	-inf	-inf		logFC(H3K4me1vsControl) estimation failed and was imputed; logFC(H3K4me3vsControl) estimation failed and was imputed; logFC(H3K4me3vsH3K4me1) estimation failed	N	N	N	N	N	N	N		N		N	N	N	N	N						FALSE	TRUE	FALSE						FALSE	TRUE	FALSE
TNNT3	P45378	TNNT3			Troponin T, fast skeletal muscle OS=Homo sapiens OX=9606 GN=TNNT3 PE=1 SV=3	2	2	2	6	-inf	-inf		logFC(H3K4me1vsControl) estimation failed and was imputed; logFC(H3K4me3vsControl) estimation failed and was imputed; logFC(H3K4me3vsH3K4me1) estimation failed																					FALSE	TRUE	FALSE						FALSE	TRUE	FALSE
TUBB3	Q13509	TUBB3			Tubulin beta-3 chain OS=Homo sapiens OX=9606 GN=TUBB3 PE=1 SV=2	205	16	4	51	-inf	-inf		logFC(H3K4me1vsControl) estimation failed and was imputed; logFC(H3K4me3vsControl) estimation failed and was imputed; logFC(H3K4me3vsH3K4me1) estimation failed																					FALSE	TRUE	FALSE						FALSE	TRUE	FALSE
GBE1	Q04446	GBE1			1,4-alpha-glucan-branching enzyme OS=Homo sapiens OX=9606 GN=GBE1 PE=1 SV=3	2	2	2	3				Insufficient number of non-null values
PSMD3	O43242	PSMD3			26S proteasome non-ATPase regulatory subunit 3 OS=Homo sapiens OX=9606 GN=PSMD3 PE=1 SV=2	7	4	4	9				Insufficient number of non-null values
PSMD5	Q16401	PSMD5			26S proteasome non-ATPase regulatory subunit 5 OS=Homo sapiens OX=9606 GN=PSMD5 PE=1 SV=3	4	3	3	7				Insufficient number of non-null values
PSMD7	P51665	PSMD7			26S proteasome non-ATPase regulatory subunit 7 OS=Homo sapiens OX=9606 GN=PSMD7 PE=1 SV=2	4	2	2	8				Insufficient number of non-null values
PSMC3	P17980	PSMC3			26S proteasome regulatory subunit 6A OS=Homo sapiens OX=9606 GN=PSMC3 PE=1 SV=3	5	2	2	8				Insufficient number of non-null values
ARPC2	O15144	ARPC2			Actin-related protein 2/3 complex subunit 2 OS=Homo sapiens OX=9606 GN=ARPC2 PE=1 SV=1	4	3	3	11				Insufficient number of non-null values
ARPC3	O15145	ARPC3			Actin-related protein 2/3 complex subunit 3 OS=Homo sapiens OX=9606 GN=ARPC3 PE=1 SV=3	3	2	2	13				Insufficient number of non-null values
AK1	P00568	AK1			Adenylate kinase isoenzyme 1 OS=Homo sapiens OX=9606 GN=AK1 PE=1 SV=3	3	3	3	18				Insufficient number of non-null values
AKAP2	Q9Y2D5	AKAP2			A-kinase anchor protein 2 OS=Homo sapiens OX=9606 GN=AKAP2 PE=1 SV=3	8	5	5	8				Insufficient number of non-null values
ACTR1A	P61163	ACTR1A			Alpha-centractin OS=Homo sapiens OX=9606 GN=ACTR1A PE=1 SV=1	2	2	2	10				Insufficient number of non-null values
INA	Q16352	INA			Alpha-internexin OS=Homo sapiens OX=9606 GN=INA PE=1 SV=2	34	3	2	6				Insufficient number of non-null values
TXLNA	P40222	TXLNA			Alpha-taxilin OS=Homo sapiens OX=9606 GN=TXLNA PE=1 SV=3	2	2	2	7				Insufficient number of non-null values
RAI14	Q9P0K7	RAI14			Ankycorbin OS=Homo sapiens OX=9606 GN=RAI14 PE=1 SV=2	6	4	4	5				Insufficient number of non-null values
AP1B1	Q10567	AP1B1			AP-1 complex subunit beta-1 OS=Homo sapiens OX=9606 GN=AP1B1 PE=1 SV=2	32	11	2	15				Insufficient number of non-null values
ARID1A	O14497	ARID1A	ARID1A	Accession;Gene name	AT-rich interactive domain-containing protein 1A OS=Homo sapiens OX=9606 GN=ARID1A PE=1 SV=3	5	3	3	2				Insufficient number of non-null values	N		E	SE	SR	SR			N		N	R	N	N	N
EPB41L2	O43491	EPB41L2			Band 4.1-like protein 2 OS=Homo sapiens OX=9606 GN=EPB41L2 PE=1 SV=1	8	5	5	8				Insufficient number of non-null values
ENO3	P13929	ENO3			Beta-enolase OS=Homo sapiens OX=9606 GN=ENO3 PE=1 SV=5	34	6	3	18				Insufficient number of non-null values
EPRS1	P07814	EPRS1	EPRS	Accession	Bifunctional glutamate/proline--tRNA ligase OS=Homo sapiens OX=9606 GN=EPRS1 PE=1 SV=5	6	4	4	3				Insufficient number of non-null values	N		N	N	N	N			N		N	N	N	N	N
CHERP	Q8IWX8	CHERP	CHERP	Accession;Gene name	Calcium homeostasis endoplasmic reticulum protein OS=Homo sapiens OX=9606 GN=CHERP PE=1 SV=3	3	2	2	3				Insufficient number of non-null values	N	N	N	N	E	E	N	N	N	N	N	N	N	N	N
CAPN1	P07384	CAPN1			Calpain-1 catalytic subunit OS=Homo sapiens OX=9606 GN=CAPN1 PE=1 SV=1	2	2	2	3				Insufficient number of non-null values
IGF2R	P11717	IGF2R			Cation-independent mannose-6-phosphate receptor OS=Homo sapiens OX=9606 GN=IGF2R PE=1 SV=3	5	3	3	1				Insufficient number of non-null values
PCYT1A	P49585	PCYT1A			Choline-phosphate cytidylyltransferase A OS=Homo sapiens OX=9606 GN=PCYT1A PE=1 SV=2	5	3	3	13				Insufficient number of non-null values
CSPG4	Q6UVK1	CSPG4			Chondroitin sulfate proteoglycan 4 OS=Homo sapiens OX=9606 GN=CSPG4 PE=1 SV=2	21	15	15	9				Insufficient number of non-null values
CLINT1	Q14677	CLINT1			Clathrin interactor 1 OS=Homo sapiens OX=9606 GN=CLINT1 PE=1 SV=1	3	2	2	4				Insufficient number of non-null values
COL15A1	P39059	COL15A1	COL15A1	Accession;Gene name	Collagen alpha-1(XV) chain OS=Homo sapiens OX=9606 GN=COL15A1 PE=1 SV=2	9	3	3	2				Insufficient number of non-null values			N				N
COL16A1	Q07092	COL16A1			Collagen alpha-1(XVI) chain OS=Homo sapiens OX=9606 GN=COL16A1 PE=1 SV=2	4	2	2	2				Insufficient number of non-null values
COL18A1	P39060	COL18A1			Collagen alpha-1(XVIII) chain OS=Homo sapiens OX=9606 GN=COL18A1 PE=1 SV=5	6	3	3	3				Insufficient number of non-null values
COL4A2	P08572	COL4A2			Collagen alpha-2(IV) chain OS=Homo sapiens OX=9606 GN=COL4A2 PE=1 SV=4	2	2	2	1				Insufficient number of non-null values
C3	P01024	C3			Complement C3 OS=Homo sapiens OX=9606 GN=C3 PE=1 SV=2	7	2	2	2				Insufficient number of non-null values
C4A	P0C0L4	C4A			Complement C4-A OS=Homo sapiens OX=9606 GN=C4A PE=1 SV=2	14	6	6	4				Insufficient number of non-null values
CKM	P06732	CKM			Creatine kinase M-type OS=Homo sapiens OX=9606 GN=CKM PE=1 SV=2	2	2	2	9				Insufficient number of non-null values
DYNC1I2	Q13409	DYNC1I2			Cytoplasmic dynein 1 intermediate chain 2 OS=Homo sapiens OX=9606 GN=DYNC1I2 PE=1 SV=3	7	3	3	6				Insufficient number of non-null values
CYFIP1	Q7L576	CYFIP1			Cytoplasmic FMR1-interacting protein 1 OS=Homo sapiens OX=9606 GN=CYFIP1 PE=1 SV=1	6	3	3	3				Insufficient number of non-null values
SPECC1L	Q69YQ0	SPECC1L			Cytospin-A OS=Homo sapiens OX=9606 GN=SPECC1L PE=1 SV=2	2	2	2	2				Insufficient number of non-null values
DCTN2	Q13561	DCTN2			Dynactin subunit 2 OS=Homo sapiens OX=9606 GN=DCTN2 PE=1 SV=4	5	2	2	7				Insufficient number of non-null values
EEA1	Q15075	EEA1			Early endosome antigen 1 OS=Homo sapiens OX=9606 GN=EEA1 PE=1 SV=2	9	7	7	5				Insufficient number of non-null values
ERP29	P30040	ERP29			Endoplasmic reticulum resident protein 29 OS=Homo sapiens OX=9606 GN=ERP29 PE=1 SV=4	3	2	2	10				Insufficient number of non-null values
ERP44	Q9BS26	ERP44			Endoplasmic reticulum resident protein 44 OS=Homo sapiens OX=9606 GN=ERP44 PE=1 SV=1	5	3	3	9				Insufficient number of non-null values
EDC4	Q6P2E9	EDC4			Enhancer of mRNA-decapping protein 4 OS=Homo sapiens OX=9606 GN=EDC4 PE=1 SV=1	3	2	2	3				Insufficient number of non-null values
EPPK1	P58107	EPPK1			Epiplakin OS=Homo sapiens OX=9606 GN=EPPK1 PE=1 SV=3	48	11	4	15				Insufficient number of non-null values
ESYT1	Q9BSJ8	ESYT1			Extended synaptotagmin-1 OS=Homo sapiens OX=9606 GN=ESYT1 PE=1 SV=1	6	3	3	4				Insufficient number of non-null values
CAPZA1	P52907	CAPZA1			F-actin-capping protein subunit alpha-1 OS=Homo sapiens OX=9606 GN=CAPZA1 PE=1 SV=3	8	5	4	25				Insufficient number of non-null values
FARP1	Q9Y4F1	FARP1			FERM, ARHGEF and pleckstrin domain-containing protein 1 OS=Homo sapiens OX=9606 GN=FARP1 PE=1 SV=1	3	2	2	3				Insufficient number of non-null values
FHL3	Q13643	FHL3	FHL3	Accession;Gene name	Four and a half LIM domains protein 3 OS=Homo sapiens OX=9606 GN=FHL3 PE=1 SV=4	3	3	3	13				Insufficient number of non-null values				N			N		N
GFPT1	Q06210	GFPT1			Glutamine--fructose-6-phosphate aminotransferase [isomerizing] 1 OS=Homo sapiens OX=9606 GN=GFPT1 PE=1 SV=3	4	3	3	3				Insufficient number of non-null values
QARS1	P47897	QARS1	QARS1	Accession;Gene name	Glutamine--tRNA ligase OS=Homo sapiens OX=9606 GN=QARS1 PE=1 SV=1	5	3	3	4				Insufficient number of non-null values			N
PYGB	P11216	PYGB			Glycogen phosphorylase, brain form OS=Homo sapiens OX=9606 GN=PYGB PE=1 SV=5	6	4	2	5				Insufficient number of non-null values
GLG1	Q92896	GLG1			Golgi apparatus protein 1 OS=Homo sapiens OX=9606 GN=GLG1 PE=1 SV=2	2	2	2	2				Insufficient number of non-null values
GOLGA2	Q08379	GOLGA2			Golgin subfamily A member 2 OS=Homo sapiens OX=9606 GN=GOLGA2 PE=1 SV=3	3	3	3	3				Insufficient number of non-null values
GOLGA4	Q13439	GOLGA4			Golgin subfamily A member 4 OS=Homo sapiens OX=9606 GN=GOLGA4 PE=1 SV=1	3	3	2	1				Insufficient number of non-null values
HSPA4	P34932	HSPA4			Heat shock 70 kDa protein 4 OS=Homo sapiens OX=9606 GN=HSPA4 PE=1 SV=4	6	3	3	5				Insufficient number of non-null values
HSPH1	Q92598	HSPH1			Heat shock protein 105 kDa OS=Homo sapiens OX=9606 GN=HSPH1 PE=1 SV=1	4	3	3	5				Insufficient number of non-null values
HLA-C	P10321	HLA-C	HLA-A/HLA-C	Accession;Gene name	HLA class I histocompatibility antigen, C alpha chain OS=Homo sapiens OX=9606 GN=HLA-C PE=1 SV=3	4	2	2	7				Insufficient number of non-null values
HYOU1	Q9Y4L1	HYOU1			Hypoxia up-regulated protein 1 OS=Homo sapiens OX=9606 GN=HYOU1 PE=1 SV=1	22	8	8	13				Insufficient number of non-null values
KPNA4	O00629	KPNA4	KPNA4	Accession;Gene name	Importin subunit alpha-3 OS=Homo sapiens OX=9606 GN=KPNA4 PE=1 SV=1	2	2	2	11				Insufficient number of non-null values	N	N	N	N	R	N	N	N	N	N	N	N	N	N	N
KPNA3	O00505	KPNA3	KPNA3	Accession;Gene name	Importin subunit alpha-4 OS=Homo sapiens OX=9606 GN=KPNA3 PE=1 SV=2	2	2	2	7				Insufficient number of non-null values	N	N	N	N	N	N			N		N	N	N	N	N
ITGA2	P17301	ITGA2			Integrin alpha-2 OS=Homo sapiens OX=9606 GN=ITGA2 PE=1 SV=1	8	5	5	6				Insufficient number of non-null values
INF2	Q27J81	INF2			Inverted formin-2 OS=Homo sapiens OX=9606 GN=INF2 PE=1 SV=2	2	2	2	2				Insufficient number of non-null values
MFGE8	Q08431	MFGE8			Lactadherin OS=Homo sapiens OX=9606 GN=MFGE8 PE=1 SV=3	5	2	2	9				Insufficient number of non-null values
LAMB1	P07942	LAMB1			Laminin subunit beta-1 OS=Homo sapiens OX=9606 GN=LAMB1 PE=1 SV=2	13	6	6	4				Insufficient number of non-null values
LARP7	Q4G0J3	LARP7	LARP7	Accession;Gene name	La-related protein 7 OS=Homo sapiens OX=9606 GN=LARP7 PE=1 SV=1	3	2	2	7				Insufficient number of non-null values		N	N		N	N	N	N	N	N	N			N	N
LIMD1	Q9UGP4	LIMD1			LIM domain-containing protein 1 OS=Homo sapiens OX=9606 GN=LIMD1 PE=1 SV=1	2	2	2	6				Insufficient number of non-null values
MVP	Q14764	MVP			Major vault protein OS=Homo sapiens OX=9606 GN=MVP PE=1 SV=4	5	3	3	5				Insufficient number of non-null values
MPRIP	Q6WCQ1	MPRIP			Myosin phosphatase Rho-interacting protein OS=Homo sapiens OX=9606 GN=MPRIP PE=1 SV=3	10	7	7	10				Insufficient number of non-null values
MYH7	P12883	MYH7			Myosin-7 OS=Homo sapiens OX=9606 GN=MYH7 PE=1 SV=5	11	3	2	2				Insufficient number of non-null values
MYH8	P13535	MYH8			Myosin-8 OS=Homo sapiens OX=9606 GN=MYH8 PE=1 SV=3	11	3	2	2				Insufficient number of non-null values
MARCKS	P29966	MARCKS			Myristoylated alanine-rich C-kinase substrate OS=Homo sapiens OX=9606 GN=MARCKS PE=1 SV=4	9	5	5	28				Insufficient number of non-null values
SYNE1	Q8NF91	SYNE1			Nesprin-1 OS=Homo sapiens OX=9606 GN=SYNE1 PE=1 SV=4	5	3	3	0				Insufficient number of non-null values
SLC1A5	Q15758	SLC1A5			Neutral amino acid transporter B(0) OS=Homo sapiens OX=9606 GN=SLC1A5 PE=1 SV=2	4	2	2	5				Insufficient number of non-null values
NUP107	P57740	NUP107	NUP107	Accession;Gene name	Nuclear pore complex protein Nup107 OS=Homo sapiens OX=9606 GN=NUP107 PE=1 SV=1	2	2	2	3				Insufficient number of non-null values	N	N	N	N	N	N	N	N	N	N	N	N	N	N	N
NUP205	Q92621	NUP205			Nuclear pore complex protein Nup205 OS=Homo sapiens OX=9606 GN=NUP205 PE=1 SV=3	7	4	4	3				Insufficient number of non-null values
NUP88	Q99567	NUP88	NUP88	Accession;Gene name	Nuclear pore complex protein Nup88 OS=Homo sapiens OX=9606 GN=NUP88 PE=1 SV=2	4	2	2	5				Insufficient number of non-null values	N	N	N	N	N	N	N	N	N	N	N	N	N	N	N
NUP98	P52948	NUP98	NUP98	Accession;Gene name	Nuclear pore complex protein Nup98-Nup96 OS=Homo sapiens OX=9606 GN=NUP98 PE=1 SV=4	2	2	2	1				Insufficient number of non-null values	N	R	N	N	N	N	N	N	N	N	N	N	N	N	N
TIA1	P31483	TIA1	TIA1/TIAL1	Gene name	Nucleolysin TIA-1 isoform p40 OS=Homo sapiens OX=9606 GN=TIA1 PE=1 SV=3	9	4	2	15				Insufficient number of non-null values									N
TIAL1	Q01085	TIAL1	TIA1/TIAL1	Accession;Gene name	Nucleolysin TIAR OS=Homo sapiens OX=9606 GN=TIAL1 PE=1 SV=1	9	4	2	17				Insufficient number of non-null values									N
PDLIM2	Q96JY6	PDLIM2			PDZ and LIM domain protein 2 OS=Homo sapiens OX=9606 GN=PDLIM2 PE=1 SV=1	3	2	2	6				Insufficient number of non-null values
PHF5A	Q7RTV0	PHF5A	PHF5A	Accession;Gene name	PHD finger-like domain-containing protein 5A OS=Homo sapiens OX=9606 GN=PHF5A PE=1 SV=1	2	2	2	26				Insufficient number of non-null values	N	N	N	N	E	E	N	N	N	N	N	N	N	E	N
PLAA	Q9Y263	PLAA			Phospholipase A-2-activating protein OS=Homo sapiens OX=9606 GN=PLAA PE=1 SV=2	6	2	2	4				Insufficient number of non-null values
SERPINE1	P05121	SERPINE1			Plasminogen activator inhibitor 1 OS=Homo sapiens OX=9606 GN=SERPINE1 PE=1 SV=1	4	2	2	5				Insufficient number of non-null values
PLS3	P13797	PLS3			Plastin-3 OS=Homo sapiens OX=9606 GN=PLS3 PE=1 SV=4	11	5	5	11				Insufficient number of non-null values
PAWR	Q96IZ0	PAWR			PRKC apoptosis WT1 regulator protein OS=Homo sapiens OX=9606 GN=PAWR PE=1 SV=1	2	2	2	8				Insufficient number of non-null values
USP9X	Q93008	USP9X			Probable ubiquitin carboxyl-terminal hydrolase FAF-X OS=Homo sapiens OX=9606 GN=USP9X PE=1 SV=4	4	3	3	1				Insufficient number of non-null values
PCOLCE	Q15113	PCOLCE			Procollagen C-endopeptidase enhancer 1 OS=Homo sapiens OX=9606 GN=PCOLCE PE=1 SV=2	4	3	3	10				Insufficient number of non-null values
COLGALT1	Q8NBJ5	COLGALT1			Procollagen galactosyltransferase 1 OS=Homo sapiens OX=9606 GN=COLGALT1 PE=1 SV=1	8	6	6	10				Insufficient number of non-null values
PLOD2	O00469	PLOD2			Procollagen-lysine,2-oxoglutarate 5-dioxygenase 2 OS=Homo sapiens OX=9606 GN=PLOD2 PE=1 SV=2	6	3	3	5				Insufficient number of non-null values
FAM98B	Q52LJ0	FAM98B			Protein FAM98B OS=Homo sapiens OX=9606 GN=FAM98B PE=1 SV=2	2	2	2	8				Insufficient number of non-null values
SCRIB	Q14160	SCRIB			Protein scribble homolog OS=Homo sapiens OX=9606 GN=SCRIB PE=1 SV=4	2	2	2	2				Insufficient number of non-null values
SON	P18583	SON	SON (1);SON (2)	Accession;Gene name	Protein SON OS=Homo sapiens OX=9606 GN=SON PE=1 SV=4	5	3	3	3				Insufficient number of non-null values	N	N	N	N	N	N	N	N	N	N	N	N	N	N	N
SEC24C	P53992	SEC24C			Protein transport protein Sec24C OS=Homo sapiens OX=9606 GN=SEC24C PE=1 SV=3	8	5	5	6				Insufficient number of non-null values
SEC24D	O94855	SEC24D			Protein transport protein Sec24D OS=Homo sapiens OX=9606 GN=SEC24D PE=1 SV=2	5	3	3	3				Insufficient number of non-null values
RCN1	Q15293	RCN1			Reticulocalbin-1 OS=Homo sapiens OX=9606 GN=RCN1 PE=1 SV=1	4	3	3	11				Insufficient number of non-null values
PAF1	Q8N7H5	PAF1	PAF1	Accession;Gene name	RNA polymerase II-associated factor 1 homolog OS=Homo sapiens OX=9606 GN=PAF1 PE=1 SV=2	2	2	2	4				Insufficient number of non-null values	N	N	N	N	N	N	N	N	N	N	N	N	N	E	N
RBM26	Q5T8P6	RBM26	RBM26	Accession;Gene name	RNA-binding protein 26 OS=Homo sapiens OX=9606 GN=RBM26 PE=1 SV=3	3	2	2	2				Insufficient number of non-null values			N		N	N			N				N		N
SAFB	Q15424	SAFB	SAFB	Accession;Gene name	Scaffold attachment factor B1 OS=Homo sapiens OX=9606 GN=SAFB PE=1 SV=4	16	9	5	12				Insufficient number of non-null values	N	R	N	N	E	E	N	N	N	N	N	N	N	E	N
SRSF11	Q05519	SRSF11	SRSF11	Accession;Gene name	Serine/arginine-rich splicing factor 11 OS=Homo sapiens OX=9606 GN=SRSF11 PE=1 SV=1	4	2	2	6				Insufficient number of non-null values	N	N	N	N	N	N	N	N	N	N	N	N	N	N	N
PRPF4B	Q13523	PRPF4B	PRPF4B	Accession;Gene name	Serine/threonine-protein kinase PRP4 homolog OS=Homo sapiens OX=9606 GN=PRPF4B PE=1 SV=3	8	5	5	5				Insufficient number of non-null values	N	N	N	N	E	E	N	N	N	N	N	N	N	E	N
SH3BP4	Q9P0V3	SH3BP4			SH3 domain-binding protein 4 OS=Homo sapiens OX=9606 GN=SH3BP4 PE=1 SV=1	5	3	3	5				Insufficient number of non-null values
ATP1A1	P05023	ATP1A1	ATP1A1/ATP1A3	Accession;Gene name	Sodium/potassium-transporting ATPase subunit alpha-1 OS=Homo sapiens OX=9606 GN=ATP1A1 PE=1 SV=1	3	2	2	3				Insufficient number of non-null values	N	N	N	N	N	N	N	N	N	N	N		N	N	N
HSPA9	P38646	HSPA9	HSPA9	Accession;Gene name	Stress-70 protein, mitochondrial OS=Homo sapiens OX=9606 GN=HSPA9 PE=1 SV=2	8	3	2	4				Insufficient number of non-null values	N	N	N	N	R	R	N	N	N	N	N	R	N	R	N
SURF4	O15260	SURF4	SURF4	Accession;Gene name	Surfeit locus protein 4 OS=Homo sapiens OX=9606 GN=SURF4 PE=1 SV=3	3	2	2	12				Insufficient number of non-null values
CCT6A	P40227	CCT6A			T-complex protein 1 subunit zeta OS=Homo sapiens OX=9606 GN=CCT6A PE=1 SV=3	6	4	4	10				Insufficient number of non-null values
TES	Q9UGI8	TES			Testin OS=Homo sapiens OX=9606 GN=TES PE=1 SV=1	3	2	2	6				Insufficient number of non-null values
TXNL1	O43396	TXNL1			Thioredoxin-like protein 1 OS=Homo sapiens OX=9606 GN=TXNL1 PE=1 SV=3	7	4	4	18				Insufficient number of non-null values
THSD4	Q6ZMP0	THSD4			Thrombospondin type-1 domain-containing protein 4 OS=Homo sapiens OX=9606 GN=THSD4 PE=2 SV=2	8	5	5	5				Insufficient number of non-null values
TJP2	Q9UDY2	TJP2			Tight junction protein ZO-2 OS=Homo sapiens OX=9606 GN=TJP2 PE=1 SV=2	4	4	4	4				Insufficient number of non-null values
TFRC	P02786	TFRC			Transferrin receptor protein 1 OS=Homo sapiens OX=9606 GN=TFRC PE=1 SV=2	3	3	3	4				Insufficient number of non-null values
TRA2A	Q13595	TRA2A	TRA2A	Accession;Gene name	Transformer-2 protein homolog alpha OS=Homo sapiens OX=9606 GN=TRA2A PE=1 SV=1	8	4	4	18				Insufficient number of non-null values	N	N	N	N	E	E	N	N	N	N	N	N	N	E	N
TNPO3	Q9Y5L0	TNPO3			Transportin-3 OS=Homo sapiens OX=9606 GN=TNPO3 PE=1 SV=3	7	4	4	7				Insufficient number of non-null values
TRIOBP	Q9H2D6	TRIOBP			TRIO and F-actin-binding protein OS=Homo sapiens OX=9606 GN=TRIOBP PE=1 SV=3	8	5	5	2				Insufficient number of non-null values
TUBA1C	Q9BQE3	TUBA1C	TUBA[1A,1B,1C,4A]	Accession;Gene name	Tubulin alpha-1C chain OS=Homo sapiens OX=9606 GN=TUBA1C PE=1 SV=1	321	19	2	59				Insufficient number of non-null values	N	N	N	N	R	R	N	N	N	N	N	N	N	N	N
U2SURP	O15042	U2SURP	U2SURP	Accession;Gene name	U2 snRNP-associated SURP motif-containing protein OS=Homo sapiens OX=9606 GN=U2SURP PE=1 SV=2	2	2	2	3				Insufficient number of non-null values	N	N	N	N	E	E	N	N	N	N	N	N	N	N	N
UGGT1	Q9NYU2	UGGT1			UDP-glucose:glycoprotein glucosyltransferase 1 OS=Homo sapiens OX=9606 GN=UGGT1 PE=1 SV=3	4	3	3	2				Insufficient number of non-null values
MYO1B	O43795	MYO1B			Unconventional myosin-Ib OS=Homo sapiens OX=9606 GN=MYO1B PE=1 SV=3	10	4	4	5				Insufficient number of non-null values
VPS35	Q96QK1	VPS35			Vacuolar protein sorting-associated protein 35 OS=Homo sapiens OX=9606 GN=VPS35 PE=1 SV=2	4	2	2	4				Insufficient number of non-null values
VARS1	P26640	VARS1			Valine--tRNA ligase OS=Homo sapiens OX=9606 GN=VARS1 PE=1 SV=4	7	4	4	4				Insufficient number of non-null values
VASP	P50552	VASP			Vasodilator-stimulated phosphoprotein OS=Homo sapiens OX=9606 GN=VASP PE=1 SV=3	7	6	6	20				Insufficient number of non-null values
YLPM1	P49750	YLPM1	YLPM1 (1);YLPM1 (2);YLPM1 (3)	Accession;Gene name	YLP motif-containing protein 1 OS=Homo sapiens OX=9606 GN=YLPM1 PE=1 SV=4	2	2	2	1				Insufficient number of non-null values	N	N	N	N	N	N	N	N	N	N	N	N	N	N	N
[truncated: 31 more columns]
