# Supplementary material for: Decoding chromatin states by proteomic profiling of nucleosome readers
Source: Nature. 2024 Mar 6;627(8004):671–9. doi: 10.1038/s41586-024-07141-5 (PMC10954555; doi:10.1038/s41586-024-07141-5)
Supplement: Supplementary file 10 — List of protein–protein interaction predictions and their responses to chromatin modification features. [file 41586_2024_7141_MOESM10_ESM.xlsx]

## Sheet: Interactions
Gene label		Prediction					BioGRID information
A	B	Classification	CLR score	P-value	Q-value	-log10(q)	Interaction	Publication count	Identified by
SSRP1	SUPT16H	high-confidence	20.2498	2.44785e-90	4.48606e-84	83.3481	In BioGRID	11	Affinity Capture-Western;Co-purification;Affinity Capture-MS;Co-fractionation;Reconstituted Complex
LRWD1	ORC2	high-confidence	18.7967	5.14996e-78	4.71905e-72	71.3261	In BioGRID	5	Affinity Capture-Western;Co-fractionation;Affinity Capture-MS
EZH2	SUZ12	high-confidence	17.4591	1.75719e-67	1.07344e-61	60.9692	In BioGRID	31	Affinity Capture-Western;Affinity Capture-MS;Biochemical Activity;Reconstituted Complex;Co-fractionation;Co-purification
TOP2B (1)	TOP2B (2)	high-confidence	16.5926	4.50966e-61	2.06616e-55	54.6848	Excluded
HIST1H2AD/H2AFJ	HIST1H2B[C,D,E,F,G,I]	high-confidence	15.8072	1.51944e-55	5.56924e-50	49.2542	Excluded
XRCC5	XRCC6	high-confidence	15.4142	7.02689e-53	2.14631e-47	46.6683	In BioGRID	31	Two-hybrid;Co-fractionation;Reconstituted Complex;Affinity Capture-Western;Co-crystal Structure;Affinity Capture-MS;Biochemical Activity;Co-localization
ORC1	ORC2	high-confidence	14.8192	5.68488e-49	1.48835e-43	42.8273	In BioGRID	7	Two-hybrid;Affinity Capture-Western;Reconstituted Complex;Affinity Capture-MS
LRWD1	ORC1	high-confidence	14.3179	8.4669e-46	1.93961e-40	39.7123	In BioGRID	1	Affinity Capture-MS
CHRAC1	POLE3	high-confidence	13.7353	3.01003e-42	6.12926e-37	36.2126	In BioGRID	5	Affinity Capture-Western;Reconstituted Complex;Two-hybrid;Co-fractionation;Positive Genetic
BAZ1A	CHRAC1	high-confidence	13.3673	4.42573e-40	8.11083e-35	34.0909	In BioGRID	2	Reconstituted Complex;Positive Genetic
RFC3	RFC4	high-confidence	13.2669	1.68488e-39	2.8071e-34	33.5517	In BioGRID	6	Affinity Capture-Western;Reconstituted Complex;Co-fractionation;Affinity Capture-MS
ACTR6	SRCAP	high-confidence	13.2124	3.46849e-39	5.29712e-34	33.276	In BioGRID	2	Affinity Capture-MS
DNTTIP1	ELMSAN1	high-confidence	13.1863	4.90125e-39	6.90946e-34	33.1606	In BioGRID	3	Affinity Capture-MS;Co-fractionation
RFC3	RFC5	high-confidence	12.9307	1.38129e-37	1.80816e-32	31.7428	In BioGRID	3	Co-fractionation;Affinity Capture-MS
RMI1	RMI2	high-confidence	12.8316	4.95595e-37	6.05503e-32	31.2179	In BioGRID	3	Affinity Capture-Western;Affinity Capture-MS
RMI1	TOP3A	high-confidence	12.799	7.52746e-37	8.62203e-32	31.0644	In BioGRID	4	Affinity Capture-Western;Co-crystal Structure;Affinity Capture-MS
RUVBL1	RUVBL2	high-confidence	12.7864	8.84333e-37	9.53339e-32	31.0208	In BioGRID	20	Affinity Capture-MS;Reconstituted Complex;Affinity Capture-Western;Co-fractionation;Two-hybrid
RMI2	TOP3A	high-confidence	12.7247	1.94606e-36	1.98136e-31	30.703	In BioGRID	2	Affinity Capture-MS
LIG3 (1)	XRCC1 (1)	high-confidence	12.6726	3.7687e-36	3.63512e-31	30.4395	In BioGRID	8	Two-hybrid;Affinity Capture-MS;Co-purification;Affinity Capture-Western;Reconstituted Complex
DDX17 (1)	DDX5	high-confidence	12.62	7.34026e-36	6.63974e-31	30.1778	Not in BioGRID	0
RPA1	RPA2	high-confidence	12.6171	7.60834e-36	6.63974e-31	30.1778	In BioGRID	15	Affinity Capture-Western;Co-crystal Structure;Affinity Capture-MS;Co-fractionation;Two-hybrid;Affinity Capture-Luminescence;Reconstituted Complex
THOC1	THOC5	high-confidence	12.5523	1.72082e-35	1.43348e-30	29.8436	In BioGRID	6	Affinity Capture-MS;Co-fractionation;Two-hybrid
RPS12	RPS27A	high-confidence	12.4816	4.17118e-35	3.32362e-30	29.4784	In BioGRID	1	Co-fractionation
RPA2	RPA3	high-confidence	12.391	1.28901e-34	9.84295e-30	29.0069	In BioGRID	8	Co-purification;Co-crystal Structure;Co-fractionation;Two-hybrid;Affinity Capture-MS
EPOP	MTF2 (1)	high-confidence	12.3671	1.73267e-34	1.27016e-29	28.8961	In BioGRID	1	Affinity Capture-MS
BAZ1A	POLE3	high-confidence	12.3295	2.75693e-34	1.94327e-29	28.7115	In BioGRID	3	Affinity Capture-Western;Reconstituted Complex;Positive Genetic
HIST1H3[A-J]	HIST[1H4A,1H4B,1H4C,1H4E,1H4F,1H4H,1H4I,1H4L,2H4A,4H4]	high-confidence	12.3028	3.83398e-34	2.60236e-29	28.5846	Excluded
ORC2	ORC3	high-confidence	12.289	4.53992e-34	2.97147e-29	28.527	In BioGRID	11	Two-hybrid;Affinity Capture-Western;Co-purification;Reconstituted Complex;Co-fractionation;Affinity Capture-MS
RFC2	RFC5	high-confidence	12.07	6.55276e-33	4.14102e-28	27.3829	In BioGRID	5	Co-purification;Co-fractionation;Affinity Capture-MS
ORC1	ORC3	high-confidence	12.0598	7.41603e-33	4.53034e-28	27.3439	In BioGRID	2	Reconstituted Complex;Affinity Capture-MS
LRWD1	ORC3	high-confidence	12.0565	7.71108e-33	4.55863e-28	27.3412	In BioGRID	2	Co-fractionation;Affinity Capture-MS
TFAP2A (1)	TFAP2C	high-confidence	12.0402	9.38929e-33	5.37729e-28	27.2694	In BioGRID	1	Affinity Capture-Western
RAD18	SLF1	high-confidence	11.883	6.16439e-32	3.42339e-27	26.4655	In BioGRID	2	Affinity Capture-Western;Reconstituted Complex;Affinity Capture-MS
RPA1	RPA3	high-confidence	11.8666	7.4896e-32	4.03701e-27	26.3939	In BioGRID	8	Co-purification;Co-crystal Structure;Affinity Capture-MS;Co-fractionation;Two-hybrid
DMAP1	YEATS4	high-confidence	11.7581	2.70259e-31	1.41512e-26	25.8492	In BioGRID	5	Affinity Capture-Western;Affinity Capture-MS
THOC1	THOC2	high-confidence	11.7223	4.11242e-31	2.09351e-26	25.6791	In BioGRID	7	Affinity Capture-MS;Co-fractionation;Affinity Capture-Western
RAD23B	XPC	high-confidence	11.675	7.15853e-31	3.54571e-26	25.4503	In BioGRID	13	Co-purification;Affinity Capture-Western;Reconstituted Complex;Co-fractionation;Two-hybrid;Affinity Capture-MS
ACTR6	ZNHIT1	high-confidence	11.6462	1.00205e-30	4.83268e-26	25.3158	In BioGRID	4	Affinity Capture-Western;Affinity Capture-MS
SAP30	SIN3A	high-confidence	11.6066	1.58733e-30	7.45904e-26	25.1273	In BioGRID	14	Affinity Capture-MS;Affinity Capture-Western;Reconstituted Complex;Co-purification;Co-crystal Structure
CETN2	XPC	high-confidence	11.5512	3.01877e-30	1.38309e-25	24.8591	In BioGRID	7	Co-purification;Reconstituted Complex;Affinity Capture-Western;Co-fractionation;Proximity Label-MS;Affinity Capture-MS
ORC1	ORC4	high-confidence	11.5206	4.29632e-30	1.92041e-25	24.7166	In BioGRID	2	Two-hybrid;Affinity Capture-MS
SRCAP	ZNHIT1	high-confidence	11.4944	5.80948e-30	2.53494e-25	24.596	In BioGRID	1	Affinity Capture-MS
RPS27A	RPS3A	high-confidence	11.4503	9.6404e-30	4.10873e-25	24.3863	In BioGRID	1	Co-fractionation
NOLC1 (1)	NOLC1 (2)	high-confidence	11.4425	1.05401e-29	4.39009e-25	24.3575	Excluded
MTF2 (1)	SUZ12	high-confidence	11.4278	1.24783e-29	5.08187e-25	24.294	In BioGRID	4	Affinity Capture-Western;Affinity Capture-MS
ANAPC15	CDC26	high-confidence	11.3358	3.55668e-29	1.41699e-24	23.8486	In BioGRID	2	Affinity Capture-MS
THOC1	THOC7	high-confidence	11.1986	1.67272e-28	6.52239e-24	23.1856	In BioGRID	4	Co-fractionation;Affinity Capture-MS
THOC5	THOC7	high-confidence	11.1941	1.7594e-28	6.71744e-24	23.1728	In BioGRID	4	Affinity Capture-MS;Co-fractionation
HNRNPA1	HNRNPA2B1	high-confidence	11.1017	4.92909e-28	1.84353e-23	22.7343	In BioGRID	6	Affinity Capture-MS;Co-fractionation
RFC4	RFC5	high-confidence	11.0975	5.16928e-28	1.8947e-23	22.7225	In BioGRID	9	Two-hybrid;Co-purification;Affinity Capture-Western;Co-fractionation;Reconstituted Complex;Affinity Capture-MS
RFC2	RFC3	high-confidence	11.0076	1.39707e-27	5.02028e-23	22.2993	In BioGRID	2	Co-fractionation
LMNA (1)	LMNB1	high-confidence	10.8445	8.31395e-27	2.93012e-22	21.5331	In BioGRID	9	Two-hybrid;Affinity Capture-Western;Proximity Label-MS;Affinity Capture-MS
EED	EZH2	high-confidence	10.8374	8.97903e-27	3.1048e-22	21.508	In BioGRID	31	Two-hybrid;Affinity Capture-Western;Co-fractionation;Reconstituted Complex;Co-purification;Biochemical Activity;Affinity Capture-MS;Co-localization;Positive Genetic
RFC2	RFC4	high-confidence	10.7392	2.59438e-26	8.80482e-22	21.0553	In BioGRID	7	Co-purification;Co-fractionation;Reconstituted Complex;Affinity Capture-Western;Affinity Capture-MS
ORC2	ORC4	high-confidence	10.7265	2.97448e-26	9.91126e-22	21.0039	In BioGRID	8	Two-hybrid;Affinity Capture-Western;Co-purification;Reconstituted Complex;Affinity Capture-MS
LRWD1	ORC4	high-confidence	10.699	3.99137e-26	1.30621e-21	20.884	In BioGRID	1	Affinity Capture-MS
CETN2	RAD23B	high-confidence	10.626	8.7075e-26	2.79962e-21	20.5529	In BioGRID	3	Affinity Capture-Western;Proximity Label-MS;Affinity Capture-MS
RPS10/RPS10-NUDT3	RPS20	high-confidence	10.621	9.18289e-26	2.90156e-21	20.5374	In BioGRID	2	Co-fractionation
BPTF (1)	C17orf49	high-confidence	10.5477	1.99685e-25	6.20261e-21	20.2074	In BioGRID	2	Affinity Capture-MS
RING1	RNF2	high-confidence	10.5036	3.17492e-25	9.69756e-21	20.0133	In BioGRID	7	Reconstituted Complex;Affinity Capture-Western;Affinity Capture-MS
NOP2 (1)	RPL10A	high-confidence	10.4784	4.14092e-25	1.24408e-20	19.9052	In BioGRID	1	Affinity Capture-MS
SAP130 (1)	SAP30	high-confidence	10.4764	4.22652e-25	1.24931e-20	19.9033	In BioGRID	1	Affinity Capture-MS
EED	SUZ12	high-confidence	10.4634	4.84279e-25	1.40876e-20	19.8512	In BioGRID	15	Co-purification;Reconstituted Complex;Affinity Capture-Western;Affinity Capture-MS;Co-localization
THOC2	THOC5	high-confidence	10.4573	5.16568e-25	1.47921e-20	19.83	In BioGRID	6	Affinity Capture-MS;Affinity Capture-Western;Co-fractionation
TCOF1 (1)	TCOF1 (2)	high-confidence	10.4505	5.54216e-25	1.5626e-20	19.8062	Excluded
FUS	TAF15	high-confidence	10.4147	8.05837e-25	2.23761e-20	19.6502	In BioGRID	1	Two-hybrid
RUVBL1	YEATS4	high-confidence	10.3688	1.29887e-24	3.55282e-20	19.4494	In BioGRID	3	Affinity Capture-MS
RFC1	RFC2	high-confidence	10.3513	1.55775e-24	4.19827e-20	19.3769	In BioGRID	3	Co-fractionation
BARD1	BRCA1	high-confidence	10.2731	3.49357e-24	9.279e-20	19.0325	In BioGRID	68	Two-hybrid;Reconstituted Complex;Co-localization;Affinity Capture-Western;Co-purification;FRET;Co-crystal Structure;Biochemical Activity;PCA;Affinity Capture-MS;Proximity Label-MS
DMAP1	RUVBL1	high-confidence	10.2458	4.625e-24	1.21086e-19	18.9169	In BioGRID	7	Affinity Capture-MS;Affinity Capture-Western;Co-fractionation
ORC3	ORC4	high-confidence	10.2276	5.57017e-24	1.43778e-19	18.8423	In BioGRID	5	Co-purification;Affinity Capture-Western;Reconstituted Complex
RPS12	RPS3A	high-confidence	10.2188	6.09706e-24	1.55192e-19	18.8091	In BioGRID	3	Co-fractionation
CDK2AP1	GATAD2A	high-confidence	10.1887	8.29501e-24	2.08245e-19	18.6814	In BioGRID	2	Affinity Capture-MS
CBX8	PHC2	high-confidence	10.1608	1.10125e-23	2.7273e-19	18.5643	In BioGRID	5	Affinity Capture-MS;Two-hybrid
EZH2	MTF2 (1)	high-confidence	10.1365	1.40997e-23	3.44531e-19	18.4628	In BioGRID	4	Affinity Capture-MS;Affinity Capture-Western
DMAP1	RUVBL2	high-confidence	10.0766	2.58519e-23	6.15293e-19	18.2109	In BioGRID	6	Affinity Capture-MS;Co-fractionation
ACTB	ACT[A1,A2,C1,G2]	high-confidence	10.0774	2.56603e-23	6.15293e-19	18.2109	Not in BioGRID	0
TFAP2C	TFAP2D	high-confidence	9.97516	7.15821e-23	1.68186e-18	17.7742	Not in BioGRID	0
SAP130 (1)	SIN3A	high-confidence	9.94561	9.61266e-23	2.22996e-18	17.6517	In BioGRID	2	Affinity Capture-MS;Affinity Capture-Western;Co-fractionation
YEATS2	ZZZ3	high-confidence	9.92503	1.17961e-22	2.70227e-18	17.5683	In BioGRID	1	Affinity Capture-MS
JUNB	JUND	high-confidence	9.92058	1.233e-22	2.7897e-18	17.5544	In BioGRID	1	Affinity Capture-MS
HNRNPA2B1	HNRNPA3	high-confidence	9.91356	1.32192e-22	2.95442e-18	17.5295	In BioGRID	1	Co-fractionation
ING4	KAT7 (1)	high-confidence	9.89966	1.5174e-22	3.35045e-18	17.4749	In BioGRID	5	Affinity Capture-MS;Affinity Capture-Western;Co-localization
ANAPC16	ANAPC7	high-confidence	9.82716	3.10517e-22	6.77466e-18	17.1691	In BioGRID	2	Affinity Capture-Western;Co-purification;Co-fractionation
ACTB	ACTG1	high-confidence	9.76242	5.85969e-22	1.26339e-17	16.8985	In BioGRID	4	Two-hybrid
ING5	KAT7 (1)	high-confidence	9.73412	7.72416e-22	1.64601e-17	16.7836	In BioGRID	4	Affinity Capture-Western;Affinity Capture-MS;Co-localization
RPS20	RPS29	high-confidence	9.71934	8.92031e-22	1.87906e-17	16.7261	In BioGRID	1	Co-fractionation
U2AF1/U2AF1L5	U2AF2	high-confidence	9.71767	9.067e-22	1.88826e-17	16.7239	In BioGRID	10	Two-hybrid;Affinity Capture-Western;Reconstituted Complex;Co-fractionation;Affinity Capture-MS
RFC1	RFC5	high-confidence	9.69059	1.17965e-21	2.4291e-17	16.6146	In BioGRID	4	Co-fractionation;Affinity Capture-MS
LMNB1	TOR1AIP1 (1)	high-confidence	9.67701	1.34574e-21	2.74031e-17	16.5622	Not in BioGRID	0
BCLAF1 (1)	THRAP3	high-confidence	9.66102	1.5711e-21	3.16404e-17	16.4998	In BioGRID	2	Co-fractionation;Affinity Capture-MS
TOP2A	TOP2B (1)	high-confidence	9.62991	2.12178e-21	4.22663e-17	16.374	In BioGRID	2	Reconstituted Complex;Co-fractionation
HMGN1	HMGN2	high-confidence	9.61581	2.43063e-21	4.78978e-17	16.3197	Not in BioGRID	0
RFC1	RFC4	high-confidence	9.6059	2.67393e-21	5.21319e-17	16.2829	In BioGRID	5	Co-fractionation;Reconstituted Complex;Affinity Capture-MS
RUVBL2	YEATS4	high-confidence	9.6029	2.75227e-21	5.30943e-17	16.275	In BioGRID	3	Affinity Capture-MS
ABRAXAS1	BRCC3	high-confidence	9.57991	3.43228e-21	6.55228e-17	16.1836	In BioGRID	10	Affinity Capture-MS;Affinity Capture-Western;Reconstituted Complex
ATF2	ATF7	high-confidence	9.5692	3.8036e-21	7.18628e-17	16.1435	In BioGRID	1	Affinity Capture-MS
SIN3A	SINHCAF	high-confidence	9.55077	4.53769e-21	8.48573e-17	16.0713	In BioGRID	1	Affinity Capture-MS
CBX8	RNF2	high-confidence	9.54071	4.99549e-21	9.24748e-17	16.034	In BioGRID	5	Affinity Capture-MS;Affinity Capture-Western;Reconstituted Complex
ING4	ING5	high-confidence	9.51141	6.60672e-21	1.21078e-16	15.9169	Not in BioGRID	0
RAN	RCC1 (1)	high-confidence	9.50076	7.31167e-21	1.32671e-16	15.8772	In BioGRID	12	Reconstituted Complex;Co-crystal Structure;Two-hybrid;Co-fractionation;Affinity Capture-Western;Affinity Capture-MS
HNRNPA0	HNRNPA2B1	high-confidence	9.4861	8.40511e-21	1.51016e-16	15.821	Not in BioGRID	0
EPOP	SUZ12	high-confidence	9.45332	1.14708e-20	2.04098e-16	15.6902	In BioGRID	3	Affinity Capture-MS
RPS12	RPS14	high-confidence	9.44706	1.21703e-20	2.14461e-16	15.6687	In BioGRID	2	Co-fractionation
ING1	ING2	high-confidence	9.41932	1.5817e-20	2.76067e-16	15.559	Not in BioGRID	0
SAP30	SINHCAF	high-confidence	9.36307	2.68491e-20	4.64199e-16	15.3333	In BioGRID	2	Affinity Capture-MS
THOC2	THOC7	high-confidence	9.3533	2.9423e-20	5.03946e-16	15.2976	In BioGRID	5	Affinity Capture-MS;Co-fractionation;Affinity Capture-Western
ACTB	ACTL6A	high-confidence	9.33794	3.39724e-20	5.76479e-16	15.2392	Not in BioGRID	0
PELP1	WDR18	high-confidence	9.33552	3.475e-20	5.84264e-16	15.2334	In BioGRID	4	Affinity Capture-Western;Co-fractionation;Affinity Capture-MS
LEO1	PAF1	high-confidence	9.29209	5.21119e-20	8.62974e-16	15.064	In BioGRID	9	Affinity Capture-Western;Affinity Capture-MS;Co-fractionation;Two-hybrid
BRCC3	UIMC1	high-confidence	9.29176	5.22685e-20	8.62974e-16	15.064	In BioGRID	12	Affinity Capture-MS;Affinity Capture-Western;Reconstituted Complex
HSPA1A/HSPA1B	HSPA6	high-confidence	9.28136	5.75827e-20	9.42224e-16	15.0258	In BioGRID	2	Co-fractionation
EED	MTF2 (1)	high-confidence	9.27959	5.85366e-20	9.49358e-16	15.0226	In BioGRID	3	Affinity Capture-MS;Positive Genetic
HMGN2	HMGN3 (2)	high-confidence	9.27745	5.97098e-20	9.5989e-16	15.0178	Not in BioGRID	0
BRPF1	ING5	high-confidence	9.27624	6.03886e-20	9.62361e-16	15.0167	In BioGRID	2	Affinity Capture-MS;Affinity Capture-Western;Reconstituted Complex
HSPA6	HSPA8	high-confidence	9.26713	6.57157e-20	1.03823e-15	14.9837	In BioGRID	2	Co-fractionation;Affinity Capture-MS
MAX (1)	MXI1 (1)	high-confidence	9.23613	8.75893e-20	1.37197e-15	14.8627	In BioGRID	11	Two-hybrid;Reconstituted Complex;Affinity Capture-Western;Affinity Capture-MS
ING5	MEAF6	high-confidence	9.20494	1.16833e-19	1.81453e-15	14.7412	In BioGRID	3	Affinity Capture-MS;Affinity Capture-Western
ANAPC1	ANAPC10	high-confidence	9.19644	1.26354e-19	1.94592e-15	14.7109	In BioGRID	1	Co-fractionation
BRCA1	BRCC3	high-confidence	9.17516	1.53673e-19	2.34691e-15	14.6295	In BioGRID	7	Affinity Capture-MS;Affinity Capture-Western;Co-purification;Proximity Label-MS
ING2	SINHCAF	high-confidence	9.16321	1.71505e-19	2.5976e-15	14.5854	In BioGRID	1	Affinity Capture-MS
ACTL6A	ACT[A1,A2,C1,G2]	high-confidence	9.15326	1.87902e-19	2.82262e-15	14.5493	Not in BioGRID	0
ACTL6A	RUVBL2	high-confidence	9.15057	1.92598e-19	2.86964e-15	14.5422	In BioGRID	4	Affinity Capture-MS
LMNB1	TMPO (2)	high-confidence	9.14466	2.03311e-19	3.00482e-15	14.5222	In BioGRID	3	Two-hybrid;Reconstituted Complex;Affinity Capture-MS
VPS72	YEATS4	high-confidence	9.14253	2.07315e-19	3.03949e-15	14.5172	In BioGRID	3	Affinity Capture-MS
DDX17 (1)	DDX3X (1)	high-confidence	9.13632	2.19447e-19	3.19182e-15	14.496	Not in BioGRID	0
NOP2 (1)	RPL12	high-confidence	9.13224	2.27782e-19	3.28697e-15	14.4832	Not in BioGRID	0
LIN9	MYBL2	high-confidence	9.11612	2.63935e-19	3.77892e-15	14.4226	In BioGRID	7	Affinity Capture-Western;Affinity Capture-MS;Reconstituted Complex
THOC1	THOC6	high-confidence	9.10624	2.88848e-19	4.10356e-15	14.3868	In BioGRID	4	Co-fractionation;Affinity Capture-MS
ACTG1	ACT[A1,A2,C1,G2]	high-confidence	9.09409	3.22698e-19	4.54919e-15	14.3421	In BioGRID	1	Co-fractionation
RUVBL1	VPS72	high-confidence	9.07275	3.91834e-19	5.48166e-15	14.2611	In BioGRID	2	Co-fractionation;Affinity Capture-MS
TFAP2A (1)	TFAP2D	high-confidence	9.06654	4.14602e-19	5.75622e-15	14.2399	In BioGRID	1	Affinity Capture-MS
ACTL6A	DMAP1	high-confidence	9.05472	4.61534e-19	6.35964e-15	14.1966	In BioGRID	2	Affinity Capture-Western;Affinity Capture-MS
HIST1H1B	HIST1H1[D,E]	high-confidence	9.03747	5.39646e-19	7.38049e-15	14.1319	Excluded
TOP2A	TOP2B (2)	high-confidence	8.98103	8.98102e-19	1.21919e-14	13.9139	In BioGRID	2	Reconstituted Complex;Co-fractionation
ARID4B	SUDS3	high-confidence	8.93148	1.40094e-18	1.88783e-14	13.724	In BioGRID	1	Affinity Capture-Western
LYAR	NAT10	high-confidence	8.93039	1.41465e-18	1.89238e-14	13.723	In BioGRID	1	Affinity Capture-MS
DDX3X (1)	DDX5	high-confidence	8.92166	1.52954e-18	2.03125e-14	13.6922	Not in BioGRID	0
THOC2	THOC6	high-confidence	8.91337	1.64708e-18	2.17161e-14	13.6632	In BioGRID	5	Affinity Capture-MS;Co-fractionation
ABRAXAS1	BRCA1	high-confidence	8.89039	2.02173e-18	2.63148e-14	13.5798	In BioGRID	15	Affinity Capture-MS;Reconstituted Complex;Affinity Capture-Western;Co-localization;Co-crystal Structure;Protein-peptide;Proximity Label-MS
HSPA1A/HSPA1B	HSPA8	high-confidence	8.89023	2.02459e-18	2.63148e-14	13.5798	In BioGRID	3	Co-fractionation;Affinity Capture-MS
THOC6	THOC7	high-confidence	8.88842	2.05747e-18	2.65538e-14	13.5759	In BioGRID	3	Co-fractionation;Affinity Capture-MS
PHC2	PHC3	high-confidence	8.87807	2.25593e-18	2.89115e-14	13.5389	In BioGRID	1	Affinity Capture-MS
DMAP1	VPS72	high-confidence	8.87275	2.3653e-18	3.01026e-14	13.5214	In BioGRID	4	Affinity Capture-MS;Co-fractionation
KDM1B	NSD3 (1)	high-confidence	8.8686	2.45423e-18	3.10191e-14	13.5084	In BioGRID	2	Affinity Capture-MS;Affinity Capture-Western
POLR2B	POLR2E	high-confidence	8.86739	2.48069e-18	3.11387e-14	13.5067	In BioGRID	3	Reconstituted Complex;Co-fractionation
ANAPC10	ANAPC7	high-confidence	8.86497	2.53465e-18	3.1386e-14	13.5033	In BioGRID	2	Co-fractionation
CDK2AP1	MTA2	high-confidence	8.86511	2.53147e-18	3.1386e-14	13.5033	In BioGRID	1	Affinity Capture-MS
SMARCA4 (1)	SMARCC1	high-confidence	8.84871	2.92798e-18	3.60132e-14	13.4435	In BioGRID	18	Co-purification;Affinity Capture-Western;Affinity Capture-MS;Co-fractionation
RPL12	RPL4	high-confidence	8.84257	3.09183e-18	3.7775e-14	13.4228	In BioGRID	2	Co-fractionation
INO80B	INO80C	high-confidence	8.83769	3.22841e-18	3.91825e-14	13.4069	In BioGRID	1	Affinity Capture-MS
BLM	RMI1	high-confidence	8.83186	3.39916e-18	4.09835e-14	13.3874	In BioGRID	3	Affinity Capture-Western;Affinity Capture-MS
HSPA5	HSPA8	high-confidence	8.82445	3.6296e-18	4.34759e-14	13.3618	In BioGRID	4	Co-fractionation;Affinity Capture-MS
NOP2 (1)	RPL4	high-confidence	8.81339	4.0022e-18	4.76277e-14	13.3221	In BioGRID	1	Co-fractionation
BLM	TOP3A	high-confidence	8.80524	4.30056e-18	5.05221e-14	13.2965	In BioGRID	8	Reconstituted Complex;Far Western;Affinity Capture-Western;Co-localization;Affinity Capture-MS
ARID4B	BRMS1L	high-confidence	8.80551	4.29026e-18	5.05221e-14	13.2965	Not in BioGRID	0
LIG3 (1)	XRCC1 (2)	high-confidence	8.79752	4.6037e-18	5.37388e-14	13.2697	In BioGRID	8	Two-hybrid;Affinity Capture-MS;Co-purification;Affinity Capture-Western;Reconstituted Complex
LMNA (1)	TMPO (2)	high-confidence	8.78228	5.26497e-18	6.10689e-14	13.2142	In BioGRID	9	Affinity Capture-Western;Co-localization;Far Western;Proximity Label-MS;Affinity Capture-MS;Two-hybrid
CDK2AP1	CHD4	high-confidence	8.77085	5.82167e-18	6.71014e-14	13.1733	In BioGRID	2	Affinity Capture-MS
ACIN1 (1)	ACIN1 (2)	high-confidence	8.74125	7.54739e-18	8.64485e-14	13.0632	Excluded
CDC5L	PRPF19	high-confidence	8.73252	8.14724e-18	9.21816e-14	13.0354	In BioGRID	9	Affinity Capture-MS;Co-purification;Reconstituted Complex;Affinity Capture-Western;Far Western;Co-fractionation
RUVBL2	VPS72	high-confidence	8.7325	8.14852e-18	9.21816e-14	13.0354	In BioGRID	3	Co-fractionation;Affinity Capture-MS
BLM	RMI2	high-confidence	8.72779	8.49142e-18	9.54714e-14	13.0201	In BioGRID	3	Affinity Capture-MS;Affinity Capture-Western
NFRKB	TFPT	high-confidence	8.70871	1.00317e-17	1.12101e-13	12.9504	In BioGRID	1	Affinity Capture-MS
NIP7	NOP2 (1)	high-confidence	8.7044	1.04156e-17	1.15686e-13	12.9367	In BioGRID	1	Co-fractionation
THOC5	THOC6	high-confidence	8.70213	1.06242e-17	1.17292e-13	12.9307	In BioGRID	4	Affinity Capture-MS;Co-fractionation
ANAPC1	ANAPC16	high-confidence	8.68283	1.25681e-17	1.37922e-13	12.8604	In BioGRID	1	Co-fractionation
LIN37	LIN54	high-confidence	8.66618	1.45253e-17	1.58451e-13	12.8001	In BioGRID	4	Affinity Capture-Western;Affinity Capture-MS
TAF15	YLPM1 (1)	high-confidence	8.662	1.5062e-17	1.63334e-13	12.7869	Not in BioGRID	0
EPOP	EZH2	high-confidence	8.62489	2.07714e-17	2.23923e-13	12.6499	In BioGRID	3	Affinity Capture-MS
XRCC1 (1)	XRCC1 (2)	high-confidence	8.6215	2.13899e-17	2.29241e-13	12.6397	Excluded
CDC73	PAF1	high-confidence	8.61984	2.16986e-17	2.31197e-13	12.636	In BioGRID	12	Affinity Capture-MS;Affinity Capture-Western;Co-fractionation
LRWD1	ORC5	high-confidence	8.61515	2.2595e-17	2.39358e-13	12.621	In BioGRID	2	Co-fractionation;Affinity Capture-MS
ANAPC1	CDC26	high-confidence	8.59597	2.66596e-17	2.80792e-13	12.5516	In BioGRID	2	Co-fractionation
ACTG1	ACTL6A	high-confidence	8.59201	2.75828e-17	2.88855e-13	12.5393	Not in BioGRID	0
ACIN1 (2)	SAP18	high-confidence	8.58556	2.91594e-17	3.03632e-13	12.5177	In BioGRID	5	Affinity Capture-Western;Reconstituted Complex;Co-fractionation
NOP2 (1)	RPL28	high-confidence	8.57844	3.09999e-17	3.20972e-13	12.4935	Not in BioGRID	0
ING2	SUDS3	high-confidence	8.54977	3.9647e-17	4.08198e-13	12.3891	In BioGRID	2	Affinity Capture-MS
HNRNPL	HNRNPR	high-confidence	8.54005	4.30894e-17	4.41162e-13	12.3554	In BioGRID	1	Co-fractionation
ACTL6A	YEATS4	high-confidence	8.53429	4.52629e-17	4.60841e-13	12.3364	In BioGRID	1	Affinity Capture-MS
PCBP1	RBM39 (1)	high-confidence	8.52788	4.78134e-17	4.84119e-13	12.315	In BioGRID	1	Affinity Capture-MS
ATF2	JUN	high-confidence	8.52594	4.8612e-17	4.895e-13	12.3102	In BioGRID	10	Affinity Capture-Western;Reconstituted Complex;FRET;Co-localization;Affinity Capture-MS
BRPF1	MEAF6	high-confidence	8.51333	5.41403e-17	5.42189e-13	12.2658	In BioGRID	2	Reconstituted Complex;Affinity Capture-MS
HNRNPA0	HNRNPA3	high-confidence	8.50002	6.0644e-17	6.04019e-13	12.2189	Not in BioGRID	0
HMGN2	HMGN3 (1)	high-confidence	8.49766	6.18772e-17	6.1297e-13	12.2126	Not in BioGRID	0
HNRNPA0	HNRNPA1	high-confidence	8.49654	6.24678e-17	6.15494e-13	12.2108	In BioGRID	2	Affinity Capture-MS
ASH2L	RBBP5	high-confidence	8.49403	6.38157e-17	6.25412e-13	12.2038	In BioGRID	15	Reconstituted Complex;Affinity Capture-Western;Affinity Capture-MS;Two-hybrid
ORC1	ORC5	high-confidence	8.4887	6.67751e-17	6.50935e-13	12.1865	In BioGRID	3	Two-hybrid;Reconstituted Complex;Affinity Capture-MS
ATF7	JUN	high-confidence	8.48613	6.82564e-17	6.61854e-13	12.1792	In BioGRID	2	Affinity Capture-MS
LIN54	MYBL2	high-confidence	8.47997	7.19231e-17	6.92513e-13	12.1596	In BioGRID	4	Affinity Capture-Western;Affinity Capture-MS
NTPCR	ORMDL1/ORMDL2	high-confidence	8.47956	7.2174e-17	6.92513e-13	12.1596	Not in BioGRID	0
BRMS1	ING2	high-confidence	8.4715	7.72862e-17	7.37703e-13	12.1321	In BioGRID	1	Affinity Capture-MS
BRMS1L	SUDS3	high-confidence	8.47028	7.80915e-17	7.41528e-13	12.1299	Not in BioGRID	0
RPL10A	RPL8	high-confidence	8.45017	9.26066e-17	8.70339e-13	12.0603	In BioGRID	2	Co-fractionation
RFC1	RFC3	high-confidence	8.45022	9.25692e-17	8.70339e-13	12.0603	In BioGRID	5	Affinity Capture-Western;Reconstituted Complex;Co-fractionation
MDC1	TRIP12 (1)	high-confidence	8.432	1.07994e-16	1.00812e-12	11.9965	In BioGRID	1	Affinity Capture-MS
FBL	NOP2 (1)	high-confidence	8.43159	1.08367e-16	1.00812e-12	11.9965	In BioGRID	3	Co-fractionation;Proximity Label-MS
SMARCA2	SMARCC1	high-confidence	8.42633	1.13293e-16	1.04862e-12	11.9794	In BioGRID	10	Co-purification;Affinity Capture-MS;Affinity Capture-Western;Co-fractionation
ACTR5	INO80	high-confidence	8.41961	1.1991e-16	1.10429e-12	11.9569	In BioGRID	6	Affinity Capture-Western;Affinity Capture-MS;Co-fractionation
EWSR1 (1)	FUS	high-confidence	8.41209	1.27761e-16	1.17071e-12	11.9316	In BioGRID	2	Two-hybrid;Proximity Label-MS
HIST1H1B	HIST1H1C	high-confidence	8.40436	1.36357e-16	1.24326e-12	11.9054	Excluded
HNRNPH1	MATR3	high-confidence	8.40114	1.40109e-16	1.26488e-12	11.8979	In BioGRID	1	Affinity Capture-MS
ANAPC15	ANAPC7	high-confidence	8.40156	1.39615e-16	1.26488e-12	11.8979	In BioGRID	2	Affinity Capture-MS
DDX23	PRPF6	high-confidence	8.35917	1.9931e-16	1.79052e-12	11.747	In BioGRID	3	Affinity Capture-MS;Co-fractionation
RBM14/RBM14-RBM4	TAF15	high-confidence	8.35464	2.07023e-16	1.85074e-12	11.7327	Not in BioGRID	0
ARID2	PBRM1	high-confidence	8.3345	2.44993e-16	2.17955e-12	11.6616	In BioGRID	2	Affinity Capture-Western;Co-fractionation
GATAD2B	MTA2	high-confidence	8.33178	2.50636e-16	2.21898e-12	11.6538	In BioGRID	5	Affinity Capture-Western;Co-fractionation;Affinity Capture-MS
ANAPC7	CDC26	high-confidence	8.32578	2.63492e-16	2.32159e-12	11.6342	In BioGRID	1	Co-fractionation
KAT14 (1)	MBIP	high-confidence	8.32305	2.69581e-16	2.36387e-12	11.6264	In BioGRID	5	Two-hybrid;Affinity Capture-MS
DR1	MBIP	high-confidence	8.32118	2.73797e-16	2.38941e-12	11.6217	In BioGRID	3	Affinity Capture-Western;Affinity Capture-MS
EZH1	EZH2	high-confidence	8.3199	2.76749e-16	2.39238e-12	11.6212	In BioGRID	3	Affinity Capture-Western;Affinity Capture-MS
RPL10A	RPL4	high-confidence	8.32038	2.75639e-16	2.39238e-12	11.6212	In BioGRID	2	Co-fractionation
RPL32	RPL8	high-confidence	8.31304	2.9304e-16	2.50954e-12	11.6004	In BioGRID	2	Co-fractionation
TAF9	TAF9B	high-confidence	8.31313	2.92812e-16	2.50954e-12	11.6004	In BioGRID	1	Affinity Capture-Western
ANAPC15	ANAPC16	high-confidence	8.30234	3.20325e-16	2.73044e-12	11.5638	In BioGRID	1	Affinity Capture-MS
HNRNPA1	HNRNPA3	high-confidence	8.29405	3.43197e-16	2.91186e-12	11.5358	In BioGRID	2	Affinity Capture-MS
HNRNPA2B1	HNRNPDL (1)	high-confidence	8.2932	3.45639e-16	2.91906e-12	11.5348	In BioGRID	2	Co-fractionation
HNRNPR	SYNCRIP	high-confidence	8.28597	3.67036e-16	3.08556e-12	11.5107	In BioGRID	2	Co-fractionation;Affinity Capture-MS
ARGLU1	RBM39 (1)	high-confidence	8.27461	4.03318e-16	3.37508e-12	11.4717	Not in BioGRID	0
CBX8	RING1	high-confidence	8.272	4.12141e-16	3.43324e-12	11.4643	In BioGRID	5	Two-hybrid;Affinity Capture-Western;Affinity Capture-MS;Reconstituted Complex
NOP2 (1)	RPL8	high-confidence	8.26625	4.32262e-16	3.58456e-12	11.4456	In BioGRID	2	Affinity Capture-MS
LMNA (1)	TOR1AIP1 (1)	high-confidence	8.26258	4.45603e-16	3.67854e-12	11.4343	In BioGRID	5	Reconstituted Complex;Two-hybrid;Proximity Label-MS
DDX3X (1)	YLPM1 (1)	high-confidence	8.26135	4.50182e-16	3.69967e-12	11.4318	Not in BioGRID	0
RPS10/RPS10-NUDT3	RPS29	high-confidence	8.26019	4.5452e-16	3.71865e-12	11.4296	In BioGRID	2	Co-fractionation
RPS27A	RPS5	high-confidence	8.2574	4.65134e-16	3.78858e-12	11.4215	In BioGRID	1	Co-fractionation
BRMS1L	ING1	high-confidence	8.25116	4.89754e-16	3.97146e-12	11.401	In BioGRID	1	Affinity Capture-MS;Affinity Capture-Western
JUN	JUNB	high-confidence	8.24465	5.16834e-16	4.17259e-12	11.3796	In BioGRID	1	Affinity Capture-MS
PNN	RNPS1	high-confidence	8.24192	5.28658e-16	4.24933e-12	11.3717	In BioGRID	6	Affinity Capture-MS;Reconstituted Complex;Affinity Capture-Western;Two-hybrid;Co-fractionation
SIN3A	SUDS3	high-confidence	8.23996	5.37267e-16	4.29967e-12	11.3666	In BioGRID	4	Affinity Capture-MS;Affinity Capture-Western;Two-hybrid;Reconstituted Complex
ATF7	JUND	high-confidence	8.22174	6.24438e-16	4.97556e-12	11.3032	Not in BioGRID	0
ABRAXAS1	BARD1	high-confidence	8.21936	6.36804e-16	5.05213e-12	11.2965	In BioGRID	3	Affinity Capture-MS;Affinity Capture-Western
SRSF1	SRSF3	high-confidence	8.21542	6.57806e-16	5.17396e-12	11.2862	In BioGRID	1	Co-fractionation
INO80	INO80B	high-confidence	8.21543	6.57703e-16	5.17396e-12	11.2862	In BioGRID	3	Affinity Capture-MS
POLR2D	POLR2I	high-confidence	8.20201	7.34538e-16	5.75279e-12	11.2401	In BioGRID	2	Co-fractionation
ACTR5	NFRKB	high-confidence	8.1869	8.31558e-16	6.48493e-12	11.1881	In BioGRID	3	Affinity Capture-MS;Co-fractionation
ANAPC10	ANAPC16	high-confidence	8.18586	8.38721e-16	6.51308e-12	11.1862	Not in BioGRID	0
GATAD2B	MBD2	high-confidence	8.1851	8.43911e-16	6.52573e-12	11.1854	In BioGRID	5	Reconstituted Complex;Affinity Capture-Western;Affinity Capture-MS;Co-fractionation
SAFB	SAFB2	high-confidence	8.1838	8.52979e-16	6.56814e-12	11.1826	In BioGRID	2	Two-hybrid;Affinity Capture-Western;Co-fractionation
SMARCC1	SMARCE1	high-confidence	8.17455	9.20165e-16	7.05584e-12	11.1515	In BioGRID	11	Affinity Capture-Western;Affinity Capture-MS;Reconstituted Complex;Co-fractionation
DDX23	SART1	high-confidence	8.1708	9.48931e-16	7.2461e-12	11.1399	In BioGRID	4	Co-fractionation;Affinity Capture-MS
BCL7B	SMARCA2	high-confidence	8.16847	9.67208e-16	7.35501e-12	11.1334	In BioGRID	1	Co-fractionation
CBX4	PHC3	high-confidence	8.16277	1.01336e-15	7.67413e-12	11.115	In BioGRID	3	Affinity Capture-MS
LIN37	MYBL2	high-confidence	8.15658	1.06599e-15	8.0395e-12	11.0948	In BioGRID	6	Affinity Capture-Western;Affinity Capture-MS;Reconstituted Complex
RPS12	RPS5	high-confidence	8.13785	1.24214e-15	9.32957e-12	11.0301	In BioGRID	3	Co-fractionation
RPL35A	RPL8	high-confidence	8.13186	1.30437e-15	9.757e-12	11.0107	In BioGRID	1	Co-fractionation
HNRNPC (1)	RALY	high-confidence	8.12787	1.34744e-15	1.00107e-11	10.9995	In BioGRID	3	Co-fractionation;Two-hybrid
BCAS2	PRPF19	high-confidence	8.12771	1.34922e-15	1.00107e-11	10.9995	In BioGRID	6	Affinity Capture-MS;Affinity Capture-Western;Co-fractionation;Co-purification;Far Western;Reconstituted Complex;Two-hybrid;Affinity Capture-Luminescence
INO80	INO80C	high-confidence	8.12544	1.37436e-15	1.01562e-11	10.9933	In BioGRID	3	Affinity Capture-MS;Co-fractionation
ACTL6A	RUVBL1	high-confidence	8.10895	1.57178e-15	1.15684e-11	10.9367	In BioGRID	5	Affinity Capture-Western;Co-fractionation;Affinity Capture-MS
ANAPC16	CDC26	high-confidence	8.10518	1.62069e-15	1.18381e-11	10.9267	In BioGRID	1	Co-fractionation
SAP130 (1)	SUDS3	high-confidence	8.10513	1.62134e-15	1.18381e-11	10.9267	In BioGRID	1	Affinity Capture-Western
ACTR6	VPS72	high-confidence	8.10365	1.64091e-15	1.19334e-11	10.9232	Not in BioGRID	0
RPS25	RPS5	high-confidence	8.09908	1.70293e-15	1.23355e-11	10.9088	In BioGRID	2	Co-fractionation
RAD18	SLF2	high-confidence	8.0911	1.81693e-15	1.31095e-11	10.8824	In BioGRID	1	Affinity Capture-MS
ERH	THRAP3	high-confidence	8.07713	2.03463e-15	1.45754e-11	10.8364	Not in BioGRID	0
ARNT	HIF1A	high-confidence	8.07705	2.03601e-15	1.45754e-11	10.8364	In BioGRID	49	Affinity Capture-Western;Two-hybrid;Reconstituted Complex;Affinity Capture-MS;Co-localization;Co-fractionation;FRET;Co-purification
EPC2	ING3	high-confidence	8.07631	2.04822e-15	1.46058e-11	10.8355	In BioGRID	2	Affinity Capture-MS
HNRNPA3	HNRNPR	high-confidence	8.06497	2.24497e-15	1.59467e-11	10.7973	Not in BioGRID	0
HMGN1	HMGN3 (2)	high-confidence	8.06119	2.31473e-15	1.63788e-11	10.7857	Not in BioGRID	0
EZH1	SUZ12	high-confidence	8.05871	2.36149e-15	1.66454e-11	10.7787	In BioGRID	7	Affinity Capture-Western;Affinity Capture-MS
ACTR5	INO80E	high-confidence	8.0577	2.38088e-15	1.67178e-11	10.7768	In BioGRID	4	Affinity Capture-MS;Co-fractionation
ORC4	ORC5	high-confidence	8.04543	2.62868e-15	1.83872e-11	10.7355	In BioGRID	4	Two-hybrid;Affinity Capture-Western;Co-purification;Reconstituted Complex
BARD1	UIMC1	high-confidence	8.03757	2.80077e-15	1.94573e-11	10.7109	In BioGRID	2	Affinity Capture-Western;Affinity Capture-MS
EPC1	MBTD1	high-confidence	8.03747	2.80288e-15	1.94573e-11	10.7109	In BioGRID	1	Affinity Capture-MS;Affinity Capture-Western;Reconstituted Complex
HIST1H1C	HIST1H1[D,E]	high-confidence	8.02868	3.00847e-15	2.07274e-11	10.6835	Excluded
ANAPC1	ANAPC7	high-confidence	8.02914	2.99749e-15	2.07274e-11	10.6835	In BioGRID	3	Co-purification;Co-fractionation
BCOR	PCGF1	high-confidence	8.02427	3.11711e-15	2.13955e-11	10.6697	In BioGRID	8	Affinity Capture-MS;Reconstituted Complex;Affinity Capture-Western;Two-hybrid;Co-crystal Structure;Co-purification
ARID4A	ARID4B	high-confidence	8.01827	3.27133e-15	2.23702e-11	10.6503	In BioGRID	1	Affinity Capture-Western
PRPF19	SNRNP200	high-confidence	8.01635	3.32208e-15	2.26328e-11	10.6453	In BioGRID	3	Co-fractionation;Affinity Capture-MS
TADA2A	YEATS2	high-confidence	8.00973	3.50348e-15	2.37803e-11	10.6238	In BioGRID	1	Affinity Capture-MS;Affinity Capture-Western
ARID4B	ING1	high-confidence	7.99906	3.81675e-15	2.5811e-11	10.5882	Not in BioGRID	0
SMARCC2 (1)	SMARCE1	high-confidence	7.9938	3.98117e-15	2.6824e-11	10.5715	In BioGRID	11	Affinity Capture-Western;Affinity Capture-MS;Reconstituted Complex;Co-fractionation
BRD8 (1)	TRRAP	high-confidence	7.99266	4.01759e-15	2.69702e-11	10.5691	In BioGRID	1	Affinity Capture-MS
EPC1	MORF4L2	high-confidence	7.99196	4.04042e-15	2.70244e-11	10.5682	In BioGRID	4	Affinity Capture-MS
RPL4	RPL8	high-confidence	7.98475	4.28062e-15	2.85269e-11	10.5447	In BioGRID	4	Co-fractionation;Affinity Capture-MS
TADA3	YEATS2	high-confidence	7.97213	4.7351e-15	3.14413e-11	10.5025	In BioGRID	3	Affinity Capture-MS;Affinity Capture-Western
CALML5	JUP	high-confidence	7.97142	4.76204e-15	3.1506e-11	10.5016	Not in BioGRID	0
RPL21	RPL8	high-confidence	7.97084	4.78411e-15	3.15382e-11	10.5012	In BioGRID	2	Co-fractionation
MSL1	MSL3	high-confidence	7.95519	5.42069e-15	3.56067e-11	10.4485	In BioGRID	5	Affinity Capture-Western;Co-crystal Structure;Affinity Capture-MS
MSL1	MSL2	high-confidence	7.93475	6.3792e-15	4.17531e-11	10.3793	In BioGRID	3	Affinity Capture-Western;Co-crystal Structure;Affinity Capture-MS
ING2	SIN3A	high-confidence	7.93418	6.40828e-15	4.17942e-11	10.3789	In BioGRID	3	Affinity Capture-MS;Affinity Capture-Western
DDX23	EFTUD2	high-confidence	7.93027	6.61055e-15	4.29069e-11	10.3675	In BioGRID	4	Affinity Capture-MS;Co-fractionation
BRMS1L	ING2	high-confidence	7.92998	6.62572e-15	4.29069e-11	10.3675	In BioGRID	2	Affinity Capture-MS
RUVBL1	SRCAP	high-confidence	7.92672	6.79975e-15	4.38644e-11	10.3579	In BioGRID	3	Co-fractionation;Affinity Capture-MS
SAP18	SRRM2	high-confidence	7.92632	6.82144e-15	4.38644e-11	10.3579	Not in BioGRID	0
SRCAP	VPS72	high-confidence	7.92223	7.04703e-15	4.51566e-11	10.3453	In BioGRID	1	Co-fractionation
ING2	SAP30	high-confidence	7.91782	7.29806e-15	4.66022e-11	10.3316	In BioGRID	3	Affinity Capture-Western;Affinity Capture-MS
YEATS4	ZNHIT1	high-confidence	7.9173	7.3281e-15	4.66315e-11	10.3313	In BioGRID	4	Affinity Capture-MS
NUMA1 (1)	NUMA1 (2)	high-confidence	7.90421	8.12964e-15	5.1553e-11	10.2877	Excluded
EBP	MPDU1	high-confidence	7.86823	1.08047e-14	6.42898e-11	10.1919	Not in BioGRID	0
ACIN1 (1)	SAP18	high-confidence	7.87439	1.02921e-14	6.42898e-11	10.1919	In BioGRID	5	Affinity Capture-Western;Reconstituted Complex;Co-fractionation
SRP54	TSPYL1	high-confidence	7.86823	1.08047e-14	6.42898e-11	10.1919	Not in BioGRID	0
MPDU1	TSPYL1	high-confidence	7.86823	1.08047e-14	6.42898e-11	10.1919	Not in BioGRID	0
SRP54	TSPO	high-confidence	7.86823	1.08047e-14	6.42898e-11	10.1919	Not in BioGRID	0
MPDU1	TSPO	high-confidence	7.86823	1.08047e-14	6.42898e-11	10.1919	Not in BioGRID	0
MPDU1	SRP54	high-confidence	7.86823	1.08047e-14	6.42898e-11	10.1919	Not in BioGRID	0
EBP	TSPO	high-confidence	7.86823	1.08047e-14	6.42898e-11	10.1919	Not in BioGRID	0
EBP	SRP54	high-confidence	7.86823	1.08047e-14	6.42898e-11	10.1919	Not in BioGRID	0
ATF3	JUND	high-confidence	7.87419	1.03087e-14	6.42898e-11	10.1919	In BioGRID	1	Reconstituted Complex;Affinity Capture-Western
EBP	TSPYL1	high-confidence	7.86823	1.08047e-14	6.42898e-11	10.1919	Not in BioGRID	0
TSPO	TSPYL1	high-confidence	7.86823	1.08047e-14	6.42898e-11	10.1919	Not in BioGRID	0
RPS3A	RPS5	high-confidence	7.87103	1.05692e-14	6.42898e-11	10.1919	In BioGRID	3	Co-fractionation
DEGS1	TSPYL1	high-confidence	7.86823	1.08047e-14	6.42898e-11	10.1919	Not in BioGRID	0
DEGS1	TSPO	high-confidence	7.86823	1.08047e-14	6.42898e-11	10.1919	Not in BioGRID	0
DEGS1	EBP	high-confidence	7.86823	1.08047e-14	6.42898e-11	10.1919	Not in BioGRID	0
RPS14	RPS27A	high-confidence	7.87244	1.04517e-14	6.42898e-11	10.1919	Not in BioGRID	0
DEGS1	SRP54	high-confidence	7.86823	1.08047e-14	6.42898e-11	10.1919	Not in BioGRID	0
DEGS1	MPDU1	high-confidence	7.86823	1.08047e-14	6.42898e-11	10.1919	Not in BioGRID	0
FOS	JUNB	high-confidence	7.85569	1.1928e-14	7.07439e-11	10.1503	In BioGRID	6	FRET;Two-hybrid;Affinity Capture-MS
ANKRD12	YTHDF[1-3]	high-confidence	7.83782	1.37287e-14	8.11612e-11	10.0907	Not in BioGRID	0
HNRNPL	SYNCRIP	high-confidence	7.83192	1.43796e-14	8.4736e-11	10.0719	In BioGRID	1	Co-fractionation
HSPA5	HSPA6	high-confidence	7.83086	1.45e-14	8.51714e-11	10.0697	In BioGRID	1	Co-fractionation
ING2	SAP30L	high-confidence	7.8289	1.47248e-14	8.62156e-11	10.0644	In BioGRID	1	Affinity Capture-MS
ORC2	ORC5	high-confidence	7.82643	1.50129e-14	8.75036e-11	10.058	In BioGRID	9	Two-hybrid;Affinity Capture-Western;Co-purification;Reconstituted Complex;Co-fractionation;Affinity Capture-MS
CHD4	GATAD2A	high-confidence	7.8262	1.50403e-14	8.75036e-11	10.058	In BioGRID	4	Affinity Capture-MS;Co-fractionation
LIN52	MYBL2	high-confidence	7.82576	1.50914e-14	8.75234e-11	10.0579	In BioGRID	3	Affinity Capture-Western;Reconstituted Complex
VPS72	ZNHIT1	high-confidence	7.82501	1.51812e-14	8.77663e-11	10.0567	In BioGRID	1	Affinity Capture-MS
ANAPC1	ANAPC15	high-confidence	7.82233	1.55029e-14	8.93441e-11	10.0489	In BioGRID	2	Affinity Capture-MS
HSPA1A/HSPA1B	HSPA5	high-confidence	7.8209	1.56782e-14	9.00711e-11	10.0454	In BioGRID	3	Co-fractionation;Affinity Capture-MS
ACTR6	RUVBL1	high-confidence	7.80905	1.72037e-14	9.85266e-11	10.0064	In BioGRID	2	Co-fractionation;Affinity Capture-MS
DMAP1	SRCAP	high-confidence	7.80703	1.74786e-14	9.97888e-11	10.0009	In BioGRID	3	Affinity Capture-MS;Co-fractionation
FBL	RPL10A	high-confidence	7.80165	1.82298e-14	1.03754e-10	9.98399	In BioGRID	1	Proximity Label-MS
CBX5	ZNF280D	high-confidence	7.79776	1.87927e-14	1.06627e-10	9.97213	In BioGRID	2	Affinity Capture-MS
PHC2	RNF2	high-confidence	7.79201	1.96558e-14	1.1118e-10	9.95397	In BioGRID	5	Affinity Capture-MS;Affinity Capture-Western
EMD	LMNB1	high-confidence	7.78683	2.04682e-14	1.15419e-10	9.93772	In BioGRID	2	Affinity Capture-Western;Affinity Capture-MS
RPL10A	RPL12	high-confidence	7.77894	2.17683e-14	1.22374e-10	9.91231	In BioGRID	2	Co-fractionation
FOSL2 (1)	JUNB	high-confidence	7.77586	2.22976e-14	1.24966e-10	9.90321	In BioGRID	4	Affinity Capture-Western;Affinity Capture-MS
DKC1	NHP2	high-confidence	7.76747	2.38041e-14	1.33002e-10	9.87614	In BioGRID	3	Affinity Capture-Western;Co-fractionation
CDC73	LEO1	high-confidence	7.76676	2.39358e-14	1.33332e-10	9.87507	In BioGRID	11	Affinity Capture-MS;Affinity Capture-Western;Co-fractionation;Negative Genetic
RNPS1	SAP18	high-confidence	7.75326	2.65875e-14	1.47654e-10	9.83076	In BioGRID	4	Affinity Capture-Western;Reconstituted Complex;Co-fractionation
RPL13	RPL4	high-confidence	7.74928	2.74222e-14	1.51829e-10	9.81864	In BioGRID	2	Co-fractionation
SGF29	YEATS2	high-confidence	7.74684	2.79461e-14	1.53801e-10	9.81304	In BioGRID	5	Affinity Capture-MS;Affinity Capture-Western
RPL10A	RPL11	high-confidence	7.74692	2.79301e-14	1.53801e-10	9.81304	In BioGRID	2	Co-fractionation
HNRNPA1	HNRNPDL (1)	high-confidence	7.74252	2.88991e-14	1.58569e-10	9.79978	In BioGRID	5	Affinity Capture-MS;Co-fractionation
HNRNPA3	HNRNPDL (1)	high-confidence	7.73711	3.01405e-14	1.64887e-10	9.78281	In BioGRID	1	Co-fractionation
FUS	YLPM1 (1)	high-confidence	7.73612	3.0372e-14	1.65659e-10	9.78079	Not in BioGRID	0
ACTR5	INO80B	high-confidence	7.73307	3.1098e-14	1.69116e-10	9.77182	In BioGRID	3	Affinity Capture-MS
TAF3	TAF4	high-confidence	7.73203	3.13499e-14	1.69981e-10	9.7696	In BioGRID	1	Co-fractionation
ATF7	JUNB	high-confidence	7.72106	3.41326e-14	1.84523e-10	9.73395	In BioGRID	1	Affinity Capture-MS
TAF4	TAF9	high-confidence	7.72038	3.43116e-14	1.84945e-10	9.73296	In BioGRID	3	Affinity Capture-Western;Co-fractionation
PRDM12	UNC50	high-confidence	7.71588	3.55278e-14	1.90939e-10	9.71911	Not in BioGRID	0
ASH2L	KMT2A	high-confidence	7.70703	3.80445e-14	2.03867e-10	9.69065	In BioGRID	10	Affinity Capture-Western;Co-purification;Co-localization;Affinity Capture-MS;Biochemical Activity;Reconstituted Complex
BCOR	KDM2B	high-confidence	7.70357	3.90764e-14	2.08179e-10	9.68156	In BioGRID	5	Affinity Capture-MS;Affinity Capture-Western
ACT[A1,A2,C1,G2]	RUVBL2	high-confidence	7.70391	3.89736e-14	2.08179e-10	9.68156	Not in BioGRID	0
LYAR	NOP56	high-confidence	7.69396	4.20838e-14	2.23551e-10	9.65062	In BioGRID	2	Affinity Capture-MS
RPL10A	RPL21	high-confidence	7.68857	4.38702e-14	2.32367e-10	9.63383	In BioGRID	2	Co-fractionation
TBRG1	TFPT	high-confidence	7.687	4.44047e-14	2.3452e-10	9.62982	Not in BioGRID	0
AHCTF1	TRIP12 (1)	high-confidence	7.68167	4.62665e-14	2.43651e-10	9.61323	Not in BioGRID	0
ASH2L	MEN1	high-confidence	7.68082	4.65693e-14	2.44543e-10	9.61164	In BioGRID	3	Reconstituted Complex;Affinity Capture-Western;Affinity Capture-MS
SRRM1	SRSF11	high-confidence	7.66418	5.29318e-14	2.77159e-10	9.55727	Not in BioGRID	0
SRSF6	ZC3H14 (1)	high-confidence	7.66012	5.46094e-14	2.85129e-10	9.54496	Not in BioGRID	0
BRMS1	SUDS3	high-confidence	7.65731	5.5801e-14	2.90523e-10	9.53682	In BioGRID	2	Two-hybrid;Affinity Capture-Western
TAF10	TAF4	high-confidence	7.65051	5.87897e-14	3.05216e-10	9.51539	In BioGRID	6	Affinity Capture-Western;Affinity Capture-MS;Co-fractionation
SRCAP	YEATS4	high-confidence	7.64949	5.92513e-14	3.0588e-10	9.51445	In BioGRID	3	Affinity Capture-MS
BRD8 (1)	MRGBP	high-confidence	7.64972	5.91487e-14	3.0588e-10	9.51445	In BioGRID	4	Two-hybrid;Affinity Capture-Western;Affinity Capture-MS
RPL10A	RPL32	high-confidence	7.64692	6.04294e-14	3.11085e-10	9.50712	In BioGRID	1	Co-fractionation
POLR2B	POLR2D	high-confidence	7.64177	6.28651e-14	3.22717e-10	9.49118	In BioGRID	4	Reconstituted Complex;Co-fractionation;Affinity Capture-MS
RPL21	RPL4	high-confidence	7.64129	6.30963e-14	3.22999e-10	9.4908	In BioGRID	2	Co-fractionation
POLR2D	POLR2E	high-confidence	7.63846	6.44772e-14	3.29149e-10	9.48261	In BioGRID	3	Reconstituted Complex;Co-fractionation;Affinity Capture-MS
ANAPC10	CDC26	high-confidence	7.63582	6.57947e-14	3.34942e-10	9.47503	In BioGRID	1	Co-fractionation
NOLC1 (1)	NOLC1 (3)	high-confidence	7.62672	7.05426e-14	3.58117e-10	9.44598	Excluded
ASXL2	PAXIP1	high-confidence	7.62618	7.08328e-14	3.58597e-10	9.44539	Not in BioGRID	0
EFTUD2	SNRNP200	high-confidence	7.62438	7.18165e-14	3.62575e-10	9.4406	In BioGRID	6	Two-hybrid;Co-fractionation;Affinity Capture-Western;Affinity Capture-MS
ARID4B	BRMS1	high-confidence	7.62346	7.23217e-14	3.64123e-10	9.43875	Not in BioGRID	0
BRD8 (1)	ING3	high-confidence	7.6217	7.3302e-14	3.68047e-10	9.4341	In BioGRID	2	Affinity Capture-MS;Affinity Capture-Western
PCGF2	PHF19	high-confidence	7.61996	7.42818e-14	3.71948e-10	9.42952	Not in BioGRID	0
LUC7L3	RBM39 (1)	high-confidence	7.61254	7.86173e-14	3.92584e-10	9.40607	Not in BioGRID	0
KMT2B	MEN1	high-confidence	7.61009	8.00957e-14	3.9888e-10	9.39916	Not in BioGRID	0
SAP130 (1)	SINHCAF	high-confidence	7.60021	8.63707e-14	4.27805e-10	9.36875	In BioGRID	1	Affinity Capture-MS
POLR2E	POLR2H	high-confidence	7.60051	8.61726e-14	4.27805e-10	9.36875	In BioGRID	3	Reconstituted Complex;Co-fractionation
EPC1	EPC2	high-confidence	7.59639	8.89204e-14	4.39247e-10	9.35729	Not in BioGRID	0
INO80	NFRKB	high-confidence	7.59577	8.93407e-14	4.40136e-10	9.35641	In BioGRID	5	Affinity Capture-MS;Co-fractionation;Affinity Capture-Western
SMARCC2 (2)	SMARCD2	high-confidence	7.59517	8.97495e-14	4.40965e-10	9.3556	In BioGRID	4	Affinity Capture-MS;Co-fractionation
RPL13	RPL32	high-confidence	7.5942	9.04132e-14	4.43038e-10	9.35356	Not in BioGRID	0
LIN52	LIN9	high-confidence	7.59229	9.17366e-14	4.48324e-10	9.34841	In BioGRID	3	Affinity Capture-Western;Affinity Capture-MS
PHF14	TCF20	high-confidence	7.58228	9.8996e-14	4.82515e-10	9.31649	In BioGRID	1	Affinity Capture-MS
BRMS1	ING1	high-confidence	7.576	1.03837e-13	5.02833e-10	9.29858	In BioGRID	1	Affinity Capture-MS
INO80	INO80E	high-confidence	7.57561	1.04146e-13	5.02833e-10	9.29858	In BioGRID	4	Affinity Capture-MS;Co-fractionation
CEBPA	CEBPB	high-confidence	7.57566	1.04112e-13	5.02833e-10	9.29858	In BioGRID	2	Reconstituted Complex
ING1	SUDS3	high-confidence	7.57547	1.04262e-13	5.02833e-10	9.29858	Not in BioGRID	0
ANAPC7	RAD50	high-confidence	7.57429	1.05199e-13	5.04693e-10	9.29697	Not in BioGRID	0
RUVBL2	SRCAP	high-confidence	7.57462	1.04935e-13	5.04693e-10	9.29697	In BioGRID	4	Affinity Capture-MS;Co-fractionation
CBX3	TASOR	high-confidence	7.57308	1.06168e-13	5.08015e-10	9.29412	Not in BioGRID	0
FBL	NIP7	high-confidence	7.57009	1.08603e-13	5.18313e-10	9.28541	In BioGRID	1	Proximity Label-MS
CDC5L	SNRNP200	high-confidence	7.56917	1.0937e-13	5.20615e-10	9.28348	In BioGRID	3	Affinity Capture-Western;Co-fractionation;Affinity Capture-MS
DDX21	RPL27A	high-confidence	7.56801	1.10334e-13	5.23843e-10	9.2808	Not in BioGRID	0
HMGN2	RCC1 (1)	high-confidence	7.56675	1.11398e-13	5.2753e-10	9.27775	Not in BioGRID	0
ACTR6	RUVBL2	high-confidence	7.56226	1.15258e-13	5.44401e-10	9.26408	In BioGRID	3	Affinity Capture-MS;Co-fractionation
BPTF (1)	HMGXB4	high-confidence	7.55297	1.23666e-13	5.81123e-10	9.23573	In BioGRID	1	Co-fractionation
NOP2 (1)	NOP2 (2)	high-confidence	7.55312	1.23523e-13	5.81123e-10	9.23573	Excluded
TAF12	TAF9	high-confidence	7.55003	1.26453e-13	5.92696e-10	9.22717	In BioGRID	1	Affinity Capture-MS;Affinity Capture-Western
MAX (1)	MYC	high-confidence	7.5495	1.26953e-13	5.93524e-10	9.22656	In BioGRID	49	Affinity Capture-MS;Affinity Capture-Western;Two-hybrid;Reconstituted Complex;Co-crystal Structure;FRET;Co-fractionation
SGF29	TADA3	high-confidence	7.5425	1.33859e-13	6.24219e-10	9.20466	In BioGRID	8	Two-hybrid;Co-fractionation;Affinity Capture-MS
ING2	SAP130 (1)	high-confidence	7.54077	1.35622e-13	6.30834e-10	9.20009	In BioGRID	2	Affinity Capture-MS
RUVBL1	ZNHIT1	high-confidence	7.53319	1.43628e-13	6.6421e-10	9.17769	In BioGRID	2	Affinity Capture-MS
EHMT2	WIZ (1)	high-confidence	7.5335	1.43294e-13	6.6421e-10	9.17769	In BioGRID	4	Affinity Capture-Western;Affinity Capture-MS
GATA2	ZBTB17	high-confidence	7.53295	1.43885e-13	6.6421e-10	9.17769	Not in BioGRID	0
ATF3	JUNB	high-confidence	7.53148	1.45487e-13	6.69918e-10	9.17398	In BioGRID	2	FRET;Affinity Capture-MS
ACTR6	YEATS4	high-confidence	7.53115	1.45861e-13	6.69955e-10	9.17395	In BioGRID	3	Affinity Capture-MS
SPIN1	SPINDOC	high-confidence	7.5287	1.48577e-13	6.80726e-10	9.16703	In BioGRID	2	Affinity Capture-MS
SF3A1	SF3B2	high-confidence	7.52766	1.49755e-13	6.84412e-10	9.16468	Not in BioGRID	0
CBX5	MPHOSPH8	high-confidence	7.52301	1.55097e-13	7.07064e-10	9.15054	Not in BioGRID	0
POLR2B	POLR2C	high-confidence	7.51981	1.58885e-13	7.22536e-10	9.14114	In BioGRID	4	Reconstituted Complex;Co-fractionation;Affinity Capture-MS
CDK2AP1	GATAD2B	high-confidence	7.51539	1.64268e-13	7.45164e-10	9.12775	In BioGRID	3	Affinity Capture-MS
EFTUD2	PRPF6	high-confidence	7.51263	1.67722e-13	7.58956e-10	9.11978	In BioGRID	4	Two-hybrid;Co-fractionation;Affinity Capture-MS
BRCA1	UIMC1	high-confidence	7.51224	1.68224e-13	7.59352e-10	9.11956	In BioGRID	16	Affinity Capture-MS;Affinity Capture-Western;Co-localization;Reconstituted Complex;Proximity Label-MS
C17orf49	HMGXB4	high-confidence	7.51118	1.69571e-13	7.63552e-10	9.11716	In BioGRID	1	Affinity Capture-MS
ARID4A	BRMS1L	high-confidence	7.50826	1.73337e-13	7.78597e-10	9.10869	Not in BioGRID	0
EPC2	TRRAP	high-confidence	7.50651	1.75632e-13	7.86976e-10	9.10404	In BioGRID	1	Affinity Capture-MS
PBRM1	SMARCC1	high-confidence	7.49994	1.84537e-13	8.24861e-10	9.08362	In BioGRID	3	Affinity Capture-Western;Affinity Capture-MS
GATAD2A	MTA2	high-confidence	7.49951	1.8514e-13	8.25541e-10	9.08326	In BioGRID	3	Co-fractionation;Affinity Capture-MS
ACIN1 (2)	RNPS1	high-confidence	7.4967	1.89085e-13	8.41088e-10	9.07516	In BioGRID	3	Reconstituted Complex;Two-hybrid;Co-fractionation
BRPF1	ING4	high-confidence	7.49635	1.89592e-13	8.413e-10	9.07505	In BioGRID	1	Affinity Capture-MS
BLM	RIF1	high-confidence	7.49369	1.93413e-13	8.56183e-10	9.06743	Not in BioGRID	0
CBX3	CBX5	high-confidence	7.48979	1.99167e-13	8.79529e-10	9.05575	In BioGRID	8	Affinity Capture-Western;Reconstituted Complex;Co-localization;Affinity Capture-MS;Co-fractionation
RMI1	RPA2	high-confidence	7.48684	2.03628e-13	8.92773e-10	9.04926	In BioGRID	1	Affinity Capture-MS
PHF10	SMARCD2	high-confidence	7.4869	2.03539e-13	8.92773e-10	9.04926	Not in BioGRID	0
EFTUD2	PRPF19	high-confidence	7.48723	2.03041e-13	8.92773e-10	9.04926	In BioGRID	2	Co-fractionation;Affinity Capture-MS
TAF12	TAF9B	high-confidence	7.4818	2.11486e-13	9.25013e-10	9.03385	Not in BioGRID	0
FOSL2 (1)	JUND	high-confidence	7.47933	2.15438e-13	9.40058e-10	9.02685	In BioGRID	3	Affinity Capture-MS
FBL	NOP56	high-confidence	7.47095	2.29405e-13	9.98623e-10	9.0006	In BioGRID	7	Reconstituted Complex;Co-fractionation;Affinity Capture-MS;Proximity Label-MS
KNOP1	NOP56	high-confidence	7.46974	2.31504e-13	1.00537e-09	8.99767	Not in BioGRID	0
MBTD1	TRRAP	high-confidence	7.46852	2.33626e-13	1.01219e-09	8.99474	In BioGRID	1	Affinity Capture-MS;Affinity Capture-Western
FAU	NOP16	high-confidence	7.46555	2.3889e-13	1.03255e-09	8.98609	Not in BioGRID	0
RPL12	RPL8	high-confidence	7.45511	2.58297e-13	1.11381e-09	8.95319	In BioGRID	2	Co-fractionation
SNRPB/SNRPN/SNURF	SNRPD3	high-confidence	7.45411	2.60231e-13	1.11952e-09	8.95097	In BioGRID	6	Two-hybrid;Co-crystal Structure;Co-fractionation;Affinity Capture-MS;Negative Genetic
DDX23	SNRNP200	high-confidence	7.45125	2.65859e-13	1.14105e-09	8.9427	In BioGRID	3	Affinity Capture-MS;Co-fractionation
FBL	NOP58	high-confidence	7.44729	2.73837e-13	1.17254e-09	8.93087	In BioGRID	5	Co-fractionation;Affinity Capture-MS;Proximity Label-MS
BARD1	BRCC3	high-confidence	7.44628	2.75914e-13	1.17868e-09	8.9286	In BioGRID	3	Affinity Capture-MS;Affinity Capture-Western
TADA3	ZZZ3	high-confidence	7.4389	2.91539e-13	1.24254e-09	8.90569	In BioGRID	2	Affinity Capture-MS
TIMM13	USF1	high-confidence	7.4305	3.10391e-13	1.31981e-09	8.87949	Not in BioGRID	0
EPC1	ING3	high-confidence	7.42763	3.17087e-13	1.34516e-09	8.87122	In BioGRID	4	Affinity Capture-MS;Affinity Capture-Western
RFX5	RFXAP	high-confidence	7.42524	3.2278e-13	1.36615e-09	8.8645	In BioGRID	3	Two-hybrid;Affinity Capture-MS
HMGXB4	TAF5	high-confidence	7.42197	3.30759e-13	1.3967e-09	8.8549	Not in BioGRID	0
BCAS2	CDC5L	high-confidence	7.42163	3.31581e-13	1.39695e-09	8.85482	In BioGRID	7	Co-purification;Affinity Capture-MS;Co-fractionation;Affinity Capture-Western;Far Western;Reconstituted Complex;Two-hybrid
POLR2A	POLR2D	high-confidence	7.41949	3.36908e-13	1.41614e-09	8.84889	In BioGRID	5	Reconstituted Complex;Co-fractionation;Affinity Capture-Western;Affinity Capture-MS
HNRNPA2B1	HNRNPR	high-confidence	7.41282	3.54051e-13	1.48479e-09	8.82833	Not in BioGRID	0
ARID2	SMARCC1	high-confidence	7.41194	3.56379e-13	1.49114e-09	8.82648	In BioGRID	1	Affinity Capture-Western
FOS	JUN	high-confidence	7.40191	3.83943e-13	1.60057e-09	8.79573	In BioGRID	30	Reconstituted Complex;Two-hybrid;Co-crystal Structure;Affinity Capture-Western;PCA;FRET;Co-localization;Co-fractionation;Affinity Capture-MS
POLR2E	POLR2L	high-confidence	7.40179	3.84278e-13	1.60057e-09	8.79573	In BioGRID	3	Reconstituted Complex;Co-fractionation;Affinity Capture-MS
ING4	MEAF6	high-confidence	7.39912	3.91989e-13	1.62898e-09	8.78808	In BioGRID	3	Affinity Capture-MS
HDAC3	NCOR1	high-confidence	7.39868	3.93256e-13	1.63055e-09	8.78767	In BioGRID	16	Affinity Capture-MS;Affinity Capture-Western;Reconstituted Complex;Co-fractionation;Two-hybrid;Co-purification;Co-localization
INO80E	TFPT	high-confidence	7.39621	4.0054e-13	1.657e-09	8.78068	In BioGRID	2	Affinity Capture-MS
MBIP	YEATS2	high-confidence	7.39517	4.03642e-13	1.66607e-09	8.77831	In BioGRID	3	Affinity Capture-MS;Affinity Capture-Western
ASH2L	DPY30	high-confidence	7.39297	4.10279e-13	1.68966e-09	8.7722	In BioGRID	5	Two-hybrid;Affinity Capture-MS;Reconstituted Complex
NOP2 (1)	NOP56	high-confidence	7.3878	4.26304e-13	1.75172e-09	8.75653	In BioGRID	3	Co-fractionation;Affinity Capture-MS
LUC7L3	PCBP1	high-confidence	7.38711	4.28494e-13	1.75678e-09	8.75528	Not in BioGRID	0
EP400 (1)	EPC1	high-confidence	7.37832	4.573e-13	1.86653e-09	8.72896	In BioGRID	2	Affinity Capture-MS
SMARCA4 (2)	SMARCD3	high-confidence	7.37858	4.56427e-13	1.86653e-09	8.72896	In BioGRID	5	Affinity Capture-Western;Co-localization;Co-fractionation;Affinity Capture-MS
SRSF1	SRSF5	high-confidence	7.37593	4.65466e-13	1.89564e-09	8.72224	In BioGRID	1	Reconstituted Complex
HSPA5	HSPA9	high-confidence	7.37284	4.7623e-13	1.93518e-09	8.71328	Not in BioGRID	0
PHF8 (2)	SPIN1	high-confidence	7.3718	4.79926e-13	1.94588e-09	8.71088	Not in BioGRID	0
DDX46 (2)	MPDU1	high-confidence	7.3687	4.91036e-13	1.96484e-09	8.70667	Not in BioGRID	0
DDX46 (2)	EBP	high-confidence	7.3687	4.91036e-13	1.96484e-09	8.70667	Not in BioGRID	0
DDX46 (2)	DEGS1	high-confidence	7.3687	4.91036e-13	1.96484e-09	8.70667	Not in BioGRID	0
DDX46 (2)	SRP54	high-confidence	7.3687	4.91036e-13	1.96484e-09	8.70667	Not in BioGRID	0
DDX46 (2)	TSPO	high-confidence	7.3687	4.91036e-13	1.96484e-09	8.70667	Not in BioGRID	0
DDX46 (2)	TSPYL1	high-confidence	7.3687	4.91036e-13	1.96484e-09	8.70667	Not in BioGRID	0
SMC1A	TOP2A	high-confidence	7.36829	4.92545e-13	1.96659e-09	8.70629	Not in BioGRID	0
ACTB	RUVBL2	high-confidence	7.36541	5.03117e-13	2.00444e-09	8.69801	In BioGRID	3	Affinity Capture-MS;Co-fractionation
NOP10	NOP56	high-confidence	7.3604	5.22072e-13	2.07463e-09	8.68306	In BioGRID	1	Affinity Capture-MS
SAP30	SUDS3	high-confidence	7.36016	5.23001e-13	2.07463e-09	8.68306	In BioGRID	1	Affinity Capture-MS
TAF10	TAF9B	high-confidence	7.35849	5.29498e-13	2.09587e-09	8.67864	In BioGRID	1	Affinity Capture-MS
INO80E	NFRKB	high-confidence	7.35702	5.35265e-13	2.11413e-09	8.67487	In BioGRID	3	Affinity Capture-MS;Co-fractionation
NIP7	RPL10A	high-confidence	7.35654	5.37182e-13	2.11714e-09	8.67425	Not in BioGRID	0
MCCC1	MCCC2	high-confidence	7.35499	5.43355e-13	2.13687e-09	8.67022	In BioGRID	2	Co-fractionation;Affinity Capture-MS
HSPA6	HSPA9	high-confidence	7.35241	5.53814e-13	2.17334e-09	8.66287	Not in BioGRID	0
NIP7	RPL8	high-confidence	7.35046	5.61829e-13	2.20008e-09	8.65756	Not in BioGRID	0
KDM2B	PCGF1	high-confidence	7.3396	6.08646e-13	2.37833e-09	8.62373	In BioGRID	8	Affinity Capture-MS;Affinity Capture-Western;Co-purification
ORMDL1/ORMDL2	SRP54	high-confidence	7.33447	6.32051e-13	2.3982e-09	8.62011	Not in BioGRID	0
DEGS1	ORMDL1/ORMDL2	high-confidence	7.33447	6.32051e-13	2.3982e-09	8.62011	Not in BioGRID	0
NTPCR	SRP54	high-confidence	7.33447	6.32051e-13	2.3982e-09	8.62011	Not in BioGRID	0
DEGS1	NTPCR	high-confidence	7.33447	6.32051e-13	2.3982e-09	8.62011	Not in BioGRID	0
MPDU1	ORMDL1/ORMDL2	high-confidence	7.33447	6.32051e-13	2.3982e-09	8.62011	Not in BioGRID	0
ORMDL1/ORMDL2	TSPYL1	high-confidence	7.33447	6.32051e-13	2.3982e-09	8.62011	Not in BioGRID	0
NTPCR	TSPO	high-confidence	7.33447	6.32051e-13	2.3982e-09	8.62011	Not in BioGRID	0
POLR2A	POLR2B	high-confidence	7.33591	6.25402e-13	2.3982e-09	8.62011	In BioGRID	3	Reconstituted Complex;Co-fractionation
NTPCR	TSPYL1	high-confidence	7.33447	6.32051e-13	2.3982e-09	8.62011	Not in BioGRID	0
EBP	ORMDL1/ORMDL2	high-confidence	7.33447	6.32051e-13	2.3982e-09	8.62011	Not in BioGRID	0
EBP	NTPCR	high-confidence	7.33447	6.32051e-13	2.3982e-09	8.62011	Not in BioGRID	0
SMARCA2	SMARCA4 (1)	high-confidence	7.33593	6.25286e-13	2.3982e-09	8.62011	In BioGRID	4	Co-fractionation;Affinity Capture-MS;Affinity Capture-Western
ORMDL1/ORMDL2	TSPO	high-confidence	7.33447	6.32051e-13	2.3982e-09	8.62011	Not in BioGRID	0
MPDU1	NTPCR	high-confidence	7.33447	6.32051e-13	2.3982e-09	8.62011	Not in BioGRID	0
HNRNPA0	HNRNPDL (1)	high-confidence	7.31784	7.14193e-13	2.70428e-09	8.56795	In BioGRID	1	Co-fractionation
HMG20A	PHF14	high-confidence	7.31628	7.22463e-13	2.72433e-09	8.56474	In BioGRID	2	Affinity Capture-MS
GATAD2A	GATAD2B	high-confidence	7.31637	7.21981e-13	2.72433e-09	8.56474	In BioGRID	1	Co-fractionation
BCL7C	SMARCC1	high-confidence	7.31506	7.28932e-13	2.74308e-09	8.56176	In BioGRID	3	Affinity Capture-MS;Co-fractionation
ACTL8	DNMT1 (1)	high-confidence	7.31236	7.43496e-13	2.79215e-09	8.55406	Not in BioGRID	0
POLR2A	POLR2I	high-confidence	7.30824	7.66339e-13	2.87206e-09	8.54181	In BioGRID	3	Reconstituted Complex;Co-fractionation
APTX (1)	POLB	high-confidence	7.30775	7.69063e-13	2.87638e-09	8.54115	In BioGRID	2	Affinity Capture-MS
EPC2	MRGBP	high-confidence	7.30646	7.76408e-13	2.89794e-09	8.53791	In BioGRID	2	Affinity Capture-MS
PNN	SAP18	high-confidence	7.30195	8.02494e-13	2.98922e-09	8.52444	In BioGRID	1	Affinity Capture-Western
TAF10	TAF5	high-confidence	7.29957	8.16616e-13	3.03565e-09	8.51775	In BioGRID	5	Co-purification;Affinity Capture-MS;Co-fractionation
ARID2	SMARCC2 (1)	high-confidence	7.29456	8.47064e-13	3.14246e-09	8.50273	In BioGRID	3	Affinity Capture-Western;Affinity Capture-MS
NOP2 (1)	RPL21	high-confidence	7.29305	8.56481e-13	3.17098e-09	8.49881	Not in BioGRID	0
EMSY	PHF12	high-confidence	7.28804	8.88484e-13	3.28283e-09	8.48375	In BioGRID	2	Affinity Capture-MS
CBX4	CBX8	high-confidence	7.28698	8.95365e-13	3.3016e-09	8.48128	In BioGRID	2	Affinity Capture-MS
GATAD1	KDM5A	high-confidence	7.28316	9.20725e-13	3.3883e-09	8.47002	In BioGRID	3	Affinity Capture-MS;Affinity Capture-Western
ACIN1 (1)	RNPS1	high-confidence	7.28192	9.29146e-13	3.39881e-09	8.46867	In BioGRID	3	Reconstituted Complex;Two-hybrid;Co-fractionation
SMARCA2	SMARCE1	high-confidence	7.28208	9.28039e-13	3.39881e-09	8.46867	In BioGRID	8	Co-purification;Affinity Capture-MS;Co-fractionation
EMSY	GATAD1	high-confidence	7.28209	9.27964e-13	3.39881e-09	8.46867	In BioGRID	3	Affinity Capture-MS;Affinity Capture-Western
ARNTL	TIMM13	high-confidence	7.28078	9.36869e-13	3.42023e-09	8.46594	Not in BioGRID	0
SMARCC1	SMARCD1	high-confidence	7.27893	9.49596e-13	3.45981e-09	8.46095	In BioGRID	7	Affinity Capture-Western;Affinity Capture-MS;Co-fractionation
ARID4B	SAP30	high-confidence	7.27296	9.91919e-13	3.60684e-09	8.44287	In BioGRID	2	Co-fractionation;Affinity Capture-MS
RPL13	RPL8	high-confidence	7.26953	1.01707e-12	3.69095e-09	8.43286	In BioGRID	1	Co-fractionation
RRP1B	USP36	high-confidence	7.26923	1.0193e-12	3.69174e-09	8.43277	Not in BioGRID	0
EP400 (1)	TRRAP	high-confidence	7.26439	1.0559e-12	3.81678e-09	8.4183	In BioGRID	3	Affinity Capture-Western;Affinity Capture-MS
BRPF1	KAT7 (1)	high-confidence	7.26369	1.06132e-12	3.8288e-09	8.41694	In BioGRID	1	Co-localization
MRGBP	TRRAP	high-confidence	7.2628	1.0682e-12	3.84605e-09	8.41499	In BioGRID	2	Affinity Capture-MS;Affinity Capture-Western
ACTB	YEATS4	high-confidence	7.25935	1.09536e-12	3.9361e-09	8.40493	Not in BioGRID	0
TAF4	TAF5	high-confidence	7.25665	1.11714e-12	4.0065e-09	8.39723	In BioGRID	2	Affinity Capture-Western;Co-fractionation
PHF5A	SF3B2	high-confidence	7.24706	1.19784e-12	4.28755e-09	8.36779	In BioGRID	1	Co-fractionation
SNRPD3	SNRPE	high-confidence	7.2445	1.22037e-12	4.35967e-09	8.36055	In BioGRID	3	Two-hybrid;Co-fractionation;Affinity Capture-MS
FOSL1	JUND	high-confidence	7.23788	1.28044e-12	4.56539e-09	8.34052	Not in BioGRID	0
SMARCA4 (1)	SMARCE1	high-confidence	7.23472	1.31016e-12	4.66226e-09	8.3314	In BioGRID	15	Co-purification;Affinity Capture-Western;Affinity Capture-MS;Co-fractionation
LYAR	NOP10	high-confidence	7.23148	1.34138e-12	4.76414e-09	8.32202	Not in BioGRID	0
NOLC1 (2)	NOLC1 (3)	high-confidence	7.22952	1.36062e-12	4.8231e-09	8.31667	Excluded
CD2BP2	SART1	high-confidence	7.22912	1.36457e-12	4.82777e-09	8.31625	In BioGRID	2	Co-fractionation;Affinity Capture-MS
ARID2	BCL7C	high-confidence	7.22528	1.4031e-12	4.95453e-09	8.305	In BioGRID	2	Affinity Capture-MS
DR1	KAT14 (1)	high-confidence	7.2203	1.4546e-12	5.12652e-09	8.29018	Not in BioGRID	0
HNRNPF	MATR3	high-confidence	7.21967	1.46129e-12	5.14019e-09	8.28902	In BioGRID	1	Affinity Capture-MS
EED	EPOP	high-confidence	7.21855	1.47319e-12	5.17212e-09	8.28633	In BioGRID	2	Affinity Capture-MS
AHNAK	TOR1AIP1 (1)	high-confidence	7.21125	1.55307e-12	5.44215e-09	8.26423	Not in BioGRID	0
ACT[A1,A2,C1,G2]	RUVBL1	high-confidence	7.20691	1.60269e-12	5.60531e-09	8.2514	Not in BioGRID	0
BCL7B	SMARCC1	high-confidence	7.20358	1.64168e-12	5.73074e-09	8.24179	Not in BioGRID	0
ING3	MBTD1	high-confidence	7.20279	1.65114e-12	5.75279e-09	8.24012	In BioGRID	1	Affinity Capture-MS;Affinity Capture-Western
PHF8 (2)	SPINDOC	high-confidence	7.20058	1.67773e-12	5.83435e-09	8.23401	Not in BioGRID	0
INO80B	YY1	high-confidence	7.1988	1.69942e-12	5.89857e-09	8.22925	In BioGRID	2	Affinity Capture-MS;Co-localization
RPS25	RPS3A	high-confidence	7.19665	1.72603e-12	5.9796e-09	8.22333	In BioGRID	3	Co-fractionation
LIG3 (1)	ZNF346	high-confidence	7.1952	1.74412e-12	6.0309e-09	8.21962	Not in BioGRID	0
BRD8 (1)	EPC2	high-confidence	7.19354	1.76511e-12	6.09197e-09	8.21524	Not in BioGRID	0
ARID4A	SUDS3	high-confidence	7.19222	1.78212e-12	6.13912e-09	8.21189	Not in BioGRID	0
RUVBL2	ZNHIT1	high-confidence	7.17575	2.00669e-12	6.89974e-09	8.16117	In BioGRID	2	Affinity Capture-MS
BRD3	BRD4	high-confidence	7.17455	2.02404e-12	6.94637e-09	8.15824	In BioGRID	2	Affinity Capture-MS;Co-fractionation
PABPN1 (1)	RBM8A	high-confidence	7.17382	2.03476e-12	6.97012e-09	8.15676	Not in BioGRID	0
PBRM1	SMARCA4 (1)	high-confidence	7.17329	2.04249e-12	6.98354e-09	8.15592	In BioGRID	3	Affinity Capture-Western;Affinity Capture-MS
PBRM1	SMARCC2 (1)	high-confidence	7.1696	2.0975e-12	7.15829e-09	8.14519	In BioGRID	5	Affinity Capture-Western;Affinity Capture-MS
INO80C	INO80E	high-confidence	7.16641	2.14611e-12	7.31056e-09	8.13605	In BioGRID	2	Affinity Capture-MS
KMT2A	MEN1	high-confidence	7.16465	2.17344e-12	7.38991e-09	8.13136	In BioGRID	7	Co-purification;Affinity Capture-Western;Co-localization;Reconstituted Complex
HNRNPDL (1)	HNRNPK	high-confidence	7.16417	2.18102e-12	7.40197e-09	8.13065	Not in BioGRID	0
RPA3	TOP3A	high-confidence	7.16387	2.18579e-12	7.40443e-09	8.13051	In BioGRID	1	Affinity Capture-MS
POLR2E	POLR2I	high-confidence	7.1632	2.19627e-12	7.42622e-09	8.12923	In BioGRID	3	Co-fractionation;Affinity Capture-MS
RMI1	RPA3	high-confidence	7.16141	2.22469e-12	7.50843e-09	8.12445	In BioGRID	1	Affinity Capture-MS
NAT10	NOP10	high-confidence	7.15923	2.2599e-12	7.61327e-09	8.11843	Not in BioGRID	0
ACTB	RUVBL1	high-confidence	7.15762	2.28612e-12	7.68748e-09	8.11422	In BioGRID	3	Affinity Capture-MS;Co-fractionation
SRSF1	SRSF6	high-confidence	7.15722	2.29271e-12	7.69551e-09	8.11376	In BioGRID	1	Co-fractionation
BRD8 (1)	EPC1	high-confidence	7.15056	2.4049e-12	8.05733e-09	8.09381	In BioGRID	1	Affinity Capture-MS;Affinity Capture-Western
ACTL6A	VPS72	high-confidence	7.14464	2.50936e-12	8.39194e-09	8.07614	In BioGRID	1	Affinity Capture-MS
JUN	JUND	high-confidence	7.14361	2.52778e-12	8.43816e-09	8.07375	In BioGRID	1	Affinity Capture-MS
ARID4A	ING1	high-confidence	7.1421	2.55535e-12	8.51467e-09	8.06983	Not in BioGRID	0
KDM5A	SIN3B	high-confidence	7.14136	2.56896e-12	8.5445e-09	8.06831	In BioGRID	2	Affinity Capture-Western;Affinity Capture-MS
EMD	LMNA (1)	high-confidence	7.1369	2.6524e-12	8.80605e-09	8.05522	In BioGRID	9	Two-hybrid;Affinity Capture-Western;Reconstituted Complex;Affinity Capture-MS;Proximity Label-MS
CBX2	PCGF2	high-confidence	7.13261	2.73515e-12	9.06435e-09	8.04266	In BioGRID	4	Affinity Capture-MS;Affinity Capture-Western
DMAP1	ZNHIT1	high-confidence	7.13193	2.74834e-12	9.09163e-09	8.04136	In BioGRID	1	Affinity Capture-MS
INO80	TFPT	high-confidence	7.12661	2.855e-12	9.42746e-09	8.02561	In BioGRID	2	Affinity Capture-MS
DDX23	PRPF19	high-confidence	7.12496	2.88887e-12	9.48801e-09	8.02282	Not in BioGRID	0
RPL13	RPL21	high-confidence	7.12518	2.88429e-12	9.48801e-09	8.02282	In BioGRID	3	Co-fractionation
PARP1	POLB	high-confidence	7.12543	2.87913e-12	9.48801e-09	8.02282	In BioGRID	4	Reconstituted Complex;Affinity Capture-Western;Affinity Capture-MS
RPS12	RPS16	high-confidence	7.12423	2.90395e-12	9.52045e-09	8.02134	In BioGRID	3	Co-fractionation
BCL7B	SMARCD1	high-confidence	7.11821	3.03177e-12	9.92177e-09	8.00341	In BioGRID	3	Affinity Capture-MS;Co-fractionation
RPS19	RPS3A	high-confidence	7.1166	3.06668e-12	1.00181e-08	7.99921	In BioGRID	3	Co-fractionation
ARID4B	SIN3A	high-confidence	7.11203	3.16855e-12	1.03325e-08	7.98579	In BioGRID	2	Affinity Capture-MS;Affinity Capture-Western;Co-fractionation
ANAPC10	ANAPC15	high-confidence	7.10922	3.23255e-12	1.05225e-08	7.97788	In BioGRID	2	Affinity Capture-MS
ACTR6	DMAP1	high-confidence	7.10807	3.25923e-12	1.05905e-08	7.97508	In BioGRID	2	Affinity Capture-MS
HMGN3 (1)	HMGN3 (2)	high-confidence	7.1069	3.28646e-12	1.06601e-08	7.97224	Excluded
DIDO1	TOX4	high-confidence	7.10618	3.30346e-12	1.06963e-08	7.97077	Not in BioGRID	0
FOXK1	FOXK2	high-confidence	7.10466	3.33938e-12	1.07935e-08	7.96684	In BioGRID	1	Affinity Capture-MS
ARID4B	ING2	high-confidence	7.102	3.40328e-12	1.09807e-08	7.95937	In BioGRID	2	Affinity Capture-MS
SIN3B	SINHCAF	high-confidence	7.09631	3.54412e-12	1.1415e-08	7.94252	In BioGRID	1	Affinity Capture-MS
ARID2	SMARCA2	high-confidence	7.09534	3.56877e-12	1.14742e-08	7.94028	Not in BioGRID	0
SINHCAF	SUDS3	high-confidence	7.08782	3.76493e-12	1.20837e-08	7.9178	In BioGRID	1	Affinity Capture-MS
EIF4A3	SRSF6	high-confidence	7.08598	3.81456e-12	1.22216e-08	7.91287	In BioGRID	1	Affinity Capture-MS
RPS19	RPS28	high-confidence	7.0832	3.89052e-12	1.24433e-08	7.90507	In BioGRID	2	Co-fractionation
ING3	TRRAP	high-confidence	7.08151	3.93753e-12	1.25717e-08	7.90061	In BioGRID	3	Affinity Capture-MS;Affinity Capture-Western
MED17	MED6	high-confidence	7.08089	3.95511e-12	1.26058e-08	7.89943	In BioGRID	1	Co-fractionation
TAF12	TAF4	high-confidence	7.07873	4.01617e-12	1.27782e-08	7.89353	In BioGRID	3	Far Western;Co-crystal Structure;Reconstituted Complex
MBNL3	NTPCR	high-confidence	7.07693	4.06796e-12	1.28982e-08	7.88947	Not in BioGRID	0
MBNL3	ORMDL1/ORMDL2	high-confidence	7.07693	4.06796e-12	1.28982e-08	7.88947	Not in BioGRID	0
TAF10	TAF9	high-confidence	7.0748	4.12991e-12	1.3072e-08	7.88366	In BioGRID	6	Affinity Capture-MS;Affinity Capture-Western;Co-fractionation
SRSF3	SRSF5	high-confidence	7.07199	4.213e-12	1.3312e-08	7.87576	In BioGRID	1	Affinity Capture-MS
BCLAF1 (1)	ERH	high-confidence	7.07096	4.24384e-12	1.33864e-08	7.87334	Not in BioGRID	0
CEBPA	CEBPD	high-confidence	7.0665	4.38024e-12	1.37929e-08	7.86034	Not in BioGRID	0
SAMD1	TREX1	high-confidence	7.06521	4.42053e-12	1.38959e-08	7.85711	Not in BioGRID	0
ATF2	JUND	high-confidence	7.05947	4.60403e-12	1.44479e-08	7.84019	In BioGRID	1	Affinity Capture-MS
RMI2	RPA3	high-confidence	7.05789	4.65602e-12	1.45861e-08	7.83606	Not in BioGRID	0
POLR2D	POLR2L	high-confidence	7.05405	4.78421e-12	1.49621e-08	7.82501	In BioGRID	3	Reconstituted Complex;Two-hybrid;Affinity Capture-MS
ACTR5	TFPT	high-confidence	7.05165	4.86638e-12	1.51932e-08	7.81835	In BioGRID	2	Affinity Capture-MS
RPL27A	RPL32	high-confidence	7.05026	4.91438e-12	1.53169e-08	7.81483	In BioGRID	1	Co-fractionation
SMARCC1	SMARCC2 (1)	high-confidence	7.0452	5.09339e-12	1.58479e-08	7.80003	In BioGRID	8	Affinity Capture-Western;Affinity Capture-MS;Co-fractionation
PRPF19	SART1	high-confidence	7.0417	5.22118e-12	1.6218e-08	7.79	In BioGRID	2	Co-fractionation
NTPCR	PUM2	high-confidence	7.03914	5.31626e-12	1.64576e-08	7.78363	Not in BioGRID	0
ORMDL1/ORMDL2	PUM2	high-confidence	7.03914	5.31626e-12	1.64576e-08	7.78363	Not in BioGRID	0
DPY30	RBBP5	high-confidence	7.03676	5.40652e-12	1.67087e-08	7.77706	In BioGRID	1	Affinity Capture-MS
TMPO (2)	TOR1AIP1 (1)	high-confidence	7.03536	5.46016e-12	1.68461e-08	7.7735	Not in BioGRID	0
THOC3	THOC7	high-confidence	7.0341	5.50897e-12	1.69681e-08	7.77037	In BioGRID	4	Co-fractionation;Affinity Capture-MS
BCAS2	SNRNP200	high-confidence	7.03177	5.60032e-12	1.72206e-08	7.76395	In BioGRID	1	Co-fractionation
EP400 (1)	MORF4L2	high-confidence	7.03111	5.62638e-12	1.72717e-08	7.76266	In BioGRID	3	Affinity Capture-MS
RBM14/RBM14-RBM4	YLPM1 (1)	high-confidence	7.03029	5.65898e-12	1.73427e-08	7.76088	Not in BioGRID	0
RMI2	RPA2	high-confidence	7.02884	5.7173e-12	1.74922e-08	7.75716	Not in BioGRID	0
BCAS2	PRPF6	high-confidence	7.0251	5.86992e-12	1.79292e-08	7.74644	Not in BioGRID	0
POLR2B	POLR2I	high-confidence	7.02426	5.90472e-12	1.80055e-08	7.74459	In BioGRID	2	Co-fractionation
TAF10	TAF2 (1)	high-confidence	7.02062	6.05819e-12	1.84428e-08	7.73417	In BioGRID	3	Affinity Capture-MS
PBRM1	SMARCA2	high-confidence	7.02026	6.07357e-12	1.8459e-08	7.73379	Not in BioGRID	0
NOP2 (1)	RPL32	high-confidence	7.0198	6.09357e-12	1.84891e-08	7.73308	Not in BioGRID	0
RAD23A	RAD23B	high-confidence	7.01945	6.10863e-12	1.85042e-08	7.73273	In BioGRID	2	Co-fractionation;Affinity Capture-Western
EPC2	MBTD1	high-confidence	7.01484	6.31006e-12	1.90828e-08	7.71936	In BioGRID	1	Affinity Capture-MS
BARD1	RAD18	high-confidence	7.01093	6.48589e-12	1.95822e-08	7.70814	Not in BioGRID	0
BRD8 (1)	EP400 (1)	high-confidence	7.00789	6.62606e-12	1.99725e-08	7.69957	In BioGRID	1	Affinity Capture-MS
ARGLU1	LUC7L2/FMC1-LUC7L2	high-confidence	7.0069	6.67238e-12	2.00791e-08	7.69726	Not in BioGRID	0
ATF3	HIST1H1[D,E]	high-confidence	7.00152	6.92968e-12	2.08192e-08	7.68154	Excluded
EBNA1BP2	RPL4	high-confidence	6.99979	7.01432e-12	2.1039e-08	7.67697	Not in BioGRID	0
ARID4B	SINHCAF	high-confidence	6.99378	7.3171e-12	2.19113e-08	7.65933	In BioGRID	1	Affinity Capture-MS
SGF29	ZZZ3	high-confidence	6.98857	7.5895e-12	2.26899e-08	7.64417	In BioGRID	4	Affinity Capture-MS
ASH2L	HCFC2	high-confidence	6.98268	7.90903e-12	2.3572e-08	7.6276	In BioGRID	3	Reconstituted Complex;Affinity Capture-MS
CDC73	CTR9	high-confidence	6.98266	7.91025e-12	2.3572e-08	7.6276	In BioGRID	13	Affinity Capture-MS;Affinity Capture-Western;Co-fractionation
ATF3	HIST1H1C	high-confidence	6.98231	7.92976e-12	2.35917e-08	7.62724	Excluded
LIN52	LIN54	high-confidence	6.98132	7.98491e-12	2.36789e-08	7.62564	In BioGRID	2	Affinity Capture-Western;Affinity Capture-MS
CETN2	PCGF1	high-confidence	6.98144	7.97848e-12	2.36789e-08	7.62564	Not in BioGRID	0
ARNTL	USF1	high-confidence	6.98076	8.01639e-12	2.37339e-08	7.62463	Not in BioGRID	0
HMGN1	HMGN3 (1)	high-confidence	6.97979	8.07118e-12	2.37809e-08	7.62377	Not in BioGRID	0
RPS16	RPS5	high-confidence	6.9802	8.04769e-12	2.37809e-08	7.62377	In BioGRID	3	Co-fractionation
BCLAF1 (1)	BCLAF1 (2)	high-confidence	6.97996	8.06143e-12	2.37809e-08	7.62377	Excluded
KAT5	MRGBP	high-confidence	6.97938	8.09418e-12	2.38103e-08	7.62323	In BioGRID	5	Affinity Capture-MS;Affinity Capture-Western
DPY30	ZFX/ZFY	high-confidence	6.9748	8.35796e-12	2.45469e-08	7.61	Not in BioGRID	0
POLR2H	POLR2L	high-confidence	6.97356	8.43101e-12	2.47218e-08	7.60692	In BioGRID	2	Reconstituted Complex;Co-fractionation
SUPT20H	TAF10	high-confidence	6.97209	8.51799e-12	2.4937e-08	7.60316	In BioGRID	2	Affinity Capture-MS;Affinity Capture-Western
FOSL1	JUNB	high-confidence	6.97098	8.5843e-12	2.5091e-08	7.60048	In BioGRID	2	Two-hybrid;FRET
BCL7C	SMARCA4 (1)	high-confidence	6.96931	8.68519e-12	2.53455e-08	7.5961	In BioGRID	3	Affinity Capture-MS;Co-fractionation
RPL14	RPL8	high-confidence	6.9687	8.72234e-12	2.5412e-08	7.59496	In BioGRID	2	Co-fractionation
INO80D	TFPT	high-confidence	6.96848	8.7357e-12	2.5412e-08	7.59496	In BioGRID	1	Affinity Capture-MS
NOP2 (1)	RPL14	high-confidence	6.96641	8.863e-12	2.57414e-08	7.58937	In BioGRID	2	Affinity Capture-MS
HSPA1A/HSPA1B	HSPA9	high-confidence	6.9602	9.25667e-12	2.68422e-08	7.57118	Not in BioGRID	0
CHD4	MTA2	high-confidence	6.95725	9.44925e-12	2.73574e-08	7.56293	In BioGRID	8	Affinity Capture-MS;Affinity Capture-Western;Co-fractionation
LUC7L2/FMC1-LUC7L2	PCBP1	high-confidence	6.957	9.46586e-12	2.73622e-08	7.56285	In BioGRID	1	Affinity Capture-MS
PHF5A	SF3A1	high-confidence	6.95421	9.65191e-12	2.78561e-08	7.55508	Not in BioGRID	0
ATAD5	NSD2	high-confidence	6.95236	9.777e-12	2.81727e-08	7.55017	Not in BioGRID	0
RPS16	RPS4X	high-confidence	6.9497	9.96065e-12	2.86569e-08	7.54277	In BioGRID	4	Reconstituted Complex;Co-fractionation
DDX46 (2)	NTPCR	high-confidence	6.94197	1.05119e-11	3.01482e-08	7.52074	Not in BioGRID	0
DDX46 (2)	ORMDL1/ORMDL2	high-confidence	6.94197	1.05119e-11	3.01482e-08	7.52074	Not in BioGRID	0
CDK2AP1	MBD2	high-confidence	6.9371	1.08746e-11	3.11127e-08	7.50706	In BioGRID	2	Affinity Capture-Western;Affinity Capture-MS
ELAVL1	RALY	high-confidence	6.937	1.08821e-11	3.11127e-08	7.50706	Not in BioGRID	0
NIP7	RPL21	high-confidence	6.93477	1.10526e-11	3.15509e-08	7.50099	Not in BioGRID	0
HNRNPA3	SYNCRIP	high-confidence	6.93445	1.10769e-11	3.15708e-08	7.50071	In BioGRID	1	Co-fractionation
EMSY	KDM5A	high-confidence	6.93246	1.12311e-11	3.19607e-08	7.49538	In BioGRID	1	Affinity Capture-MS;Affinity Capture-Western
DKC1	RRP1B	high-confidence	6.92757	1.16198e-11	3.30157e-08	7.48128	Not in BioGRID	0
BCL7C	SMARCA2	high-confidence	6.9273	1.16416e-11	3.30263e-08	7.48114	In BioGRID	2	Co-fractionation;Affinity Capture-MS
RIF1	TOP3A	high-confidence	6.9247	1.18539e-11	3.35767e-08	7.47396	Not in BioGRID	0
PBRM1	SMARCE1	high-confidence	6.91949	1.22914e-11	3.4762e-08	7.45889	In BioGRID	4	Affinity Capture-Western;Affinity Capture-MS
TAF4	TAF9B	high-confidence	6.91695	1.25101e-11	3.53261e-08	7.4519	In BioGRID	2	Co-fractionation
NOP58	RPL10A	high-confidence	6.91582	1.26086e-11	3.55496e-08	7.44916	Not in BioGRID	0
PRPF3	PRPF4	high-confidence	6.91432	1.27406e-11	3.58665e-08	7.44531	In BioGRID	7	Affinity Capture-MS;Two-hybrid;Co-fractionation
TAF10	TAF12	high-confidence	6.90609	1.34882e-11	3.7913e-08	7.42121	In BioGRID	2	Affinity Capture-MS
PCGF1	XPC	high-confidence	6.90551	1.35427e-11	3.80079e-08	7.42013	Not in BioGRID	0
MEN1	RBBP5	high-confidence	6.90522	1.35706e-11	3.80278e-08	7.4199	In BioGRID	3	Co-purification;Affinity Capture-Western;Affinity Capture-MS
ATF3	CEBPA	high-confidence	6.90499	1.35922e-11	3.80302e-08	7.41987	In BioGRID	1	FRET
MORF4L1	TRRAP	high-confidence	6.9004	1.40309e-11	3.91382e-08	7.4074	In BioGRID	6	Affinity Capture-MS;Co-fractionation
MECP2 (1)	MECP2 (2)	high-confidence	6.90057	1.40149e-11	3.91382e-08	7.4074	Excluded
MBTD1	MRGBP	high-confidence	6.89799	1.42668e-11	3.97356e-08	7.40082	In BioGRID	3	Affinity Capture-MS;Affinity Capture-Western
CTR9	LEO1	high-confidence	6.89699	1.43663e-11	3.98915e-08	7.39912	In BioGRID	9	Affinity Capture-Western;Affinity Capture-MS;Co-fractionation
INO80B	TFPT	high-confidence	6.89703	1.43619e-11	3.98915e-08	7.39912	In BioGRID	1	Affinity Capture-MS
DR1	KAT2A	high-confidence	6.89409	1.46572e-11	4.06377e-08	7.39107	In BioGRID	1	Affinity Capture-Western;Co-fractionation;Affinity Capture-MS
KAT7 (1)	MEAF6	high-confidence	6.89358	1.47099e-11	4.07223e-08	7.39017	In BioGRID	3	Affinity Capture-MS;Co-localization
HNRNPC (1)	SYNCRIP	high-confidence	6.88983	1.50961e-11	4.17283e-08	7.37957	Not in BioGRID	0
CBX3	MPHOSPH8	high-confidence	6.88945	1.51359e-11	4.17754e-08	7.37908	Not in BioGRID	0
ACIN1 (1)	SRRM2	high-confidence	6.88762	1.53288e-11	4.22441e-08	7.37423	In BioGRID	1	Co-fractionation
CEBPB	CEBPD	high-confidence	6.88599	1.55018e-11	4.2657e-08	7.37001	In BioGRID	1	Reconstituted Complex
PPHLN1 (1)	ZNF280D	high-confidence	6.8828	1.58478e-11	4.35435e-08	7.36108	Not in BioGRID	0
KDM2A	SKP1	high-confidence	6.88119	1.60247e-11	4.39637e-08	7.35691	In BioGRID	4	Affinity Capture-Western;Affinity Capture-MS;Co-crystal Structure
INO80C	TFPT	high-confidence	6.87715	1.64784e-11	4.5141e-08	7.34543	In BioGRID	1	Affinity Capture-MS
PRPF6	SNRNP200	high-confidence	6.87517	1.67048e-11	4.56927e-08	7.34015	In BioGRID	4	Two-hybrid;Affinity Capture-Western;Co-fractionation;Affinity Capture-MS
RPL12	RPL13	high-confidence	6.87463	1.67672e-11	4.57951e-08	7.33918	In BioGRID	2	Co-fractionation
SMARCC2 (1)	SMARCD1	high-confidence	6.87189	1.7087e-11	4.65992e-08	7.33162	In BioGRID	6	Affinity Capture-Western;Affinity Capture-MS;Co-fractionation
TADA2A	ZZZ3	high-confidence	6.87072	1.72258e-11	4.69079e-08	7.32875	In BioGRID	1	Affinity Capture-MS
PRPF6	SART1	high-confidence	6.86924	1.74021e-11	4.72474e-08	7.32562	In BioGRID	3	Two-hybrid;Affinity Capture-Western;Co-fractionation
ARID1A	DPF2	high-confidence	6.86933	1.73912e-11	4.72474e-08	7.32562	In BioGRID	3	Affinity Capture-MS;Co-fractionation
EPC1	TRRAP	high-confidence	6.86877	1.74595e-11	4.73333e-08	7.32483	In BioGRID	3	Affinity Capture-MS
ATF7	FOS	high-confidence	6.86762	1.75976e-11	4.75216e-08	7.32311	In BioGRID	3	Affinity Capture-MS
POLR2A	POLR2E	high-confidence	6.86759	1.76012e-11	4.75216e-08	7.32311	In BioGRID	5	Reconstituted Complex;Co-fractionation;Affinity Capture-MS
ATF2	FOSL2 (1)	high-confidence	6.86755	1.76068e-11	4.75216e-08	7.32311	In BioGRID	2	Affinity Capture-MS
NOP2 (2)	RPL12	high-confidence	6.86029	1.85092e-11	4.98839e-08	7.30204	Not in BioGRID	0
EMSY	SIN3B	high-confidence	6.85812	1.87884e-11	5.0562e-08	7.29618	In BioGRID	2	Affinity Capture-MS
H1F0	HIST1H1[D,E]	high-confidence	6.8576	1.88551e-11	5.06669e-08	7.29528	Excluded
BRMS1	BRMS1L	high-confidence	6.85703	1.89296e-11	5.07928e-08	7.2942	In BioGRID	1	Affinity Capture-MS
HCFC1 (1)	MEN1	high-confidence	6.85544	1.91373e-11	5.1275e-08	7.29009	In BioGRID	1	Co-purification
KAT14 (1)	ZZZ3	high-confidence	6.85346	1.94008e-11	5.19051e-08	7.28479	Not in BioGRID	0
NIP7	RPL4	high-confidence	6.852	1.95958e-11	5.23502e-08	7.28108	In BioGRID	1	Co-fractionation
KAT14 (1)	TADA2A	high-confidence	6.85063	1.97821e-11	5.27711e-08	7.2776	Not in BioGRID	0
HSPA8	HSPA9	high-confidence	6.8495	1.99368e-11	5.31064e-08	7.27485	In BioGRID	2	Co-fractionation;Affinity Capture-MS
ELAVL1	HNRNPL	high-confidence	6.84906	1.99966e-11	5.31886e-08	7.27418	In BioGRID	1	Affinity Capture-RNA
SNRNP200	SNRNP40	high-confidence	6.84843	2.00839e-11	5.33432e-08	7.27292	In BioGRID	6	Affinity Capture-MS;Two-hybrid;Co-fractionation
ATF2	JUNB	high-confidence	6.84745	2.02184e-11	5.36047e-08	7.2708	In BioGRID	1	Affinity Capture-MS
BCLAF1 (2)	THRAP3	high-confidence	6.84729	2.02408e-11	5.36047e-08	7.2708	In BioGRID	2	Co-fractionation;Affinity Capture-MS
CDC5L	PRPF4B	high-confidence	6.84658	2.03402e-11	5.37902e-08	7.2693	In BioGRID	1	Affinity Capture-MS
RPA2	TOP3A	high-confidence	6.84565	2.04708e-11	5.39798e-08	7.26777	In BioGRID	2	Affinity Capture-MS;Affinity Capture-Western
CBX8	PCGF2	high-confidence	6.84579	2.04504e-11	5.39798e-08	7.26777	In BioGRID	6	Affinity Capture-MS;Affinity Capture-Western;Reconstituted Complex
MYC	USF1	high-confidence	6.83636	2.18198e-11	5.74542e-08	7.24068	Not in BioGRID	0
MAFK	PAX6	high-confidence	6.83522	2.19898e-11	5.78189e-08	7.23793	Not in BioGRID	0
MXI1 (1)	MXI1 (2)	high-confidence	6.83253	2.23997e-11	5.88122e-08	7.23053	Excluded
RPL29	RPL32	high-confidence	6.82993	2.28025e-11	5.97842e-08	7.22341	In BioGRID	1	Co-fractionation
TAF1	TAF4	high-confidence	6.82821	2.30737e-11	6.03225e-08	7.21952	In BioGRID	4	Reconstituted Complex;Co-fractionation;Affinity Capture-Western
RPL32	RPL4	high-confidence	6.82831	2.30582e-11	6.03225e-08	7.21952	In BioGRID	2	Co-fractionation
RPL36	RPL4	high-confidence	6.82664	2.33239e-11	6.089e-08	7.21545	In BioGRID	2	Co-fractionation
BRD8 (2)	JAZF1	high-confidence	6.82522	2.35506e-11	6.13943e-08	7.21187	Not in BioGRID	0
EP400 (1)	EPC2	high-confidence	6.82444	2.36775e-11	6.16369e-08	7.21016	In BioGRID	1	Affinity Capture-MS
CEBPD	JUN	high-confidence	6.82423	2.3711e-11	6.16369e-08	7.21016	Not in BioGRID	0
HNRNPA3	HNRNPL	high-confidence	6.82397	2.37536e-11	6.16602e-08	7.21	In BioGRID	2	Co-fractionation;Affinity Capture-RNA
ATF2	ATF3	high-confidence	6.82374	2.37916e-11	6.16715e-08	7.20992	In BioGRID	2	Two-hybrid;FRET
BRMS1L	SIN3A	high-confidence	6.8168	2.49496e-11	6.4582e-08	7.18989	In BioGRID	1	Affinity Capture-MS;Affinity Capture-Western
RPL29	RPL4	high-confidence	6.81656	2.49899e-11	6.45949e-08	7.1898	In BioGRID	1	Co-fractionation
TASOR	ZNF280D	high-confidence	6.81572	2.51335e-11	6.48747e-08	7.18792	Not in BioGRID	0
PRPF4B	SNRNP200	high-confidence	6.81452	2.5342e-11	6.53208e-08	7.18495	In BioGRID	1	Affinity Capture-MS
UBTF (1)	UBTF (2)	high-confidence	6.81323	2.55666e-11	6.57149e-08	7.18234	Excluded
MBIP	ZZZ3	high-confidence	6.81332	2.55508e-11	6.57149e-08	7.18234	In BioGRID	2	Affinity Capture-MS
CTR9	PAF1	high-confidence	6.8128	2.56414e-11	6.5723e-08	7.18228	In BioGRID	9	Affinity Capture-Western;Affinity Capture-MS;Co-fractionation;Reconstituted Complex;Co-crystal Structure
SMARCA2	SMARCC2 (1)	high-confidence	6.81292	2.56204e-11	6.5723e-08	7.18228	In BioGRID	9	Co-purification;Affinity Capture-MS;Affinity Capture-Western;Co-fractionation
ACT[A1,A2,C1,G2]	DMAP1	high-confidence	6.81193	2.57934e-11	6.60201e-08	7.18032	In BioGRID	1	Affinity Capture-MS
ATF2	FOS	high-confidence	6.80974	2.61827e-11	6.69232e-08	7.17442	In BioGRID	7	Reconstituted Complex;FRET;Two-hybrid;Affinity Capture-MS
LGALS7/LGALS7B	PITX1	high-confidence	6.80832	2.64393e-11	6.72975e-08	7.172	Not in BioGRID	0
LGALS7/LGALS7B	SIRT6	high-confidence	6.80832	2.64393e-11	6.72975e-08	7.172	Not in BioGRID	0
RPS16	RPS18	high-confidence	6.80872	2.6367e-11	6.72975e-08	7.172	In BioGRID	2	Co-fractionation
SART1	SNRNP200	high-confidence	6.8069	2.66966e-11	6.78582e-08	7.1684	In BioGRID	2	Two-hybrid;Reconstituted Complex;Co-fractionation
BCL7B	SMARCA4 (1)	high-confidence	6.80659	2.67536e-11	6.79088e-08	7.16807	In BioGRID	1	Co-fractionation
ATF3	FOSL1	high-confidence	6.79909	2.81599e-11	7.13795e-08	7.14643	In BioGRID	1	FRET
NIP7	RPL29	high-confidence	6.79643	2.86741e-11	7.25826e-08	7.13917	Not in BioGRID	0
ACTB	DMAP1	high-confidence	6.79557	2.88433e-11	7.291e-08	7.13721	In BioGRID	1	Affinity Capture-MS
LIN54	LIN9	high-confidence	6.79435	2.90846e-11	7.34188e-08	7.13419	In BioGRID	3	Affinity Capture-Western;Affinity Capture-MS
MAFF	MAFK	high-confidence	6.79165	2.96253e-11	7.46807e-08	7.12679	Not in BioGRID	0
CHD4	MBD2	high-confidence	6.78993	2.99745e-11	7.54574e-08	7.1223	In BioGRID	1	Affinity Capture-MS
CBX5	PPHLN1 (1)	high-confidence	6.78921	3.01213e-11	7.57228e-08	7.12077	Not in BioGRID	0
BAP1	PAXIP1	high-confidence	6.7874	3.04959e-11	7.65596e-08	7.116	Not in BioGRID	0
RPS18	RPS19	high-confidence	6.78585	3.08199e-11	7.72672e-08	7.112	In BioGRID	1	Co-fractionation
ING1	SIN3A	high-confidence	6.78509	3.09799e-11	7.75622e-08	7.11035	In BioGRID	3	Affinity Capture-Western;Affinity Capture-MS
LYAR	RRP1B	high-confidence	6.7846	3.10823e-11	7.77123e-08	7.10951	Not in BioGRID	0
SINHCAF	TNRC18	high-confidence	6.7832	3.13806e-11	7.83512e-08	7.10595	In BioGRID	1	Affinity Capture-MS
TAF2 (1)	TAF4	high-confidence	6.7825	3.15305e-11	7.86183e-08	7.10448	Not in BioGRID	0
PARP2	SAMD1	high-confidence	6.78145	3.17565e-11	7.90744e-08	7.10196	Not in BioGRID	0
HMG20A	TCF20	high-confidence	6.77814	3.24807e-11	8.06584e-08	7.09335	In BioGRID	1	Affinity Capture-MS
EPC1	KAT5	high-confidence	6.7782	3.24682e-11	8.06584e-08	7.09335	In BioGRID	7	Affinity Capture-MS;Affinity Capture-Western;Negative Genetic
RPS11	RPS6	high-confidence	6.77734	3.26585e-11	8.09901e-08	7.09157	In BioGRID	2	Co-fractionation
E2F6	MGA (2)	high-confidence	6.77446	3.33039e-11	8.2479e-08	7.08366	In BioGRID	3	Affinity Capture-MS
BRD4	CCNT1	high-confidence	6.77399	3.34101e-11	8.26306e-08	7.08286	In BioGRID	6	Affinity Capture-MS;Affinity Capture-Western;Reconstituted Complex
BRD4	NSD2	high-confidence	6.77374	3.34678e-11	8.26616e-08	7.0827	In BioGRID	1	Affinity Capture-MS
NCOR1	TBL1XR1	high-confidence	6.77316	3.35995e-11	8.27637e-08	7.08216	In BioGRID	9	Affinity Capture-MS;Affinity Capture-Western;Reconstituted Complex;Positive Genetic
BCL7C	SMARCD1	high-confidence	6.77336	3.35551e-11	8.27637e-08	7.08216	In BioGRID	4	Affinity Capture-MS;Co-fractionation
BABAM1/AC010463.1	BRCC3	high-confidence	6.77102	3.40921e-11	8.38644e-08	7.07642	In BioGRID	8	Affinity Capture-MS;Affinity Capture-Western;Reconstituted Complex
NOP2 (1)	RPL36	high-confidence	6.76967	3.44058e-11	8.44297e-08	7.0735	Not in BioGRID	0
ABRAXAS1	UIMC1	high-confidence	6.76964	3.4414e-11	8.44297e-08	7.0735	In BioGRID	18	Affinity Capture-MS;Affinity Capture-Western;Reconstituted Complex;Co-localization
SMARCA4 (1)	SMARCC2 (1)	high-confidence	6.76743	3.49348e-11	8.54786e-08	7.06814	In BioGRID	14	Co-purification;Affinity Capture-Western;Affinity Capture-MS;Co-fractionation
INO80B	NFRKB	high-confidence	6.76747	3.49236e-11	8.54786e-08	7.06814	In BioGRID	2	Affinity Capture-MS
FBL	RPL29	high-confidence	6.76241	3.61446e-11	8.83208e-08	7.05394	Not in BioGRID	0
RCOR1 (1)	RREB1	high-confidence	6.76194	3.62621e-11	8.84899e-08	7.05311	Not in BioGRID	0
TAF6	TAF9B	high-confidence	6.76165	3.63332e-11	8.85456e-08	7.05283	In BioGRID	3	Affinity Capture-Western;Reconstituted Complex;FRET;Co-fractionation
CWF19L2	ZSCAN30	high-confidence	6.75914	3.69563e-11	8.99443e-08	7.04603	Not in BioGRID	0
TAF12	TAF6	high-confidence	6.7551	3.7984e-11	9.23229e-08	7.03469	In BioGRID	1	Two-hybrid
CDC5L	SNW1	high-confidence	6.75265	3.86202e-11	9.3745e-08	7.02805	In BioGRID	3	Affinity Capture-MS;Co-fractionation
RPS16	RPS27A	high-confidence	6.75188	3.88223e-11	9.4111e-08	7.02636	In BioGRID	1	Co-fractionation
ARID2	BRD7	high-confidence	6.75003	3.93113e-11	9.51704e-08	7.0215	In BioGRID	3	Affinity Capture-Western;Co-fractionation
CHD4	GATAD2B	high-confidence	6.74942	3.94736e-11	9.54374e-08	7.02028	In BioGRID	4	Affinity Capture-MS
HNRNPAB	HNRNPD	high-confidence	6.74831	3.97731e-11	9.60348e-08	7.01757	In BioGRID	2	Co-fractionation;Affinity Capture-MS
RPS16	RPS3A	high-confidence	6.74521	4.06158e-11	9.78771e-08	7.00932	In BioGRID	3	Co-fractionation
HNRNPAB	HNRNPU	high-confidence	6.74512	4.06429e-11	9.78771e-08	7.00932	In BioGRID	1	Affinity Capture-MS
HNRNPA2B1	HNRNPL	high-confidence	6.74303	4.12205e-11	9.91377e-08	7.00376	In BioGRID	4	Affinity Capture-Western;Co-fractionation;Reconstituted Complex;Affinity Capture-RNA
RBBP4	RBBP7	high-confidence	6.74159	4.16255e-11	9.99806e-08	7.00008	In BioGRID	7	Co-fractionation;Affinity Capture-MS;Negative Genetic
RMI1	RPA1	high-confidence	6.74117	4.17425e-11	1.0013e-07	6.99943	In BioGRID	1	Affinity Capture-MS
PHF12	SIN3B	high-confidence	6.74073	4.18669e-11	1.00298e-07	6.99871	In BioGRID	2	Affinity Capture-MS
DKC1	LYAR	high-confidence	6.73805	4.26334e-11	1.02e-07	6.9914	Not in BioGRID	0
FOSL2 (1)	JUN	high-confidence	6.73431	4.3725e-11	1.04476e-07	6.98098	In BioGRID	5	Two-hybrid;Affinity Capture-MS
NSD2	PWWP2B	high-confidence	6.73228	4.43314e-11	1.05787e-07	6.97557	Not in BioGRID	0
SRSF3	SRSF6	high-confidence	6.7314	4.45957e-11	1.06279e-07	6.97355	In BioGRID	2	Co-fractionation;Affinity Capture-MS
BCL7C	KPNA2	high-confidence	6.73069	4.48097e-11	1.0665e-07	6.97204	Not in BioGRID	0
ACIN1 (1)	ACIN1 (3)	high-confidence	6.7286	4.54472e-11	1.08027e-07	6.96647	Excluded
NIP7	NOP56	high-confidence	6.72813	4.55899e-11	1.08226e-07	6.96567	In BioGRID	1	Affinity Capture-MS
EPOP	EZH1	high-confidence	6.7235	4.70402e-11	1.11525e-07	6.95263	In BioGRID	1	Affinity Capture-MS
ATF3	FOSL2 (1)	high-confidence	6.72159	4.76493e-11	1.12823e-07	6.9476	Not in BioGRID	0
RMI2	WDR76	high-confidence	6.72094	4.78582e-11	1.13171e-07	6.94626	Not in BioGRID	0
SMARCA4 (1)	SMARCD1	high-confidence	6.71825	4.87343e-11	1.15094e-07	6.93895	In BioGRID	11	Affinity Capture-Western;Affinity Capture-MS;Co-fractionation
KPNA2	SMARCC2 (1)	high-confidence	6.71749	4.89841e-11	1.15239e-07	6.9384	In BioGRID	1	Affinity Capture-MS
POLR2C	POLR2D	high-confidence	6.71751	4.89795e-11	1.15239e-07	6.9384	In BioGRID	4	Reconstituted Complex;Co-fractionation;Affinity Capture-MS
RPS19	RPS5	high-confidence	6.71767	4.89244e-11	1.15239e-07	6.9384	In BioGRID	3	Co-fractionation
HMGN3 (2)	RCC1 (1)	high-confidence	6.71696	4.91596e-11	1.15503e-07	6.93741	Not in BioGRID	0
TAF3	TAF5	high-confidence	6.71382	5.02123e-11	1.17826e-07	6.92876	In BioGRID	1	Co-fractionation
LIN37	LIN52	high-confidence	6.70868	5.19805e-11	1.21819e-07	6.91429	In BioGRID	5	Affinity Capture-Western;Affinity Capture-MS
ARGLU1	LUC7L3	high-confidence	6.70566	5.30487e-11	1.24005e-07	6.90656	Not in BioGRID	0
RPL34	RPL4	high-confidence	6.70581	5.29957e-11	1.24005e-07	6.90656	In BioGRID	1	Co-fractionation
LUC7L	LUC7L2/FMC1-LUC7L2	high-confidence	6.70525	5.31971e-11	1.24193e-07	6.9059	In BioGRID	2	Affinity Capture-MS
SAP18	SRRT	high-confidence	6.70213	5.4324e-11	1.26663e-07	6.89735	In BioGRID	1	Co-fractionation
PHF10	SMARCC2 (2)	high-confidence	6.69748	5.60501e-11	1.30522e-07	6.88432	In BioGRID	3	Affinity Capture-MS;Co-fractionation
ARID2	SMARCD1	high-confidence	6.6956	5.67635e-11	1.32015e-07	6.87938	In BioGRID	4	Affinity Capture-Western;Affinity Capture-MS
RPS18	RPS3A	high-confidence	6.6929	5.78057e-11	1.34269e-07	6.87203	In BioGRID	2	Co-fractionation
EED	EZH1	high-confidence	6.69164	5.82947e-11	1.35233e-07	6.86892	In BioGRID	6	Affinity Capture-Western;Reconstituted Complex;Two-hybrid;Affinity Capture-MS
ASH2L	ZFX/ZFY	high-confidence	6.69021	5.88596e-11	1.36288e-07	6.86554	Not in BioGRID	0
MTA1	MTA2	high-confidence	6.69011	5.88982e-11	1.36288e-07	6.86554	In BioGRID	3	Affinity Capture-MS;Affinity Capture-Western;Co-fractionation
JDP2	JUND	high-confidence	6.68636	6.04011e-11	1.39589e-07	6.85515	In BioGRID	1	Affinity Capture-Western
SSB	WDR20	high-confidence	6.68327	6.16647e-11	1.4233e-07	6.8467	Not in BioGRID	0
CDC16	CDC23	high-confidence	6.68137	6.24574e-11	1.43979e-07	6.8417	In BioGRID	5	Co-fractionation;Affinity Capture-MS
ILF3	RALY	high-confidence	6.68051	6.28173e-11	1.44626e-07	6.83975	Not in BioGRID	0
ALDOA/AC093512.2	PKM	high-confidence	6.67605	6.47276e-11	1.45194e-07	6.83805	In BioGRID	1	Co-fractionation
ALDOA/AC093512.2	PGK1	high-confidence	6.67605	6.47276e-11	1.45194e-07	6.83805	In BioGRID	2	Co-fractionation
S100A11	S100A7	high-confidence	6.67605	6.47276e-11	1.45194e-07	6.83805	Not in BioGRID	0
ALDOA/AC093512.2	PPIA	high-confidence	6.67605	6.47276e-11	1.45194e-07	6.83805	Not in BioGRID	0
ALDOA/AC093512.2	PGAM1/PGAM2	high-confidence	6.67605	6.47276e-11	1.45194e-07	6.83805	In BioGRID	1	Co-fractionation
PGAM1/PGAM2	S100A7	high-confidence	6.67605	6.47276e-11	1.45194e-07	6.83805	Not in BioGRID	0
ALDOA/AC093512.2	S100A11	high-confidence	6.67605	6.47276e-11	1.45194e-07	6.83805	Not in BioGRID	0
PGAM1/PGAM2	PPIA	high-confidence	6.67605	6.47276e-11	1.45194e-07	6.83805	Not in BioGRID	0
PGAM1/PGAM2	PKM	high-confidence	6.67605	6.47276e-11	1.45194e-07	6.83805	Not in BioGRID	0
PGAM1/PGAM2	PGK1	high-confidence	6.67605	6.47276e-11	1.45194e-07	6.83805	Not in BioGRID	0
PPIA	S100A11	high-confidence	6.67605	6.47276e-11	1.45194e-07	6.83805	Not in BioGRID	0
PGK1	PKM	high-confidence	6.67605	6.47276e-11	1.45194e-07	6.83805	In BioGRID	1	Co-fractionation
PGK1	PPIA	high-confidence	6.67605	6.47276e-11	1.45194e-07	6.83805	Not in BioGRID	0
PPIA	S100A7	high-confidence	6.67605	6.47276e-11	1.45194e-07	6.83805	Not in BioGRID	0
PGK1	S100A11	high-confidence	6.67605	6.47276e-11	1.45194e-07	6.83805	Not in BioGRID	0
PGK1	S100A7	high-confidence	6.67605	6.47276e-11	1.45194e-07	6.83805	Not in BioGRID	0
PGAM1/PGAM2	S100A11	high-confidence	6.67605	6.47276e-11	1.45194e-07	6.83805	Not in BioGRID	0
PKM	PPIA	high-confidence	6.67605	6.47276e-11	1.45194e-07	6.83805	Not in BioGRID	0
ALDOA/AC093512.2	S100A7	high-confidence	6.67605	6.47276e-11	1.45194e-07	6.83805	Not in BioGRID	0
PKM	S100A11	high-confidence	6.67605	6.47276e-11	1.45194e-07	6.83805	Not in BioGRID	0
PKM	S100A7	high-confidence	6.67605	6.47276e-11	1.45194e-07	6.83805	Not in BioGRID	0
ANAPC1	RAD50	high-confidence	6.67496	6.51993e-11	1.46073e-07	6.83543	Not in BioGRID	0
FBL	RPL4	high-confidence	6.67464	6.53423e-11	1.46215e-07	6.83501	In BioGRID	1	Co-fractionation
RPS16	RPS25	high-confidence	6.66809	6.82727e-11	1.52586e-07	6.81649	In BioGRID	3	Co-fractionation
ARID4B	SAP130 (1)	high-confidence	6.66763	6.84815e-11	1.52866e-07	6.81569	In BioGRID	2	Affinity Capture-Western;Co-fractionation
HIGD1A	RPF2	high-confidence	6.66685	6.88398e-11	1.53479e-07	6.81395	Not in BioGRID	0
NIP7	RPL28	high-confidence	6.66594	6.92601e-11	1.54228e-07	6.81184	Not in BioGRID	0
KPNA2	SMARCA4 (1)	high-confidence	6.66297	7.06502e-11	1.57133e-07	6.80373	In BioGRID	1	Affinity Capture-MS
APTX (1)	SAMD1	high-confidence	6.66059	7.17858e-11	1.59465e-07	6.79733	Not in BioGRID	0
MED21	MED29	high-confidence	6.65668	7.36881e-11	1.63493e-07	6.7865	In BioGRID	4	Affinity Capture-MS;Reconstituted Complex;Co-fractionation
MYC	TIMM13	high-confidence	6.65401	7.50127e-11	1.6623e-07	6.77929	Not in BioGRID	0
FOSL2 (1)	TFAM	high-confidence	6.65168	7.61915e-11	1.68467e-07	6.77348	Not in BioGRID	0
ATF7	CEBPD	high-confidence	6.65165	7.62061e-11	1.68467e-07	6.77348	Not in BioGRID	0
ELAVL1	HNRNPC (1)	high-confidence	6.65118	7.64448e-11	1.68792e-07	6.77265	In BioGRID	1	Affinity Capture-RNA
KAT14 (1)	YEATS2	high-confidence	6.65031	7.68898e-11	1.6957e-07	6.77065	In BioGRID	1	Affinity Capture-MS
ACIN1 (2)	ACIN1 (3)	high-confidence	6.64914	7.74931e-11	1.70695e-07	6.76778	Excluded
ACTL6A	SRCAP	high-confidence	6.647	7.86057e-11	1.72938e-07	6.76211	Not in BioGRID	0
CEBPZ	USP36	high-confidence	6.64593	7.91688e-11	1.73968e-07	6.75953	Not in BioGRID	0
INO80D	TBRG1	high-confidence	6.64551	7.93927e-11	1.74251e-07	6.75882	Not in BioGRID	0
PHC3	RNF2	high-confidence	6.64156	8.15139e-11	1.78508e-07	6.74834	In BioGRID	4	Affinity Capture-MS
BRMS1L	SAP130 (1)	high-confidence	6.64153	8.1527e-11	1.78508e-07	6.74834	Not in BioGRID	0
RPL10A	RPL13	high-confidence	6.64107	8.17784e-11	1.78844e-07	6.74752	In BioGRID	2	Co-fractionation
ARID4A	SAP30L	high-confidence	6.64087	8.18872e-11	1.78869e-07	6.74747	Not in BioGRID	0
LIN37	LIN9	high-confidence	6.63436	8.55204e-11	1.86583e-07	6.72913	In BioGRID	5	Affinity Capture-Western;Affinity Capture-MS
RPL4	RPL7A	high-confidence	6.63344	8.60443e-11	1.87502e-07	6.72699	In BioGRID	2	Co-fractionation
TAF10	TAF3	high-confidence	6.63249	8.65908e-11	1.88469e-07	6.72476	In BioGRID	3	Affinity Capture-MS;Affinity Capture-Western;Reconstituted Complex;Co-localization
HCFC2	MEN1	high-confidence	6.63174	8.70246e-11	1.89189e-07	6.72311	In BioGRID	1	Co-purification
LYAR	NOP2 (1)	high-confidence	6.63013	8.79663e-11	1.91009e-07	6.71895	Not in BioGRID	0
EIF4A3	RBM8A	high-confidence	6.6279	8.92812e-11	1.93635e-07	6.71302	In BioGRID	4	Affinity Capture-MS;Affinity Capture-Western;Co-fractionation
NAT10	RRP1B	high-confidence	6.62751	8.95135e-11	1.93909e-07	6.7124	Not in BioGRID	0
RPL11	RPL7	high-confidence	6.6273	8.96384e-11	1.93951e-07	6.71231	In BioGRID	2	Co-fractionation
TAF12	TAF5	high-confidence	6.62581	9.05309e-11	1.95651e-07	6.70852	In BioGRID	1	Affinity Capture-Western
HMGN1	RCC1 (1)	high-confidence	6.62065	9.36885e-11	2.02236e-07	6.69414	Not in BioGRID	0
FAAP24	TOP3A	high-confidence	6.62019	9.39756e-11	2.02617e-07	6.69332	Not in BioGRID	0
DR1	YEATS2	high-confidence	6.61738	9.57499e-11	2.062e-07	6.68571	In BioGRID	2	Affinity Capture-MS;Affinity Capture-Western;Co-fractionation;Reconstituted Complex
EZH1	PHF19	high-confidence	6.61702	9.59779e-11	2.06449e-07	6.68519	In BioGRID	2	Affinity Capture-MS
ING1	SINHCAF	high-confidence	6.6159	9.66955e-11	2.07748e-07	6.68246	In BioGRID	1	Affinity Capture-MS
KPNA2	SMARCC1	high-confidence	6.6147	9.7469e-11	2.09165e-07	6.67951	Not in BioGRID	0
BCAS2	SART1	high-confidence	6.61253	9.88861e-11	2.11958e-07	6.67375	Not in BioGRID	0
RALY	SYNCRIP	high-confidence	6.61086	9.9989e-11	2.14072e-07	6.66944	In BioGRID	1	Co-fractionation
NOP2 (1)	RPL29	high-confidence	6.60991	1.0062e-10	2.14976e-07	6.66761	Not in BioGRID	0
NFRKB	UCHL5	high-confidence	6.60987	1.00646e-10	2.14976e-07	6.66761	In BioGRID	9	Affinity Capture-MS;Two-hybrid;Reconstituted Complex;Co-crystal Structure;Co-purification;Affinity Capture-Western
RIF1	RMI2	high-confidence	6.60912	1.01146e-10	2.15793e-07	6.66596	Not in BioGRID	0
BRD8 (1)	MBTD1	high-confidence	6.60648	1.02938e-10	2.1936e-07	6.65884	In BioGRID	1	Affinity Capture-MS;Affinity Capture-Western
BRD8 (1)	KAT5	high-confidence	6.6042	1.04506e-10	2.22234e-07	6.65319	In BioGRID	5	Affinity Capture-MS;Affinity Capture-Western
C17orf49	TAF5	high-confidence	6.60415	1.04541e-10	2.22234e-07	6.65319	Not in BioGRID	0
PABPN1 (1)	SRSF6	high-confidence	6.60399	1.0465e-10	2.22234e-07	6.65319	Not in BioGRID	0
ACTR5	INO80C	high-confidence	6.60324	1.05172e-10	2.23083e-07	6.65153	In BioGRID	2	Affinity Capture-MS
EWSR1 (1)	TAF15	high-confidence	6.6011	1.06677e-10	2.25493e-07	6.64687	Not in BioGRID	0
ASH2L	KMT2B	high-confidence	6.60119	1.06608e-10	2.25493e-07	6.64687	In BioGRID	4	Affinity Capture-Western;Affinity Capture-MS;Reconstituted Complex
INO80C	NFRKB	high-confidence	6.60122	1.06587e-10	2.25493e-07	6.64687	In BioGRID	1	Affinity Capture-MS
ARID4A	BRMS1	high-confidence	6.60077	1.06907e-10	2.25719e-07	6.64643	In BioGRID	3	Affinity Capture-Western;Two-hybrid
ING2	SIN3B	high-confidence	6.59694	1.09657e-10	2.31259e-07	6.6359	In BioGRID	1	Affinity Capture-MS
NOP2 (1)	RPL35A	high-confidence	6.59655	1.09937e-10	2.31583e-07	6.63529	Not in BioGRID	0
NOP2 (1)	RPL7A	high-confidence	6.59607	1.10292e-10	2.32064e-07	6.63439	Not in BioGRID	0
ARID2	BCL7B	high-confidence	6.59555	1.10674e-10	2.326e-07	6.63339	Not in BioGRID	0
POLR2D	POLR2H	high-confidence	6.59131	1.1382e-10	2.38938e-07	6.62171	In BioGRID	1	Reconstituted Complex
ING3	MORF4L2	high-confidence	6.58594	1.17936e-10	2.47295e-07	6.60678	In BioGRID	1	Affinity Capture-MS
FUS	RBM14/RBM14-RBM4	high-confidence	6.58483	1.18809e-10	2.48841e-07	6.60408	Not in BioGRID	0
ARNTL	MYC	high-confidence	6.57991	1.22736e-10	2.56773e-07	6.59045	Not in BioGRID	0
APTX (1)	TREX1	high-confidence	6.57522	1.26597e-10	2.64549e-07	6.57749	Not in BioGRID	0
RPL36	RPL8	high-confidence	6.57271	1.28715e-10	2.68668e-07	6.57078	In BioGRID	2	Co-fractionation
SMARCC2 (1)	SMARCD2	high-confidence	6.57226	1.29098e-10	2.6916e-07	6.56999	In BioGRID	4	Affinity Capture-MS;Co-fractionation
KAT2A	SGF29	high-confidence	6.57145	1.29784e-10	2.70284e-07	6.56818	In BioGRID	6	Affinity Capture-Western;Affinity Capture-MS
FAAP24	RMI1	high-confidence	6.5707	1.3043e-10	2.7132e-07	6.56652	Not in BioGRID	0
NOP56	RRP1B	high-confidence	6.56942	1.31534e-10	2.73306e-07	6.56335	Not in BioGRID	0
HIST1H1C	JUNB	high-confidence	6.56892	1.31974e-10	2.7391e-07	6.56239	Excluded
MBIP	TADA2A	high-confidence	6.56855	1.32297e-10	2.74269e-07	6.56182	In BioGRID	3	Affinity Capture-Western;Affinity Capture-MS
GATAD1	SIN3B	high-confidence	6.56688	1.33757e-10	2.76984e-07	6.55755	In BioGRID	3	Affinity Capture-MS
KAT5	MBTD1	high-confidence	6.56064	1.39371e-10	2.88284e-07	6.54018	In BioGRID	3	Affinity Capture-MS;Affinity Capture-Western
RBM14/RBM14-RBM4	ZNF638	high-confidence	6.55874	1.41129e-10	2.91591e-07	6.53523	Not in BioGRID	0
ATF7	MAFK	high-confidence	6.55475	1.44884e-10	2.99012e-07	6.52431	Not in BioGRID	0
NOP2 (1)	RRP1B	high-confidence	6.55444	1.45182e-10	2.99041e-07	6.52427	Not in BioGRID	0
HIST1H1C	ZBTB17	high-confidence	6.5544	1.45225e-10	2.99041e-07	6.52427	Excluded
FAAP24	RMI2	high-confidence	6.5533	1.4628e-10	3.00876e-07	6.52161	Not in BioGRID	0
ARID2	SMARCA4 (1)	high-confidence	6.55223	1.4731e-10	3.02656e-07	6.51905	In BioGRID	2	Affinity Capture-Western;Affinity Capture-MS
XRCC1 (1)	ZNF346	high-confidence	6.55109	1.48421e-10	3.04256e-07	6.51676	Not in BioGRID	0
BCL7B	SMARCC2 (1)	high-confidence	6.55115	1.48362e-10	3.04256e-07	6.51676	In BioGRID	1	Affinity Capture-MS
RPL12	RPL32	high-confidence	6.55005	1.49436e-10	3.05851e-07	6.51449	In BioGRID	1	Co-fractionation
TAF15	ZNF638	high-confidence	6.54996	1.49533e-10	3.05851e-07	6.51449	Not in BioGRID	0
BAP1	KDM6A	high-confidence	6.54675	1.52716e-10	3.12014e-07	6.50583	Not in BioGRID	0
ELAVL1	SYNCRIP	high-confidence	6.54572	1.53757e-10	3.1379e-07	6.50336	Not in BioGRID	0
CDC26	TRIP12 (1)	high-confidence	6.54543	1.54049e-10	3.13844e-07	6.50329	Not in BioGRID	0
DR1	ZZZ3	high-confidence	6.54535	1.54126e-10	3.13844e-07	6.50329	Not in BioGRID	0
ACTB	MLLT1	high-confidence	6.5438	1.55707e-10	3.16713e-07	6.49933	Not in BioGRID	0
ADAR	ELAVL1	high-confidence	6.54144	1.58138e-10	3.21157e-07	6.49328	In BioGRID	1	Affinity Capture-RNA
TAF5	TAF9B	high-confidence	6.54134	1.58243e-10	3.21157e-07	6.49328	In BioGRID	2	Affinity Capture-Western;Reconstituted Complex;Co-fractionation
SMARCA2	SMARCD1	high-confidence	6.5409	1.58708e-10	3.21744e-07	6.49249	In BioGRID	8	Affinity Capture-MS;Affinity Capture-Western;Co-fractionation
RIF1	RMI1	high-confidence	6.53896	1.60736e-10	3.25496e-07	6.48745	Not in BioGRID	0
BCAS2	EFTUD2	high-confidence	6.53729	1.62509e-10	3.28724e-07	6.48317	In BioGRID	2	Co-fractionation;Affinity Capture-MS
SLF1	SLF2	high-confidence	6.53371	1.66371e-10	3.36163e-07	6.47345	In BioGRID	1	Affinity Capture-MS
PRPF3	SART1	high-confidence	6.53059	1.69817e-10	3.4275e-07	6.46502	In BioGRID	5	Affinity Capture-Western;Two-hybrid;Co-fractionation;Affinity Capture-MS
RPL10A	RPL35A	high-confidence	6.52953	1.71006e-10	3.44769e-07	6.46247	In BioGRID	1	Co-fractionation
EPC1	MRGBP	high-confidence	6.52691	1.73965e-10	3.5035e-07	6.4555	In BioGRID	4	Affinity Capture-MS
ING1	SAP30	high-confidence	6.52545	1.75632e-10	3.53317e-07	6.45184	In BioGRID	4	Affinity Capture-MS;Affinity Capture-Western;Reconstituted Complex
HNRNPA3	HNRNPK	high-confidence	6.52506	1.76082e-10	3.53835e-07	6.4512	In BioGRID	1	Co-fractionation
RMI2	RPA1	high-confidence	6.52288	1.78619e-10	3.5854e-07	6.44546	Not in BioGRID	0
CDC5L	EFTUD2	high-confidence	6.52078	1.81089e-10	3.63101e-07	6.43997	In BioGRID	4	Co-fractionation;Affinity Capture-MS
DDB1	DDB2	high-confidence	6.51958	1.82525e-10	3.6558e-07	6.43702	In BioGRID	28	Affinity Capture-Western;Reconstituted Complex;Affinity Capture-MS;Co-crystal Structure;Co-purification;Co-localization
BRD3	CCNT1	high-confidence	6.5176	1.84903e-10	3.69939e-07	6.43187	Not in BioGRID	0
BAZ2B	SMARCD2	high-confidence	6.51588	1.86995e-10	3.73716e-07	6.42746	Not in BioGRID	0
HADHA	HADHB	high-confidence	6.51487	1.88233e-10	3.75781e-07	6.42507	In BioGRID	3	Co-fractionation;Affinity Capture-MS
RPL32	RPL6	high-confidence	6.51354	1.89885e-10	3.78667e-07	6.42174	In BioGRID	1	Co-fractionation
HDAC3	TBL1XR1	high-confidence	6.50954	1.94915e-10	3.88274e-07	6.41086	In BioGRID	6	Affinity Capture-MS;Affinity Capture-Western
HNRNPL	RALY	high-confidence	6.50803	1.96845e-10	3.91692e-07	6.40706	In BioGRID	1	Affinity Capture-RNA
BARD1	SLF2	high-confidence	6.50638	1.98976e-10	3.95504e-07	6.40285	Not in BioGRID	0
MECP2 (1)	USF1	high-confidence	6.50506	2.007e-10	3.98498e-07	6.39957	Not in BioGRID	0
SF3B2	SNW1	high-confidence	6.50408	2.02001e-10	4.00647e-07	6.39724	In BioGRID	1	Affinity Capture-MS
DR1	TADA3	high-confidence	6.50269	2.03831e-10	4.0384e-07	6.39379	In BioGRID	3	Affinity Capture-Western;Affinity Capture-MS
KAT2A	YEATS2	high-confidence	6.50104	2.06044e-10	4.07783e-07	6.38957	In BioGRID	1	Affinity Capture-MS;Affinity Capture-Western;Co-fractionation
BRMS1	SINHCAF	high-confidence	6.50051	2.0676e-10	4.08759e-07	6.38853	In BioGRID	1	Affinity Capture-MS
HNRNPA1	HNRNPR	high-confidence	6.49682	2.11802e-10	4.17376e-07	6.37947	In BioGRID	7	Affinity Capture-MS;Co-fractionation
ACTL8	UHRF1	high-confidence	6.49693	2.11654e-10	4.17376e-07	6.37947	Not in BioGRID	0
KNOP1	RRP1B	high-confidence	6.49695	2.11616e-10	4.17376e-07	6.37947	Not in BioGRID	0
BCLAF1 (1)	SNW1	high-confidence	6.49491	2.14456e-10	4.22152e-07	6.37453	Not in BioGRID	0
ATF2	GATA2	high-confidence	6.4942	2.15456e-10	4.23666e-07	6.37298	Not in BioGRID	0
SF3A3	SF3B2	high-confidence	6.49073	2.20387e-10	4.32897e-07	6.36362	Not in BioGRID	0
FOSL2 (1)	JDP2	high-confidence	6.49007	2.21327e-10	4.34279e-07	6.36223	Not in BioGRID	0
PRPF4B	PRPF6	high-confidence	6.48894	2.22967e-10	4.37028e-07	6.35949	In BioGRID	1	Affinity Capture-MS
CBX4	PHC2	high-confidence	6.48841	2.23745e-10	4.38084e-07	6.35844	In BioGRID	4	Affinity Capture-MS;Affinity Capture-Western
ANAPC10	RAD50	high-confidence	6.48503	2.28729e-10	4.47366e-07	6.34934	Not in BioGRID	0
HNRNPC (1)	HNRNPL	high-confidence	6.48444	2.29603e-10	4.48596e-07	6.34814	In BioGRID	1	Affinity Capture-RNA
FOS	JUND	high-confidence	6.48421	2.29948e-10	4.48792e-07	6.34795	In BioGRID	6	Affinity Capture-Western;Reconstituted Complex;Affinity Capture-MS
SRP14	SRP9	high-confidence	6.48392	2.30379e-10	4.49154e-07	6.34761	In BioGRID	6	Co-crystal Structure;Reconstituted Complex;Co-fractionation;Affinity Capture-Western;Affinity Capture-MS
LYAR	NOP58	high-confidence	6.48186	2.33487e-10	4.54731e-07	6.34225	Not in BioGRID	0
ACIN1 (2)	PNN	high-confidence	6.48077	2.35157e-10	4.57497e-07	6.33961	In BioGRID	1	Affinity Capture-MS
KMT2A	RBBP5	high-confidence	6.48051	2.35559e-10	4.57792e-07	6.33933	In BioGRID	8	Affinity Capture-Western;Co-purification;Co-localization;Reconstituted Complex
ATF1	MECP2 (1)	high-confidence	6.47929	2.37437e-10	4.60954e-07	6.33634	Not in BioGRID	0
TAF4	TAF6	high-confidence	6.47908	2.37756e-10	4.61085e-07	6.33622	In BioGRID	2	Co-fractionation
EIF4A3	PABPN1 (1)	high-confidence	6.47867	2.38393e-10	4.61831e-07	6.33552	Not in BioGRID	0
RPL11	RPL21	high-confidence	6.47815	2.39204e-10	4.62913e-07	6.3345	In BioGRID	2	Co-fractionation
PHC2	RING1	high-confidence	6.47717	2.40723e-10	4.65361e-07	6.33221	In BioGRID	3	Affinity Capture-Western;Affinity Capture-MS
KDM2A	VPS72	high-confidence	6.47374	2.46155e-10	4.75361e-07	6.32298	Not in BioGRID	0
PCGF1	RAD23B	high-confidence	6.47287	2.47558e-10	4.77567e-07	6.32097	Not in BioGRID	0
ZMYND8 (1)	ZNF687	high-confidence	6.47132	2.50071e-10	4.81907e-07	6.31704	In BioGRID	1	Affinity Capture-MS
RPL28	RPL4	high-confidence	6.46969	2.5272e-10	4.8548e-07	6.31383	In BioGRID	1	Affinity Capture-MS
SF3A1	SF3B1	high-confidence	6.46983	2.52491e-10	4.8548e-07	6.31383	In BioGRID	2	Co-fractionation
CHD6	SINHCAF	high-confidence	6.47001	2.52209e-10	4.8548e-07	6.31383	Not in BioGRID	0
DPF2	SMARCC2 (2)	high-confidence	6.46933	2.53317e-10	4.86119e-07	6.31326	In BioGRID	5	Affinity Capture-MS;Co-fractionation;Affinity Capture-Western
BRMS1L	SINHCAF	high-confidence	6.46774	2.55956e-10	4.90156e-07	6.30967	In BioGRID	1	Affinity Capture-MS
ATF3	JUN	high-confidence	6.46786	2.55748e-10	4.90156e-07	6.30967	In BioGRID	7	Affinity Capture-Western;Reconstituted Complex;FRET;Affinity Capture-MS
BPTF (2)	PHF8 (1)	high-confidence	6.46745	2.56429e-10	4.9055e-07	6.30932	Not in BioGRID	0
FOSL1	JDP2	high-confidence	6.46683	2.57467e-10	4.91889e-07	6.30813	Not in BioGRID	0
ELMSAN1	MSL2	high-confidence	6.46671	2.57666e-10	4.91889e-07	6.30813	Not in BioGRID	0
PNN	RBM8A	high-confidence	6.46603	2.58809e-10	4.93556e-07	6.30666	Not in BioGRID	0
ARID2	KPNA2	high-confidence	6.46453	2.6134e-10	4.97865e-07	6.30289	Not in BioGRID	0
KMT2B	RBBP5	high-confidence	6.46056	2.68158e-10	5.10323e-07	6.29215	In BioGRID	3	Affinity Capture-Western;Reconstituted Complex
EBNA1BP2	RPL36	high-confidence	6.45746	2.7362e-10	5.20178e-07	6.28385	Not in BioGRID	0
CD2BP2	DDX23	high-confidence	6.4561	2.76037e-10	5.24229e-07	6.28048	In BioGRID	5	Affinity Capture-MS;Co-fractionation
MPHOSPH8	PPHLN1 (1)	high-confidence	6.45583	2.76518e-10	5.24599e-07	6.28017	In BioGRID	1	Affinity Capture-MS
DDX3X (1)	RBM14/RBM14-RBM4	high-confidence	6.45556	2.77001e-10	5.24972e-07	6.27986	Not in BioGRID	0
PHF5A	SF3A3	high-confidence	6.45498	2.78045e-10	5.26406e-07	6.27868	Not in BioGRID	0
CHTOP	TRA2A	high-confidence	6.45154	2.84319e-10	5.37728e-07	6.26944	Not in BioGRID	0
BRPF1	BRPF3	high-confidence	6.4504	2.86436e-10	5.41173e-07	6.26666	Not in BioGRID	0
LRIF1	POGZ	q ≤ 0.0001	6.44909	2.8886e-10	5.45192e-07	6.26345	Not in BioGRID	0
PRPF19	SNRNP40	q ≤ 0.0001	6.44874	2.8953e-10	5.45893e-07	6.26289	Not in BioGRID	0
BAZ1B	SMARCA5	q ≤ 0.0001	6.44816	2.90618e-10	5.47382e-07	6.26171	In BioGRID	4	Affinity Capture-Western;Co-fractionation;Affinity Capture-MS
RAD23A	XPC	q ≤ 0.0001	6.44572	2.95236e-10	5.5551e-07	6.25531	In BioGRID	3	Two-hybrid;Reconstituted Complex;Co-fractionation;Affinity Capture-Western
APTX (1)	APTX (2)	q ≤ 0.0001	6.44553	2.95609e-10	5.5564e-07	6.25521	Excluded
AHCTF1	MDC1	q ≤ 0.0001	6.44351	2.99498e-10	5.62373e-07	6.24998	Not in BioGRID	0
TAF2 (1)	TAF9	q ≤ 0.0001	6.44324	3.00013e-10	5.62765e-07	6.24967	In BioGRID	3	Affinity Capture-Western;Co-fractionation
MED10	MED17	q ≤ 0.0001	6.44155	3.03314e-10	5.68375e-07	6.24537	In BioGRID	8	Affinity Capture-MS;Affinity Capture-Western;Co-fractionation
MAFK	USF1	q ≤ 0.0001	6.44112	3.04161e-10	5.69379e-07	6.2446	Not in BioGRID	0
DDX23	SNRNP40	q ≤ 0.0001	6.43868	3.08994e-10	5.77836e-07	6.2382	In BioGRID	2	Affinity Capture-MS
POLR2B	POLR2H	q ≤ 0.0001	6.43819	3.09989e-10	5.79106e-07	6.23724	In BioGRID	3	Reconstituted Complex;Affinity Capture-MS;Co-fractionation
SFN	SMARCC2 (1)	q ≤ 0.0001	6.43739	3.116e-10	5.80932e-07	6.23587	Not in BioGRID	0
RPL6	RPL8	q ≤ 0.0001	6.4375	3.11372e-10	5.80932e-07	6.23587	In BioGRID	3	Co-fractionation;Affinity Capture-MS
ACIN1 (2)	SRRM2	q ≤ 0.0001	6.43578	3.14846e-10	5.86387e-07	6.23182	In BioGRID	1	Co-fractionation
ABRAXAS1	RAD18	q ≤ 0.0001	6.43539	3.15656e-10	5.87298e-07	6.23114	Not in BioGRID	0
TADA2B	TAF6L	q ≤ 0.0001	6.4343	3.1787e-10	5.90817e-07	6.22855	In BioGRID	2	Affinity Capture-MS
SIN3A	SIN3B	q ≤ 0.0001	6.43239	3.21833e-10	5.97577e-07	6.22361	In BioGRID	1	Affinity Capture-MS
HNRNPA2B1	HNRNPUL2	q ≤ 0.0001	6.43195	3.22751e-10	5.98675e-07	6.22281	Not in BioGRID	0
FBL	NOL8	q ≤ 0.0001	6.43107	3.24585e-10	6.00255e-07	6.22166	In BioGRID	3	Affinity Capture-MS;Proximity Label-MS
SRSF11	U2AF1/U2AF1L5	q ≤ 0.0001	6.43125	3.24203e-10	6.00255e-07	6.22166	Not in BioGRID	0
RETSAT	TIMM9	q ≤ 0.0001	6.43116	3.24398e-10	6.00255e-07	6.22166	Not in BioGRID	0
ARNT	PRDM11	q ≤ 0.0001	6.43039	3.2601e-10	6.02282e-07	6.2202	Not in BioGRID	0
LUC7L	PCBP1	q ≤ 0.0001	6.42991	3.2702e-10	6.0354e-07	6.21929	In BioGRID	1	Affinity Capture-MS
POLR2A	POLR2H	q ≤ 0.0001	6.42887	3.29238e-10	6.07022e-07	6.2168	In BioGRID	4	Reconstituted Complex;Affinity Capture-Western;Co-fractionation
RPS18	RPS5	q ≤ 0.0001	6.42756	3.32028e-10	6.11551e-07	6.21357	In BioGRID	2	Co-fractionation
ATF3	HIST1H1B	q ≤ 0.0001	6.4259	3.35592e-10	6.17494e-07	6.20937	Excluded
BCL7B	PBRM1	q ≤ 0.0001	6.42565	3.36155e-10	6.1791e-07	6.20907	Not in BioGRID	0
RAD50	TRIP12 (1)	q ≤ 0.0001	6.4252	3.37133e-10	6.19086e-07	6.20825	Not in BioGRID	0
CHERP	RBM17	q ≤ 0.0001	6.42476	3.38091e-10	6.20224e-07	6.20745	In BioGRID	1	Affinity Capture-MS
RPL11	RPL8	q ≤ 0.0001	6.42341	3.41028e-10	6.24987e-07	6.20413	In BioGRID	2	Co-fractionation
BCL6	ZNF362	q ≤ 0.0001	6.42281	3.42373e-10	6.26824e-07	6.20285	Not in BioGRID	0
BCL7C	PBRM1	q ≤ 0.0001	6.42246	3.43137e-10	6.27187e-07	6.2026	In BioGRID	1	Affinity Capture-MS
ATXN7L2	SUPT3H	q ≤ 0.0001	6.42241	3.43255e-10	6.27187e-07	6.2026	Not in BioGRID	0
NOP56	SNU13	q ≤ 0.0001	6.42172	3.44777e-10	6.29341e-07	6.20111	In BioGRID	3	Affinity Capture-MS;Co-fractionation
CHD6	DR1	q ≤ 0.0001	6.42036	3.47812e-10	6.33618e-07	6.19817	Not in BioGRID	0
RPL10A	RPL28	q ≤ 0.0001	6.4204	3.47733e-10	6.33618e-07	6.19817	Not in BioGRID	0
ING3	KAT5	q ≤ 0.0001	6.41892	3.51051e-10	6.3825e-07	6.19501	In BioGRID	7	Affinity Capture-MS;Affinity Capture-Western
RPL13	RPL6	q ≤ 0.0001	6.41898	3.50934e-10	6.3825e-07	6.19501	In BioGRID	2	Co-fractionation
ORC3	ORC5	q ≤ 0.0001	6.41808	3.52966e-10	6.40654e-07	6.19338	In BioGRID	6	Two-hybrid;Co-purification;Reconstituted Complex;Affinity Capture-Western;Co-fractionation
CD2BP2	SNRNP200	q ≤ 0.0001	6.41803	3.53073e-10	6.40654e-07	6.19338	In BioGRID	6	Affinity Capture-MS;Co-fractionation
RBMX	SLTM	q ≤ 0.0001	6.41628	3.57087e-10	6.47298e-07	6.1889	Not in BioGRID	0
BRPF3	ING5	q ≤ 0.0001	6.41186	3.67393e-10	6.65321e-07	6.17697	In BioGRID	1	Affinity Capture-MS
PRPF3	PRPF31	q ≤ 0.0001	6.41163	3.6795e-10	6.65672e-07	6.17674	In BioGRID	3	Two-hybrid;Co-fractionation;Affinity Capture-MS
DHX9	RPL29	q ≤ 0.0001	6.41057	3.70478e-10	6.69584e-07	6.1742	Not in BioGRID	0
ACTL6A	ZNHIT1	q ≤ 0.0001	6.40926	3.736e-10	6.74562e-07	6.17098	In BioGRID	1	Affinity Capture-MS
MPHOSPH8	UHRF1	q ≤ 0.0001	6.40846	3.75531e-10	6.77381e-07	6.16917	Not in BioGRID	0
BRMS1	SAP30L	q ≤ 0.0001	6.40529	3.83277e-10	6.90673e-07	6.16073	Not in BioGRID	0
MPHOSPH8	ZNF280D	q ≤ 0.0001	6.40136	3.93084e-10	7.0765e-07	6.15018	Not in BioGRID	0
ING3	MRGBP	q ≤ 0.0001	6.3986	4.00134e-10	7.19635e-07	6.14289	In BioGRID	2	Affinity Capture-MS
HMGN3 (1)	RCC1 (1)	q ≤ 0.0001	6.39655	4.0544e-10	7.28463e-07	6.13759	Not in BioGRID	0
NOP2 (1)	RPL11	q ≤ 0.0001	6.39576	4.07484e-10	7.31417e-07	6.13583	In BioGRID	2	Co-fractionation
C10orf12	LCOR	q ≤ 0.0001	6.39468	4.10324e-10	7.35794e-07	6.13324	Not in BioGRID	0
KANSL1	PHF20	q ≤ 0.0001	6.39354	4.13354e-10	7.40504e-07	6.13047	In BioGRID	1	Affinity Capture-MS
ACTB	SMARCC1	q ≤ 0.0001	6.38902	4.25522e-10	7.61557e-07	6.1183	Not in BioGRID	0
DDX3X (1)	FUS	q ≤ 0.0001	6.38768	4.29206e-10	7.67401e-07	6.11498	Not in BioGRID	0
SIN3B	TNRC18	q ≤ 0.0001	6.38725	4.30393e-10	7.68773e-07	6.1142	In BioGRID	1	Affinity Capture-MS
RPA1	TOP3A	q ≤ 0.0001	6.38697	4.31161e-10	7.69396e-07	6.11385	In BioGRID	2	Affinity Capture-Western;Affinity Capture-MS
POLR2H	POLR2I	q ≤ 0.0001	6.38637	4.32824e-10	7.70863e-07	6.11302	In BioGRID	1	Co-fractionation
INO80D	INO80E	q ≤ 0.0001	6.3865	4.32448e-10	7.70863e-07	6.11302	In BioGRID	1	Affinity Capture-MS
SMARCD1	SMARCE1	q ≤ 0.0001	6.38416	4.38985e-10	7.81077e-07	6.10731	In BioGRID	7	Affinity Capture-MS;Reconstituted Complex;Co-fractionation
NOL9	PELP1	q ≤ 0.0001	6.38344	4.41022e-10	7.8394e-07	6.10572	In BioGRID	3	Affinity Capture-Western;Co-fractionation;Affinity Capture-MS
ACTG1	RUVBL2	q ≤ 0.0001	6.38167	4.46061e-10	7.92128e-07	6.1012	In BioGRID	2	Affinity Capture-MS;Co-fractionation
JAZF1	MBTD1	q ≤ 0.0001	6.38119	4.47431e-10	7.93791e-07	6.10029	Not in BioGRID	0
ANAPC15	TRIP12 (1)	q ≤ 0.0001	6.38032	4.4994e-10	7.97472e-07	6.09828	Not in BioGRID	0
FOS	FOSL1	q ≤ 0.0001	6.37546	4.64159e-10	8.21877e-07	6.08519	Not in BioGRID	0
PHF5A	SF3B1	q ≤ 0.0001	6.37509	4.65281e-10	8.23069e-07	6.08456	In BioGRID	3	Affinity Capture-MS;Co-fractionation
NEK2	SIRT6	q ≤ 0.0001	6.3736	4.69748e-10	8.3017e-07	6.08083	Not in BioGRID	0
FBL	SNU13	q ≤ 0.0001	6.37338	4.70402e-10	8.30525e-07	6.08065	In BioGRID	4	Co-fractionation;Affinity Capture-MS;Proximity Label-MS
HNRNPC (1)	HNRNPK	q ≤ 0.0001	6.37305	4.7138e-10	8.3145e-07	6.08016	Not in BioGRID	0
MED1	MED17	q ≤ 0.0001	6.37254	4.72942e-10	8.33404e-07	6.07914	In BioGRID	6	Affinity Capture-Western;Affinity Capture-MS;Co-fractionation
UNC50	YIPF5	q ≤ 0.0001	6.37096	4.77751e-10	8.41069e-07	6.07517	Not in BioGRID	0
RPL10A	RPL14	q ≤ 0.0001	6.37074	4.784e-10	8.41404e-07	6.075	In BioGRID	2	Co-fractionation
NOP56	RPL4	q ≤ 0.0001	6.36983	4.81197e-10	8.45511e-07	6.07288	In BioGRID	3	Affinity Capture-MS;Co-fractionation
PRPF19	SNRPB/SNRPN/SNURF	q ≤ 0.0001	6.36284	5.03208e-10	8.8334e-07	6.05387	Not in BioGRID	0
ACTL6A	ACTR6	q ≤ 0.0001	6.36253	5.04211e-10	8.84253e-07	6.05342	Not in BioGRID	0
INO80C	INO80D	q ≤ 0.0001	6.36164	5.07087e-10	8.88446e-07	6.05137	In BioGRID	1	Affinity Capture-MS
ATF2	FOSL1	q ≤ 0.0001	6.35971	5.13389e-10	8.98628e-07	6.04642	In BioGRID	1	FRET
CBX4	RING1	q ≤ 0.0001	6.35431	5.31375e-10	9.29224e-07	6.03188	In BioGRID	5	Two-hybrid;Affinity Capture-Western;Reconstituted Complex;Affinity Capture-MS
TAF6	TAF8	q ≤ 0.0001	6.35147	5.411e-10	9.45328e-07	6.02442	In BioGRID	4	Reconstituted Complex;Affinity Capture-Western;Affinity Capture-MS
CD2BP2	PRPF3	q ≤ 0.0001	6.34953	5.47861e-10	9.56228e-07	6.01944	In BioGRID	2	Co-fractionation;Affinity Capture-MS
ARID2	SMARCD2	q ≤ 0.0001	6.34834	5.52012e-10	9.62557e-07	6.01657	Not in BioGRID	0
ASXL2	BAP1	q ≤ 0.0001	6.34668	5.57898e-10	9.71897e-07	6.01238	In BioGRID	8	Affinity Capture-MS;Co-purification;Affinity Capture-Western;Reconstituted Complex
MSL2	MSL3	q ≤ 0.0001	6.34611	5.59937e-10	9.74521e-07	6.01121	In BioGRID	2	Affinity Capture-Western;Affinity Capture-MS
RPL12	RPL28	q ≤ 0.0001	6.34544	5.62316e-10	9.77733e-07	6.00978	Not in BioGRID	0
PRPF8	SNRNP200	q ≤ 0.0001	6.34483	5.6453e-10	9.80652e-07	6.00848	In BioGRID	7	Two-hybrid;Co-fractionation;Co-crystal Structure;Affinity Capture-MS;Affinity Capture-Western
SRSF3	SRSF4	q ≤ 0.0001	6.34208	5.74512e-10	9.97047e-07	6.00128	Not in BioGRID	0
ELAVL1	HNRNPR	q ≤ 0.0001	6.34084	5.7907e-10	1.00401e-06	5.99826	Not in BioGRID	0
RPL12	RPL21	q ≤ 0.0001	6.33909	5.85555e-10	1.01412e-06	5.99391	In BioGRID	2	Co-fractionation
SIN3B	SPIN1	q ≤ 0.0001	6.33897	5.86011e-10	1.01412e-06	5.99391	Not in BioGRID	0
MBD2	MTA2	q ≤ 0.0001	6.33721	5.92612e-10	1.02458e-06	5.98945	In BioGRID	4	Reconstituted Complex;Affinity Capture-Western;Co-fractionation
RPL13A	RPL32	q ≤ 0.0001	6.33699	5.93421e-10	1.02501e-06	5.98927	In BioGRID	1	Co-fractionation
PBRM1	SMARCC2 (2)	q ≤ 0.0001	6.33541	5.99413e-10	1.0339e-06	5.98552	In BioGRID	5	Affinity Capture-Western;Affinity Capture-MS
RBM8A	SRSF6	q ≤ 0.0001	6.33534	5.99697e-10	1.0339e-06	5.98552	Not in BioGRID	0
MAX (1)	MXI1 (2)	q ≤ 0.0001	6.33476	6.01906e-10	1.03673e-06	5.98433	In BioGRID	11	Two-hybrid;Reconstituted Complex;Affinity Capture-Western;Affinity Capture-MS
FOS	JDP2	q ≤ 0.0001	6.33219	6.11845e-10	1.05286e-06	5.97763	Not in BioGRID	0
SF3A1	SF3A3	q ≤ 0.0001	6.33153	6.14402e-10	1.05627e-06	5.97622	In BioGRID	7	Reconstituted Complex;Far Western;Co-fractionation;Two-hybrid;Affinity Capture-Luminescence;Co-crystal Structure;Affinity Capture-Western;Affinity Capture-MS
INO80E	UCHL5	q ≤ 0.0001	6.32989	6.20854e-10	1.06636e-06	5.97209	In BioGRID	5	Affinity Capture-MS
CXXC5	L3MBTL3	q ≤ 0.0001	6.32642	6.34698e-10	1.08912e-06	5.96292	Not in BioGRID	0
FBL	NOP10	q ≤ 0.0001	6.3259	6.368e-10	1.09171e-06	5.96189	Not in BioGRID	0
SMARCC2 (1)	SMARCC2 (2)	q ≤ 0.0001	6.32308	6.48323e-10	1.11042e-06	5.95451	Excluded
MAZ (1)	RREB1	q ≤ 0.0001	6.32209	6.52395e-10	1.11635e-06	5.9522	Not in BioGRID	0
ARGLU1	SRSF5	q ≤ 0.0001	6.31875	6.66401e-10	1.13847e-06	5.94368	Not in BioGRID	0
TAF1	TAF12	q ≤ 0.0001	6.31871	6.6656e-10	1.13847e-06	5.94368	Not in BioGRID	0
ADAR	HNRNPL	q ≤ 0.0001	6.31731	6.72523e-10	1.14651e-06	5.94062	Not in BioGRID	0
FBL	KNOP1	q ≤ 0.0001	6.31741	6.72086e-10	1.14651e-06	5.94062	In BioGRID	2	Affinity Capture-MS;Proximity Label-MS
HIST1H1C	HMGN2	q ≤ 0.0001	6.31548	6.80385e-10	1.15884e-06	5.93598	Excluded
ADAR	SYNCRIP	q ≤ 0.0001	6.31378	6.8773e-10	1.17026e-06	5.93172	Not in BioGRID	0
KDM1A	RCOR1 (1)	q ≤ 0.0001	6.31253	6.93237e-10	1.17854e-06	5.92866	Not in BioGRID	0
ATF2	JDP2	q ≤ 0.0001	6.31128	6.98733e-10	1.18663e-06	5.92568	In BioGRID	2	Affinity Capture-Western;Reconstituted Complex
POLB	XRCC6	q ≤ 0.0001	6.31116	6.99292e-10	1.18663e-06	5.92568	Not in BioGRID	0
RPS18	RPS27A	q ≤ 0.0001	6.31066	7.01485e-10	1.18925e-06	5.92473	Not in BioGRID	0
ARGLU1	LUC7L	q ≤ 0.0001	6.30822	7.12429e-10	1.20622e-06	5.91857	Not in BioGRID	0
SPIN1	TAF13	q ≤ 0.0001	6.30813	7.12812e-10	1.20622e-06	5.91857	Not in BioGRID	0
TAF5	TAF9	q ≤ 0.0001	6.30798	7.13493e-10	1.20626e-06	5.91856	In BioGRID	4	Affinity Capture-Western;Co-fractionation
BARD1	SLF1	q ≤ 0.0001	6.30599	7.22554e-10	1.22045e-06	5.91348	Not in BioGRID	0
ARID2	SMARCE1	q ≤ 0.0001	6.30504	7.26924e-10	1.2267e-06	5.91126	In BioGRID	5	Affinity Capture-MS;Affinity Capture-Western
SPIN1	TAF8	q ≤ 0.0001	6.30487	7.27703e-10	1.22689e-06	5.91119	Not in BioGRID	0
RPL21	RPL28	q ≤ 0.0001	6.30459	7.28997e-10	1.22794e-06	5.91082	In BioGRID	1	Co-fractionation
LUC7L2/FMC1-LUC7L2	LUC7L3	q ≤ 0.0001	6.30427	7.30477e-10	1.2293e-06	5.91034	In BioGRID	1	Affinity Capture-MS
LIG3 (1)	POLB	q ≤ 0.0001	6.30398	7.31833e-10	1.23046e-06	5.90993	In BioGRID	2	Affinity Capture-MS
SPINDOC	TAF8	q ≤ 0.0001	6.30316	7.35636e-10	1.23572e-06	5.90808	Not in BioGRID	0
HNRNPK	SYNCRIP	q ≤ 0.0001	6.303	7.36385e-10	1.23584e-06	5.90804	In BioGRID	2	Co-fractionation;Two-hybrid
CHD4	UHRF1	q ≤ 0.0001	6.30214	7.40407e-10	1.24146e-06	5.90607	Not in BioGRID	0
PPHLN1 (1)	UHRF1	q ≤ 0.0001	6.29807	7.59707e-10	1.27265e-06	5.89529	Not in BioGRID	0
CBX8	COMMD3-BMI1/BMI1	q ≤ 0.0001	6.29784	7.60832e-10	1.27337e-06	5.89504	In BioGRID	7	Affinity Capture-MS;Affinity Capture-Western;Reconstituted Complex
MORF4L2	TRRAP	q ≤ 0.0001	6.29555	7.7194e-10	1.29078e-06	5.88915	In BioGRID	3	Affinity Capture-MS;Co-fractionation
TRIP12 (1)	TRIP12 (2)	q ≤ 0.0001	6.29455	7.76858e-10	1.29782e-06	5.88678	Excluded
TAP1	YIPF5	q ≤ 0.0001	6.29339	7.82576e-10	1.30619e-06	5.884	Not in BioGRID	0
BRMS1L	SAP30	q ≤ 0.0001	6.29193	7.89806e-10	1.31705e-06	5.8804	In BioGRID	2	Affinity Capture-MS;Affinity Capture-Western
ARID4A	ING2	q ≤ 0.0001	6.29056	7.96662e-10	1.32728e-06	5.87704	In BioGRID	2	Affinity Capture-MS
ASH2L	HCFC1 (1)	q ≤ 0.0001	6.28057	8.48562e-10	1.41246e-06	5.85002	In BioGRID	3	Reconstituted Complex;Affinity Capture-MS;Affinity Capture-Western
SF3B3	SF3B5	q ≤ 0.0001	6.28026	8.5024e-10	1.41397e-06	5.84956	In BioGRID	2	Co-fractionation
SUPT3H	TADA2B	q ≤ 0.0001	6.27976	8.52938e-10	1.41676e-06	5.8487	In BioGRID	3	Affinity Capture-Western;Affinity Capture-MS
CHERP	U2SURP	q ≤ 0.0001	6.27966	8.53465e-10	1.41676e-06	5.8487	In BioGRID	1	Co-fractionation
EZH1	MTF2 (1)	q ≤ 0.0001	6.27854	8.59483e-10	1.42546e-06	5.84604	In BioGRID	1	Affinity Capture-MS
ILF3	SYNCRIP	q ≤ 0.0001	6.2782	8.61345e-10	1.42726e-06	5.8455	In BioGRID	1	Co-fractionation
KAT2A	ZZZ3	q ≤ 0.0001	6.27716	8.67022e-10	1.43537e-06	5.84304	In BioGRID	1	Affinity Capture-MS
APTX (2)	TREX1	q ≤ 0.0001	6.27429	8.82848e-10	1.46025e-06	5.83557	Not in BioGRID	0
ATF3	ZBTB17	q ≤ 0.0001	6.27302	8.89927e-10	1.47063e-06	5.8325	Not in BioGRID	0
POLR2A	POLR2C	q ≤ 0.0001	6.27267	8.91944e-10	1.47264e-06	5.8319	In BioGRID	5	Reconstituted Complex;Co-fractionation;Affinity Capture-MS
HCFC2	KMT2A	q ≤ 0.0001	6.27176	8.97036e-10	1.47971e-06	5.82982	In BioGRID	2	Co-purification;Affinity Capture-Western;Affinity Capture-MS
PAX6	TFAP2A (1)	q ≤ 0.0001	6.27122	9.00078e-10	1.48339e-06	5.82874	Not in BioGRID	0
HLA-A/HLA-C	SURF4	q ≤ 0.0001	6.27076	9.02696e-10	1.48637e-06	5.82787	Not in BioGRID	0
LSM4	LSM5	q ≤ 0.0001	6.26987	9.07798e-10	1.49343e-06	5.82582	In BioGRID	3	Co-fractionation;Affinity Capture-MS
FOSL2 (1)	HIST1H1C	q ≤ 0.0001	6.26935	9.1075e-10	1.49694e-06	5.82479	Excluded
SRSF6	TRA2A	q ≤ 0.0001	6.26814	9.17767e-10	1.50712e-06	5.82185	In BioGRID	1	Co-fractionation
ATF2	MAFK	q ≤ 0.0001	6.26748	9.21581e-10	1.51203e-06	5.82044	Not in BioGRID	0
ATF7	FOSL1	q ≤ 0.0001	6.26712	9.23681e-10	1.51412e-06	5.81984	Not in BioGRID	0
SRSF3	SRSF7	q ≤ 0.0001	6.26669	9.26167e-10	1.51684e-06	5.81906	In BioGRID	1	Co-fractionation
PHF10	SMARCA4 (2)	q ≤ 0.0001	6.26401	9.41916e-10	1.54126e-06	5.81213	In BioGRID	3	Affinity Capture-Western;Co-fractionation;Affinity Capture-MS
BCL7A	DPF2	q ≤ 0.0001	6.26246	9.51175e-10	1.55502e-06	5.80826	In BioGRID	2	Affinity Capture-MS
EFTUD2	SART1	q ≤ 0.0001	6.26176	9.55344e-10	1.56044e-06	5.80675	In BioGRID	2	Co-fractionation;Affinity Capture-MS
TAF6	TAF9	q ≤ 0.0001	6.2616	9.56328e-10	1.56066e-06	5.80669	In BioGRID	8	Affinity Capture-Western;Two-hybrid;Reconstituted Complex;FRET;Co-fractionation
ATF2	HIST1H1C	q ≤ 0.0001	6.26061	9.62293e-10	1.569e-06	5.80438	Excluded
A0A0C4DGP2	TPX2	q ≤ 0.0001	6.26029	9.64243e-10	1.56922e-06	5.80432	Not in BioGRID	0
APTX (1)	PARP2	q ≤ 0.0001	6.26017	9.64961e-10	1.56922e-06	5.80432	Not in BioGRID	0
MED1	MED29	q ≤ 0.0001	6.26016	9.65e-10	1.56922e-06	5.80432	In BioGRID	7	Affinity Capture-MS;Affinity Capture-Western;Reconstituted Complex;Co-fractionation
KNOP1	NOP2 (1)	q ≤ 0.0001	6.25862	9.74434e-10	1.58316e-06	5.80048	In BioGRID	1	Affinity Capture-MS
NFRKB	TBRG1	q ≤ 0.0001	6.25524	9.95363e-10	1.61573e-06	5.79163	Not in BioGRID	0
MED17	MED29	q ≤ 0.0001	6.25502	9.96689e-10	1.61645e-06	5.79144	In BioGRID	5	Affinity Capture-MS;Affinity Capture-Western;Reconstituted Complex;Co-fractionation
RPL34	RRP1B	q ≤ 0.0001	6.25461	9.99285e-10	1.61923e-06	5.79069	Not in BioGRID	0
INTS13	INTS14	q ≤ 0.0001	6.25351	1.00621e-09	1.62901e-06	5.78808	In BioGRID	2	Co-fractionation;Affinity Capture-MS
LUC7L2/FMC1-LUC7L2	RBM39 (1)	q ≤ 0.0001	6.25318	1.0083e-09	1.63095e-06	5.78756	In BioGRID	1	Affinity Capture-MS
PBRM1	SMARCD2	q ≤ 0.0001	6.25064	1.02451e-09	1.65571e-06	5.78101	Not in BioGRID	0
ATF1	CREB1	q ≤ 0.0001	6.24561	1.05737e-09	1.7073e-06	5.76769	In BioGRID	1	Affinity Capture-MS
KMT2A	ZFX/ZFY	q ≤ 0.0001	6.2453	1.05944e-09	1.70914e-06	5.76722	Not in BioGRID	0
TAF1	TAF10	q ≤ 0.0001	6.24369	1.07021e-09	1.725e-06	5.76321	In BioGRID	2	Affinity Capture-MS;Affinity Capture-Western
ATF3	JDP2	q ≤ 0.0001	6.24314	1.07388e-09	1.7294e-06	5.7621	Not in BioGRID	0
HNRNPL	ILF3	q ≤ 0.0001	6.2426	1.07754e-09	1.73282e-06	5.76125	In BioGRID	1	Affinity Capture-Western;Reconstituted Complex
EPC2	JAZF1	q ≤ 0.0001	6.24255	1.0779e-09	1.73282e-06	5.76125	Not in BioGRID	0
SAP30L	SUDS3	q ≤ 0.0001	6.24083	1.08959e-09	1.75009e-06	5.75694	Not in BioGRID	0
SAP130 (1)	SIN3B	q ≤ 0.0001	6.23822	1.10756e-09	1.77739e-06	5.75022	In BioGRID	1	Affinity Capture-MS
BCL7B	BCL7C	q ≤ 0.0001	6.23805	1.10875e-09	1.77774e-06	5.75013	In BioGRID	1	Affinity Capture-MS
REST	SMARCA2	q ≤ 0.0001	6.23622	1.12153e-09	1.79666e-06	5.74553	Not in BioGRID	0
RPL32	RPL7A	q ≤ 0.0001	6.23608	1.12256e-09	1.79673e-06	5.74552	In BioGRID	2	Co-fractionation
HNRNPK	HNRNPL	q ≤ 0.0001	6.23383	1.13845e-09	1.81978e-06	5.73998	In BioGRID	3	Two-hybrid;Reconstituted Complex;Co-fractionation
DPY30	HCFC2	q ≤ 0.0001	6.23376	1.13894e-09	1.81978e-06	5.73998	Not in BioGRID	0
DDX17 (1)	FUS	q ≤ 0.0001	6.23296	1.14468e-09	1.82736e-06	5.73818	Not in BioGRID	0
BRPF3	HMG20A	q ≤ 0.0001	6.23095	1.15916e-09	1.84885e-06	5.7331	Not in BioGRID	0
FBL	LYAR	q ≤ 0.0001	6.22911	1.17265e-09	1.86874e-06	5.72845	In BioGRID	1	Affinity Capture-MS;Proximity Label-MS
HNRNPA0	HNRNPR	q ≤ 0.0001	6.22822	1.17916e-09	1.87749e-06	5.72642	In BioGRID	1	Co-fractionation
PHF8 (2)	TAF13	q ≤ 0.0001	6.22702	1.18808e-09	1.89006e-06	5.72352	Not in BioGRID	0
MAFK	MECP2 (1)	q ≤ 0.0001	6.22491	1.20384e-09	1.91346e-06	5.71818	Not in BioGRID	0
PARP2	TREX1	q ≤ 0.0001	6.2243	1.20845e-09	1.91912e-06	5.7169	Not in BioGRID	0
BCLAF1 (1)	PHF5A	q ≤ 0.0001	6.22192	1.22659e-09	1.94457e-06	5.71118	Not in BioGRID	0
HNRNPDL (1)	HNRNPUL2	q ≤ 0.0001	6.22196	1.22625e-09	1.94457e-06	5.71118	Not in BioGRID	0
DDX23	PRPF8	q ≤ 0.0001	6.22119	1.2322e-09	1.95177e-06	5.70957	In BioGRID	4	Affinity Capture-MS;Co-fractionation
RPL13	RPL29	q ≤ 0.0001	6.22072	1.2358e-09	1.95579e-06	5.70868	Not in BioGRID	0
PDS5A	SLFN5	q ≤ 0.0001	6.21968	1.24384e-09	1.96681e-06	5.70624	Not in BioGRID	0
PHF10	SMARCC2 (1)	q ≤ 0.0001	6.21667	1.26745e-09	2.00241e-06	5.69845	In BioGRID	3	Affinity Capture-MS;Co-fractionation
RPL34	RPL7A	q ≤ 0.0001	6.21233	1.30232e-09	2.05574e-06	5.68703	In BioGRID	1	Co-fractionation
PABPN1 (1)	ZC3H14 (1)	q ≤ 0.0001	6.21086	1.31433e-09	2.07291e-06	5.68342	Not in BioGRID	0
RPL10A	RPL29	q ≤ 0.0001	6.20985	1.3226e-09	2.08415e-06	5.68107	In BioGRID	1	Co-fractionation
BCAS2	DDX23	q ≤ 0.0001	6.2095	1.32554e-09	2.087e-06	5.68048	In BioGRID	1	Co-fractionation
ACTB	SMARCA4 (1)	q ≤ 0.0001	6.20683	1.34778e-09	2.12019e-06	5.67363	In BioGRID	3	Affinity Capture-Western;Co-purification
RPL29	RPL8	q ≤ 0.0001	6.20575	1.35689e-09	2.12903e-06	5.67182	In BioGRID	1	Co-fractionation
INTS13	INTS9	q ≤ 0.0001	6.20589	1.3557e-09	2.12903e-06	5.67182	Not in BioGRID	0
FBL	RPL21	q ≤ 0.0001	6.20587	1.35586e-09	2.12903e-06	5.67182	Not in BioGRID	0
ARID2	SS18	q ≤ 0.0001	6.20063	1.40094e-09	2.19626e-06	5.65832	In BioGRID	2	Affinity Capture-MS
ACTG1	RUVBL1	q ≤ 0.0001	6.20046	1.40241e-09	2.1967e-06	5.65823	In BioGRID	2	Affinity Capture-MS;Co-fractionation
ZBTB7A	ZBTB7B	q ≤ 0.0001	6.19833	1.42108e-09	2.22405e-06	5.65286	Not in BioGRID	0
SNRNP70	SNRPC	q ≤ 0.0001	6.19608	1.44116e-09	2.25354e-06	5.64713	In BioGRID	2	Affinity Capture-Western;Affinity Capture-MS
ATXN7L3	SUPT3H	q ≤ 0.0001	6.19568	1.44475e-09	2.25723e-06	5.64642	In BioGRID	4	Affinity Capture-Western;Affinity Capture-MS
MORF4L2	MRGBP	q ≤ 0.0001	6.19484	1.45235e-09	2.26717e-06	5.64452	In BioGRID	6	Affinity Capture-MS;Affinity Capture-Western;Two-hybrid;Co-fractionation
ATF3	GATA2	q ≤ 0.0001	6.19202	1.47805e-09	2.30532e-06	5.63727	Not in BioGRID	0
ATF3	CEBPB	q ≤ 0.0001	6.19158	1.48212e-09	2.3097e-06	5.63644	In BioGRID	1	Affinity Capture-Western
NIP7	RPL7A	q ≤ 0.0001	6.19139	1.48389e-09	2.3105e-06	5.63629	Not in BioGRID	0
NOP2 (1)	RPL13	q ≤ 0.0001	6.19121	1.4855e-09	2.31104e-06	5.63619	Not in BioGRID	0
HMGA1	HMGN2	q ≤ 0.0001	6.18997	1.49706e-09	2.32705e-06	5.63319	Not in BioGRID	0
ARGLU1	PCBP1	q ≤ 0.0001	6.18877	1.50824e-09	2.34244e-06	5.63033	In BioGRID	1	Affinity Capture-MS
PPHLN1 (1)	PPHLN1 (3)	q ≤ 0.0001	6.18813	1.51426e-09	2.3498e-06	5.62897	Excluded
BRD8 (1)	MORF4L2	q ≤ 0.0001	6.18766	1.51867e-09	2.35466e-06	5.62807	In BioGRID	3	Affinity Capture-MS
MAZ (1)	VEZF1	q ≤ 0.0001	6.18624	1.53214e-09	2.37353e-06	5.62461	Not in BioGRID	0
TAF4	TAF8	q ≤ 0.0001	6.18557	1.53857e-09	2.38147e-06	5.62315	In BioGRID	4	Far Western;Affinity Capture-Western;Affinity Capture-MS
SMARCC1	SMARCD2	q ≤ 0.0001	6.18429	1.55083e-09	2.39843e-06	5.62007	In BioGRID	2	Co-fractionation
EPC2	KAT5	q ≤ 0.0001	6.18362	1.55728e-09	2.40637e-06	5.61864	In BioGRID	4	Affinity Capture-MS
HNRNPC (1)	ILF3	q ≤ 0.0001	6.18262	1.56706e-09	2.41945e-06	5.61628	In BioGRID	1	Affinity Capture-Western
RPL21	RPL27A	q ≤ 0.0001	6.18195	1.57356e-09	2.42743e-06	5.61485	In BioGRID	1	Co-fractionation
APTX (1)	LIG3 (1)	q ≤ 0.0001	6.18108	1.5821e-09	2.43855e-06	5.61287	In BioGRID	1	Affinity Capture-MS
RPS12	RPS18	q ≤ 0.0001	6.18011	1.59167e-09	2.45124e-06	5.61061	In BioGRID	2	Co-fractionation
BRPF1	PHF14	q ≤ 0.0001	6.17974	1.59528e-09	2.45474e-06	5.60999	Not in BioGRID	0
ANAPC16	RAD50	q ≤ 0.0001	6.17949	1.59776e-09	2.4565e-06	5.60968	Not in BioGRID	0
NHP2	NOP56	q ≤ 0.0001	6.17845	1.60815e-09	2.46833e-06	5.6076	Not in BioGRID	0
KPNA2	PHF10	q ≤ 0.0001	6.17847	1.60792e-09	2.46833e-06	5.6076	Not in BioGRID	0
KDM6A	PAXIP1	q ≤ 0.0001	6.17735	1.61916e-09	2.48315e-06	5.605	In BioGRID	3	Affinity Capture-MS;Affinity Capture-Western
ELMSAN1	MSL1	q ≤ 0.0001	6.17512	1.64172e-09	2.51564e-06	5.59935	Not in BioGRID	0
USF1	USF2	q ≤ 0.0001	6.17403	1.65286e-09	2.53059e-06	5.59678	In BioGRID	9	Affinity Capture-MS;Affinity Capture-Western;Reconstituted Complex;Co-localization
BCL7C	SMARCC2 (1)	q ≤ 0.0001	6.17346	1.6587e-09	2.53741e-06	5.59561	In BioGRID	2	Co-fractionation;Affinity Capture-MS
CEBPB	JUN	q ≤ 0.0001	6.17102	1.68402e-09	2.574e-06	5.58939	In BioGRID	1	Affinity Capture-MS
TAF6	TAF7	q ≤ 0.0001	6.17018	1.69283e-09	2.58532e-06	5.58749	In BioGRID	2	Co-fractionation;Affinity Capture-Western
KAT14 (1)	KAT2A	q ≤ 0.0001	6.16904	1.70485e-09	2.6015e-06	5.58478	In BioGRID	1	Affinity Capture-MS
BRD7	SMARCC2 (1)	q ≤ 0.0001	6.16889	1.70641e-09	2.60172e-06	5.58474	In BioGRID	2	Affinity Capture-MS
BANP (1)	PRDM11	q ≤ 0.0001	6.16804	1.71545e-09	2.61332e-06	5.58281	Not in BioGRID	0
POLR2C	POLR2H	q ≤ 0.0001	6.16704	1.72609e-09	2.62735e-06	5.58048	In BioGRID	3	Reconstituted Complex;Affinity Capture-MS;Co-fractionation
HNRNPA3	HNRNPUL2	q ≤ 0.0001	6.16464	1.75199e-09	2.66456e-06	5.57437	Not in BioGRID	0
C17orf49	TAF10	q ≤ 0.0001	6.16357	1.76363e-09	2.68003e-06	5.57186	Not in BioGRID	0
RPL13	RPL36	q ≤ 0.0001	6.16274	1.77273e-09	2.69163e-06	5.56999	In BioGRID	3	Co-fractionation
ARID5B	SLC25A5	q ≤ 0.0001	6.16227	1.77783e-09	2.69714e-06	5.5691	Not in BioGRID	0
S100A8	S100A9	q ≤ 0.0001	6.16088	1.79323e-09	2.71601e-06	5.56607	In BioGRID	2	Two-hybrid;Reconstituted Complex
PRPF19	PRPF6	q ≤ 0.0001	6.16089	1.7931e-09	2.71601e-06	5.56607	In BioGRID	2	Co-fractionation
MPHOSPH8	TASOR	q ≤ 0.0001	6.15995	1.80359e-09	2.72944e-06	5.56393	In BioGRID	1	Affinity Capture-MS
DDX17 (1)	RBM14/RBM14-RBM4	q ≤ 0.0001	6.15973	1.80608e-09	2.73095e-06	5.56369	Not in BioGRID	0
PHF8 (1)	TAF2 (1)	q ≤ 0.0001	6.1595	1.80859e-09	2.7325e-06	5.56344	Not in BioGRID	0
CDC5L	DDX23	q ≤ 0.0001	6.15625	1.84537e-09	2.78577e-06	5.55505	Not in BioGRID	0
LIG3 (1)	ZBTB17	q ≤ 0.0001	6.15389	1.87248e-09	2.82437e-06	5.54908	Not in BioGRID	0
MAFF	PAX6	q ≤ 0.0001	6.15347	1.87735e-09	2.82724e-06	5.54864	Not in BioGRID	0
GATAD1	PHF12	q ≤ 0.0001	6.15346	1.87747e-09	2.82724e-06	5.54864	In BioGRID	3	Affinity Capture-MS
RPL12	RPL6	q ≤ 0.0001	6.1532	1.88052e-09	2.82951e-06	5.54829	In BioGRID	2	Co-fractionation
ELF2 (2)	FANCA	q ≤ 0.0001	6.15249	1.88878e-09	2.83961e-06	5.54674	Not in BioGRID	0
BCL7C	PHF10	q ≤ 0.0001	6.15093	1.9071e-09	2.8648e-06	5.54291	In BioGRID	1	Affinity Capture-MS
EIF4A3	ZC3H14 (1)	q ≤ 0.0001	6.15032	1.91427e-09	2.87321e-06	5.54163	Not in BioGRID	0
TERF2	TERF2IP	q ≤ 0.0001	6.14793	1.9428e-09	2.91366e-06	5.53556	In BioGRID	17	Affinity Capture-Western;Affinity Capture-MS;Two-hybrid;Co-crystal Structure;Reconstituted Complex;Co-fractionation;Co-localization
GPS2	NCOR1	q ≤ 0.0001	6.14629	1.96265e-09	2.94101e-06	5.5315	In BioGRID	5	Affinity Capture-MS;Affinity Capture-Western;Co-fractionation;Reconstituted Complex
SART1	SNRNP40	q ≤ 0.0001	6.14408	1.9896e-09	2.97897e-06	5.52593	In BioGRID	1	Affinity Capture-MS
MED11	MED6	q ≤ 0.0001	6.14256	2.00832e-09	3.00454e-06	5.52222	In BioGRID	2	Co-fractionation
DHX9	RPL27A	q ≤ 0.0001	6.1421	2.014e-09	3.01016e-06	5.52141	In BioGRID	1	Co-fractionation
CBX8	PHC3	q ≤ 0.0001	6.14186	2.01701e-09	3.01016e-06	5.52141	In BioGRID	3	Affinity Capture-MS
ACTR5	YY1	q ≤ 0.0001	6.14191	2.01634e-09	3.01016e-06	5.52141	In BioGRID	4	Co-purification;Affinity Capture-MS
TAF3	TAF9	q ≤ 0.0001	6.13979	2.043e-09	3.04648e-06	5.5162	Not in BioGRID	0
EP400 (1)	MRGBP	q ≤ 0.0001	6.13928	2.04943e-09	3.05358e-06	5.51519	In BioGRID	2	Affinity Capture-MS
CHD6	PHF8 (2)	q ≤ 0.0001	6.13811	2.0642e-09	3.07308e-06	5.51243	Not in BioGRID	0
RPS16	RPS19	q ≤ 0.0001	6.13444	2.11145e-09	3.14088e-06	5.50295	In BioGRID	3	Co-fractionation
TAF13	TAF8	q ≤ 0.0001	6.13405	2.1166e-09	3.1447e-06	5.50242	In BioGRID	2	Reconstituted Complex;Affinity Capture-MS
BPTF (1)	DPY30	q ≤ 0.0001	6.13398	2.11745e-09	3.1447e-06	5.50242	Not in BioGRID	0
EMSY	SPINDOC	q ≤ 0.0001	6.13368	2.12137e-09	3.14797e-06	5.50197	Not in BioGRID	0
SMARCD2	SMARCE1	q ≤ 0.0001	6.13323	2.12728e-09	3.15418e-06	5.50111	In BioGRID	5	Affinity Capture-MS;Co-fractionation
ATF7	CEBPA	q ≤ 0.0001	6.13187	2.14526e-09	3.17828e-06	5.49781	Not in BioGRID	0
ISY1/ISY1-RAB43	SNRNP200	q ≤ 0.0001	6.13149	2.15031e-09	3.18319e-06	5.49714	Not in BioGRID	0
GAR1	NIP7	q ≤ 0.0001	6.13091	2.15795e-09	3.19191e-06	5.49595	Not in BioGRID	0
HIST1H1[D,E]	HMGN2	q ≤ 0.0001	6.13054	2.16284e-09	3.19657e-06	5.49532	Excluded
TAF13	TAF4	q ≤ 0.0001	6.12926	2.17999e-09	3.21932e-06	5.49224	In BioGRID	2	Affinity Capture-MS;Co-fractionation
LUC7L	RBM39 (1)	q ≤ 0.0001	6.12732	2.20624e-09	3.25546e-06	5.48739	Not in BioGRID	0
SMARCB1	SMARCC2 (2)	q ≤ 0.0001	6.12708	2.20946e-09	3.25758e-06	5.4871	In BioGRID	8	Co-purification;Affinity Capture-Western;Affinity Capture-MS;Co-fractionation
EBNA1BP2	RPL21	q ≤ 0.0001	6.12637	2.21922e-09	3.26934e-06	5.48554	Not in BioGRID	0
NUSAP1 (1)	NUSAP1 (2)	q ≤ 0.0001	6.1256	2.22976e-09	3.28223e-06	5.48383	Excluded
GPS2	HDAC3	q ≤ 0.0001	6.12538	2.23272e-09	3.28395e-06	5.4836	In BioGRID	7	Affinity Capture-MS;Affinity Capture-Western;Reconstituted Complex
SPIN1	TAF9	q ≤ 0.0001	6.12516	2.23574e-09	3.28575e-06	5.48337	Not in BioGRID	0
JDP2	JUNB	q ≤ 0.0001	6.12404	2.2512e-09	3.30582e-06	5.48072	Not in BioGRID	0
RNPS1	SF3A3	q ≤ 0.0001	6.12252	2.27242e-09	3.33432e-06	5.47699	In BioGRID	1	Affinity Capture-MS
BCLAF1 (2)	ERH	q ≤ 0.0001	6.12137	2.28854e-09	3.35528e-06	5.47427	Not in BioGRID	0
PHF10	SMARCB1	q ≤ 0.0001	6.12102	2.29345e-09	3.35979e-06	5.47369	In BioGRID	1	Co-fractionation
BANP (1)	HIF1A	q ≤ 0.0001	6.11984	2.3102e-09	3.38163e-06	5.47087	In BioGRID	1	Affinity Capture-MS
CHD6	SIN3B	q ≤ 0.0001	6.11805	2.33567e-09	3.41618e-06	5.46646	Not in BioGRID	0
ACTB	VPS72	q ≤ 0.0001	6.11753	2.34321e-09	3.42448e-06	5.46541	Not in BioGRID	0
KDM5A	TAF9	q ≤ 0.0001	6.11705	2.35012e-09	3.43185e-06	5.46447	Not in BioGRID	0
RPL12	RPL14	q ≤ 0.0001	6.11565	2.37049e-09	3.45883e-06	5.46107	In BioGRID	2	Co-fractionation
KDM5A	SUPT20H	q ≤ 0.0001	6.11041	2.44804e-09	3.56914e-06	5.44744	Not in BioGRID	0
DKC1	NOP56	q ≤ 0.0001	6.10976	2.45779e-09	3.58051e-06	5.44605	In BioGRID	1	Co-fractionation
KAT5	TRRAP	q ≤ 0.0001	6.10812	2.48272e-09	3.61395e-06	5.44202	In BioGRID	8	Affinity Capture-Western;Affinity Capture-MS;Co-purification;Co-fractionation
ATF2	CEBPD	q ≤ 0.0001	6.10677	2.50329e-09	3.64101e-06	5.43878	Not in BioGRID	0
INTS14	INTS9	q ≤ 0.0001	6.10644	2.50841e-09	3.64556e-06	5.43824	In BioGRID	1	Affinity Capture-MS
HNRNPR	ILF3	q ≤ 0.0001	6.10625	2.51142e-09	3.64704e-06	5.43806	In BioGRID	1	Co-fractionation
HIST1H1C	JUND	q ≤ 0.0001	6.10561	2.52128e-09	3.65847e-06	5.4367	Excluded
MBIP	TADA3	q ≤ 0.0001	6.10206	2.5768e-09	3.73606e-06	5.42759	In BioGRID	3	Affinity Capture-Western;Affinity Capture-MS
PHF5A	SNW1	q ≤ 0.0001	6.10058	2.60029e-09	3.76714e-06	5.42399	Not in BioGRID	0
NOP56	RPL11	q ≤ 0.0001	6.10027	2.60523e-09	3.77131e-06	5.42351	In BioGRID	3	Affinity Capture-MS;Co-fractionation
TIMM13	TIMM8A	q ≤ 0.0001	6.10001	2.60941e-09	3.77438e-06	5.42315	In BioGRID	3	Affinity Capture-MS;Affinity Capture-Western;Co-fractionation
DR1	SGF29	q ≤ 0.0001	6.09923	2.62185e-09	3.7866e-06	5.42175	In BioGRID	3	Affinity Capture-Western;Affinity Capture-MS;Co-fractionation
FBL	RPL12	q ≤ 0.0001	6.09922	2.62199e-09	3.7866e-06	5.42175	Not in BioGRID	0
EFTUD2	SNRNP40	q ≤ 0.0001	6.09514	2.68847e-09	3.87955e-06	5.41122	In BioGRID	7	Affinity Capture-MS;Reconstituted Complex;Two-hybrid;Co-fractionation
ING5	TCF20	q ≤ 0.0001	6.09489	2.69247e-09	3.88228e-06	5.41091	Not in BioGRID	0
PRPF19	SNRPE	q ≤ 0.0001	6.09445	2.69981e-09	3.88979e-06	5.41007	Not in BioGRID	0
ATF7	TFAP2A (1)	q ≤ 0.0001	6.09257	2.73105e-09	3.93172e-06	5.40542	Not in BioGRID	0
SRSF1	ZC3H14 (1)	q ≤ 0.0001	6.09043	2.76713e-09	3.98052e-06	5.40006	Not in BioGRID	0
ACTG1	SMARCA4 (1)	q ≤ 0.0001	6.08734	2.81995e-09	4.05333e-06	5.39219	Not in BioGRID	0
JRKL	XRCC1 (1)	q ≤ 0.0001	6.08649	2.83457e-09	4.07115e-06	5.39028	Not in BioGRID	0
KDM1A	RREB1	q ≤ 0.0001	6.08407	2.87684e-09	4.12863e-06	5.38419	In BioGRID	1	Affinity Capture-MS
APTX (1)	PARP1	q ≤ 0.0001	6.08364	2.88441e-09	4.13625e-06	5.38339	In BioGRID	2	Affinity Capture-Western;Two-hybrid;Reconstituted Complex
CCNT1	CDK9	q ≤ 0.0001	6.083	2.89582e-09	4.14937e-06	5.38202	In BioGRID	45	Reconstituted Complex;Two-hybrid;Affinity Capture-Western;Phenotypic Suppression;Biochemical Activity;Affinity Capture-MS;Co-crystal Structure;Co-fractionation;Co-localization;Protein-RNA;Co-purification
S100A8	SFN	q ≤ 0.0001	6.08252	2.90433e-09	4.15831e-06	5.38108	Not in BioGRID	0
CEBPD	JUNB	q ≤ 0.0001	6.08217	2.91057e-09	4.16398e-06	5.38049	Not in BioGRID	0
RPL12	RPL35A	q ≤ 0.0001	6.07927	2.96257e-09	4.23508e-06	5.37314	In BioGRID	1	Co-fractionation
HMGN3 (2)	RAN	q ≤ 0.0001	6.07552	3.03122e-09	4.32984e-06	5.36353	Not in BioGRID	0
BPTF (2)	KDM5A	q ≤ 0.0001	6.07416	3.05658e-09	4.36267e-06	5.36025	Not in BioGRID	0
ACTR8	NFRKB	q ≤ 0.0001	6.07291	3.07994e-09	4.3902e-06	5.35752	In BioGRID	2	Affinity Capture-MS;Co-fractionation
EZH2	PHF19	q ≤ 0.0001	6.07287	3.08067e-09	4.3902e-06	5.35752	In BioGRID	6	Affinity Capture-Western;Affinity Capture-MS
ARGLU1	SRSF1	q ≤ 0.0001	6.07174	3.10208e-09	4.41729e-06	5.35484	Not in BioGRID	0
RPS14	RPS3A	q ≤ 0.0001	6.07121	3.11198e-09	4.42793e-06	5.3538	In BioGRID	4	Co-fractionation;Affinity Capture-MS
ING1	SAP130 (1)	q ≤ 0.0001	6.06886	3.15704e-09	4.48857e-06	5.34789	Not in BioGRID	0
MEAF6	PHF14	q ≤ 0.0001	6.06824	3.16896e-09	4.50202e-06	5.34659	Not in BioGRID	0
NOP2 (1)	SNU13	q ≤ 0.0001	6.06729	3.18743e-09	4.52476e-06	5.3444	Not in BioGRID	0
TAF2 (1)	TAF5	q ≤ 0.0001	6.06637	3.20542e-09	4.54677e-06	5.3423	In BioGRID	1	Co-fractionation
ATF2	CEBPA	q ≤ 0.0001	6.06568	3.21883e-09	4.56226e-06	5.34082	In BioGRID	1	Two-hybrid
CDC5L	SNRNP40	q ≤ 0.0001	6.06534	3.22547e-09	4.56814e-06	5.34026	In BioGRID	1	Affinity Capture-MS
HIST1H1[D,E]	JUNB	q ≤ 0.0001	6.06376	3.25684e-09	4.60857e-06	5.33643	Excluded
TOP2A	TTF1	q ≤ 0.0001	6.06364	3.25904e-09	4.60857e-06	5.33643	Not in BioGRID	0
ATAD5	BRD4	q ≤ 0.0001	6.06256	3.28066e-09	4.63555e-06	5.3339	In BioGRID	1	Affinity Capture-MS;Affinity Capture-Western
BCL7A	SMARCA4 (2)	q ≤ 0.0001	6.06185	3.29483e-09	4.65199e-06	5.33236	In BioGRID	3	Affinity Capture-MS;Co-fractionation
EED	PHF19	q ≤ 0.0001	6.05966	3.33911e-09	4.71088e-06	5.3269	In BioGRID	5	Affinity Capture-Western;Affinity Capture-MS
INO80B	INO80E	q ≤ 0.0001	6.05768	3.37973e-09	4.76453e-06	5.32198	In BioGRID	2	Affinity Capture-MS
LUC7L3	SRSF1	q ≤ 0.0001	6.05749	3.38351e-09	4.76619e-06	5.32183	In BioGRID	1	Two-hybrid
HNRNPA2B1	SYNCRIP	q ≤ 0.0001	6.05708	3.39211e-09	4.77097e-06	5.32139	Not in BioGRID	0
ARID2	SMARCB1	q ≤ 0.0001	6.05712	3.39114e-09	4.77097e-06	5.32139	In BioGRID	1	Affinity Capture-Western
MED29	MED6	q ≤ 0.0001	6.0565	3.40395e-09	4.78395e-06	5.32021	In BioGRID	4	Affinity Capture-MS;Affinity Capture-Western;Co-fractionation
CDK2AP1	MTA1	q ≤ 0.0001	6.05516	3.43186e-09	4.81947e-06	5.317	In BioGRID	1	Affinity Capture-MS
ACTB	SMARCA2	q ≤ 0.0001	6.05464	3.4427e-09	4.83099e-06	5.31596	Not in BioGRID	0
NOP56	RPL35A	q ≤ 0.0001	6.05327	3.47165e-09	4.86417e-06	5.31299	In BioGRID	1	Affinity Capture-MS
ANAPC1	TRIP12 (1)	q ≤ 0.0001	6.05336	3.46965e-09	4.86417e-06	5.31299	Not in BioGRID	0
PHF8 (1)	PHF8 (2)	q ≤ 0.0001	6.05098	3.52042e-09	4.92874e-06	5.30726	Excluded
NOLC1 (1)	TCOF1 (2)	q ≤ 0.0001	6.05075	3.52522e-09	4.93169e-06	5.307	In BioGRID	3	Affinity Capture-Western;Negative Genetic
PRPF19	PRPF4B	q ≤ 0.0001	6.05002	3.54086e-09	4.94979e-06	5.30541	Not in BioGRID	0
HNRNPA0	HNRNPUL2	q ≤ 0.0001	6.04959	3.55011e-09	4.95894e-06	5.30461	Not in BioGRID	0
PHF8 (1)	TAF10	q ≤ 0.0001	6.04667	3.6139e-09	5.0442e-06	5.29721	Not in BioGRID	0
KAT14 (1)	TADA3	q ≤ 0.0001	6.04626	3.62282e-09	5.0528e-06	5.29647	In BioGRID	2	Affinity Capture-MS
SIN3B	SPINDOC	q ≤ 0.0001	6.04581	3.63285e-09	5.06293e-06	5.2956	Not in BioGRID	0
LUC7L	LUC7L3	q ≤ 0.0001	6.04454	3.66094e-09	5.0982e-06	5.29258	In BioGRID	1	Affinity Capture-MS
LGALS7/LGALS7B	TAP1	q ≤ 0.0001	6.0438	3.6775e-09	5.11738e-06	5.29095	Not in BioGRID	0
BRD7	SMARCE1	q ≤ 0.0001	6.04194	3.71912e-09	5.17136e-06	5.28639	In BioGRID	4	Affinity Capture-MS
EMSY	SPIN1	q ≤ 0.0001	6.04157	3.72758e-09	5.17528e-06	5.28607	Not in BioGRID	0
MECP2 (2)	PARP2	q ≤ 0.0001	6.04164	3.726e-09	5.17528e-06	5.28607	Not in BioGRID	0
PRPF8	SNRNP40	q ≤ 0.0001	6.04131	3.73336e-09	5.17938e-06	5.28572	In BioGRID	8	Affinity Capture-MS;Far Western;Reconstituted Complex;Two-hybrid;Co-fractionation
EPC2	MORF4L2	q ≤ 0.0001	6.03994	3.76474e-09	5.21897e-06	5.28242	In BioGRID	3	Affinity Capture-MS
SMARCA4 (2)	SMARCC2 (2)	q ≤ 0.0001	6.03899	3.78634e-09	5.24494e-06	5.28026	In BioGRID	14	Co-purification;Affinity Capture-Western;Affinity Capture-MS;Co-fractionation
CMAS	RAN	q ≤ 0.0001	6.03858	3.7959e-09	5.25422e-06	5.27949	Not in BioGRID	0
CDC5L	IK	q ≤ 0.0001	6.03825	3.80346e-09	5.2607e-06	5.27896	Not in BioGRID	0
NOP56	RPL10A	q ≤ 0.0001	6.03729	3.82562e-09	5.28736e-06	5.27676	In BioGRID	2	Affinity Capture-MS
SPIN1	TAF7	q ≤ 0.0001	6.0365	3.84408e-09	5.30887e-06	5.275	Not in BioGRID	0
CEBPA	GATA2	q ≤ 0.0001	6.03483	3.88329e-09	5.35899e-06	5.27092	Not in BioGRID	0
RFX5	SIX2	q ≤ 0.0001	6.03452	3.89052e-09	5.36492e-06	5.27044	Not in BioGRID	0
SLC16A3	XPO1	q ≤ 0.0001	6.03338	3.91753e-09	5.39811e-06	5.26776	Not in BioGRID	0
BCLAF1 (1)	SRSF6	q ≤ 0.0001	6.03165	3.95882e-09	5.45091e-06	5.26353	Not in BioGRID	0
DNTTIP1	MSL1	q ≤ 0.0001	6.03145	3.96363e-09	5.45343e-06	5.26333	Not in BioGRID	0
BPTF (2)	TAF5	q ≤ 0.0001	6.03077	3.98e-09	5.47185e-06	5.26187	Not in BioGRID	0
SF3A2	SF3A3	q ≤ 0.0001	6.02978	4.00398e-09	5.50069e-06	5.25958	In BioGRID	4	Affinity Capture-MS;Co-fractionation
DPY30	KMT2A	q ≤ 0.0001	6.02948	4.01131e-09	5.50663e-06	5.25911	Not in BioGRID	0
JUN	RREB1	q ≤ 0.0001	6.0272	4.06709e-09	5.57903e-06	5.25344	Not in BioGRID	0
ACTG1	DMAP1	q ≤ 0.0001	6.02346	4.16035e-09	5.69842e-06	5.24425	In BioGRID	1	Affinity Capture-MS
ING3	JAZF1	q ≤ 0.0001	6.02356	4.15786e-09	5.69842e-06	5.24425	Not in BioGRID	0
POLR2C	POLR2I	q ≤ 0.0001	6.02323	4.16605e-09	5.70197e-06	5.24398	In BioGRID	2	Co-fractionation
KHDRBS1	MATR3	q ≤ 0.0001	6.02284	4.17595e-09	5.70699e-06	5.24359	In BioGRID	1	Affinity Capture-MS
SAP30	SIN3B	q ≤ 0.0001	6.02284	4.17583e-09	5.70699e-06	5.24359	In BioGRID	2	Co-purification;Affinity Capture-MS
RPL12	RPL29	q ≤ 0.0001	6.02215	4.19349e-09	5.72669e-06	5.2421	In BioGRID	1	Co-fractionation
ACIN1 (4)	SNIP1	q ≤ 0.0001	6.02098	4.22334e-09	5.76316e-06	5.23934	In BioGRID	2	Affinity Capture-MS
DDX3X (1)	TAF15	q ≤ 0.0001	6.02014	4.24464e-09	5.78791e-06	5.23748	Not in BioGRID	0
ARNT	VEZF1	q ≤ 0.0001	6.01858	4.28511e-09	5.83875e-06	5.23368	Not in BioGRID	0
PARP1	PARP2	q ≤ 0.0001	6.01826	4.29334e-09	5.84563e-06	5.23317	In BioGRID	1	Affinity Capture-Western
RBMX	SRSF9	q ≤ 0.0001	6.01474	4.38562e-09	5.96683e-06	5.22426	Not in BioGRID	0
LYAR	RPL10A	q ≤ 0.0001	6.01424	4.39891e-09	5.98048e-06	5.22326	Not in BioGRID	0
CENPX	RMI2	q ≤ 0.0001	6.01409	4.40308e-09	5.98171e-06	5.22317	Not in BioGRID	0
CDC5L	SART1	q ≤ 0.0001	6.01323	4.42595e-09	6.00832e-06	5.22125	In BioGRID	1	Affinity Capture-MS
TOP3A	WDR76	q ≤ 0.0001	6.01283	4.43673e-09	6.01601e-06	5.22069	Not in BioGRID	0
SF3A2	SF3B2	q ≤ 0.0001	6.01277	4.43818e-09	6.01601e-06	5.22069	In BioGRID	3	Affinity Capture-MS;Co-fractionation
ATF3	FOS	q ≤ 0.0001	6.01223	4.45281e-09	6.03138e-06	5.21958	In BioGRID	1	FRET
NOL8	RPL28	q ≤ 0.0001	6.01063	4.49618e-09	6.08564e-06	5.21569	Not in BioGRID	0
ATXN7L2	TADA2B	q ≤ 0.0001	6.0093	4.53221e-09	6.12987e-06	5.21255	Not in BioGRID	0
MEAF6	YEATS4	q ≤ 0.0001	6.00885	4.5448e-09	6.14236e-06	5.21166	In BioGRID	2	Affinity Capture-MS
SETD1A	WDR82	q ≤ 0.0001	6.0079	4.57087e-09	6.17305e-06	5.2095	In BioGRID	5	Affinity Capture-Western;Reconstituted Complex;Affinity Capture-MS
ING5	PHF14	q ≤ 0.0001	6.00722	4.58973e-09	6.19395e-06	5.20803	Not in BioGRID	0
JRKL	TIGD2	q ≤ 0.0001	6.0069	4.59851e-09	6.20124e-06	5.20752	In BioGRID	1	Affinity Capture-MS
EP300	MED9	q ≤ 0.0001	6.00617	4.61893e-09	6.2242e-06	5.20592	Not in BioGRID	0
PRPF19	SNRPD2	q ≤ 0.0001	6.00594	4.62514e-09	6.22798e-06	5.20565	In BioGRID	2	Co-fractionation
PHF5A	SF3A2	q ≤ 0.0001	6.00514	4.64769e-09	6.25375e-06	5.20386	In BioGRID	2	Affinity Capture-MS
MLXIP	MLXIPL	q ≤ 0.0001	6.00376	4.68661e-09	6.3015e-06	5.20056	Not in BioGRID	0
XRCC1 (1)	ZBTB17	q ≤ 0.0001	6.00348	4.69452e-09	6.3075e-06	5.20014	Not in BioGRID	0
PRPF19	SNW1	q ≤ 0.0001	6.00309	4.70543e-09	6.31753e-06	5.19945	In BioGRID	3	Co-fractionation;Affinity Capture-MS
COMMD3-BMI1/BMI1	PHC2	q ≤ 0.0001	6.00264	4.71836e-09	6.33025e-06	5.19858	In BioGRID	9	Affinity Capture-Western;Co-fractionation;Affinity Capture-MS;Two-hybrid;Reconstituted Complex;Co-crystal Structure
ABRAXAS1	SLF1	q ≤ 0.0001	6.0025	4.72235e-09	6.33097e-06	5.19853	Not in BioGRID	0
TAF3	TAF8	q ≤ 0.0001	6.0014	4.75382e-09	6.3685e-06	5.19596	In BioGRID	1	Affinity Capture-MS
MEN1	ZNF512B	q ≤ 0.0001	6.00088	4.76865e-09	6.3837e-06	5.19493	Not in BioGRID	0
KDM5A	PHF8 (1)	q ≤ 0.0001	6.00048	4.78021e-09	6.39451e-06	5.19419	Not in BioGRID	0
RPL12	RPL18	q ≤ 0.0001	5.9994	4.81146e-09	6.43162e-06	5.19168	In BioGRID	2	Co-fractionation
SF3B1	SF3B2	q ≤ 0.0001	5.9984	4.84044e-09	6.46564e-06	5.18939	In BioGRID	4	Affinity Capture-Western;Affinity Capture-MS;Co-fractionation
ARID2	SMARCC2 (2)	q ≤ 0.0001	5.99812	4.84875e-09	6.47202e-06	5.18896	In BioGRID	3	Affinity Capture-Western;Affinity Capture-MS
CBX5	LRIF1	q ≤ 0.0001	5.99623	4.90437e-09	6.5415e-06	5.18432	In BioGRID	3	Two-hybrid;Affinity Capture-MS
NOLC1 (2)	NOP56	q ≤ 0.0001	5.99596	4.9123e-09	6.54731e-06	5.18394	In BioGRID	4	Affinity Capture-MS;Co-fractionation;Affinity Capture-Western
HMGXB4	TAF1	q ≤ 0.0001	5.99441	4.95836e-09	6.60304e-06	5.18026	Not in BioGRID	0
MRE11	NBN	q ≤ 0.0001	5.99431	4.96132e-09	6.60304e-06	5.18026	In BioGRID	20	Co-purification;Affinity Capture-Western;Two-hybrid;Co-localization;Affinity Capture-MS;Co-fractionation;Reconstituted Complex
L3MBTL3	TCF7L2	q ≤ 0.0001	5.99406	4.96888e-09	6.6083e-06	5.17991	Not in BioGRID	0
INO80C	YY1	q ≤ 0.0001	5.99342	4.98807e-09	6.62732e-06	5.17866	In BioGRID	2	Affinity Capture-MS;Co-localization
ELF2 (2)	ZNF362	q ≤ 0.0001	5.99334	4.99041e-09	6.62732e-06	5.17866	Not in BioGRID	0
EWSR1 (1)	YLPM1 (1)	q ≤ 0.0001	5.99219	5.02509e-09	6.66854e-06	5.17597	Not in BioGRID	0
HLTF	ZFX/ZFY	q ≤ 0.0001	5.99138	5.04969e-09	6.69633e-06	5.17416	Not in BioGRID	0
CHD6	SIN3A	q ≤ 0.0001	5.99023	5.08496e-09	6.73824e-06	5.17145	Not in BioGRID	0
ACTL6A	SP110	q ≤ 0.0001	5.98926	5.11476e-09	6.77283e-06	5.16923	Not in BioGRID	0
NOP56	RPL32	q ≤ 0.0001	5.98734	5.17424e-09	6.8417e-06	5.16484	In BioGRID	1	Affinity Capture-MS
RBM17	U2SURP	q ≤ 0.0001	5.98735	5.17392e-09	6.8417e-06	5.16484	In BioGRID	2	Two-hybrid;Affinity Capture-MS
CBX5	UHRF1	q ≤ 0.0001	5.98509	5.24457e-09	6.9297e-06	5.15929	Not in BioGRID	0
DDX21	DKC1	q ≤ 0.0001	5.98377	5.28656e-09	6.98014e-06	5.15614	Not in BioGRID	0
SRSF4	SRSF6	q ≤ 0.0001	5.9832	5.30465e-09	6.99899e-06	5.15496	In BioGRID	1	Two-hybrid
EMSY	TAF9	q ≤ 0.0001	5.98145	5.36067e-09	7.06782e-06	5.15071	Not in BioGRID	0
RBM8A	ZC3H14 (1)	q ≤ 0.0001	5.98027	5.39897e-09	7.1132e-06	5.14794	Not in BioGRID	0
CEBPD	RREB1	q ≤ 0.0001	5.97992	5.41045e-09	7.12319e-06	5.14733	Not in BioGRID	0
EMSY	PHF8 (1)	q ≤ 0.0001	5.97766	5.48439e-09	7.21227e-06	5.14193	Not in BioGRID	0
BRD9	NSD2	q ≤ 0.0001	5.97761	5.48598e-09	7.21227e-06	5.14193	Not in BioGRID	0
RETSAT	RNF5	q ≤ 0.0001	5.97608	5.53654e-09	7.26831e-06	5.13857	Not in BioGRID	0
SRSF10	SRSF9	q ≤ 0.0001	5.97616	5.53405e-09	7.26831e-06	5.13857	Not in BioGRID	0
PHF8 (2)	TAF8	q ≤ 0.0001	5.97441	5.59247e-09	7.33609e-06	5.13454	Not in BioGRID	0
NBN	RAD50	q ≤ 0.0001	5.9743	5.59618e-09	7.33609e-06	5.13454	In BioGRID	17	Co-purification;Affinity Capture-Western;Co-fractionation;Affinity Capture-MS
CETN2	TOP2B (2)	q ≤ 0.0001	5.97323	5.63215e-09	7.37797e-06	5.13206	Not in BioGRID	0
ZNF276	ZNF512B	q ≤ 0.0001	5.97281	5.64653e-09	7.39152e-06	5.13127	Not in BioGRID	0
SPINDOC	TAF13	q ≤ 0.0001	5.97259	5.65397e-09	7.39599e-06	5.131	Not in BioGRID	0
INTS10	INTS14	q ≤ 0.0001	5.97157	5.68885e-09	7.4363e-06	5.12864	In BioGRID	2	Affinity Capture-MS
HIST1H1[D,E]	JUND	q ≤ 0.0001	5.97072	5.71788e-09	7.46892e-06	5.12674	Excluded
JRKL	XRCC1 (2)	q ≤ 0.0001	5.97038	5.72959e-09	7.4789e-06	5.12616	Not in BioGRID	0
EFTUD2	PRPF4B	q ≤ 0.0001	5.96837	5.79895e-09	7.56286e-06	5.12131	In BioGRID	2	Co-fractionation;Affinity Capture-MS
HLTF	ZNHIT1	q ≤ 0.0001	5.96828	5.80217e-09	7.56286e-06	5.12131	Not in BioGRID	0
ACTR8	TFPT	q ≤ 0.0001	5.96811	5.80796e-09	7.56503e-06	5.12119	In BioGRID	1	Affinity Capture-MS
HIST1H1B	JUNB	q ≤ 0.0001	5.9672	5.83985e-09	7.60115e-06	5.11912	Excluded
GATA2	MAFK	q ≤ 0.0001	5.96657	5.86189e-09	7.62443e-06	5.11779	Not in BioGRID	0
ACIN1 (3)	RNPS1	q ≤ 0.0001	5.96575	5.89092e-09	7.65675e-06	5.11596	In BioGRID	3	Reconstituted Complex;Two-hybrid;Co-fractionation
CEBPD	FOS	q ≤ 0.0001	5.9655	5.89985e-09	7.66292e-06	5.11561	Not in BioGRID	0
SIN3B	TAF9B	q ≤ 0.0001	5.96523	5.90923e-09	7.66967e-06	5.11522	Not in BioGRID	0
HLTF	KDM2A	q ≤ 0.0001	5.96397	5.95434e-09	7.7184e-06	5.11247	Not in BioGRID	0
PPIH	PRPF3	q ≤ 0.0001	5.96394	5.9552e-09	7.7184e-06	5.11247	In BioGRID	2	Two-hybrid;Affinity Capture-MS
KDM2A	XPC	q ≤ 0.0001	5.96222	6.01687e-09	7.79283e-06	5.10831	Not in BioGRID	0
TAF1	TAF5	q ≤ 0.0001	5.96198	6.02567e-09	7.79871e-06	5.10798	In BioGRID	4	Affinity Capture-Western;Co-fractionation
KDM5A	TAF10	q ≤ 0.0001	5.96151	6.04251e-09	7.81498e-06	5.10707	Not in BioGRID	0
DDX17 (1)	YLPM1 (1)	q ≤ 0.0001	5.95981	6.10446e-09	7.88681e-06	5.1031	Not in BioGRID	0
YLPM1 (1)	ZNF326	q ≤ 0.0001	5.95975	6.10665e-09	7.88681e-06	5.1031	Not in BioGRID	0
BOD1	CALML5	q ≤ 0.0001	5.95876	6.14297e-09	7.92813e-06	5.10083	Not in BioGRID	0
CXXC1	ING1	q ≤ 0.0001	5.95786	6.17618e-09	7.96539e-06	5.09879	Not in BioGRID	0
ACT[A1,A2,C1,G2]	SGF29	q ≤ 0.0001	5.95682	6.21489e-09	8.00967e-06	5.09639	Not in BioGRID	0
SUPT20H	TAF9B	q ≤ 0.0001	5.95635	6.23222e-09	8.02636e-06	5.09548	Not in BioGRID	0
CENPX	TOP3A	q ≤ 0.0001	5.95608	6.24237e-09	8.03379e-06	5.09508	Not in BioGRID	0
ACT[A1,A2,C1,G2]	YEATS4	q ≤ 0.0001	5.95564	6.25898e-09	8.04951e-06	5.09423	Not in BioGRID	0
NOP2 (2)	RPL4	q ≤ 0.0001	5.95449	6.30236e-09	8.09961e-06	5.09154	In BioGRID	1	Co-fractionation
DMAP1	HP1BP3	q ≤ 0.0001	5.9538	6.32829e-09	8.12725e-06	5.09006	Not in BioGRID	0
JUND	TFAM	q ≤ 0.0001	5.953	6.35869e-09	8.15858e-06	5.08839	Not in BioGRID	0
CHD6	TAF9B	q ≤ 0.0001	5.95292	6.3616e-09	8.15858e-06	5.08839	Not in BioGRID	0
BCL7B	SMARCE1	q ≤ 0.0001	5.9514	6.41981e-09	8.22172e-06	5.08504	In BioGRID	2	Affinity Capture-MS
GATAD2A	MBD2	q ≤ 0.0001	5.95152	6.41536e-09	8.22172e-06	5.08504	In BioGRID	4	Affinity Capture-Western;Reconstituted Complex;Co-fractionation;Affinity Capture-MS
HNRNPC (1)	ILF2	q ≤ 0.0001	5.95109	6.43198e-09	8.22582e-06	5.08482	In BioGRID	2	Affinity Capture-MS
ILF2	ZFR	q ≤ 0.0001	5.95109	6.43194e-09	8.22582e-06	5.08482	In BioGRID	3	Affinity Capture-MS;Co-fractionation
CDC5L	PRPF6	q ≤ 0.0001	5.95046	6.45608e-09	8.25088e-06	5.0835	In BioGRID	1	Affinity Capture-MS
TFE3	TIMM8A	q ≤ 0.0001	5.95016	6.46781e-09	8.26011e-06	5.08301	Not in BioGRID	0
PHF10	SMARCE1	q ≤ 0.0001	5.94975	6.48363e-09	8.27455e-06	5.08226	In BioGRID	4	Affinity Capture-MS;Co-fractionation
HNRNPH1	KHDRBS1	q ≤ 0.0001	5.94899	6.51306e-09	8.30632e-06	5.08059	Not in BioGRID	0
NIP7	RPL35A	q ≤ 0.0001	5.94831	6.53947e-09	8.33421e-06	5.07914	Not in BioGRID	0
PCBP1	SRSF1	q ≤ 0.0001	5.94751	6.57116e-09	8.36878e-06	5.07734	Not in BioGRID	0
BCLAF1 (2)	SRSF6	q ≤ 0.0001	5.94723	6.5821e-09	8.37689e-06	5.07692	Not in BioGRID	0
H1F0	HIST1H1C	q ≤ 0.0001	5.94666	6.60445e-09	8.39367e-06	5.07605	Excluded
MED17	MED9	q ≤ 0.0001	5.94669	6.60339e-09	8.39367e-06	5.07605	In BioGRID	3	Affinity Capture-MS;Affinity Capture-Western
SF3A3	ZC3H14 (1)	q ≤ 0.0001	5.94605	6.62856e-09	8.41848e-06	5.07477	Not in BioGRID	0
MEN1	ZFX/ZFY	q ≤ 0.0001	5.94572	6.64158e-09	8.42917e-06	5.07422	Not in BioGRID	0
RPL21	RPL7	q ≤ 0.0001	5.9456	6.6465e-09	8.42958e-06	5.07419	In BioGRID	2	Co-fractionation
CEBPZ	LYAR	q ≤ 0.0001	5.94495	6.67247e-09	8.45667e-06	5.0728	Not in BioGRID	0
ACIN1 (3)	SAP18	q ≤ 0.0001	5.94454	6.68879e-09	8.47149e-06	5.07204	In BioGRID	5	Affinity Capture-Western;Reconstituted Complex;Co-fractionation
SMARCA4 (1)	SMARCD2	q ≤ 0.0001	5.94441	6.69405e-09	8.4723e-06	5.072	In BioGRID	4	Affinity Capture-MS;Co-fractionation
RMI1	WDR76	q ≤ 0.0001	5.94231	6.77864e-09	8.57343e-06	5.06685	Not in BioGRID	0
EIF4A3	TRA2A	q ≤ 0.0001	5.94208	6.78764e-09	8.57889e-06	5.06657	In BioGRID	1	Affinity Capture-MS
ARNT	USF1	q ≤ 0.0001	5.94078	6.84067e-09	8.63997e-06	5.06349	Not in BioGRID	0
CEBPB	JUNB	q ≤ 0.0001	5.93762	6.97092e-09	8.79842e-06	5.0556	Not in BioGRID	0
POLB	XRCC5	q ≤ 0.0001	5.93688	7.00202e-09	8.83158e-06	5.05396	Not in BioGRID	0
BRCA1	RAD18	q ≤ 0.0001	5.93571	7.05092e-09	8.88715e-06	5.05124	In BioGRID	3	Affinity Capture-Western;Affinity Capture-MS;Proximity Label-MS
KDM5A	PHF12	q ≤ 0.0001	5.93555	7.05774e-09	8.88963e-06	5.05112	In BioGRID	2	Affinity Capture-MS
MDC1	RAD50	q ≤ 0.0001	5.93452	7.10136e-09	8.93843e-06	5.04874	In BioGRID	6	Affinity Capture-Western;Protein-peptide;Reconstituted Complex;Affinity Capture-MS;Proximity Label-MS
CDC5L	PRPF8	q ≤ 0.0001	5.93279	7.17512e-09	9.0234e-06	5.04463	In BioGRID	4	Co-fractionation;Affinity Capture-MS
MSH6	ZFAT	q ≤ 0.0001	5.9327	7.17872e-09	9.0234e-06	5.04463	Not in BioGRID	0
NOL9	WDR18	q ≤ 0.0001	5.93176	7.21938e-09	9.06829e-06	5.04247	In BioGRID	3	Affinity Capture-MS;Co-fractionation
VHL	ZBTB14	q ≤ 0.0001	5.93089	7.25656e-09	9.10875e-06	5.04054	Not in BioGRID	0
BRD8 (1)	JAZF1	q ≤ 0.0001	5.92995	7.29774e-09	9.15417e-06	5.03838	Not in BioGRID	0
HNRNPC (1)	HNRNPR	q ≤ 0.0001	5.92972	7.30768e-09	9.15488e-06	5.03835	In BioGRID	1	Co-fractionation
SRSF6	THRAP3	q ≤ 0.0001	5.9297	7.3083e-09	9.15488e-06	5.03835	Not in BioGRID	0
DMAP1	KDM2A	q ≤ 0.0001	5.92768	7.39685e-09	9.25948e-06	5.03341	Not in BioGRID	0
MLXIPL	SIX2	q ≤ 0.0001	5.92398	7.56192e-09	9.45965e-06	5.02413	Not in BioGRID	0
NIP7	RPL12	q ≤ 0.0001	5.92184	7.65894e-09	9.57448e-06	5.01888	Not in BioGRID	0
CD2BP2	EFTUD2	q ≤ 0.0001	5.92119	7.6887e-09	9.60513e-06	5.0175	In BioGRID	5	Affinity Capture-MS;Co-fractionation
CDC5L	SNRPE	q ≤ 0.0001	5.91991	7.74742e-09	9.6719e-06	5.01449	In BioGRID	2	Affinity Capture-MS
C12orf43	RRP1B	q ≤ 0.0001	5.91958	7.76275e-09	9.68444e-06	5.01393	Not in BioGRID	0
C17orf49	TAF9B	q ≤ 0.0001	5.91903	7.78798e-09	9.70931e-06	5.01281	Not in BioGRID	0
LUC7L3	SRSF5	q ≤ 0.0001	5.91853	7.81153e-09	9.73205e-06	5.0118	Not in BioGRID	0
MAFF	MECP2 (1)	q ≤ 0.0001	5.91795	7.8384e-09	9.75889e-06	5.0106	Not in BioGRID	0
ATF3	ATF7	q ≤ 0.0001	5.91722	7.87248e-09	9.78685e-06	5.00936	Not in BioGRID	0
TAF2 (1)	TAF9B	q ≤ 0.0001	5.91713	7.87688e-09	9.78685e-06	5.00936	Not in BioGRID	0
RNPS1	SRRM2	q ≤ 0.0001	5.9173	7.86866e-09	9.78685e-06	5.00936	In BioGRID	2	Affinity Capture-MS;Co-fractionation
NAT10	NOP56	q ≤ 0.0001	5.91442	8.00481e-09	9.93906e-06	5.00265	In BioGRID	1	Affinity Capture-MS
SUPT7L	TADA2B	q ≤ 0.0001	5.91362	8.0428e-09	9.97947e-06	5.00089	In BioGRID	2	Affinity Capture-MS
PARP2	TIGD5	q ≤ 0.0001	5.91318	8.06397e-09	9.99897e-06	5.00004	Not in BioGRID	0
CEBPB	CEBPG	q ≤ 0.0001	5.91256	8.09354e-09	1.00288e-05	4.99875	In BioGRID	1	Reconstituted Complex
SMARCA2	SMARCD2	q ≤ 0.0001	5.91242	8.10041e-09	1.00306e-05	4.99867	In BioGRID	3	Affinity Capture-MS;Co-fractionation
ACTG1	YEATS4	q ≤ 0.0001	5.91184	8.1283e-09	1.00583e-05	4.99747	Not in BioGRID	0
LYAR	NHP2	q ≤ 0.0001	5.91092	8.17288e-09	1.01002e-05	4.99567	Not in BioGRID	0
RPS12	RPS28	q ≤ 0.0001	5.91092	8.17316e-09	1.01002e-05	4.99567	In BioGRID	2	Co-fractionation
CHD6	ING2	q ≤ 0.0001	5.91028	8.20426e-09	1.01318e-05	4.99431	Not in BioGRID	0
PAX6	TFAP2C	q ≤ 0.0001	5.90896	8.26867e-09	1.02045e-05	4.99121	Not in BioGRID	0
HMGXB4	TAF4	q ≤ 0.0001	5.90708	8.36187e-09	1.03125e-05	4.98663	Not in BioGRID	0
BRD7	PBRM1	q ≤ 0.0001	5.90679	8.37586e-09	1.03228e-05	4.9862	In BioGRID	2	Co-fractionation;Negative Genetic
PBRM1	PHF10	q ≤ 0.0001	5.90603	8.41398e-09	1.03628e-05	4.98452	Not in BioGRID	0
MORF4L1	MRGBP	q ≤ 0.0001	5.90568	8.43142e-09	1.03774e-05	4.98391	In BioGRID	10	Affinity Capture-Western;Affinity Capture-MS;Two-hybrid;Co-fractionation
KDM5A	SPIN1	q ≤ 0.0001	5.90549	8.44105e-09	1.03787e-05	4.98386	Not in BioGRID	0
ATF1	MECP2 (2)	q ≤ 0.0001	5.90543	8.44388e-09	1.03787e-05	4.98386	Not in BioGRID	0
LRIF1	SMCHD1	q ≤ 0.0001	5.90453	8.48911e-09	1.04274e-05	4.98183	In BioGRID	1	Affinity Capture-MS
MRE11	RAD50	q ≤ 0.0001	5.90414	8.50874e-09	1.044e-05	4.9813	In BioGRID	18	Co-purification;Affinity Capture-Western;Affinity Capture-MS;Co-fractionation
JDP2	JUN	q ≤ 0.0001	5.9041	8.51082e-09	1.044e-05	4.9813	In BioGRID	2	Affinity Capture-Western;Affinity Capture-MS
PABPN1 (1)	SRSF1	q ≤ 0.0001	5.9036	8.53614e-09	1.04641e-05	4.9803	Not in BioGRID	0
CHD6	KAT14 (1)	q ≤ 0.0001	5.89911	8.76704e-09	1.074e-05	4.969	Not in BioGRID	0
FOSL1	JUN	q ≤ 0.0001	5.89847	8.80021e-09	1.07734e-05	4.96765	In BioGRID	3	Two-hybrid;Reconstituted Complex;Affinity Capture-Western;FRET
HIST1H1B	HMGN2	q ≤ 0.0001	5.89736	8.85809e-09	1.0836e-05	4.96513	Excluded
CBX2	PHF19	q ≤ 0.0001	5.89727	8.86315e-09	1.0836e-05	4.96513	Not in BioGRID	0
SPIN1	TAF6	q ≤ 0.0001	5.89511	8.97734e-09	1.09682e-05	4.95986	Not in BioGRID	0
HCFC1 (1)	RBBP5	q ≤ 0.0001	5.89482	8.99254e-09	1.09795e-05	4.95942	In BioGRID	3	Co-purification;Affinity Capture-MS;Co-fractionation
PHF8 (2)	TAF6	q ≤ 0.0001	5.89414	9.02922e-09	1.10163e-05	4.95796	Not in BioGRID	0
CHD6	SGF29	q ≤ 0.0001	5.89403	9.0347e-09	1.10163e-05	4.95796	Not in BioGRID	0
HMGN2	RAN	q ≤ 0.0001	5.89308	9.08595e-09	1.10641e-05	4.95609	Not in BioGRID	0
RPL27A	RPL8	q ≤ 0.0001	5.89311	9.08445e-09	1.10641e-05	4.95609	In BioGRID	2	Co-fractionation
ATF7	FOSL2 (1)	q ≤ 0.0001	5.89253	9.11563e-09	1.10928e-05	4.95496	In BioGRID	3	Affinity Capture-MS
PRSS21	SLC25A5	q ≤ 0.0001	5.89051	9.22541e-09	1.1219e-05	4.95005	Not in BioGRID	0
PARP2	TCF7L2	q ≤ 0.0001	5.8903	9.23685e-09	1.12254e-05	4.9498	Not in BioGRID	0
RPL10A	RRP1B	q ≤ 0.0001	5.88821	9.35173e-09	1.13503e-05	4.94499	In BioGRID	1	Affinity Capture-MS
EMD	TMPO (2)	q ≤ 0.0001	5.88821	9.35197e-09	1.13503e-05	4.94499	Not in BioGRID	0
KNOP1	RPL12	q ≤ 0.0001	5.88645	9.44984e-09	1.14615e-05	4.94076	Not in BioGRID	0
MGA (2)	PCGF6	q ≤ 0.0001	5.8859	9.48086e-09	1.14839e-05	4.93991	In BioGRID	4	Affinity Capture-MS
BPTF (2)	CHD6	q ≤ 0.0001	5.88594	9.47869e-09	1.14839e-05	4.93991	Not in BioGRID	0
CDC26	MDC1	q ≤ 0.0001	5.88528	9.51529e-09	1.1518e-05	4.93862	Not in BioGRID	0
BLM	FANCM	q ≤ 0.0001	5.88422	9.57558e-09	1.15833e-05	4.93617	In BioGRID	4	Affinity Capture-MS;Affinity Capture-Western
ING5	RUVBL1	q ≤ 0.0001	5.88384	9.59695e-09	1.16015e-05	4.93549	Not in BioGRID	0
DDX5	KHDRBS1	q ≤ 0.0001	5.88344	9.61985e-09	1.16215e-05	4.93474	In BioGRID	1	Two-hybrid
MBIP	SGF29	q ≤ 0.0001	5.88291	9.64999e-09	1.16503e-05	4.93366	In BioGRID	5	Affinity Capture-Western;Affinity Capture-MS
PBRM1	SMARCB1	q ≤ 0.0001	5.88078	9.7725e-09	1.17904e-05	4.92847	In BioGRID	1	Affinity Capture-Western
INTS14	INTS5	q ≤ 0.0001	5.87954	9.84392e-09	1.18688e-05	4.92559	In BioGRID	2	Affinity Capture-MS
BLM	RPA2	q ≤ 0.0001	5.87883	9.88549e-09	1.19032e-05	4.92434	In BioGRID	3	Affinity Capture-MS;Affinity Capture-Western
EHMT1	EHMT2	q ≤ 0.0001	5.87888	9.8826e-09	1.19032e-05	4.92434	In BioGRID	2	Affinity Capture-MS
LYAR	RPL7A	q ≤ 0.0001	5.87769	9.95222e-09	1.1968e-05	4.92198	Not in BioGRID	0
PHF8 (2)	TNRC18	q ≤ 0.0001	5.87769	9.95237e-09	1.1968e-05	4.92198	Not in BioGRID	0
KAT2A	MBIP	q ≤ 0.0001	5.8763	1.00347e-08	1.20591e-05	4.91869	In BioGRID	3	Affinity Capture-Western;Affinity Capture-MS
GATAD1	TAF9	q ≤ 0.0001	5.87512	1.01045e-08	1.21351e-05	4.91596	Not in BioGRID	0
BPTF (2)	TNRC18	q ≤ 0.0001	5.87493	1.01159e-08	1.21407e-05	4.91576	Not in BioGRID	0
BCAS2	PRPF4B	q ≤ 0.0001	5.87421	1.01593e-08	1.21849e-05	4.91418	Not in BioGRID	0
HCFC2	RBBP5	q ≤ 0.0001	5.87372	1.01887e-08	1.22121e-05	4.91321	In BioGRID	2	Co-purification;Affinity Capture-MS
ACTL8	USP7	q ≤ 0.0001	5.87337	1.02098e-08	1.22221e-05	4.91286	In BioGRID	1	Affinity Capture-MS
IK	PRPF19	q ≤ 0.0001	5.87336	1.02103e-08	1.22221e-05	4.91286	Not in BioGRID	0
CXXC1	ING2	q ≤ 0.0001	5.87286	1.02404e-08	1.225e-05	4.91186	Not in BioGRID	0
BRD7	SMARCC2 (2)	q ≤ 0.0001	5.87228	1.0276e-08	1.22846e-05	4.91064	In BioGRID	2	Affinity Capture-MS
BRD8 (1)	MEAF6	q ≤ 0.0001	5.87098	1.03552e-08	1.23712e-05	4.90759	In BioGRID	1	Affinity Capture-MS
BAZ2B	CHD8	q ≤ 0.0001	5.86756	1.05659e-08	1.26148e-05	4.89912	Not in BioGRID	0
ATF7	CEBPB	q ≤ 0.0001	5.8672	1.05886e-08	1.26336e-05	4.89847	Not in BioGRID	0
SAMD1	TCF7L2	q ≤ 0.0001	5.86707	1.05967e-08	1.26351e-05	4.89842	Not in BioGRID	0
PAX6	RIF1	q ≤ 0.0001	5.86566	1.06849e-08	1.2732e-05	4.8951	Not in BioGRID	0
TAF13	TAF9	q ≤ 0.0001	5.86512	1.07192e-08	1.27645e-05	4.89399	In BioGRID	2	Affinity Capture-MS;Co-fractionation
ATF3	CEBPD	q ≤ 0.0001	5.86439	1.07658e-08	1.28117e-05	4.89239	Not in BioGRID	0
KPNA2	SMARCD1	q ≤ 0.0001	5.86197	1.09205e-08	1.29874e-05	4.88648	In BioGRID	1	Affinity Capture-MS
CREB3L2	DDX46 (2)	q ≤ 0.0001	5.86111	1.09761e-08	1.3045e-05	4.88455	Not in BioGRID	0
MAGOHB	RBM8A	q ≤ 0.0001	5.86035	1.10254e-08	1.30866e-05	4.88317	In BioGRID	5	Two-hybrid;Co-fractionation;Affinity Capture-MS
ANKRD11	GPS2	q ≤ 0.0001	5.86035	1.10253e-08	1.30866e-05	4.88317	In BioGRID	2	Affinity Capture-MS
SLC25A5	ZFP64 (1)	q ≤ 0.0001	5.86013	1.10397e-08	1.30951e-05	4.88289	Not in BioGRID	0
SNRPD1	SNRPD3	q ≤ 0.0001	5.85979	1.10614e-08	1.31124e-05	4.88232	In BioGRID	2	Co-fractionation
ISY1/ISY1-RAB43	SNW1	q ≤ 0.0001	5.85939	1.10874e-08	1.31347e-05	4.88158	Not in BioGRID	0
DDX46 (2)	SEC22A	q ≤ 0.0001	5.85886	1.11225e-08	1.31593e-05	4.88077	Not in BioGRID	0
DDX46 (2)	ZSCAN30	q ≤ 0.0001	5.85886	1.11225e-08	1.31593e-05	4.88077	Not in BioGRID	0
PAX6	TFAP2D	q ≤ 0.0001	5.85467	1.14e-08	1.34789e-05	4.87035	Not in BioGRID	0
RPL28	RRP1B	q ≤ 0.0001	5.85366	1.14685e-08	1.35511e-05	4.86802	Not in BioGRID	0
XRCC1 (2)	ZNF346	q ≤ 0.0001	5.8533	1.14928e-08	1.35711e-05	4.86738	Not in BioGRID	0
ATF1	TFAP2C	q ≤ 0.0001	5.85224	1.15644e-08	1.36469e-05	4.86497	Not in BioGRID	0
HIST1H1B	JUND	q ≤ 0.0001	5.85102	1.16478e-08	1.37364e-05	4.86213	Excluded
PHF8 (2)	SIN3B	q ≤ 0.0001	5.8504	1.16906e-08	1.3778e-05	4.86081	Not in BioGRID	0
HIST1H1[D,E]	HMGN1	q ≤ 0.0001	5.85015	1.17079e-08	1.37896e-05	4.86045	Excluded
CHD6	TAF12	q ≤ 0.0001	5.85004	1.17154e-08	1.37896e-05	4.86045	Not in BioGRID	0
SUPT3H	SUPT7L	q ≤ 0.0001	5.84979	1.17328e-08	1.38011e-05	4.86009	In BioGRID	3	Affinity Capture-MS;Affinity Capture-Western
HIF1A	PRDM11	q ≤ 0.0001	5.84932	1.17647e-08	1.38298e-05	4.85918	Not in BioGRID	0
MORF4L1	TAF9B	q ≤ 0.0001	5.84863	1.1813e-08	1.38687e-05	4.85796	Not in BioGRID	0
HMG20A	ING5	q ≤ 0.0001	5.84863	1.18129e-08	1.38687e-05	4.85796	Not in BioGRID	0
TBRG1	UCHL5	q ≤ 0.0001	5.84837	1.18308e-08	1.38808e-05	4.85759	Not in BioGRID	0
SRSF1	TRA2B	q ≤ 0.0001	5.84804	1.18539e-08	1.3899e-05	4.85702	In BioGRID	2	Co-fractionation
HMGXB4	TAF10	q ≤ 0.0001	5.84682	1.19391e-08	1.39899e-05	4.85419	Not in BioGRID	0
HNRNPA2B1	HNRNPH3	q ≤ 0.0001	5.846	1.19973e-08	1.40491e-05	4.85235	In BioGRID	2	Co-fractionation
DR1	TADA2A	q ≤ 0.0001	5.84564	1.20224e-08	1.40695e-05	4.85172	In BioGRID	1	Affinity Capture-Western
L3MBTL2	MGA (2)	q ≤ 0.0001	5.84521	1.20528e-08	1.40961e-05	4.8509	In BioGRID	2	Affinity Capture-MS
CUL4A	DDB1	q ≤ 0.0001	5.8451	1.20605e-08	1.40961e-05	4.8509	In BioGRID	38	Affinity Capture-Western;Affinity Capture-MS;Two-hybrid;Reconstituted Complex;Co-crystal Structure;Co-fractionation;Co-purification
CEBPA	CEBPG	q ≤ 0.0001	5.84487	1.20771e-08	1.41066e-05	4.85058	In BioGRID	1	FRET
PNN	SRRM2	q ≤ 0.0001	5.84407	1.2134e-08	1.41639e-05	4.84882	In BioGRID	3	Two-hybrid;Affinity Capture-Western;Affinity Capture-MS
NOP2 (2)	RPL6	q ≤ 0.0001	5.84351	1.21741e-08	1.42016e-05	4.84766	In BioGRID	2	Co-fractionation;Affinity Capture-MS
APTX (1)	XRCC1 (2)	q ≤ 0.0001	5.8434	1.21817e-08	1.42016e-05	4.84766	In BioGRID	5	Affinity Capture-Western;Two-hybrid;Reconstituted Complex;Affinity Capture-MS
INO80E	TBRG1	q ≤ 0.0001	5.84218	1.22691e-08	1.42944e-05	4.84483	In BioGRID	1	Two-hybrid
BRD3	NSD2	q ≤ 0.0001	5.84156	1.23141e-08	1.43286e-05	4.8438	Not in BioGRID	0
NOP10	RRP1B	q ≤ 0.0001	5.84164	1.23083e-08	1.43286e-05	4.8438	Not in BioGRID	0
RFXAP	SIX2	q ≤ 0.0001	5.84119	1.23409e-08	1.43506e-05	4.84313	Not in BioGRID	0
H1F0	HIST1H1B	q ≤ 0.0001	5.84023	1.24111e-08	1.44231e-05	4.84094	Excluded
ARNTL	ATF1	q ≤ 0.0001	5.83992	1.24333e-08	1.44398e-05	4.84044	Not in BioGRID	0
NOP2 (2)	RPL10A	q ≤ 0.0001	5.83971	1.24491e-08	1.44489e-05	4.84016	In BioGRID	1	Affinity Capture-MS
BCL7A	BCL7C	q ≤ 0.0001	5.83831	1.25514e-08	1.45585e-05	4.83688	In BioGRID	1	Affinity Capture-MS
EBNA1BP2	NOP2 (1)	q ≤ 0.0001	5.83817	1.25616e-08	1.45611e-05	4.83681	In BioGRID	2	Co-fractionation
ARID2	PHF10	q ≤ 0.0001	5.83697	1.26509e-08	1.46554e-05	4.834	Not in BioGRID	0
KDM5A	TAF8	q ≤ 0.0001	5.8363	1.27003e-08	1.47032e-05	4.83259	Not in BioGRID	0
DHX9	RPL10	q ≤ 0.0001	5.83515	1.27868e-08	1.47883e-05	4.83008	In BioGRID	1	Affinity Capture-MS
GTF2IRD1	VEZF1	q ≤ 0.0001	5.83511	1.27899e-08	1.47883e-05	4.83008	Not in BioGRID	0
ATF1	USF1	q ≤ 0.0001	5.83456	1.28307e-08	1.48261e-05	4.82897	Not in BioGRID	0
ATAD5	NSD3 (1)	q ≤ 0.0001	5.83297	1.29513e-08	1.4956e-05	4.82518	Not in BioGRID	0
CHD6	MBIP	q ≤ 0.0001	5.8309	1.31094e-08	1.51246e-05	4.82032	Not in BioGRID	0
ATF2	CEBPB	q ≤ 0.0001	5.83084	1.31138e-08	1.51246e-05	4.82032	In BioGRID	1	Affinity Capture-Western
RPL10A	RPL27A	q ≤ 0.0001	5.82959	1.32104e-08	1.52251e-05	4.81744	In BioGRID	1	Co-fractionation
CHD6	SAP30	q ≤ 0.0001	5.8295	1.32175e-08	1.52251e-05	4.81744	Not in BioGRID	0
SF3A3	SNW1	q ≤ 0.0001	5.82862	1.32855e-08	1.52939e-05	4.81548	In BioGRID	1	Affinity Capture-MS
RPL10A	RPL6	q ≤ 0.0001	5.82828	1.33124e-08	1.53152e-05	4.81488	In BioGRID	2	Co-fractionation
NOP10	SNU13	q ≤ 0.0001	5.82774	1.33542e-08	1.53537e-05	4.81379	Not in BioGRID	0
NOP56	RPL6	q ≤ 0.0001	5.82698	1.34142e-08	1.5413e-05	4.81211	In BioGRID	3	Affinity Capture-MS;Co-fractionation
MEAF6	TRRAP	q ≤ 0.0001	5.82645	1.34562e-08	1.54515e-05	4.81103	In BioGRID	1	Affinity Capture-MS
BCL6	MSH6	q ≤ 0.0001	5.8247	1.35944e-08	1.56004e-05	4.80686	Not in BioGRID	0
DDB1	ZFX/ZFY	q ≤ 0.0001	5.82335	1.37023e-08	1.57144e-05	4.8037	Not in BioGRID	0
ARNT	ARNTL	q ≤ 0.0001	5.82273	1.37526e-08	1.57622e-05	4.80238	Not in BioGRID	0
BCL7B	SMARCC2 (2)	q ≤ 0.0001	5.82155	1.38478e-08	1.58614e-05	4.79966	In BioGRID	1	Affinity Capture-MS
ING2	TNRC18	q ≤ 0.0001	5.82131	1.38669e-08	1.58734e-05	4.79933	Not in BioGRID	0
ACIN1 (3)	SRRT	q ≤ 0.0001	5.81962	1.4005e-08	1.60215e-05	4.7953	Not in BioGRID	0
CHD6	TAF6L	q ≤ 0.0001	5.8194	1.40233e-08	1.60324e-05	4.795	Not in BioGRID	0
FLYWCH1	MECP2 (1)	q ≤ 0.0001	5.81894	1.4061e-08	1.60655e-05	4.79411	Not in BioGRID	0
RPL11	RPL7A	q ≤ 0.0001	5.81629	1.42808e-08	1.63064e-05	4.78764	In BioGRID	2	Co-fractionation
TIMM13	USF2	q ≤ 0.0001	5.81503	1.43866e-08	1.64068e-05	4.78498	Not in BioGRID	0
RPL34	RPL6	q ≤ 0.0001	5.81508	1.43826e-08	1.64068e-05	4.78498	In BioGRID	1	Co-fractionation
RPL12	RPL36	q ≤ 0.0001	5.81452	1.44294e-08	1.64453e-05	4.78396	In BioGRID	1	Co-fractionation
CMAS	HMGA1	q ≤ 0.0001	5.81438	1.4441e-08	1.64484e-05	4.78388	Not in BioGRID	0
RPL29	RPL7	q ≤ 0.0001	5.81349	1.45168e-08	1.65244e-05	4.78187	Not in BioGRID	0
NHP2	RRP1B	q ≤ 0.0001	5.81135	1.4699e-08	1.67214e-05	4.77673	Not in BioGRID	0
HIST1H1C	HMGN3 (1)	q ≤ 0.0001	5.81085	1.47428e-08	1.67608e-05	4.77571	Excluded
HNRNPL	SLTM	q ≤ 0.0001	5.80807	1.49842e-08	1.70247e-05	4.76892	Not in BioGRID	0
MCCC2	PC	q ≤ 0.0001	5.80692	1.50847e-08	1.71283e-05	4.76628	Not in BioGRID	0
HIST1H1B	TFAM	q ≤ 0.0001	5.80662	1.5111e-08	1.71475e-05	4.7658	Excluded
SUPT20H	TAF3	q ≤ 0.0001	5.806	1.51659e-08	1.71992e-05	4.76449	Not in BioGRID	0
CD2BP2	PRPF19	q ≤ 0.0001	5.80521	1.52362e-08	1.7263e-05	4.76288	In BioGRID	1	Affinity Capture-MS
JRKL	LIG3 (1)	q ≤ 0.0001	5.80516	1.5241e-08	1.7263e-05	4.76288	Not in BioGRID	0
TAF8	TAF9	q ≤ 0.0001	5.80491	1.52632e-08	1.72668e-05	4.76279	In BioGRID	3	Affinity Capture-Western;Affinity Capture-MS
SUPT20H	TAF12	q ≤ 0.0001	5.80501	1.5254e-08	1.72668e-05	4.76279	Not in BioGRID	0
PNN	ZC3H14 (1)	q ≤ 0.0001	5.80469	1.52831e-08	1.72786e-05	4.76249	In BioGRID	1	Affinity Capture-MS
TAF2 (1)	TAF3	q ≤ 0.0001	5.80454	1.52963e-08	1.72829e-05	4.76238	Not in BioGRID	0
ACT[A1,A2,C1,G2]	KPNA2	q ≤ 0.0001	5.80418	1.53283e-08	1.73084e-05	4.76174	Not in BioGRID	0
GATAD1	TNRC18	q ≤ 0.0001	5.80324	1.54126e-08	1.73928e-05	4.75963	In BioGRID	1	Affinity Capture-MS
GATAD1	PHF8 (1)	q ≤ 0.0001	5.80231	1.54966e-08	1.74768e-05	4.75754	Not in BioGRID	0
BRMS1	SAP130 (1)	q ≤ 0.0001	5.80127	1.55906e-08	1.7572e-05	4.75518	Not in BioGRID	0
CEBPA	JUN	q ≤ 0.0001	5.79786	1.59039e-08	1.79142e-05	4.7468	In BioGRID	1	Affinity Capture-Western
KPNA2	SMARCE1	q ≤ 0.0001	5.7972	1.5965e-08	1.79719e-05	4.74541	Not in BioGRID	0
FOXK2	MNT	q ≤ 0.0001	5.79566	1.61095e-08	1.81124e-05	4.74202	In BioGRID	1	Affinity Capture-MS
BRD2	BRD3	q ≤ 0.0001	5.79569	1.61062e-08	1.81124e-05	4.74202	In BioGRID	1	Affinity Capture-MS
ANAPC15	RAD50	q ≤ 0.0001	5.79417	1.62503e-08	1.82595e-05	4.73851	Not in BioGRID	0
TFPT	UCHL5	q ≤ 0.0001	5.79399	1.62672e-08	1.82672e-05	4.73833	In BioGRID	5	Affinity Capture-MS
RPS19	RPS4X	q ≤ 0.0001	5.79009	1.66409e-08	1.86755e-05	4.72873	In BioGRID	4	Reconstituted Complex;Co-fractionation
SIN3A	TNRC18	q ≤ 0.0001	5.7898	1.66691e-08	1.86956e-05	4.72826	Not in BioGRID	0
EP400 (1)	ING3	q ≤ 0.0001	5.78842	1.68035e-08	1.88349e-05	4.72504	In BioGRID	2	Affinity Capture-MS
BCOR	XPC	q ≤ 0.0001	5.7883	1.68151e-08	1.88364e-05	4.725	Not in BioGRID	0
HOXA11	STMN2	q ≤ 0.0001	5.7879	1.6854e-08	1.88454e-05	4.72479	Not in BioGRID	0
NIP7	RPL34	q ≤ 0.0001	5.78799	1.68456e-08	1.88454e-05	4.72479	Not in BioGRID	0
RPL4	RRP1B	q ≤ 0.0001	5.78803	1.68413e-08	1.88454e-05	4.72479	In BioGRID	1	Affinity Capture-MS
SF3B1	ZC3H14 (1)	q ≤ 0.0001	5.7864	1.70024e-08	1.89997e-05	4.72125	Not in BioGRID	0
CEBPG	GATA2	q ≤ 0.0001	5.7851	1.71312e-08	1.9132e-05	4.71824	Not in BioGRID	0
ING3	KAT14 (1)	q ≤ 0.0001	5.78466	1.71749e-08	1.91691e-05	4.7174	Not in BioGRID	0
NCBP2	SRRM2	q ≤ 0.0001	5.78427	1.7214e-08	1.9201e-05	4.71668	Not in BioGRID	0
DPY30	MEN1	q ≤ 0.0001	5.78348	1.72935e-08	1.9278e-05	4.71494	Not in BioGRID	0
DDX21	RPL32	q ≤ 0.0001	5.78331	1.73103e-08	1.9285e-05	4.71478	Not in BioGRID	0
NOP56	RPL29	q ≤ 0.0001	5.78308	1.73341e-08	1.92998e-05	4.71445	Not in BioGRID	0
RPL4	RPL6	q ≤ 0.0001	5.78195	1.74488e-08	1.94123e-05	4.71192	In BioGRID	2	Co-fractionation
KNOP1	NOP10	q ≤ 0.0001	5.78187	1.74564e-08	1.94123e-05	4.71192	Not in BioGRID	0
FBL	RPL28	q ≤ 0.0001	5.78132	1.75125e-08	1.94629e-05	4.71079	Not in BioGRID	0
ING1	SAP30L	q ≤ 0.0001	5.7809	1.75547e-08	1.94901e-05	4.71019	Not in BioGRID	0
JAZF1	MORF4L2	q ≤ 0.0001	5.78087	1.75582e-08	1.94901e-05	4.71019	In BioGRID	1	Affinity Capture-MS
BCAS2	SNRNP40	q ≤ 0.0001	5.77952	1.76969e-08	1.96322e-05	4.70703	Not in BioGRID	0
PHF8 (1)	TAF12	q ≤ 0.0001	5.77896	1.77545e-08	1.96841e-05	4.70588	Not in BioGRID	0
BCL7A	SMARCD1	q ≤ 0.0001	5.77752	1.79036e-08	1.98374e-05	4.70251	In BioGRID	3	Affinity Capture-MS;Co-fractionation
DDX23	PRPF4B	q ≤ 0.0001	5.7773	1.79268e-08	1.98512e-05	4.70221	In BioGRID	1	Affinity Capture-MS
RETSAT	ZFAT	q ≤ 0.0001	5.77678	1.79804e-08	1.98985e-05	4.70118	Not in BioGRID	0
ELAVL1	ILF3	q ≤ 0.0001	5.77654	1.80062e-08	1.9915e-05	4.70082	Not in BioGRID	0
ZNF148	ZNF281	q ≤ 0.0001	5.77621	1.80405e-08	1.99409e-05	4.70026	Not in BioGRID	0
HIST1H1B	HMGN3 (2)	q ≤ 0.0001	5.77593	1.80701e-08	1.99495e-05	4.70007	Excluded
TAF1	TAF3	q ≤ 0.0001	5.77597	1.80658e-08	1.99495e-05	4.70007	In BioGRID	3	Co-fractionation;Affinity Capture-Western
HNRNPK	HNRNPR	q ≤ 0.0001	5.77545	1.81201e-08	1.99562e-05	4.69992	In BioGRID	1	Co-fractionation
BPTF (2)	TAF2 (1)	q ≤ 0.0001	5.77542	1.81234e-08	1.99562e-05	4.69992	Not in BioGRID	0
ATF1	PAX6	q ≤ 0.0001	5.7757	1.80938e-08	1.99562e-05	4.69992	Not in BioGRID	0
BLM	FAAP24	q ≤ 0.0001	5.77558	1.81061e-08	1.99562e-05	4.69992	Not in BioGRID	0
SRSF6	SRSF9	q ≤ 0.0001	5.77535	1.81306e-08	1.99562e-05	4.69992	In BioGRID	1	Co-fractionation
BICRA	RPL22	q ≤ 0.0001	5.77515	1.81513e-08	1.99671e-05	4.69969	Not in BioGRID	0
RPL29	RPL35A	q ≤ 0.0001	5.77455	1.82148e-08	2.00249e-05	4.69843	Not in BioGRID	0
BICRA	PWWP2B	q ≤ 0.0001	5.77359	1.83174e-08	2.01256e-05	4.69625	Not in BioGRID	0
HIRIP3	SUPT16H	q ≤ 0.0001	5.77201	1.84856e-08	2.02983e-05	4.69254	Not in BioGRID	0
SGF29	TADA2A	q ≤ 0.0001	5.77178	1.85102e-08	2.03131e-05	4.69222	In BioGRID	4	Affinity Capture-Western;Affinity Capture-MS
L3MBTL3	SAMD1	q ≤ 0.0001	5.77155	1.85354e-08	2.03164e-05	4.69215	In BioGRID	3	Affinity Capture-MS
ING3	PHF14	q ≤ 0.0001	5.77162	1.85277e-08	2.03164e-05	4.69215	Not in BioGRID	0
SMARCC2 (2)	SMARCE1	q ≤ 0.0001	5.77123	1.85698e-08	2.03419e-05	4.69161	In BioGRID	11	Affinity Capture-Western;Affinity Capture-MS;Reconstituted Complex;Co-fractionation
HNRNPA2B1	HNRNPK	q ≤ 0.0001	5.77079	1.86172e-08	2.03817e-05	4.69076	Not in BioGRID	0
CCNT1	NSD2	q ≤ 0.0001	5.76991	1.87125e-08	2.04728e-05	4.68882	Not in BioGRID	0
HIST1H1B	ZBTB17	q ≤ 0.0001	5.76982	1.87228e-08	2.04728e-05	4.68882	Excluded
SIN3B	SUDS3	q ≤ 0.0001	5.76792	1.89302e-08	2.06873e-05	4.6843	In BioGRID	3	Two-hybrid;Reconstituted Complex;Affinity Capture-Western;Affinity Capture-MS
TCF7L2	TREX1	q ≤ 0.0001	5.76684	1.90496e-08	2.08054e-05	4.68182	Not in BioGRID	0
SMARCA4 (2)	SMARCD2	q ≤ 0.0001	5.76562	1.9184e-08	2.09397e-05	4.67903	In BioGRID	4	Affinity Capture-MS;Co-fractionation
RPL12	RRP1B	q ≤ 0.0001	5.76531	1.92188e-08	2.09651e-05	4.6785	Not in BioGRID	0
SMARCC1	SS18	q ≤ 0.0001	5.76507	1.92454e-08	2.09817e-05	4.67816	In BioGRID	3	Affinity Capture-MS;Co-fractionation
NIP7	RPL32	q ≤ 0.0001	5.76458	1.93006e-08	2.10294e-05	4.67717	Not in BioGRID	0
LSM5	PRPF31	q ≤ 0.0001	5.76411	1.93526e-08	2.10735e-05	4.67626	In BioGRID	1	Affinity Capture-MS
ANAPC10	NBN	q ≤ 0.0001	5.76346	1.94266e-08	2.1137e-05	4.67496	Not in BioGRID	0
HIRA	UBN1	q ≤ 0.0001	5.76339	1.9434e-08	2.1137e-05	4.67496	In BioGRID	5	Affinity Capture-Western;Co-purification;Co-fractionation;Reconstituted Complex;Affinity Capture-MS
ACIN1 (2)	RBBP6	q ≤ 0.0001	5.76317	1.94594e-08	2.11521e-05	4.67465	Not in BioGRID	0
NOP2 (2)	RPL28	q ≤ 0.0001	5.76296	1.9483e-08	2.11651e-05	4.67438	Not in BioGRID	0
INO80	TBRG1	q ≤ 0.0001	5.76264	1.95188e-08	2.11915e-05	4.67384	Not in BioGRID	0
SNRPB/SNRPN/SNURF	SNRPE	q ≤ 0.0001	5.76062	1.97488e-08	2.14285e-05	4.66901	In BioGRID	2	Co-fractionation;Affinity Capture-MS
KANSL1	MCRS1	q ≤ 0.0001	5.75935	1.98944e-08	2.15738e-05	4.66607	In BioGRID	1	Affinity Capture-MS
HMGN3 (1)	RAN	q ≤ 0.0001	5.7585	1.99922e-08	2.16669e-05	4.6642	Not in BioGRID	0
ANAPC7	TRIP12 (1)	q ≤ 0.0001	5.75838	2.00066e-08	2.16697e-05	4.66415	Not in BioGRID	0
LSM3	SNRPA1	q ≤ 0.0001	5.75747	2.01121e-08	2.17711e-05	4.66212	Not in BioGRID	0
RPL13A	RPL7A	q ≤ 0.0001	5.75636	2.02422e-08	2.1899e-05	4.65958	In BioGRID	1	Co-fractionation
PHF10	REST	q ≤ 0.0001	5.75515	2.0384e-08	2.20394e-05	4.6568	Not in BioGRID	0
DKC1	RPL11	q ≤ 0.0001	5.75498	2.04048e-08	2.20489e-05	4.65661	Not in BioGRID	0
MFAP1	SF3B1	q ≤ 0.0001	5.75388	2.05346e-08	2.21761e-05	4.65411	In BioGRID	1	Negative Genetic
SF3B2	SNRPB/SNRPN/SNURF	q ≤ 0.0001	5.75236	2.0716e-08	2.23456e-05	4.65081	In BioGRID	1	Affinity Capture-MS
ADAR	RALY	q ≤ 0.0001	5.75237	2.07148e-08	2.23456e-05	4.65081	Not in BioGRID	0
EIF4A3	SRSF3	q ≤ 0.0001	5.75172	2.07934e-08	2.2416e-05	4.64944	In BioGRID	2	Co-fractionation;Affinity Capture-MS
SUPT7L	TAF6L	q ≤ 0.0001	5.75113	2.0864e-08	2.24789e-05	4.64823	In BioGRID	1	Affinity Capture-MS
RPL28	RPL34	q ≤ 0.0001	5.75029	2.09655e-08	2.25749e-05	4.64637	In BioGRID	1	Co-fractionation
GATA2	HIST1H1C	q ≤ 0.0001	5.75015	2.09829e-08	2.25804e-05	4.64627	Excluded
ASXL2	KDM6A	q ≤ 0.0001	5.74985	2.10198e-08	2.26068e-05	4.64576	Not in BioGRID	0
SF3B1	SRSF4	q ≤ 0.0001	5.74868	2.11625e-08	2.2747e-05	4.64308	Not in BioGRID	0
DPF2	SMARCC2 (1)	q ≤ 0.0001	5.74835	2.12028e-08	2.27769e-05	4.64251	In BioGRID	5	Affinity Capture-MS;Co-fractionation;Affinity Capture-Western
CDC5L	SNRPB/SNRPN/SNURF	q ≤ 0.0001	5.74802	2.12433e-08	2.28071e-05	4.64193	Not in BioGRID	0
BRD2	BRD4	q ≤ 0.0001	5.74629	2.14567e-08	2.30227e-05	4.63784	In BioGRID	1	Affinity Capture-MS
CHD4	IGHMBP2	q ≤ 0.0001	5.74555	2.15481e-08	2.31072e-05	4.63625	Not in BioGRID	0
ARNT	TFAP2C	q ≤ 0.0001	5.74501	2.16165e-08	2.3167e-05	4.63513	Not in BioGRID	0
TAF12	TAF3	q ≤ 0.0001	5.74196	2.20009e-08	2.35653e-05	4.62773	In BioGRID	1	Affinity Capture-Western
TAF3	TCF20	q ≤ 0.0001	5.74107	2.21131e-08	2.36716e-05	4.62577	Not in BioGRID	0
TAF12	TAF2 (1)	q ≤ 0.0001	5.7406	2.21732e-08	2.37221e-05	4.62485	Not in BioGRID	0
RAD18	UIMC1	q ≤ 0.0001	5.74017	2.22295e-08	2.37683e-05	4.624	Not in BioGRID	0
SRSF6	SRSF7	q ≤ 0.0001	5.73939	2.23296e-08	2.38615e-05	4.6223	In BioGRID	1	Co-fractionation
RBM8A	TRA2A	q ≤ 0.0001	5.73832	2.24679e-08	2.39953e-05	4.61987	Not in BioGRID	0
ACIN1 (1)	PNN	q ≤ 0.0001	5.73801	2.25079e-08	2.4024e-05	4.61935	In BioGRID	1	Affinity Capture-MS
RPL10A	RPL7A	q ≤ 0.0001	5.73728	2.26029e-08	2.41114e-05	4.61778	In BioGRID	2	Co-fractionation
ATF1	TFAP2A (1)	q ≤ 0.0001	5.73657	2.26959e-08	2.41965e-05	4.61625	Not in BioGRID	0
BCAS2	SNW1	q ≤ 0.0001	5.7361	2.27569e-08	2.42474e-05	4.61534	In BioGRID	1	Affinity Capture-MS
THOC1	THOC3	q ≤ 0.0001	5.73365	2.30809e-08	2.45784e-05	4.60945	In BioGRID	4	Co-fractionation;Affinity Capture-MS
NOP56	RPL13	q ≤ 0.0001	5.73181	2.33278e-08	2.48268e-05	4.60508	In BioGRID	1	Affinity Capture-MS
SPIN1	TNRC18	q ≤ 0.0001	5.73058	2.34933e-08	2.49884e-05	4.60226	Not in BioGRID	0
ILF3	RBMX	q ≤ 0.0001	5.72914	2.36896e-08	2.51827e-05	4.5989	Not in BioGRID	0
ATF1	MAX (1)	q ≤ 0.0001	5.72839	2.3793e-08	2.52778e-05	4.59726	Not in BioGRID	0
RPL21	RPL35A	q ≤ 0.0001	5.72655	2.40459e-08	2.55318e-05	4.59292	In BioGRID	1	Co-fractionation
TAF8	TAF9B	q ≤ 0.0001	5.7264	2.40668e-08	2.55392e-05	4.59279	In BioGRID	2	Affinity Capture-MS
DDX21	SNU13	q ≤ 0.0001	5.72623	2.40898e-08	2.55488e-05	4.59263	Not in BioGRID	0
POLR2B	POLR2L	q ≤ 0.0001	5.72593	2.41324e-08	2.55792e-05	4.59211	In BioGRID	2	Reconstituted Complex;Co-fractionation
KAT2A	TADA2A	q ≤ 0.0001	5.72555	2.4185e-08	2.56201e-05	4.59142	In BioGRID	4	Reconstituted Complex;Two-hybrid;Affinity Capture-Western;Affinity Capture-MS
CXXC5	TCF7L2	q ≤ 0.0001	5.72479	2.42908e-08	2.57036e-05	4.59001	Not in BioGRID	0
KPNA2	SMARCC2 (2)	q ≤ 0.0001	5.72478	2.42919e-08	2.57036e-05	4.59001	In BioGRID	1	Affinity Capture-MS
EBNA1BP2	RPL8	q ≤ 0.0001	5.7218	2.4713e-08	2.61341e-05	4.58279	In BioGRID	2	Affinity Capture-MS
GATA2	JUND	q ≤ 0.0001	5.72108	2.48151e-08	2.6227e-05	4.58125	Not in BioGRID	0
DMAP1	MEAF6	q ≤ 0.0001	5.72086	2.48473e-08	2.62458e-05	4.58094	In BioGRID	1	Affinity Capture-MS
INO80C	TBRG1	q ≤ 0.0001	5.7204	2.49132e-08	2.63003e-05	4.58004	Not in BioGRID	0
FLYWCH1	MAX (1)	q ≤ 0.0001	5.71993	2.49809e-08	2.63566e-05	4.57911	Not in BioGRID	0
SNW1	ZC3H14 (1)	q ≤ 0.0001	5.71887	2.5133e-08	2.65018e-05	4.57672	Not in BioGRID	0
CETN2	KDM2A	q ≤ 0.0001	5.71827	2.52194e-08	2.65776e-05	4.57548	Not in BioGRID	0
SNRPC	U2SURP	q ≤ 0.0001	5.71735	2.53533e-08	2.6688e-05	4.57368	Not in BioGRID	0
MEAF6	RUVBL1	q ≤ 0.0001	5.71742	2.53441e-08	2.6688e-05	4.57368	In BioGRID	1	Affinity Capture-MS
INTS10	INTS9	q ≤ 0.0001	5.71599	2.55526e-08	2.68824e-05	4.57053	In BioGRID	1	Affinity Capture-MS
SMU1	SNW1	q ≤ 0.0001	5.71518	2.56716e-08	2.69921e-05	4.56876	Not in BioGRID	0
ANKRD11	NCOR1	q ≤ 0.0001	5.71465	2.57506e-08	2.70596e-05	4.56768	Not in BioGRID	0
MECP2 (1)	PRDM11	q ≤ 0.0001	5.71356	2.59122e-08	2.72138e-05	4.56521	Not in BioGRID	0
BPTF (2)	TAF4	q ≤ 0.0001	5.71243	2.60812e-08	2.73757e-05	4.56264	Not in BioGRID	0
POLR2I	POLR2L	q ≤ 0.0001	5.71177	2.61805e-08	2.74641e-05	4.56123	In BioGRID	1	Co-fractionation
LYAR	RPLP1	q ≤ 0.0001	5.7111	2.62818e-08	2.75546e-05	4.55981	Not in BioGRID	0
HMGA1	RCC1 (1)	q ≤ 0.0001	5.71052	2.63688e-08	2.76301e-05	4.55862	In BioGRID	1	Far Western
MED10	MED6	q ≤ 0.0001	5.70981	2.6477e-08	2.77275e-05	4.55709	In BioGRID	7	Affinity Capture-MS;Affinity Capture-Western;Co-fractionation;Co-purification
BCL7B	KPNA2	q ≤ 0.0001	5.70899	2.66019e-08	2.78424e-05	4.55529	Not in BioGRID	0
TAF10	TAF7	q ≤ 0.0001	5.70883	2.66263e-08	2.78521e-05	4.55514	In BioGRID	5	Affinity Capture-MS;Affinity Capture-Western;Co-purification;Co-fractionation
DKC1	RPLP1	q ≤ 0.0001	5.70853	2.6673e-08	2.78807e-05	4.5547	Not in BioGRID	0
HNRNPD	HNRNPU	q ≤ 0.0001	5.70845	2.66841e-08	2.78807e-05	4.5547	In BioGRID	2	Two-hybrid;Affinity Capture-MS
HNRNPC (1)	RBM8A	q ≤ 0.0001	5.70609	2.70488e-08	2.82456e-05	4.54905	Not in BioGRID	0
TAF13	TAF2 (1)	q ≤ 0.0001	5.70591	2.70766e-08	2.82586e-05	4.54885	In BioGRID	1	Affinity Capture-MS
HP1BP3	YEATS4	q ≤ 0.0001	5.70525	2.718e-08	2.83504e-05	4.54744	Not in BioGRID	0
MEAF6	MORF4L1	q ≤ 0.0001	5.70353	2.74495e-08	2.86151e-05	4.5434	In BioGRID	2	Affinity Capture-MS
CEBPA	JUND	q ≤ 0.0001	5.70323	2.74971e-08	2.86267e-05	4.54323	Not in BioGRID	0
RPL11	RPL27A	q ≤ 0.0001	5.70306	2.75231e-08	2.86267e-05	4.54323	In BioGRID	2	Co-fractionation
CD2BP2	PRPF6	q ≤ 0.0001	5.70308	2.75201e-08	2.86267e-05	4.54323	In BioGRID	7	Affinity Capture-MS;Co-fractionation;Two-hybrid;Affinity Capture-Luminescence
RBM8A	SRSF9	q ≤ 0.0001	5.70316	2.75075e-08	2.86267e-05	4.54323	Not in BioGRID	0
HNRNPA1	HNRNPL	q ≤ 0.0001	5.70291	2.75471e-08	2.86355e-05	4.5431	In BioGRID	5	Affinity Capture-MS;Co-fractionation
HNRNPA3	HNRNPH3	q ≤ 0.0001	5.70134	2.77957e-08	2.88775e-05	4.53944	In BioGRID	1	Co-fractionation
GATA2	JUNB	q ≤ 0.0001	5.70101	2.78486e-08	2.89161e-05	4.53886	Not in BioGRID	0
FOSL2 (1)	HIST1H1[D,E]	q ≤ 0.0001	5.69986	2.80333e-08	2.90914e-05	4.53624	Excluded
CHD6	EMSY	q ≤ 0.0001	5.69956	2.80809e-08	2.91242e-05	4.53575	Not in BioGRID	0
BACH1	NFIL3	q ≤ 0.0001	5.69897	2.81774e-08	2.92078e-05	4.5345	Not in BioGRID	0
NOP2 (2)	NOP56	q ≤ 0.0001	5.69884	2.81985e-08	2.92132e-05	4.53442	In BioGRID	3	Co-fractionation;Affinity Capture-MS
BCL7A	SMARCC2 (2)	q ≤ 0.0001	5.6987	2.82201e-08	2.92191e-05	4.53433	In BioGRID	2	Co-fractionation;Affinity Capture-MS
MAZ (1)	MAZ (2)	q ≤ 0.0001	5.69842	2.82651e-08	2.92491e-05	4.53389	Excluded
INTS10	PPP2CA/PPP2CB	q ≤ 0.0001	5.69802	2.83312e-08	2.92908e-05	4.53327	In BioGRID	1	Affinity Capture-MS
ACT[A1,A2,C1,G2]	MLLT1	q ≤ 0.0001	5.69798	2.83374e-08	2.92908e-05	4.53327	Not in BioGRID	0
BRPF3	PHF14	q ≤ 0.0001	5.69603	2.86559e-08	2.96034e-05	4.52866	Not in BioGRID	0
MFAP1	SNW1	q ≤ 0.0001	5.69532	2.87721e-08	2.97067e-05	4.52715	In BioGRID	1	Two-hybrid
BCOR	CETN2	q ≤ 0.0001	5.6946	2.88918e-08	2.98134e-05	4.52559	Not in BioGRID	0
TADA2B	TAF9B	q ≤ 0.0001	5.69326	2.91136e-08	3.00254e-05	4.52251	In BioGRID	2	Affinity Capture-MS
PHF12	SINHCAF	q ≤ 0.0001	5.693	2.91575e-08	3.00538e-05	4.5221	Not in BioGRID	0
ARGLU1	U2AF1/U2AF1L5	q ≤ 0.0001	5.69223	2.92872e-08	3.01706e-05	4.52042	Not in BioGRID	0
MED10	MED29	q ≤ 0.0001	5.69206	2.93157e-08	3.01829e-05	4.52024	In BioGRID	4	Affinity Capture-MS;Affinity Capture-Western;Co-fractionation
ACT[A1,A2,C1,G2]	YEATS2	q ≤ 0.0001	5.69142	2.94229e-08	3.02762e-05	4.5189	Not in BioGRID	0
CXXC1	TAF12	q ≤ 0.0001	5.69064	2.95542e-08	3.03877e-05	4.5173	Not in BioGRID	0
PHF14	TRRAP	q ≤ 0.0001	5.69058	2.95643e-08	3.03877e-05	4.5173	Not in BioGRID	0
KPNA2	REST	q ≤ 0.0001	5.69022	2.96248e-08	3.04327e-05	4.51666	In BioGRID	1	Affinity Capture-MS
INTS10	PPP2R1A	q ≤ 0.0001	5.68965	2.97231e-08	3.05167e-05	4.51546	Not in BioGRID	0
CXXC1	SIN3B	q ≤ 0.0001	5.68939	2.9766e-08	3.05436e-05	4.51508	Not in BioGRID	0
TAF10	TAF6	q ≤ 0.0001	5.6892	2.97992e-08	3.05605e-05	4.51484	In BioGRID	6	Affinity Capture-Western;Co-purification;Affinity Capture-MS;Co-fractionation
EP400 (1)	MBTD1	q ≤ 0.0001	5.6885	2.9919e-08	3.06662e-05	4.51334	In BioGRID	2	Affinity Capture-MS;Affinity Capture-Western
PHF8 (1)	TAF4	q ≤ 0.0001	5.6882	2.99697e-08	3.0701e-05	4.51285	Not in BioGRID	0
RPL10A	SNU13	q ≤ 0.0001	5.68715	3.01503e-08	3.08688e-05	4.51048	Not in BioGRID	0
DDX21	RSL1D1	q ≤ 0.0001	5.68649	3.02642e-08	3.09624e-05	4.50916	In BioGRID	1	Co-fractionation
BRD2	PWWP2B	q ≤ 0.0001	5.68643	3.02756e-08	3.09624e-05	4.50916	In BioGRID	1	Affinity Capture-MS
TAF2 (1)	TAF8	q ≤ 0.0001	5.68604	3.03427e-08	3.10138e-05	4.50844	In BioGRID	3	Affinity Capture-Western;Affinity Capture-MS
INO80	YY1	q ≤ 0.0001	5.68473	3.0571e-08	3.12297e-05	4.50543	In BioGRID	4	Affinity Capture-MS;Co-purification;Affinity Capture-Western;Reconstituted Complex;Co-localization
CDC5L	SNRPD3	q ≤ 0.0001	5.67959	3.14821e-08	3.21426e-05	4.49292	In BioGRID	2	Affinity Capture-MS;Co-purification
DKC1	NOP2 (2)	q ≤ 0.0001	5.67895	3.15986e-08	3.22435e-05	4.49156	In BioGRID	1	Co-fractionation
ANAPC15	CTDSPL2	q ≤ 0.0001	5.67869	3.16454e-08	3.22553e-05	4.4914	Not in BioGRID	0
ALYREF (2)	CALML5	q ≤ 0.0001	5.67877	3.16301e-08	3.22553e-05	4.4914	Not in BioGRID	0
BLM	CENPS/CENPS-CORT	q ≤ 0.0001	5.67784	3.17995e-08	3.23944e-05	4.48953	In BioGRID	3	Affinity Capture-MS;Affinity Capture-Western
MEAF6	VPS72	q ≤ 0.0001	5.67703	3.19465e-08	3.25261e-05	4.48777	In BioGRID	1	Affinity Capture-MS
LSM4	PRPF3	q ≤ 0.0001	5.6766	3.20246e-08	3.25874e-05	4.48695	In BioGRID	2	Affinity Capture-MS
PPP2R1A	RNF169	q ≤ 0.0001	5.67601	3.21328e-08	3.26794e-05	4.48573	Not in BioGRID	0
BPTF (2)	SINHCAF	q ≤ 0.0001	5.67355	3.25873e-08	3.3121e-05	4.4799	Not in BioGRID	0
ACT[A1,A2,C1,G2]	SMARCC1	q ≤ 0.0001	5.67347	3.26031e-08	3.3121e-05	4.4799	Not in BioGRID	0
RBBP5	ZFX/ZFY	q ≤ 0.0001	5.67293	3.27046e-08	3.32057e-05	4.47879	Not in BioGRID	0
ACIN1 (1)	SRRT	q ≤ 0.0001	5.67251	3.27826e-08	3.32664e-05	4.47799	Not in BioGRID	0
LIN37	ZNF367	q ≤ 0.0001	5.67153	3.29665e-08	3.34345e-05	4.4758	Not in BioGRID	0
RPL35A	RPL36	q ≤ 0.0001	5.67137	3.29957e-08	3.34457e-05	4.47566	In BioGRID	1	Co-fractionation
PITX1	POU2F1	q ≤ 0.0001	5.67079	3.31061e-08	3.3539e-05	4.47445	Not in BioGRID	0
ACIN1 (1)	RBBP6	q ≤ 0.0001	5.6706	3.31411e-08	3.3556e-05	4.47423	Not in BioGRID	0
RPS16	RPS28	q ≤ 0.0001	5.67039	3.31815e-08	3.35783e-05	4.47394	In BioGRID	2	Co-fractionation
PHC3	RING1	q ≤ 0.0001	5.66906	3.34337e-08	3.38148e-05	4.47089	In BioGRID	2	Affinity Capture-MS
PRPF3	PRPF8	q ≤ 0.0001	5.66892	3.34599e-08	3.38226e-05	4.47079	In BioGRID	4	Reconstituted Complex;Co-fractionation;Affinity Capture-MS
HORMAD1	SSB	q ≤ 0.0001	5.66735	3.37625e-08	3.41032e-05	4.4672	Not in BioGRID	0
KAT14 (1)	SGF29	q ≤ 0.0001	5.66728	3.37747e-08	3.41032e-05	4.4672	In BioGRID	3	Affinity Capture-MS
EPC2	MORF4L1	q ≤ 0.0001	5.66692	3.38454e-08	3.41558e-05	4.46654	In BioGRID	4	Affinity Capture-MS
ENY2	TAF10	q ≤ 0.0001	5.66657	3.39127e-08	3.42048e-05	4.46591	In BioGRID	2	Affinity Capture-Western;Affinity Capture-MS
ARNTL	MECP2 (2)	q ≤ 0.0001	5.66508	3.42018e-08	3.44775e-05	4.46246	Not in BioGRID	0
HMGN3 (2)	ZBTB17	q ≤ 0.0001	5.66465	3.42847e-08	3.45421e-05	4.46165	Not in BioGRID	0
ACTG1	SMARCC1	q ≤ 0.0001	5.66372	3.44681e-08	3.47078e-05	4.45957	Not in BioGRID	0
BPTF (2)	SIN3B	q ≤ 0.0001	5.66358	3.44948e-08	3.47156e-05	4.45948	Not in BioGRID	0
SMARCA4 (2)	SMARCD1	q ≤ 0.0001	5.66305	3.45987e-08	3.4801e-05	4.45841	In BioGRID	11	Affinity Capture-Western;Affinity Capture-MS;Co-fractionation
TAF3	TAF9B	q ≤ 0.0001	5.6615	3.49061e-08	3.5091e-05	4.4548	Not in BioGRID	0
KDM2A	KDM2B	q ≤ 0.0001	5.66108	3.49899e-08	3.51559e-05	4.454	Not in BioGRID	0
BAZ2B	PHF10	q ≤ 0.0001	5.6606	3.50856e-08	3.5229e-05	4.4531	Not in BioGRID	0
CENPX	RMI1	q ≤ 0.0001	5.66052	3.51011e-08	3.5229e-05	4.4531	In BioGRID	1	Affinity Capture-Western;Affinity Capture-MS
DKC1	RPL32	q ≤ 0.0001	5.65999	3.52071e-08	3.53161e-05	4.45203	Not in BioGRID	0
BCLAF1 (1)	MFAP1	q ≤ 0.0001	5.65984	3.52387e-08	3.53284e-05	4.45188	Not in BioGRID	0
POLR2I	RECQL5	q ≤ 0.0001	5.659	3.54078e-08	3.54786e-05	4.45003	In BioGRID	1	Affinity Capture-MS
MEAF6	RUVBL2	q ≤ 0.0001	5.65842	3.55238e-08	3.55753e-05	4.44885	In BioGRID	1	Affinity Capture-MS
HMGN2	ZBTB17	q ≤ 0.0001	5.65812	3.55857e-08	3.56179e-05	4.44833	Not in BioGRID	0
SUPT20H	TADA3	q ≤ 0.0001	5.65577	3.60641e-08	3.6077e-05	4.44277	In BioGRID	2	Affinity Capture-MS
POLR2C	POLR2E	q ≤ 0.0001	5.65545	3.61302e-08	3.61234e-05	4.44221	In BioGRID	4	Reconstituted Complex;Co-fractionation;Affinity Capture-MS
HNRNPA1	HNRNPK	q ≤ 0.0001	5.65418	3.63911e-08	3.63644e-05	4.43932	In BioGRID	5	Affinity Capture-MS;Co-fractionation
ANAPC10	TRIP12 (1)	q ≤ 0.0001	5.65243	3.67573e-08	3.67103e-05	4.43521	Not in BioGRID	0
KPNA2	SMARCA4 (2)	q ≤ 0.0001	5.65215	3.68148e-08	3.67477e-05	4.43477	In BioGRID	1	Affinity Capture-MS
EPC1	JAZF1	q ≤ 0.0001	5.65149	3.69535e-08	3.68661e-05	4.43337	Not in BioGRID	0
PHF12	PHF8 (1)	q ≤ 0.0001	5.65128	3.69965e-08	3.68889e-05	4.4331	Not in BioGRID	0
CEBPG	FOS	q ≤ 0.0001	5.65096	3.70658e-08	3.69379e-05	4.43253	In BioGRID	1	FRET
MED1	MED21	q ≤ 0.0001	5.65053	3.71562e-08	3.70079e-05	4.43171	In BioGRID	3	Affinity Capture-Western;Co-fractionation;Affinity Capture-MS
NFIL3	SIX2	q ≤ 0.0001	5.65017	3.72313e-08	3.70626e-05	4.43106	Not in BioGRID	0
NOL8	RPL10A	q ≤ 0.0001	5.65002	3.72635e-08	3.70744e-05	4.43093	In BioGRID	2	Affinity Capture-MS
SAP30	TNRC18	q ≤ 0.0001	5.64952	3.73696e-08	3.71598e-05	4.42993	In BioGRID	1	Affinity Capture-MS
ARID1A	BCL7A	q ≤ 0.0001	5.64913	3.74523e-08	3.72017e-05	4.42944	In BioGRID	2	Co-fractionation;Affinity Capture-MS
CHD6	YEATS2	q ≤ 0.0001	5.6492	3.74377e-08	3.72017e-05	4.42944	Not in BioGRID	0
HIST1H1[D,E]	HMGN3 (1)	q ≤ 0.0001	5.64717	3.78715e-08	3.75977e-05	4.42484	Excluded
RPL11	RPL6	q ≤ 0.0001	5.64633	3.80544e-08	3.77589e-05	4.42298	In BioGRID	2	Co-fractionation
SLTM	SRSF9	q ≤ 0.0001	5.64494	3.83552e-08	3.80368e-05	4.4198	Not in BioGRID	0
ATXN7L3	TADA2B	q ≤ 0.0001	5.64476	3.83952e-08	3.80558e-05	4.41958	In BioGRID	3	Affinity Capture-MS
ARNT	TIMM13	q ≤ 0.0001	5.64411	3.85356e-08	3.81537e-05	4.41846	Not in BioGRID	0
PRPF31	SF3A3	q ≤ 0.0001	5.64416	3.85247e-08	3.81537e-05	4.41846	In BioGRID	2	Co-fractionation
HCFC2	KMT2B	q ≤ 0.0001	5.64342	3.86874e-08	3.82833e-05	4.41699	In BioGRID	1	Affinity Capture-MS
PLRG1	SNRNP200	q ≤ 0.0001	5.6433	3.87147e-08	3.82896e-05	4.41692	Not in BioGRID	0
PHF10	SMARCA4 (1)	q ≤ 0.0001	5.64317	3.87425e-08	3.82964e-05	4.41684	In BioGRID	3	Affinity Capture-Western;Co-fractionation;Affinity Capture-MS
BPTF (2)	TAF10	q ≤ 0.0001	5.64273	3.88396e-08	3.83717e-05	4.41599	Not in BioGRID	0
BCLAF1 (1)	RBMX	q ≤ 0.0001	5.64224	3.89473e-08	3.84575e-05	4.41502	Not in BioGRID	0
EBNA1BP2	RPL13	q ≤ 0.0001	5.64211	3.89756e-08	3.84646e-05	4.41494	In BioGRID	1	Affinity Capture-MS
BPTF (2)	TAF3	q ≤ 0.0001	5.64196	3.90108e-08	3.84786e-05	4.41478	Not in BioGRID	0
KMT2A	KMT2B	q ≤ 0.0001	5.64153	3.91058e-08	3.85516e-05	4.41396	Not in BioGRID	0
CEBPB	RREB1	q ≤ 0.0001	5.64137	3.91404e-08	3.85649e-05	4.41381	Not in BioGRID	0
CBX3	PPHLN1 (1)	q ≤ 0.0001	5.64089	3.92469e-08	3.86491e-05	4.41286	Not in BioGRID	0
DMAP1	ING4	q ≤ 0.0001	5.64044	3.93485e-08	3.87284e-05	4.41197	Not in BioGRID	0
MECP2 (1)	TIGD5	q ≤ 0.0001	5.64008	3.94283e-08	3.87536e-05	4.41169	Not in BioGRID	0
SNRNP200	SNW1	q ≤ 0.0001	5.64004	3.94376e-08	3.87536e-05	4.41169	In BioGRID	2	Co-fractionation;Affinity Capture-MS
CHD6	SUPT20H	q ≤ 0.0001	5.6402	3.9401e-08	3.87536e-05	4.41169	Not in BioGRID	0
INTS14	PPP2R1A	q ≤ 0.0001	5.63964	3.95266e-08	3.88202e-05	4.41094	In BioGRID	1	Affinity Capture-MS
FUS	SNRPC	q ≤ 0.0001	5.6388	3.97157e-08	3.89851e-05	4.4091	Not in BioGRID	0
ACTB	MEAF6	q ≤ 0.0001	5.63858	3.97664e-08	3.90139e-05	4.40878	Not in BioGRID	0
KPNA2	SMARCA2	q ≤ 0.0001	5.63753	4.00025e-08	3.92246e-05	4.40644	Not in BioGRID	0
RFX5	ZKSCAN8	q ≤ 0.0001	5.63651	4.0235e-08	3.93893e-05	4.40462	Not in BioGRID	0
RPL7A	RPL8	q ≤ 0.0001	5.63656	4.0223e-08	3.93893e-05	4.40462	In BioGRID	2	Co-fractionation
PHF8 (1)	SUPT20H	q ≤ 0.0001	5.63669	4.01951e-08	3.93893e-05	4.40462	Not in BioGRID	0
FOS	PNKP	q ≤ 0.0001	5.63588	4.03789e-08	3.95092e-05	4.4033	Not in BioGRID	0
HDAC2	PNKP	q ≤ 0.0001	5.63538	4.04943e-08	3.96009e-05	4.4023	Not in BioGRID	0
ARNT	ATF1	q ≤ 0.0001	5.63474	4.06414e-08	3.97236e-05	4.40095	Not in BioGRID	0
INTS2	INTS9	q ≤ 0.0001	5.63376	4.08681e-08	3.99238e-05	4.39877	Not in BioGRID	0
BCOR	KDM2A	q ≤ 0.0001	5.63347	4.09345e-08	3.99674e-05	4.39829	Not in BioGRID	0
WIZ (1)	ZNF644	q ≤ 0.0001	5.63242	4.11795e-08	4.01852e-05	4.39593	In BioGRID	1	Affinity Capture-MS
SLF2	UIMC1	q ≤ 0.0001	5.63207	4.12618e-08	4.02245e-05	4.39551	Not in BioGRID	0
SRSF10	SRSF6	q ≤ 0.0001	5.63206	4.12637e-08	4.02245e-05	4.39551	In BioGRID	1	Co-fractionation
RFXAP	ZBTB14	q ≤ 0.0001	5.63143	4.14103e-08	4.0346e-05	4.3942	Not in BioGRID	0
CRNKL1	PRPF4B	q ≤ 0.0001	5.63033	4.16689e-08	4.05764e-05	4.39173	Not in BioGRID	0
HIST1H1C	JUN	q ≤ 0.0001	5.63003	4.17403e-08	4.06243e-05	4.39121	Excluded
BRCC3	RAD18	q ≤ 0.0001	5.62957	4.18491e-08	4.06655e-05	4.39077	Not in BioGRID	0
DR1	ING3	q ≤ 0.0001	5.62961	4.18405e-08	4.06655e-05	4.39077	Not in BioGRID	0
PRPF40A	RBM25	q ≤ 0.0001	5.62961	4.18412e-08	4.06655e-05	4.39077	In BioGRID	1	Co-fractionation
PLRG1	PRPF4B	q ≤ 0.0001	5.62931	4.19127e-08	4.07056e-05	4.39035	Not in BioGRID	0
DDX55	TAP1	q ≤ 0.0001	5.62872	4.20508e-08	4.07611e-05	4.38975	Not in BioGRID	0
SF3A1	SNW1	q ≤ 0.0001	5.62869	4.20588e-08	4.07611e-05	4.38975	In BioGRID	1	Affinity Capture-MS
MFAP1	SRSF6	q ≤ 0.0001	5.62876	4.2043e-08	4.07611e-05	4.38975	Not in BioGRID	0
HNRNPA1	HNRNPH3	q ≤ 0.0001	5.62874	4.20461e-08	4.07611e-05	4.38975	In BioGRID	6	Affinity Capture-MS;Co-fractionation;Two-hybrid
BCORL1 (1)	YAF2	q ≤ 0.0001	5.62856	4.20897e-08	4.07695e-05	4.38966	In BioGRID	3	Affinity Capture-MS
TAF1	TAF6	q ≤ 0.0001	5.6281	4.22005e-08	4.08552e-05	4.38875	In BioGRID	5	Reconstituted Complex;Affinity Capture-Western;Co-fractionation
ISY1/ISY1-RAB43	SF3B2	q ≤ 0.0001	5.628	4.2224e-08	4.08564e-05	4.38874	Not in BioGRID	0
INO80	UCHL5	q ≤ 0.0001	5.62767	4.23022e-08	4.09105e-05	4.38817	In BioGRID	5	Affinity Capture-MS;Co-fractionation
IK	SNW1	q ≤ 0.0001	5.62738	4.23719e-08	4.09563e-05	4.38768	In BioGRID	1	Affinity Capture-MS
CHD3	MBD2	q ≤ 0.0001	5.62622	4.26509e-08	4.12042e-05	4.38506	In BioGRID	3	Reconstituted Complex;Affinity Capture-Western;Affinity Capture-MS
SRSF1	SRSF7	q ≤ 0.0001	5.62571	4.27758e-08	4.13031e-05	4.38402	In BioGRID	1	Co-fractionation
TFE3	TFEB	q ≤ 0.0001	5.62428	4.31223e-08	4.1607e-05	4.38083	In BioGRID	2	Affinity Capture-MS
ATAD5	KDM1B	q ≤ 0.0001	5.62413	4.31586e-08	4.1607e-05	4.38083	Not in BioGRID	0
SKIL	ZBTB14	q ≤ 0.0001	5.62418	4.31459e-08	4.1607e-05	4.38083	Not in BioGRID	0
TFPT	ZMYND8 (1)	q ≤ 0.0001	5.624	4.31916e-08	4.16168e-05	4.38073	Not in BioGRID	0
DKC1	NOLC1 (1)	q ≤ 0.0001	5.62337	4.33443e-08	4.17421e-05	4.37943	In BioGRID	1	Affinity Capture-Western
BRCA1	SLF1	q ≤ 0.0001	5.62281	4.34833e-08	4.1832e-05	4.37849	In BioGRID	1	Proximity Label-MS
FBL	RPL11	q ≤ 0.0001	5.62288	4.34656e-08	4.1832e-05	4.37849	In BioGRID	2	Co-fractionation
TCF7L2	TIGD5	q ≤ 0.0001	5.62229	4.36099e-08	4.19318e-05	4.37746	Not in BioGRID	0
BCL6	ZFAT	q ≤ 0.0001	5.62185	4.372e-08	4.20156e-05	4.37659	Not in BioGRID	0
ISY1/ISY1-RAB43	PRPF8	q ≤ 0.0001	5.62105	4.39173e-08	4.21831e-05	4.37486	In BioGRID	2	Co-fractionation;Affinity Capture-MS
MBTD1	MORF4L2	q ≤ 0.0001	5.62076	4.39897e-08	4.22305e-05	4.37437	In BioGRID	3	Affinity Capture-MS;Affinity Capture-Western
BCL7A	SMARCC1	q ≤ 0.0001	5.62039	4.40827e-08	4.22976e-05	4.37368	In BioGRID	2	Co-fractionation;Affinity Capture-MS
SPIN1	TAF4	q ≤ 0.0001	5.62017	4.41367e-08	4.2308e-05	4.37358	Not in BioGRID	0
ARID2	BAZ2B	q ≤ 0.0001	5.62016	4.41397e-08	4.2308e-05	4.37358	Not in BioGRID	0
CHD6	PHF14	q ≤ 0.0001	5.62004	4.41704e-08	4.23152e-05	4.3735	Not in BioGRID	0
HCFC2	ZFX/ZFY	q ≤ 0.0001	5.61989	4.4207e-08	4.23282e-05	4.37337	Not in BioGRID	0
MAFF	USF1	q ≤ 0.0001	5.61975	4.42418e-08	4.23394e-05	4.37326	Not in BioGRID	0
DNTTIP1	MSL2	q ≤ 0.0001	5.61935	4.43421e-08	4.24133e-05	4.3725	Not in BioGRID	0
MITF	ZFP64 (1)	q ≤ 0.0001	5.61917	4.43875e-08	4.24345e-05	4.37228	Not in BioGRID	0
BCLAF1 (1)	ILF3	q ≤ 0.0001	5.619	4.44293e-08	4.24523e-05	4.3721	Not in BioGRID	0
ATF2	MECP2 (1)	q ≤ 0.0001	5.61723	4.48765e-08	4.28573e-05	4.36797	Not in BioGRID	0
BCAS2	CD2BP2	q ≤ 0.0001	5.61631	4.51112e-08	4.3059e-05	4.36594	Not in BioGRID	0
CPSF4	FNBP4	q ≤ 0.0001	5.6162	4.51398e-08	4.30639e-05	4.36589	Not in BioGRID	0
BCL7B	SMARCD2	q ≤ 0.0001	5.61534	4.53591e-08	4.32506e-05	4.36401	In BioGRID	1	Co-fractionation
PRPF19	PRPF3	q ≤ 0.0001	5.61501	4.54444e-08	4.33093e-05	4.36342	In BioGRID	3	Reconstituted Complex;Affinity Capture-Western;Biochemical Activity;Co-fractionation
BRD4	PWWP2B	q ≤ 0.0001	5.61492	4.5468e-08	4.33093e-05	4.36342	Not in BioGRID	0
ING5	VPS72	q ≤ 0.0001	5.61406	4.56889e-08	4.34971e-05	4.36154	Not in BioGRID	0
FBL	WDR89	q ≤ 0.0001	5.61332	4.58791e-08	4.36555e-05	4.35996	Not in BioGRID	0
BICRAL	PWWP2B	q ≤ 0.0001	5.6132	4.59098e-08	4.36621e-05	4.3599	Not in BioGRID	0
MED1	MED9	q ≤ 0.0001	5.61265	4.60536e-08	4.37761e-05	4.35876	In BioGRID	6	Affinity Capture-MS;Affinity Capture-Western;Negative Genetic
GATA2	JUN	q ≤ 0.0001	5.61164	4.63184e-08	4.4005e-05	4.3565	In BioGRID	1	Reconstituted Complex
PHF8 (1)	TAF3	q ≤ 0.0001	5.60996	4.67587e-08	4.44002e-05	4.35261	Not in BioGRID	0
ACTB	SMARCC2 (1)	q ≤ 0.0001	5.60961	4.68505e-08	4.44414e-05	4.35221	In BioGRID	1	Affinity Capture-Western
LUC7L	SRSF1	q ≤ 0.0001	5.6097	4.68269e-08	4.44414e-05	4.35221	In BioGRID	1	Affinity Capture-MS
KDM2A	YEATS4	q ≤ 0.0001	5.6095	4.68812e-08	4.44476e-05	4.35215	Not in BioGRID	0
BRMS1L	SAP30L	q ≤ 0.0001	5.60783	4.73242e-08	4.48443e-05	4.34829	Not in BioGRID	0
FBL	NOLC1 (2)	q ≤ 0.0001	5.60733	4.74586e-08	4.49484e-05	4.34729	In BioGRID	4	Co-fractionation;Affinity Capture-MS;Proximity Label-MS
RPS4X	RPS5	q ≤ 0.0001	5.60719	4.74956e-08	4.49603e-05	4.34717	In BioGRID	4	Reconstituted Complex;Co-fractionation
CEBPA	JUNB	q ≤ 0.0001	5.60533	4.79981e-08	4.54125e-05	4.34282	Not in BioGRID	0
CHERP	EFTUD2	q ≤ 0.0001	5.60504	4.80747e-08	4.54614e-05	4.34236	Not in BioGRID	0
EFTUD2	SNW1	q ≤ 0.0001	5.60479	4.81436e-08	4.55031e-05	4.34196	In BioGRID	3	Affinity Capture-MS;Co-fractionation
APTX (1)	CREB1	q ≤ 0.0001	5.60452	4.82167e-08	4.55487e-05	4.34152	Not in BioGRID	0
NOP56	RPL12	q ≤ 0.0001	5.60416	4.83145e-08	4.56177e-05	4.34087	In BioGRID	2	Affinity Capture-MS
HNRNPDL (1)	HNRNPL	q ≤ 0.0001	5.60384	4.84013e-08	4.56761e-05	4.34031	In BioGRID	1	Co-fractionation
RBM8A	SAP18	q ≤ 0.0001	5.60357	4.84771e-08	4.5724e-05	4.33986	Not in BioGRID	0
DDB2	MECP2 (2)	q ≤ 0.0001	5.60297	4.8639e-08	4.58531e-05	4.33863	Not in BioGRID	0
ING1	SAP130 (2)	q ≤ 0.0001	5.60213	4.88707e-08	4.60479e-05	4.33679	Not in BioGRID	0
NOP2 (1)	NOP58	q ≤ 0.0001	5.60143	4.90632e-08	4.62055e-05	4.33531	In BioGRID	2	Co-fractionation
CREB3L2	MPDU1	q ≤ 0.0001	5.60056	4.93067e-08	4.62447e-05	4.33494	Not in BioGRID	0
CREB3L2	EBP	q ≤ 0.0001	5.60056	4.93067e-08	4.62447e-05	4.33494	Not in BioGRID	0
CREB3L2	TSPO	q ≤ 0.0001	5.60056	4.93067e-08	4.62447e-05	4.33494	Not in BioGRID	0
CREB3L2	DEGS1	q ≤ 0.0001	5.60056	4.93067e-08	4.62447e-05	4.33494	Not in BioGRID	0
CREB3L2	TSPYL1	q ≤ 0.0001	5.60056	4.93067e-08	4.62447e-05	4.33494	Not in BioGRID	0
CREB3L2	SRP54	q ≤ 0.0001	5.60056	4.93067e-08	4.62447e-05	4.33494	Not in BioGRID	0
CCNL2	SET	q ≤ 0.0001	5.60085	4.92248e-08	4.62447e-05	4.33494	Not in BioGRID	0
BRMS1	TAF6L	q ≤ 0.0001	5.60111	4.91519e-08	4.62447e-05	4.33494	Not in BioGRID	0
RPL29	RPL7A	q ≤ 0.0001	5.59966	4.95553e-08	4.64541e-05	4.33298	In BioGRID	1	Co-fractionation
LUC7L2/FMC1-LUC7L2	SRSF1	q ≤ 0.0001	5.59885	4.97819e-08	4.66426e-05	4.33122	In BioGRID	2	Affinity Capture-MS
SMARCC1	SMARCC2 (2)	q ≤ 0.0001	5.59846	4.98939e-08	4.67237e-05	4.33046	In BioGRID	8	Affinity Capture-Western;Affinity Capture-MS;Co-fractionation
NCBP2	SAP18	q ≤ 0.0001	5.59785	5.00653e-08	4.68603e-05	4.3292	Not in BioGRID	0
BRD8 (1)	MORF4L1	q ≤ 0.0001	5.59703	5.02975e-08	4.70056e-05	4.32785	In BioGRID	6	Affinity Capture-MS;Co-fractionation
NIP7	RPL14	q ≤ 0.0001	5.5972	5.02485e-08	4.70056e-05	4.32785	Not in BioGRID	0
MECP2 (1)	TIMM13	q ≤ 0.0001	5.59705	5.02912e-08	4.70056e-05	4.32785	Not in BioGRID	0
PBRM1	SMARCD1	q ≤ 0.0001	5.59693	5.03235e-08	4.70059e-05	4.32785	In BioGRID	4	Affinity Capture-Western;Affinity Capture-MS
CALML5	KPRP	q ≤ 0.0001	5.5968	5.03626e-08	4.70185e-05	4.32773	Not in BioGRID	0
ATXN7	ATXN7L2	q ≤ 0.0001	5.596	5.05882e-08	4.72051e-05	4.32601	Not in BioGRID	0
MEN1	MXI1 (1)	q ≤ 0.0001	5.59578	5.0652e-08	4.72405e-05	4.32569	Not in BioGRID	0
JAZF1	KAT5	q ≤ 0.0001	5.59569	5.06782e-08	4.72409e-05	4.32568	Not in BioGRID	0
HIF1A	VEZF1	q ≤ 0.0001	5.59544	5.07494e-08	4.72833e-05	4.32529	Not in BioGRID	0
PHF12	SIN3A	q ≤ 0.0001	5.59347	5.13162e-08	4.76933e-05	4.32154	In BioGRID	2	Two-hybrid;Affinity Capture-Western;Co-crystal Structure;Reconstituted Complex
ASH2L	ZMYND11	q ≤ 0.0001	5.59344	5.1323e-08	4.76933e-05	4.32154	Not in BioGRID	0
EFTUD2	PRPF8	q ≤ 0.0001	5.59336	5.13456e-08	4.76933e-05	4.32154	In BioGRID	8	Far Western;Reconstituted Complex;Two-hybrid;Co-fractionation;Affinity Capture-Western;Affinity Capture-MS
CMAS	TPX2	q ≤ 0.0001	5.59342	5.13287e-08	4.76933e-05	4.32154	Not in BioGRID	0
CEBPA	FOS	q ≤ 0.0001	5.59367	5.1258e-08	4.76933e-05	4.32154	In BioGRID	1	FRET
ACTR5	TBRG1	q ≤ 0.0001	5.59365	5.12641e-08	4.76933e-05	4.32154	In BioGRID	1	Affinity Capture-MS
HIST1H1[D,E]	ZBTB17	q ≤ 0.0001	5.59232	5.16471e-08	4.7949e-05	4.31922	Excluded
KDM2A	ZNHIT1	q ≤ 0.0001	5.59206	5.17232e-08	4.79834e-05	4.31891	Not in BioGRID	0
SGF29	TAF10	q ≤ 0.0001	5.59202	5.17366e-08	4.79834e-05	4.31891	In BioGRID	2	Affinity Capture-MS
KDM6A	KMT2D	q ≤ 0.0001	5.59182	5.17929e-08	4.80114e-05	4.31866	In BioGRID	2	Affinity Capture-MS;Affinity Capture-Western
BLM	RPA3	q ≤ 0.0001	5.59133	5.19356e-08	4.81193e-05	4.31768	In BioGRID	3	Affinity Capture-MS;Affinity Capture-Western
SPINDOC	TAF6	q ≤ 0.0001	5.59079	5.2095e-08	4.81939e-05	4.31701	Not in BioGRID	0
MLXIPL	ZBTB44	q ≤ 0.0001	5.59088	5.20696e-08	4.81939e-05	4.31701	Not in BioGRID	0
FBL	RRP1B	q ≤ 0.0001	5.59095	5.20479e-08	4.81939e-05	4.31701	In BioGRID	1	Proximity Label-MS
SF3A1	SF3A2	q ≤ 0.0001	5.59063	5.21406e-08	4.82117e-05	4.31685	In BioGRID	5	Affinity Capture-MS;Co-fractionation;Two-hybrid;Affinity Capture-Luminescence
TFAP2A (2)	TFAP2C	q ≤ 0.0001	5.59029	5.22414e-08	4.82637e-05	4.31638	In BioGRID	1	Affinity Capture-Western
MED1	MED13	q ≤ 0.0001	5.59026	5.22494e-08	4.82637e-05	4.31638	In BioGRID	8	Affinity Capture-Western;Affinity Capture-MS;Co-fractionation;Proximity Label-MS
RPL13A	RPL4	q ≤ 0.0001	5.59004	5.23155e-08	4.83004e-05	4.31605	In BioGRID	1	Co-fractionation
KNOP1	LYAR	q ≤ 0.0001	5.58878	5.26878e-08	4.86196e-05	4.31319	Not in BioGRID	0
CDC5L	PLRG1	q ≤ 0.0001	5.58867	5.27203e-08	4.86251e-05	4.31314	In BioGRID	9	Affinity Capture-MS;Protein-peptide;Affinity Capture-Western;Reconstituted Complex;Co-purification;Far Western;Co-fractionation;FRET
ACTB	ARID2	q ≤ 0.0001	5.58763	5.303e-08	4.88862e-05	4.31081	Not in BioGRID	0
TIGD5	USF1	q ≤ 0.0001	5.5868	5.32782e-08	4.90903e-05	4.309	Not in BioGRID	0
BCLAF1 (1)	RBM17	q ≤ 0.0001	5.5857	5.36085e-08	4.93698e-05	4.30654	Not in BioGRID	0
BRMS1	SIN3B	q ≤ 0.0001	5.58461	5.39358e-08	4.96259e-05	4.30429	In BioGRID	1	Affinity Capture-Western
RPL11	RPL4	q ≤ 0.0001	5.5846	5.39407e-08	4.96259e-05	4.30429	In BioGRID	3	Co-fractionation;Affinity Capture-Western
SAP30	SGF29	q ≤ 0.0001	5.58428	5.40385e-08	4.96909e-05	4.30372	Not in BioGRID	0
E2F6	PCGF6	q ≤ 0.0001	5.58416	5.40732e-08	4.96978e-05	4.30366	In BioGRID	5	Affinity Capture-Western;Affinity Capture-MS
THRAP3	ZC3H14 (1)	q ≤ 0.0001	5.58338	5.43122e-08	4.98925e-05	4.30197	Not in BioGRID	0
KPNA2	PBRM1	q ≤ 0.0001	5.58093	5.50637e-08	5.05575e-05	4.29621	Not in BioGRID	0
SRSF10	SRSF7	q ≤ 0.0001	5.58041	5.52261e-08	5.06751e-05	4.29521	Not in BioGRID	0
DDX18	RPL28	q ≤ 0.0001	5.58034	5.52471e-08	5.06751e-05	4.29521	Not in BioGRID	0
[truncated: 14,991 more rows]

## Sheet: Nodes
Metadata				Enriched Pull-Downs		Position in network			Chromatin modification effect estimates
									H2A.Z		H3ac		H3K4me1		H3K4me3		H3K9acK14ac		H3K9me2		H3K9me3		H3K27ac		H3K27me2		H3K27me3		H4ac		H4K16ac		H4K20me2		H4K20me3		DNA Methylation
Gene label	Majority protein IDs	Gene names	Protein names	# enriched	# nonzero	Community	X coord.	Y coord.	logFC	±95%	logFC	±95%	logFC	±95%	logFC	±95%	logFC	±95%	logFC	±95%	logFC	±95%	logFC	±95%	logFC	±95%	logFC	±95%	logFC	±95%	logFC	±95%	logFC	±95%	logFC	±95%	logFC	±95%
ACTB	P60709	ACTB	Actin, cytoplasmic 1;Actin, cytoplasmic 1, N-terminally processed	31	110	ACTB	-7.69121	-103.548	-0.329969	0.149708	1.55188	0.180897	0.038612	0.111949	0.158745	0.152387	1.3941	0.137878	0.0827006	0.179468	0.0633818	0.148311	0.892759	0.228745	0.0252239	0.225918	-0.0187066	0.114453	0.749387	0.242081	0.222802	0.136146	0.400986	0.230034	-0.018131	0.126675	-0.320098	0.08325
ACTG1	P63261	ACTG1	Actin, cytoplasmic 2;Actin, cytoplasmic 2, N-terminally processed	30	110	ACTB	10.8658	-111.811	-0.317037	0.156958	1.49658	0.175147	0.0625951	0.141357	0.184102	0.140726	1.32918	0.144146	0.114768	0.63564	-0.00217345	0.412372	0.869404	0.257162	-0.175051	0.646718	-0.00337346	0.280246	0.76568	0.268475	0.165277	0.144027	0.32924	0.225309	-0.0927592	0.285957	-0.311329	0.228355
ACTL6A	O96019	ACTL6A	Actin-like protein 6A	38	110	ACTB	31.3975	-104.881	-0.674949	0.282852	1.29929	0.162082	0.0310557	0.0715532	0.165403	0.118745	1.22299	0.128804	-0.115009	0.231306	-0.00525984	0.0934253	1.1227	0.143716	-0.0484103	0.220205	-0.0163572	0.0810282	0.810472	0.224566	0.209469	0.151635	0.296015	0.186508	-0.00355886	0.0993371	-0.549713	0.0828341
ACTR6	Q9GZN1;F8W057;G3V1Y1;F8VSD1	ACTR6	Actin-related protein 6	30	110	ACTB	30.0344	-75.7457	-1.5128	0.465992	0.248154	0.0969155	0.0865661	0.0927617	0.177274	0.185803	0.37326	0.107601	-0.102858	0.167319	-0.0949272	0.0754595	1.08173	0.139581	0.00375018	0.164919	-0.0339143	0.0987669	0.516645	0.154478	0.162184	0.178796	0.268859	0.217593	0.0687121	0.134528	-0.618839	0.0738513
ACT[A1,A2,C1,G2]	P68133;P68032;P63267;P62736;A6NL76	ACTA1;ACTC1;ACTG2;ACTA2	Actin, alpha skeletal muscle;Actin, alpha cardiac muscle 1;Actin, gamma-enteric smooth muscle;Actin, aortic smooth muscle	30	110	ACTB	16.2415	-91.7074	-0.372802	0.136765	1.55182	0.144921	0.0196908	0.102875	0.160754	0.1153	1.40359	0.140245	-0.229816	0.400128	0.0421307	0.147988	0.826102	0.15966	0.144253	0.401742	-0.0215061	0.105261	0.72408	0.249711	0.187163	0.140534	0.388423	0.187784	2.42074e-05	0.0934	-0.278798	0.130855
ARID1A	O14497;H0Y488	ARID1A	AT-rich interactive domain-containing protein 1A	23	84	ACTB	47.2249	-201.792	-0.392198	0.655256	4.83549	0.712398	-0.620014	0.167764	-1.17089	0.38395	3.78105	0.339838			0.0516204	0.233782					-0.0473674	0.265736	0.853505	0.323	0.37399	0.2906	-0.645413	0.481594	0.178375	0.362404
ARID2	Q68CP9;F8W108;F8WCU9	ARID2	AT-rich interactive domain-containing protein 2	23	86	ACTB	-26.9116	-157.61	0.819139	2.45912	5.34362	2.21647	0.716277	0.806982	0.991973	0.957222	4.90874	0.675177			0.114947	0.177888					0.478231	0.213606	0.116782	0.669026	0.0780017	0.397319	-1.07728	1.18112
ATAD2	Q6PL18	ATAD2	ATPase family AAA domain-containing protein 2	5	52	ACTB	62.151	-59.163					-0.214219	0.26501					0.131659	0.495672			0.0932206	0.411405									0.61498	0.394424
BAZ2B	Q9UIF8	BAZ2B	Bromodomain adjacent to zinc finger domain protein 2B	21	76	ACTB	-14.8353	-192.454	0.437696	0.397091	2.21386	0.380836	-0.190018	0.934964	0.401066	1.03544	2.09479	0.618277			0.0126404	0.217658					0.53607	0.584546	-0.0611915	0.363309	0.334379	0.378098	0.259081	0.507667	-0.00736295	0.291045
BCL7A	Q4VC05	BCL7A	B-cell CLL/lymphoma 7 protein family member A	18	42	ACTB	45.2881	-181.592	-0.272877	0.704955			-0.0174447	0.422305	0.050227	0.464091	4.26115	0.35961									0.100154	0.38932	0.0180498	0.400169	0.0164975	0.449801	0.35524	0.347164
BCL7B	Q9BQE9;F2Z3H6;F8WE18;F8WDZ4	BCL7B	B-cell CLL/lymphoma 7 protein family member B	26	58	ACTB	47.4248	-121.282	-0.206582	0.565111	3.10981	0.697074	-0.153655	0.237095	-0.318412	0.573616	3.33976	0.424017									0.35963	0.271451	1.13138	0.719187	-0.125399	0.527595	0.10269	0.317423
BCL7C	Q8WUZ0;I3L1Q2	BCL7C	B-cell CLL/lymphoma 7 protein family member C	24	78	ACTB	-10.5991	-170.244	-0.864779	0.879102	4.64345	0.796753	-0.508669	0.572998	-0.585889	0.293141	4.8896	0.646087									0.500774	0.647622	1.15199	0.548959	0.443515	0.563973	-0.754625	0.593422	-0.0700512	0.202715
BCOR	Q6W2J9;H7BYY2	BCOR	BCL-6 corepressor	11	110	ACTB	122.969	-64.5316	-0.511502	0.0781184	0.167104	0.0643312	0.0162172	0.0501026	-0.0435993	0.0825296	0.140885	0.0304077	-0.000867836	0.0884517	0.0488584	0.044315	0.115588	0.096049	0.243707	0.141811	0.150999	0.0953771	0.0529318	0.0408993	0.0433573	0.0406528	0.240374	0.123123	-0.0160313	0.0821659	-1.84609	0.0868142
BCORL1 (1)	A0A075B6Q3;H7C4B2	BCORL1		10	110	ACTB	103.034	-129.096	0.0454059	0.197533	0.0556534	0.123568	0.0534562	0.128825	0.11761	0.133226	0.0541057	0.0915821	-0.0358124	0.161987	0.039856	0.105249	0.0236609	0.204185	0.212869	0.304304	0.193059	0.125682	0.068485	0.151394	0.10249	0.125018	0.0554451	0.0952858	-0.0256103	0.122389	-1.54142	0.108481
BRD1	O95696	BRD1	Bromodomain-containing protein 1	24	108	ACTB	-28.017	-104.842	-0.014465	0.265479	0.904755	0.289625	0.235646	0.282111	0.367825	0.355954	0.298999	0.248786	0.0317526	0.174119	-0.013272	0.306495	0.140734	0.35353	-0.00784932	0.213609	-0.0649802	0.296308	1.0399	0.411584	0.366532	0.273094	-0.437508	0.25839	0.262262	0.244618	-0.00353434	0.159222
BRD7	Q9NPI1	BRD7	Bromodomain-containing protein 7	24	90	ACTB	-29.5981	-179.362	0.193577	1.41876	4.69631	1.66374	-1.33166	1.8233	-1.79068	1.40871	4.96809	1.11976			-0.0543579	0.331877					2.00571	1.60256	1.21333	1.46114	1.24007	1.14547	-0.332764	1.06901	-0.345137	0.270608	0.231138	0.173748
CETN2	P41208	CETN2	Centrin-2	9	110	ACTB	122.974	-84.9588	-0.322402	0.117748	0.169542	0.078072	0.0175225	0.0781872	0.0509083	0.105381	0.147712	0.0676338	0.0206185	0.140663	-0.000868651	0.0641842	0.122065	0.180619	0.0567878	0.108013	0.00826614	0.0588102	0.0249821	0.0954463	0.0613096	0.0687818	0.181851	0.088212	0.159398	0.111489	0.845479	0.0690085
CHD8	Q9HCK8	CHD8	Chromodomain-helicase-DNA-binding protein 8	12	38	ACTB	-21.625	-211.361	-1.1329	1.38313	2.45437	0.960877					1.10579	0.339641											1.37862	1.0714	0.327204	0.263959	-0.622337	1.01225
DMAP1	Q9NPF5;Q5TG40;Q5TG38	DMAP1	DNA methyltransferase 1-associated protein 1	43	110	ACTB	26.9298	-54.4215	-0.948531	0.402679	0.901587	0.189162	0.0976489	0.0738214	0.155406	0.0971737	0.699294	0.116447	-0.156444	0.187458	-0.0513898	0.0783187	1.222	0.174164	-0.0331723	0.199607	-0.0373227	0.0694095	1.03096	0.262813	0.307314	0.131043	0.185077	0.148071	0.00185797	0.105666	-0.628916	0.0841576
DPF2	Q92785;J3KMZ8	DPF2	Zinc finger protein ubi-d4	25	98	ACTB	29.2852	-210.749	-1.89936	1.66564	5.18458	1.21085	-0.38892	0.192322	-1.47375	0.375411	3.86327	0.287449			0.375434	0.258096	0.0238683	0.380236			-0.265597	0.191342	1.70314	0.906015	0.110819	0.51015	-0.399501	0.842496	0.42319	0.46562	-0.828079	0.351828
HLTF	Q14527	HLTF	Helicase-like transcription factor	10	110	ACTB	76.6959	-44.995	-0.141806	0.15563	-0.0404678	0.0959394	0.0536466	0.124651	0.04931	0.157403	0.0537686	0.0682855	-0.151997	0.242185	0.0290037	0.173191	0.145154	0.403382	-0.0153612	0.325766	-0.0305297	0.115261	0.0479515	0.104463	0.00725104	0.105052	0.18274	0.139521	-0.0591867	0.175203	-2.06257	0.135739
HP1BP3	Q5SSJ5;B0QZK4;X6RGJ2;Q5SWC8	HP1BP3	Heterochromatin protein 1-binding protein 3	12	110	ACTB	57.3861	-31.4738	-0.0364259	0.213912	-0.466628	0.151577	0.0468914	0.104236	-0.137156	0.0575997	-0.0879846	0.0545078	-0.0904753	0.111865	-0.0112238	0.0758709	-0.181613	0.248763	-0.132075	0.0887266	-0.111348	0.0685471	-0.298429	0.116482	-0.0137119	0.0700275	-0.263043	0.168841	-0.00915956	0.0625402	0.374829	0.0567906
HSPD1	P10809;E7EXB4	HSPD1	60 kDa heat shock protein, mitochondrial	11	110	ACTB	80.714	-71.587	-0.34891	0.128371	-0.0715335	0.105897	0.0879822	0.103464	0.293541	0.145287	0.036392	0.0887641	-0.0550375	0.183321	-0.0960013	0.13261	0.107932	0.210476	0.115948	0.351918	0.049281	0.100307	-0.0788298	0.107332	0.0260744	0.119922	0.184286	0.129836	-0.0170981	0.149671	-0.667126	0.140249
KDM2A	Q9Y2K7;I3VM54	KDM2A	Lysine-specific demethylase 2A	17	110	ACTB	68.4597	-87.8106	-0.395146	0.236507	0.129597	0.136475	0.0409613	0.0802581	0.134921	0.116951	0.144263	0.0608192	0.178894	0.215681	0.134679	0.121381	0.413589	0.21427	0.452614	1.78379	0.00464303	0.0671821	0.304363	0.151358	0.162557	0.0847395	0.0976447	0.13371	0.0528884	0.0741031	-4.14954	0.427757
KDM2B	Q8NHM5;A0A0C4DGG3	KDM2B	Lysine-specific demethylase 2B	9	110	ACTB	96.0411	-57.1358	-0.332448	0.0927676	0.124697	0.052084	0.0277877	0.0454514	-0.0272789	0.0664235	0.115464	0.0279017	-0.0165276	0.0650295	0.0173034	0.0570176	0.080247	0.0735309	0.127323	0.0947019	0.128286	0.0716856	0.0602825	0.0406398	0.0531477	0.0394741	0.160621	0.0945192	-0.0416046	0.0710881	-2.15748	0.0826586
KPNA2	P52292;J3QLL0;J3KS65	KPNA2	Importin subunit alpha-1	19	110	ACTB	3.25382	-155.552	-0.152694	0.122041	2.06309	0.195964	-0.0503603	0.0945741	-0.0397469	0.148381	2.04409	0.150378	-0.158338	0.140574	0.0537588	0.113054	0.0330455	0.174077	-0.0944877	0.120886	0.0208404	0.0990685	0.281184	0.150647	0.0965002	0.114208	-0.223005	0.130658	-0.0495887	0.101405	0.00816698	0.0756521
MLLT1	Q03111	MLLT1	Protein ENL	26	106	ACTB	-7.01333	-123.684	-0.598225	0.397317	2.02292	0.208909	0.000607309	0.128233	0.19531	0.209001	0.924545	0.153752	-0.162246	0.467929	0.0696862	0.230969	1.28391	0.395717	0.402086	0.211102	0.133955	0.149551	0.678979	0.255957	0.122705	0.145674	0.484778	0.199129	0.267512	0.127764	-0.241684	0.166704
PBRM1	Q86U86	PBRM1	Protein polybromo-1	28	110	ACTB	20.1927	-167.214	0.221092	0.701697	5.74119	0.764288	-0.252479	0.23403	-0.13116	0.305923	6.0671	0.531511	0.141613	0.469357	-0.0198103	0.314588	0.14092	0.606367	-0.588393	0.935258	0.0181483	0.220182	0.287998	0.657342	-0.0657221	0.320795	0.337246	1.09914	-0.0137297	0.286676	0.0922945	0.305855
PCGF1	Q9BSM1;A0A087WUL5	PCGF1	Polycomb group RING finger protein 1	10	110	ACTB	90.8299	-89.682	-0.46844	0.0802011	0.0925616	0.107484	0.0526865	0.0893144	0.0231166	0.0861034	0.098504	0.0661962	0.00213231	0.190729	-0.00571518	0.0719878	0.0638842	0.153517	0.272597	0.285949	0.213488	0.139318	0.0917483	0.0761997	0.0852945	0.0677653	0.17335	0.124347	0.0477622	0.102898	-2.13591	0.131399
PHF10	Q8WUB8;S5FZ81	PHF10	PHD finger protein 10	20	54	ACTB	8.48271	-204.11	-0.587499	0.54526	4.85786	2.12025	-2.21465	1.97233	0.0144452	0.279848	4.67477	1.52448									3.67218	2.31287	0.0418715	0.343843	1.39076	1.09678	0.947213	0.935546
RAD23A	P54725	RAD23A	UV excision repair protein RAD23 homolog A	8	108	ACTB	93.693	-110.038	-0.351838	0.156745	0.0856287	0.185585	-0.0928745	0.095777	0.0812985	0.196932	0.152153	0.0948758	0.271953	0.197472	-0.0510107	0.178572	-0.0485336	0.262232	-0.340226	0.828705	0.00920085	0.126153	0.046256	0.164425	0.133728	0.14243	0.163249	0.162384	0.187819	0.212081	0.72962	0.215163
RAD23B	P54727	RAD23B	UV excision repair protein RAD23 homolog B	8	110	ACTB	114.184	-105.505	-0.326541	0.127552	0.146474	0.0951286	-0.00345198	0.11148	0.0275833	0.0975439	0.148874	0.0698272	0.000360457	0.169677	-0.0191394	0.102169	0.120869	0.250549	0.0667117	0.0999647	0.0381468	0.0853435	0.0195681	0.0912447	0.10568	0.0717081	0.196322	0.0890809	0.155416	0.105287	0.84973	0.0759838
REST	Q13127	REST	RE1-silencing transcription factor	22	110	ACTB	66.9599	-149.12	0.0851735	0.110646	1.33161	0.134497	-0.0619473	0.171777	-0.226695	0.175725	1.32408	0.0980749	0.072812	0.146009	0.0606908	0.207362	0.0438274	0.364051	0.0701183	0.240369	-0.0359418	0.151549	0.112417	0.152091	0.0805198	0.107903	0.244866	0.137955	-0.102079	0.185978	-0.389891	0.156877
RUVBL1	Q9Y265;E7ETR0	RUVBL1	RuvB-like 1	42	110	ACTB	10.3458	-67.3389	-0.576812	0.201595	0.637751	0.158231	0.0524208	0.0520709	0.188242	0.0894616	0.534394	0.107715	-0.0919962	0.139699	-0.0161659	0.0817427	1.10768	0.123642	-0.0421668	0.127936	-0.0256014	0.061316	0.849799	0.226858	0.214656	0.127123	0.225443	0.139334	-0.0279382	0.0801034	-0.604346	0.0665124
RUVBL2	Q9Y230;M0R0Y3	RUVBL2	RuvB-like 2	40	110	ACTB	16.3453	-35.2561	-0.572543	0.214809	0.62528	0.145732	0.0622268	0.0533376	0.190124	0.0972084	0.536035	0.100253	-0.116448	0.186935	-0.014026	0.100905	1.08748	0.123207	-0.0450317	0.209825	-0.0256404	0.0716747	0.818666	0.209895	0.216592	0.128835	0.2589	0.159104	-0.0202423	0.098803	-0.598892	0.0833167
SKP1	P63208;E7ERH2;F8W8N3	SKP1	S-phase kinase-associated protein 1	10	110	ACTB	70.883	-109.185	-0.410214	0.220367	0.139889	0.142495	0.101465	0.133612	0.0203985	0.160949	0.111824	0.0980012	0.0169083	0.224023	0.114288	0.123052	0.0767613	0.26369	-0.00790874	0.208044	-0.0365881	0.10547	0.282003	0.183855	0.131044	0.111039	-0.0330973	0.104303	0.0456792	0.119968	-0.78486	0.0730568
SMARCA2	P51531;A0A0U1RQZ9;F6VDE0	SMARCA2	Probable global transcription activator SNF2L2	24	74	ACTB	8.77121	-136.051	-2.57961	3.83331	4.49603	1.21857	0.270348	0.974952	-0.336276	1.06456	5.05986	0.693282									-0.899124	0.488994	1.52949	0.735689	0.533188	0.448645	0.366808	1.54999	0.0368614	0.293904
SMARCA4 (1)	Q9HBD4;P51532	SMARCA4	Transcription activator BRG1	30	102	ACTB	26.2215	-124.09	0.373083	0.644214	4.65798	0.746588	-0.308427	0.168225	-0.257952	0.265931	4.98542	0.343286	0.406826	0.668131	0.452265	0.348497					-0.00105727	0.233917	1.23618	0.631491	0.0995047	0.278141	0.409218	0.617303	0.0817408	0.385773	0.0529018	0.49572
SMARCA4 (2)	A0A0A0MT49	SMARCA4		13	38	ACTB	65.49	-189.123									3.90735	0.289941											0.00965655	0.885663	0.339927	0.528959	0.354542	0.357972
SMARCB1	Q12824;G5E975;B5MCL5;C9JTA6;A0A0G2JSE9	SMARCB1	SWI/SNF-related matrix-associated actin-dependent regulator of chromatin subfamily B member 1	22	84	ACTB	62.3968	-168.683	0.058398	0.189645	4.02771	1.08114	0.145245	0.148224	-0.321828	0.408809	3.87468	1.13256	0.150706	0.33421	-0.150336	0.132523			-0.047496	0.230451	0.376685	0.134358	0.662308	1.41262	0.905023	0.979797	0.701251	0.722463	0.0183835	0.158296	-0.0252078	0.117945
SMARCC1	Q92922	SMARCC1	SWI/SNF complex subunit SMARCC1	28	110	ACTB	-12.404	-142.94	-0.0466671	1.04678	4.60341	0.981989	-0.337453	0.148042	-0.197871	0.242257	5.1251	0.404417			0.153305	0.200528	0.612102	0.27314	-0.454513	0.357799	0.104009	0.17131	1.03419	0.698417	0.145214	0.340568	0.116045	0.574788	-0.109667	0.19013	0.244196	0.139263
SMARCC2 (1)	F8VXC8	SMARCC2		24	82	ACTB	41.6724	-161.093	0.170745	0.616643	5.65902	0.597921	-0.436188	0.24937	-0.479024	0.342719	5.62888	0.388321			0.339389	0.460353					0.308039	0.330327	0.785299	0.632779	0.120641	0.354733	0.221849	0.458251	0.442265	0.483266	-0.489441	0.276148
SMARCC2 (2)	Q8TAQ2	SMARCC2	SWI/SNF complex subunit SMARCC2	21	46	ACTB	26.0921	-187.345	-0.15897	0.370254			-0.710023	1.03823	-0.242784	0.433657	5.01339	0.59033									0.579716	0.843791	0.156625	0.384181	0.64575	0.724832	0.146213	0.189569
SMARCD1	Q96GM5;F8VRQ4	SMARCD1	SWI/SNF-related matrix-associated actin-dependent regulator of chromatin subfamily D member 1	26	62	ACTB	48.0015	-141.719	-0.168635	2.0824	3.43897	1.35183	-0.0759453	0.273693	0.250033	0.369403	3.6899	0.738389									0.042522	0.296491	0.199847	0.498375	0.325021	0.292462	1.2192	1.56172
SMARCD2	J3KMX2;B9EGA3;Q92925	SMARCD2	SWI/SNF-related matrix-associated actin-dependent regulator of chromatin subfamily D member 2	19	54	ACTB	3.78957	-184.11	-0.455632	0.518936			0.647133	0.698103	0.610885	0.305735	3.24765	0.538982									-0.381091	0.549282	-0.414786	0.478187	0.090943	0.619608	0.520726	0.41375
SMARCD3	Q6STE5	SMARCD3	SWI/SNF-related matrix-associated actin-dependent regulator of chromatin subfamily D member 3	4	38	ACTB	63.8544	-214.943																							0.410229	0.695404
SMARCE1	Q969G3;B4DGM3;J3QKS7	SMARCE1	SWI/SNF-related matrix-associated actin-dependent regulator of chromatin subfamily E member 1	26	104	ACTB	27.8114	-145.436	-0.880332	0.978483	5.7325	0.55775	-0.377368	0.161524	-0.934548	0.94469	5.46309	0.583205			0.316819	0.627634					0.230715	0.341352	1.08865	0.876944	0.370241	0.550858	0.569287	0.519864	-0.268083	0.600134	0.433794	0.386614
SP110	G5E9C0	SP110		19	110	ACTB	-3.87016	-33.8734	-1.14867	0.212461	0.771974	0.120236	-0.0357127	0.119096	-0.119921	0.147918	0.580345	0.0795714	0.0497126	0.291432	0.0284263	0.150731	-0.0383732	0.336884	-0.0429748	0.285468	-0.0861767	0.107499	0.223346	0.129766	0.0588088	0.103713	-0.0498256	0.124256	0.0822637	0.161814	-0.748757	0.119116
SRCAP	Q6ZRS2	SRCAP	Helicase SRCAP	30	110	ACTB	51.9738	-76.5427	-1.39378	0.490501	0.229909	0.125339	0.100313	0.126274	0.235989	0.226922	0.34574	0.119633	-0.158913	0.263645	-0.111136	0.111153	1.06106	0.27626	-0.0503981	0.265161	-0.0542326	0.116693	0.470356	0.188306	0.125328	0.189894	0.28546	0.22086	0.0139033	0.166791	-0.582016	0.0872545
SS18	J3QQW2;J3KRP6;J3QS72;X6R3J2;J3QQM2;J3KT74;Q15532;F5GWN1	SS18	Protein SSXT	26	86	ACTB	-26.7537	-125.185	0.00795259	1.04046	2.92876	0.941299	-0.848426	0.38426	-0.717007	0.664777	2.89468	0.490679									-0.191906	0.254532	1.69972	0.74	0.27722	0.423696	-0.253001	0.581977			0.330467	0.371476
VPS72	Q15906	VPS72	Vacuolar protein sorting-associated protein 72 homolog	36	110	ACTB	35.6782	-29.4278	-0.923731	0.301646	0.563104	0.134444	0.120609	0.12789	0.234558	0.166505	0.468289	0.104974	-0.0715566	0.115613	-0.0728661	0.083623	1.02322	0.268001	0.0469781	0.166719	-0.00171111	0.0764306	0.677505	0.167164	0.197247	0.157357	0.256489	0.182262	-0.00217284	0.0962187	-0.549026	0.0706873
XPC	Q01831	XPC	DNA repair protein complementing XP-C cells	9	110	ACTB	104.932	-75.411	-0.347195	0.0952115	0.158663	0.0770121	0.0192073	0.0783787	0.0563629	0.101038	0.145127	0.0657872	-0.0105698	0.175269	0.00960926	0.0678499	0.114861	0.191088	0.0573005	0.109392	0.0209578	0.0573855	0.0298244	0.0870183	0.0706711	0.0613852	0.180797	0.0869318	0.146332	0.105243	0.859094	0.0729633
YAF2	Q8IY57	YAF2	YY1-associated factor 2	9	110	ACTB	81.9587	-127.636	-0.316905	0.194306	0.187545	0.0915978	0.0262864	0.135264	-0.10394	0.103537	0.188303	0.0945852	-0.0430835	0.229642	0.0826326	0.158182	0.0733387	0.273126	0.0539078	0.232811	-0.0101475	0.140496	0.0745453	0.100851	0.0462627	0.0829924	0.164329	0.102293	-0.0483153	0.138629	-1.9505	0.108162
YEATS4	O95619;F8W0J4	YEATS4	YEATS domain-containing protein 4	43	110	ACTB	45.7969	-48.1341	-0.887926	0.344458	0.897561	0.187725	0.0673391	0.0687164	0.128093	0.100907	0.708175	0.121795	-0.123758	0.141076	-0.0543506	0.0678414	1.20203	0.177758	-0.0351861	0.144234	-0.00637694	0.0581053	1.0554	0.267834	0.340963	0.12856	0.175977	0.133069	0.0142157	0.07771	-0.613464	0.0626122
ZNHIT1	O43257	ZNHIT1	Zinc finger HIT domain-containing protein 1	30	110	ACTB	51.0911	-100.024	-1.49059	0.46159	0.260201	0.11168	0.0569164	0.118822	0.171012	0.191451	0.379483	0.11034	-0.0958236	0.277958	-0.131811	0.130114	1.20785	0.256178	-0.0751851	0.341307	-0.0275421	0.121121	0.555426	0.164443	0.145763	0.183667	0.272236	0.226985	0.0551841	0.170673	-0.613884	0.115677
ACTR5	Q9H9F9	ACTR5	Actin-related protein 5	26	78	ACTR5	-361.551	-36.0391	1.20326	0.374523	1.65057	0.514138	-0.27198	0.374541	-0.411894	0.50424	0.945089	0.435107			0.433565	0.284692					-0.0987272	0.452682	2.18881	0.805212	-0.436774	0.535592	0.455288	0.322283	-0.385842	0.607839
ACTR8	Q9H981	ACTR8	Actin-related protein 8	22	110	ACTR5	-415.872	5.09382	1.00039	1.27576	1.26526	0.648152	-0.231223	0.340691	0.196537	0.571724	0.544409	0.290566	-0.206073	0.179583	0.350405	0.253703	0.292962	0.69707	-0.135018	0.249109	0.00658686	0.320016	1.06965	0.520594	-0.102536	0.418165	-0.36015	0.899748	-0.381052	0.473961	-0.586482	0.171288
CLOCK	O15516	CLOCK	Circadian locomoter output cycles protein kaput	1	58	ACTR5	-394.503	5.31938			0.142212	0.21029			0.0796059	0.222097	0.0301751	0.270857									-0.0471432	0.113721	-0.258576	0.315677	-0.0997244	0.254289	0.267332	0.261838	0.153279	0.296481
CTCF	P49711	CTCF	Transcriptional repressor CTCF	26	110	ACTR5	-288.747	-83.1563	0.550924	0.268262	1.5077	0.196231	-0.423814	0.310024	-0.458474	0.29633	0.756865	0.154917	0.0132399	0.296772	0.36908	0.295079	0.286897	0.477325	0.16312	0.275217	-0.0809817	0.236317	0.518885	0.305969	-0.10703	0.264786	0.350603	0.148938	-0.160023	0.303055	-0.130124	0.168953
HSPA1A/HSPA1B	P0DMV9;P0DMV8;A0A0G2JIW1;V9GZ37	HSPA1B;HSPA1A		11	110	ACTR5	-252.281	-78.6518	0.0146808	0.086234	0.534426	0.099079	-0.062755	0.102018	-0.170757	0.148676	0.316072	0.0667403	-0.0281829	0.128504	0.10569	0.0699753	0.0278445	0.115384	0.0211049	0.124861	0.064912	0.0641386	0.571883	0.156091	0.0457123	0.123812	0.0610653	0.0688674	-0.0703502	0.0798059	-0.0549643	0.0505987
HSPA5	P11021	HSPA5	78 kDa glucose-regulated protein	10	110	ACTR5	-271.795	-72.2221	0.0984373	0.0811887	0.49957	0.104253	-0.0594929	0.132942	-0.204371	0.176304	0.307611	0.0885618	0.0243155	0.118094	0.118072	0.0895345	0.0406753	0.130309	0.0604805	0.141106	0.0243749	0.0861199	0.368781	0.174271	0.0273781	0.150641	0.198351	0.0751041	-0.0939458	0.102378	-0.110689	0.0500227
HSPA6	P17066;P48741	HSPA6	Heat shock 70 kDa protein 6;Putative heat shock 70 kDa protein 7	10	110	ACTR5	-242.336	-60.1545	0.0431874	0.135757	0.477172	0.108846	-0.0569044	0.11423	-0.173445	0.15392	0.268269	0.0748945	-0.00667813	0.165707	0.111639	0.103202	0.0414426	0.193912	0.0315223	0.162926	0.0809639	0.0834944	0.467288	0.160043	0.0843701	0.121422	0.155119	0.0836406	-0.0822057	0.0984441	-0.0727524	0.0555583
HSPA8	P11142;E9PKE3;E9PNE6;A8K7Q2	HSPA8	Heat shock cognate 71 kDa protein	10	110	ACTR5	-261.691	-53.9113	0.0710293	0.0885347	0.466555	0.0858965	-0.052948	0.10465	-0.149348	0.143642	0.283188	0.0656504	0.0254475	0.112815	0.111447	0.0720692	0.0511689	0.123483	0.0321269	0.111693	0.0736422	0.0650192	0.468107	0.140788	0.0381342	0.120919	0.115162	0.0588725	-0.0870028	0.077079	-0.0991096	0.0362375
HSPA9	P38646	HSPA9	Stress-70 protein, mitochondrial	9	110	ACTR5	-281.946	-44.9518	-0.0153783	0.111245	0.417742	0.0915094	-0.0391644	0.0963984	-0.131711	0.118154	0.302778	0.0707348	0.0616977	0.135754	0.0622378	0.0832742	0.0580176	0.120437	0.050413	0.0933761	0.0195282	0.0705671	0.466466	0.130523	0.0653257	0.101871	0.13402	0.0811157	-0.0665343	0.0881311	0.0136759	0.0518867
INO80	Q9ULG1;H0YMN5	INO80	DNA helicase INO80	26	84	ACTR5	-381.473	-27.7181	0.899168	1.06503	1.60629	0.577089	-0.175294	0.381399	-0.562877	0.629539	0.768392	0.492345			0.446144	0.316145					-0.0919118	0.408109	1.85988	0.719992	-0.480216	0.48589	-0.456642	0.911814	-0.313751	0.614625
INO80B	Q9C086;J3KQ70;F8WCL7	INO80B	INO80 complex subunit B	26	80	ACTR5	-394.135	-46.3613	1.38013	0.434163	1.38491	0.565456	-0.248146	0.307614	-0.37792	0.379826	0.858959	0.355565			0.540894	0.308686					-0.0954863	0.357846	2.02315	0.654443	-0.394426	0.418702	0.352281	0.282064	-0.426247	0.608821
INO80C	Q6PI98;K7EIY8	INO80C	INO80 complex subunit C	24	78	ACTR5	-374.755	-51.4738	1.19609	0.552624	1.56184	0.570466	-0.163689	0.39116	-0.417652	0.423916	0.865841	0.385148			0.416417	0.378066					-0.161252	0.481939	2.04154	0.699129	-0.400881	0.46013	0.129541	0.414044	-0.267252	0.64378
INO80D	Q53TQ3	INO80D	INO80 complex subunit D	20	68	ACTR5	-416.868	-51.7632	1.60962	0.764425	1.19574	0.58311	-0.150119	0.322239	-0.318439	0.45968	0.614107	0.381797			0.275542	0.364668					0.0686611	0.394488	1.50564	0.521198	-0.152697	0.493867	0.757556	0.585626	-0.258312	0.598789
INO80E	H3BNM4;Q8NBZ0;J3KNE2;I3NI13;I3L270	INO80E	INO80 complex subunit E	25	74	ACTR5	-409.751	-32.2056	0.808574	0.835816	1.75778	0.597049	-0.46619	0.572692	-0.467562	0.469735	0.811388	0.521098			0.514708	0.381505					-0.174508	0.43996	2.19296	0.678509	-0.0974261	0.615132	0.300555	0.482522	-0.190981	0.671271
NFRKB	Q6P4R8;E9PQ59	NFRKB	Nuclear factor related to kappa-B-binding protein	23	74	ACTR5	-397.575	-14.2001	1.34315	0.422611	1.50632	0.579856	-0.162993	0.358056	-0.47426	0.454708	0.87578	0.431426			0.503293	0.307504					-0.171458	0.460633	2.16335	0.78918	-0.630153	0.466567	0.351299	0.304927	-0.413382	0.676064
TBRG1	Q3YBR2	TBRG1	Transforming growth factor beta regulator 1	21	92	ACTR5	-431.258	-36.0178	1.29391	0.849881	1.30275	0.54511	0.0311545	0.306486	-0.918475	0.622492	0.689063	0.409367			0.254331	0.287173					-0.0887242	0.320654	2.02993	0.630344	0.16945	0.547809	-0.0720784	0.556027	-0.234084	0.538876
TFPT	G5E9B5;P0C1Z6;A0A0G2JP55;A8MTQ3	TFPT	TCF3 fusion partner	24	68	ACTR5	-420.861	-15.6914	1.38325	0.546616	1.60178	0.545183	-0.171235	0.605556	-1.07592	0.775739	1.0171	0.499157			0.431744	0.283885					-0.459723	0.621989	2.26052	0.874668	-0.193874	0.747947	-0.0984758	0.560851	-0.158337	0.588865
TUBA[1A,1B,1C,4A]	P68363;F5H5D3;Q9BQE3;Q71U36;P68366;Q13748	TUBA1B;TUBA1C;TUBA1A;TUBA4A	Tubulin alpha-1B chain;Tubulin alpha-1C chain;Tubulin alpha-1A chain;Tubulin alpha-4A chain;Tubulin alpha-3C/D chain	3	110	ACTR5	-311.892	-69.7765	0.0894092	0.151521	0.345134	0.114024	0.0245459	0.14958	-0.138361	0.173778	0.202543	0.0850049	0.059604	0.256236	0.101487	0.112928	-0.00403368	0.152831	0.0561381	0.294507	0.0235475	0.0970432	0.225761	0.184064	-0.05972	0.152737	0.0829312	0.109232	-0.0416488	0.12513	-0.0118781	0.0837151
TUBB/TUBB[2A,2B]	Q5JP53;P07437;Q5ST81;Q9BVA1;Q13885	TUBB;TUBB2B;TUBB2A	Tubulin beta chain;Tubulin beta-2B chain;Tubulin beta-2A chain	2	110	ACTR5	-291.736	-62.0945	0.0413184	0.100949	0.279283	0.103751	0.010312	0.118563	-0.128705	0.153105	0.193651	0.0818794	0.0320146	0.151162	0.126586	0.120391	-0.00935452	0.148887	0.0604225	0.155006	0.038443	0.0974449	0.212813	0.177482	-0.0260988	0.143714	0.138078	0.105893	-0.121725	0.0861217	0.0270819	0.0589228
TUBB4A/TUBB4B	P68371;P04350	TUBB4B;TUBB4A	Tubulin beta-4B chain;Tubulin beta-4A chain	1	110	ACTR5	-330.943	-64.7803	-0.0568722	0.143814	0.354952	0.130181	0.00716237	0.149136	-0.143451	0.159552	0.177423	0.106598	0.024242	0.422562	0.182767	0.131728	-0.0340637	0.213057	0.0293924	0.322837	-0.0713958	0.117966	0.217068	0.134723	0.0162447	0.133691	0.159048	0.119559	-0.107337	0.129314	0.036835	0.117245
UCHL5	Q5LJA5;Q9Y5K5;Q5LJA9;H0Y6Y4;H0Y4E0;Q5LJB0	UCHL5	Ubiquitin carboxyl-terminal hydrolase isozyme L5	18	68	ACTR5	-441.396	-14.3735	1.66715	1.14573	1.32982	0.52247	-0.146632	0.287727	-0.443586	0.563624	0.815889	0.430386			0.310375	0.255124					-0.184764	0.423461	2.14583	0.620929	-0.247366	0.513144	-0.158818	0.647589	-0.191518	0.54613
YY1	P25490;H0YJV7	YY1	Transcriptional repressor protein YY1	26	90	ACTR5	-400.36	-67.0831	1.06139	0.35035	1.1083	0.369663	-0.216381	0.273681	-0.395635	0.456428	0.575538	0.316298			0.356937	0.216854					-0.220175	0.349612	1.24791	0.566696	-0.298383	0.373138	1.28049	0.505739	-0.0548822	0.378813
ZMYND8 (1)	A0A087WVZ6	ZMYND8		19	76	ACTR5	-464.759	-12.0329	0.252817	0.931716	1.49248	0.615389	-0.511083	0.290554	-1.23724	0.697625	0.774585	0.453372			0.355615	0.256709					-0.114891	0.285046	1.98659	0.416783	0.315377	0.480706	-0.239781	0.61542	-0.0936051	0.320175
ZMYND8 (2)	Q9ULU4	ZMYND8	Protein kinase C-binding protein 1	8	42	ACTR5	-449.456	-45.9843	0.795849	1.04025	0.802775	0.547339	0.00748358	0.384423	-0.516924	0.529672	0.266863	0.356108			0.302072	0.191677					-0.125937	0.296421	1.97172	0.320912			0.475227	0.952932
ZNF146	Q15072	ZNF146	Zinc finger protein OZF	3	110	ACTR5	-455.814	-95.7856	0.181968	0.112863	0.329638	0.155503	-0.0416948	0.144358	-0.248181	0.194912	0.0869765	0.134488	0.114415	0.302846	0.066364	0.149737	-0.0201358	0.262308	0.140359	0.306062	-0.0574891	0.156442	0.172663	0.217614	-0.127813	0.166717	0.320084	0.128862	-0.0941024	0.149227	-0.0775398	0.0964165
ZNF148	Q9UQR1;A0A0A0MTF7	ZNF148	Zinc finger protein 148	20	110	ACTR5	-421.544	-73.1548	0.417665	0.163373	0.640507	0.26702	-0.172774	0.223486	-0.46602	0.291508	0.400245	0.216722	0.494301	0.720572	0.282269	0.235528	0.163021	0.210199	-0.192028	0.516344	0.033011	0.249187	1.16043	0.377291	-0.0939236	0.290651	0.265918	0.183387	-0.221702	0.350144	0.17453	0.20037
ZNF281	Q9Y2X9	ZNF281	Zinc finger protein 281	9	110	ACTR5	-438.414	-83.7757	0.178087	0.107852	0.407889	0.160243	-0.126535	0.147949	-0.303173	0.244856	0.161506	0.137853	0.235333	0.145993	0.076499	0.1387	0.134785	0.214433	0.0603746	0.239518	-0.00481363	0.141978	0.4991	0.267561	-0.0164559	0.243266	0.217559	0.10307	-0.0301868	0.110483	0.00495917	0.105645
ZNF687	Q8N1G0;H0Y5I5;F8WCX2	ZNF687	Zinc finger protein 687	20	86	ACTR5	-484.249	-18.387	0.195091	0.197123	1.25869	0.51741	-0.450324	0.29548	-0.695984	0.543643	0.730946	0.467149			0.431504	0.25069			0.230528	1.48252	-0.177365	0.315714	1.6895	0.469736	-0.205595	0.359645	0.666838	0.221693	-0.11822	0.400286	0.281885	0.41772
AHCTF1	Q8WYP5	AHCTF1	Protein ELYS	1	110	ANAPC15	621.023	23.073	-0.0823228	0.104919	0.284196	0.0848525	-0.0236429	0.13518	-0.359243	0.19982	0.0421687	0.104822	-0.112956	0.112837	0.0526147	0.113507	0.000131202	0.200879	-0.0628676	0.12284	-0.0994572	0.089474	0.310415	0.127523	0.0450826	0.18381	-0.00817873	0.0571129	-0.0287243	0.0901512	0.120273	0.0638497
ANAPC1	Q9H1A4	ANAPC1	Anaphase-promoting complex subunit 1	5	110	ANAPC15	667.659	9.1856	-0.202034	0.166953	0.109272	0.129021	-0.035769	0.176635	-0.481072	0.308074	-0.0583598	0.165099	-0.23393	0.333649	0.00442428	0.143016	0.239389	0.557114	-0.194495	0.274196	-0.107444	0.0945389	0.364691	0.195888	0.051513	0.215887	-0.111062	0.13513	0.0100324	0.121538	0.0291545	0.129924
ANAPC10	Q9UM13;D6RA92	ANAPC10	Anaphase-promoting complex subunit 10	5	108	ANAPC15	660.592	35.0661	-0.209202	0.138127	0.146213	0.147484	-0.0731083	0.139316	-0.455226	0.283616	-0.0319225	0.150514	-0.433651	0.478645	-0.00906117	0.200593	-0.0160609	0.439411	-0.246751	0.398569	-0.121702	0.133443	0.392185	0.156165	0.0767356	0.205439	-0.110982	0.156847	-0.0219073	0.159119	0.019669	0.159143
ANAPC15	F5GXB9;F5H2T3;F8WDQ6;F5H3R3;F5H6E4;G5EA39;P60006	ANAPC15	Anaphase-promoting complex subunit 15	5	110	ANAPC15	659.229	-10.5861	-0.34762	0.324493	0.0778798	0.174079	0.023751	0.259404	-0.425589	0.33766	-0.0462446	0.193153	-0.32703	0.319215	0.0175942	0.214188	0.054623	0.524184	-0.175313	0.352354	-0.165747	0.159482	0.348235	0.238197	0.141503	0.243081	-0.115248	0.170983	0.0018219	0.184909	0.0460964	0.132893
ANAPC16	Q96DE5;A0A087WUN5	ANAPC16	Anaphase-promoting complex subunit 16	4	108	ANAPC15	680.698	-9.99071	-0.221517	0.157651	0.151543	0.131455	-0.093315	0.175778	-0.514769	0.29364	-0.0545101	0.155197	-0.465075	0.421199	-0.000467679	0.173611	0.132976	0.481263	-0.231322	0.294521	-0.138627	0.118029	0.40918	0.172821	0.11773	0.207715	-0.104647	0.119359	-0.00273279	0.141968	0.0516887	0.151661
ANAPC7	Q9UJX3	ANAPC7	Anaphase-promoting complex subunit 7	5	110	ANAPC15	691.17	8.04382	-0.253217	0.187459	0.105939	0.111777	-0.00705132	0.184644	-0.424418	0.29066	-0.0652895	0.159311	0.0377563	0.457264	0.0185797	0.179886	0.0340572	0.455049	-0.189266	0.46611	-0.133611	0.122659	0.348701	0.162529	0.0463733	0.203327	-0.099176	0.137763	0.0406215	0.19561	-0.0148232	0.156417
CDC16	Q13042;Q5T8C6	CDC16	Cell division cycle protein 16 homolog	4	102	ANAPC15	699.491	27.4038	-0.112358	0.171514	0.111744	0.139824	-0.0816265	0.163738	-0.40105	0.309685	-0.0443014	0.182134	-0.205544	0.327369	-0.0599639	0.141067	0.00211168	0.46999	-0.304119	0.232683	-0.149016	0.105332	0.331737	0.204252	0.0399709	0.236067	-0.179767	0.126876	-0.00115614	0.135187	0.0714425	0.09318
CDC23	Q9UJX2	CDC23	Cell division cycle protein 23 homolog	4	98	ANAPC15	708.388	45.0069	-0.163603	0.146056	0.201679	0.0957493	-0.0659817	0.174023	-0.558269	0.312268	0.00583914	0.187798	-0.794295	0.379571	0.00318416	0.193149	-0.130293	0.57816			-0.174523	0.152732	0.357152	0.205896	0.037316	0.227279	-0.115697	0.104958	-0.0276206	0.192265	0.044941	0.15234
CDC26	Q8NHZ8	CDC26	Anaphase-promoting complex subunit CDC26	7	110	ANAPC15	646.954	4.78246	-0.288436	0.26975	0.124883	0.13619	-0.0946815	0.208977	-0.507312	0.291214	-0.0474998	0.167052	-0.277797	0.270926	0.0313474	0.204932	0.0962075	0.601459	-0.185551	0.316712	-0.0879223	0.142407	0.453982	0.201201	0.115092	0.231804	-0.137904	0.132073	0.0304742	0.166325	0.0309528	0.130121
CDC27	G5EA36;P30260	CDC27	Cell division cycle protein 27 homolog	3	108	ANAPC15	679.324	25.2647	-0.194999	0.109828	0.179109	0.126864	-0.0553726	0.157228	-0.410032	0.299655	-0.0460278	0.168307			0.0554168	0.130262	0.810433	0.933458	-0.356305	0.662119	-0.148574	0.089818	0.30547	0.175663	0.0224237	0.207074	-0.0192831	0.123985	-0.00914148	0.138604	0.0460608	0.168499
CDCA5	B5MBX0;Q96FF9	CDCA5	Sororin	8	110	ANAPC15	596.143	-33.4666	-1.09607	0.549541	0.449262	0.189801	0.158796	0.204437	-0.0292933	0.146318	0.234732	0.0943487	-0.347509	0.424537	0.0302192	0.229317	0.204278	0.518583	-0.262368	0.174007	-0.023137	0.156673	0.581384	0.184041	0.215435	0.150253	-0.355637	0.214574	-0.00983307	0.17269	0.097004	0.150288
CTDSPL2	Q05D32;H0YMH7	CTDSPL2	CTD small phosphatase-like protein 2	6	110	ANAPC15	616.304	-17.2059	-2.79646	0.278671	0.148136	0.174833	0.00615516	0.259134	-0.370427	0.281842	0.148891	0.186899	-0.255585	0.275093	0.000332024	0.231797	0.0262521	0.467034	-0.11781	0.252406	-0.0121424	0.186809	0.32394	0.19155	0.282104	0.186343	-0.069936	0.147927	-0.0394297	0.192648	0.000283803	0.145458
DLGAP5	Q15398	DLGAP5	Disks large-associated protein 5	4	110	ANAPC15	594.733	-12.5071	0.0952163	0.309539	0.210588	0.153628	0.08075	0.141678	-0.0930046	0.111179	0.0466971	0.0775897	-0.329543	0.216172	0.0183611	0.146027	0.0631239	0.327185	-0.121149	0.171615	-0.0814649	0.121758	0.393415	0.174179	0.156528	0.109984	-0.127565	0.113086	-0.0561506	0.118179	0.129759	0.0922256
KIF23	Q02241;H7BYN4	KIF23	Kinesin-like protein KIF23	5	110	ANAPC15	557.57	-26.3699	0.207244	0.186769	-0.00269522	0.0829966	0.0553635	0.0679043	-0.00302037	0.0828305	-0.0482998	0.0539253	-0.0584548	0.0800127	0.0272873	0.0566443	-0.0134749	0.102631	-0.0243021	0.131161	-0.0381136	0.0481469	0.245556	0.073153	-0.0149176	0.0428293	0.259303	0.154598	-0.082689	0.0622124	0.0922572	0.0508957
MDC1	Q14676	MDC1	Mediator of DNA damage checkpoint protein 1	8	110	ANAPC15	625.579	2.62506	-0.0862408	0.202844	0.349947	0.135192	-0.0139111	0.30177	-0.714218	0.408602	-0.0361163	0.214082	-0.317742	0.281183	0.0375024	0.211884	0.0146986	0.519867	-0.0885702	0.266102	-0.218759	0.150504	0.878873	0.2372	0.213651	0.342531	-0.038108	0.114956	-0.112074	0.17214	0.125784	0.128128
MRE11	P49959;F8W7U8	MRE11	Double-strand break repair protein MRE11A	7	104	ANAPC15	668.31	-29.5836	-0.713092	0.274772	0.207077	0.169512	-0.0787764	0.152496	-0.474968	0.305817	-0.170547	0.156279	-0.318243	0.342486	-0.0839883	0.0705213			-0.620721	1.01586	-0.151965	0.0819899	0.638341	0.186103	0.134641	0.220131	-0.08263	0.101529	-0.00853108	0.0906428	0.372124	0.214448
NBN	O60934;A0A0C4DG07	NBN	Nibrin	5	108	ANAPC15	646.23	-34.3768	-0.629898	0.318899	0.245458	0.160164	-0.0853053	0.130052	-0.530265	0.316606	-0.125786	0.164757	-0.201948	0.756661	-0.0322149	0.160667	-0.019372	0.304282	-0.120021	0.38468	-0.158549	0.108595	0.653816	0.177351	0.124792	0.231437	-0.0588354	0.154039	0.0111758	0.106503	0.178568	0.218577
NTHL1	P78549;H3BRL9	NTHL1	Endonuclease III-like protein 1	4	110	ANAPC15	592.848	7.60406	0.192034	0.176124	0.11148	0.0613431	7.70728e-05	0.0895956	-0.0567658	0.179994	0.104797	0.0949687	0.21626	0.402189	-0.0514459	0.151936	0.177529	0.312502	0.10812	0.170334	-0.0449316	0.109353	0.157406	0.161794	0.0774439	0.11825	0.0467361	0.0983822	-0.00319214	0.101201	0.180966	0.125669
RACGAP1	Q9H0H5;F8VRD2	RACGAP1	Rac GTPase-activating protein 1	6	110	ANAPC15	553.996	-5.74703	0.233499	0.184798	0.167761	0.0642275	0.0517243	0.0663145	-0.0687231	0.0910978	-0.0339785	0.0476816	-0.108286	0.0836735	0.0157802	0.0797316	-0.0293776	0.093679	-0.00413208	0.139155	-0.0692577	0.0635507	0.410594	0.0616754	0.00100373	0.0775765	0.18713	0.11257	-0.069626	0.0729107	0.0813276	0.0609283
RAD50	Q92878;E7EN38	RAD50	DNA repair protein RAD50	7	110	ANAPC15	639.666	-14.8145	-0.795182	0.333023	0.299239	0.184925	-0.0844572	0.146538	-0.558812	0.311594	-0.138054	0.156406	-0.243115	0.296571	-0.00592794	0.124058	0.0414836	0.439295	-0.269728	0.279184	-0.188382	0.0912079	0.693678	0.195954	0.135635	0.222317	-0.0642608	0.132665	0.0255534	0.0858911	0.059391	0.1542
RPL17/RPL17-C18orf32	A0A087WXM6;J3QQT2;J3KRX5;A0A0A6YYL6;P18621;J3KRB3;A0A087WWH0;J3QS96;J3QLC8;A0A087WY81;A0A0A0MRF8	RPL17;RPL17-C18orf32	60S ribosomal protein L17	1	110	ANAPC15	705.693	-16.363	-0.228743	0.483835	-0.213185	0.265554	-0.0563978	0.272485	0.62133	0.343146	-0.180482	0.196899	0.12855	0.245276	-0.0955639	0.189345	0.0978685	0.316338	0.0963617	0.19348	0.105253	0.165824	-0.0709797	0.403086	-0.096026	0.253996	-0.178366	0.21667	0.00295524	0.134174	0.0867275	0.11136
RPL26/RPL26L1	P61254;J3KTJ8;J3QRI7;J3QQQ9;J3QQV1;E5RIT6;Q9UNX3;J3QRC4	RPL26;RPL26L1	60S ribosomal protein L26;60S ribosomal protein L26-like 1	2	110	ANAPC15	689.53	-29.2168	-0.165399	0.379517	-0.175594	0.305515	-0.0385364	0.294308	0.411308	0.286009	-0.0449369	0.219857	0.27935	0.388753	-0.0124573	0.251375	0.0744204	0.460578	0.0664867	0.201952	0.0314174	0.23345	-0.0528404	0.363942	-0.0555742	0.252531	-0.194525	0.191903	0.0560793	0.181679	0.0214017	0.15941
SF1 (2)	H7C0N4	SF1		0	110	ANAPC15	708.273	-36.4579	-0.117584	0.407195	-0.209846	0.263494	0.194741	0.25334	0.251797	0.228807	-0.189514	0.161352	0.167436	0.414101	0.0302983	0.217738	-0.0864307	0.525134	0.297687	0.231541	0.072522	0.189587	0.0680395	0.228342	0.0154306	0.170865	-0.00981324	0.184257	0.124515	0.224743	-0.108841	0.147083
TRIP12 (1)	Q14669	TRIP12	E3 ubiquitin-protein ligase TRIP12	5	110	ANAPC15	642.444	26.4674	-0.262157	0.189965	0.312083	0.116044	-0.0147108	0.199013	-0.527068	0.306106	0.0571097	0.153583	-0.153775	0.303469	0.0342907	0.207599	0.00134308	0.317933	-0.049336	0.299686	-0.156732	0.140858	0.51433	0.164942	0.11977	0.245505	-0.0580144	0.112236	-0.0952134	0.180046	0.115837	0.130593
TRIP12 (2)	G5E9G6;C9JLD7	TRIP12		3	108	ANAPC15	690.744	-49.0416	-0.29435	0.310376	0.293667	0.235395	-0.0403013	0.213095	-0.450542	0.402577	0.123982	0.209491	-0.153029	0.286055	0.0851969	0.212476	0.0134092	0.239361	-0.11437	0.226202	-0.248863	0.159997	0.18743	0.260881	-0.0391291	0.269854	0.135978	0.166922	-0.0758209	0.200428	0.191648	0.134548
APTX (1)	Q7Z2E3;A0A0A0MRW7;F8W6G5;C9JZ40	APTX	Aprataxin	4	110	ATF1	212.706	-41.7631	0.00114995	0.0913893	-0.0394651	0.0729881	0.0972056	0.0993483	-0.0342149	0.0645769	0.0267174	0.0462473	-0.0411327	0.0873526	0.0648155	0.176728	-0.00607756	0.179257	0.0647814	0.124597	-0.0412307	0.120551	-0.072352	0.0527412	0.00857728	0.0493106	0.153476	0.0851048	-0.149526	0.152237	-0.589816	0.108043
APTX (2)	C9J8U3	APTX		4	110	ATF1	188.49	-3.50094	0.00342266	0.230644	-0.0596871	0.167575	0.0409462	0.162999	-0.0261005	0.193591	0.0360153	0.113701	0.0655059	0.264584	0.0943277	0.225163	0.0771007	0.356668	0.135671	0.278187	-0.076204	0.175258	-0.0844838	0.176576	0.0551324	0.129005	0.208921	0.160906	-0.215492	0.247627	-0.62873	0.139778
ARNT	P27540;A6NGV6	ARNT	Aryl hydrocarbon receptor nuclear translocator	24	110	ATF1	249.256	37.2391	0.272613	0.380132	0.0978511	0.220763	-0.162882	0.341649	-0.582914	0.42571	0.209223	0.251338	-0.130901	0.303083	0.133654	0.27265	0.453713	0.601357	0.39444	0.674975	0.0475525	0.207604	-0.0133336	0.400395	-0.0292347	0.360497	0.704146	0.283129	-0.300327	0.292066	-1.64135	0.363249
ARNTL	O00327	ARNTL	Aryl hydrocarbon receptor nuclear translocator-like protein 1	22	110	ATF1	251.125	16.2593	0.296589	0.330415	0.181285	0.290824	0.0321593	0.382961	-0.595084	0.421922	0.0644409	0.199998	0.141707	0.249081	-0.0126181	0.114022	0.0903446	0.552308	0.826699	1.18938	-0.146556	0.173112	-0.140767	0.389781	-0.183091	0.328287	0.764395	0.240032	0.17166	0.507474	-2.04212	0.411124
ASH2L	Q9UBL3;F5H8F7	ASH2L	Set1/Ash2 histone methyltransferase complex subunit ASH2	18	110	ATF1	76.7386	-1.96712	0.350325	0.119631	0.392061	0.0723051	-0.110598	0.145126	-0.0661021	0.20596	0.217825	0.0709011	-0.0171896	0.0862463	0.0755055	0.068536	-0.0435478	0.156216	0.0779182	0.177491	-0.0746026	0.0857319	0.234556	0.153367	0.0332265	0.127636	0.674893	0.282813	-0.0457613	0.114309	-2.12668	0.112726
ATAD3A (1)	Q9NVI7	ATAD3A	ATPase family AAA domain-containing protein 3A	7	110	ATF1	307.27	92.4649	0.296651	0.318725	0.260385	0.183796	-0.112352	0.228088	-0.441288	0.275343	0.153499	0.16942	0.137096	0.31095	0.159164	0.16836	0.173537	0.484147	0.0483153	0.365795	-0.0958313	0.180296	0.247333	0.297159	-0.140264	0.245552	0.405488	0.164836	-0.149996	0.254937	-0.324293	0.1357
ATF1	P18846	ATF1	Cyclic AMP-dependent transcription factor ATF-1	10	110	ATF1	209.665	13.8295	0.0678277	0.13411	0.197229	0.0925699	-0.00980105	0.150314	-0.237887	0.160824	0.138043	0.0831438	-0.0522063	0.14317	0.238545	0.273884	0.0767959	0.255803	0.134058	0.171149	-0.104104	0.192947	0.0402805	0.160363	0.0269941	0.120342	0.302784	0.116013	-0.342104	0.275201	-1.32591	0.197947
BANP (1)	Q8N9N5	BANP	Protein BANP	22	108	ATF1	233.351	3.65086	0.515042	0.342668	0.373901	0.304018	-0.194365	0.356373	-0.37517	0.391667	0.39125	0.263232	0.294753	0.798759	0.333104	0.367047	0.581791	1.0236	0.673294	0.615006	-0.124013	0.32916	-0.128816	0.462413	-0.0923396	0.338719	1.03329	0.466813	-0.241069	0.524296	-2.12403	0.438341
BLM	P54132;H0YNU5	BLM	Bloom syndrome protein	19	110	ATF1	236.892	137.701	0.226653	0.0668676	0.322319	0.150448	0.144104	0.308766	-0.262124	0.326567	0.126867	0.134417	-0.203734	0.393576	0.0257227	0.150638	0.153164	0.568617	-0.100568	0.269416	-0.0412261	0.116108	0.195058	0.205309	0.0791407	0.197103	0.804909	0.278807	0.483986	0.367394	1.38463	0.214857
CENPS/CENPS-CORT	Q8N2Z9	CENPS;CENPS-CORT	Centromere protein S	13	104	ATF1	256.472	144.757	0.129308	0.196808	0.132055	0.239471	-0.0668715	0.255035	-0.551157	0.353386	0.166174	0.166661	0.390022	0.510595	0.02921	0.212361	0.156349	0.496808	0.232457	0.425597	-0.0467774	0.163947	0.216502	0.257795	0.0179164	0.235653	0.381048	0.206391	0.297823	0.338862	1.07348	0.195805
CENPX	A8MT69;J3QR01	CENPX	Centromere protein X	9	94	ATF1	205.082	138.093	0.141583	0.225671	0.243279	0.197582	-0.173773	0.321309	-0.242466	0.398772	0.179926	0.149843	0.173005	0.284884	0.120495	0.17403			-0.5138	1.2222	-0.0460176	0.157347	0.131829	0.283396	0.000554013	0.28612	0.587332	0.277474	0.28313	0.266518	1.08208	0.301234
CREB1	P16220	CREB1	Cyclic AMP-responsive element-binding protein 1	9	110	ATF1	167.256	-8.71118	-0.0449149	0.178356	0.155114	0.133203	0.0361098	0.142826	-0.0799124	0.163071	0.129099	0.0927745	-0.142121	0.176738	0.200856	0.35973	-0.0290657	0.274923	0.167323	0.231459	-0.0782106	0.236875	-0.0531496	0.13319	0.0111383	0.100412	0.295338	0.141926	-0.450736	0.394023	-1.43901	0.249325
CREM (1)	G5E998;E9PAR2	CREM		8	110	ATF1	201.729	-22.7925	-0.0272787	0.306397	0.0477039	0.163397	0.0396321	0.157765	-0.0555405	0.177427	0.0970878	0.109482	-0.214294	0.25026	0.0847519	0.306348	-0.0674698	0.320996	0.218604	0.239911	0.0494421	0.208898	-0.0234215	0.18232	0.0541226	0.118793	0.276597	0.179759	-0.28338	0.280913	-0.97709	0.198945
CUL4A	Q13619;A0A0A0MR50	CUL4A	Cullin-4A	13	100	ATF1	105.259	48.9616	-0.0119504	0.345278	0.447142	0.301073	0.023694	0.493495	-0.278185	0.268257	0.392799	0.141285	-0.278692	0.481134	0.00465076	0.168125			-0.0560284	0.529947	-0.0705779	0.141926	0.529495	0.329838	0.0156554	0.203451	0.362033	0.243399	-0.110953	0.518407	-0.133276	0.316922
CXXC5	Q7LFL8;D6RBE0;E7EVI8	CXXC5	CXXC-type zinc finger protein 5	7	110	ATF1	145.872	-7.66224	0.0487236	0.105533	0.00426259	0.0952133	0.0902455	0.196492	0.0173912	0.122458	0.0520397	0.0504151	-0.217465	2.12391	0.112622	0.86442	0.146201	0.528558	-0.0990143	1.36371	-0.00864616	0.52647	-0.0922572	0.0804811	0.0349835	0.0793299	0.208673	0.38739	0.00394258	1.13023	0.36777	1.09332
DDB1	Q16531	DDB1	DNA damage-binding protein 1	12	110	ATF1	84.4335	49.0562	0.0804819	0.21615	0.230387	0.217684	0.0907581	0.216696	-0.174725	0.178969	0.195925	0.0984215	-0.198885	0.354473	0.105308	0.156559	0.176546	0.488368	-0.0121415	0.362666	-0.130862	0.114062	0.417181	0.283554	0.115345	0.124495	0.40143	0.219835	-0.0771818	0.08619	-0.342124	0.145555
DDB2	Q92466;A0A087WW71;A0A087X0X5;A0A087WV56	DDB2	DNA damage-binding protein 2	17	110	ATF1	143.094	48.4068	0.0794011	0.329224	0.0660403	0.249274	-0.0368432	0.213991	-0.227321	0.236762	0.110901	0.109465	-0.472492	0.472866	0.0543994	0.196387	0.400039	0.693833	0.0791043	0.529788	-0.0912997	0.147718	0.363981	0.276615	0.0961032	0.149667	0.348921	0.221772	-0.0870739	0.101688	-0.574026	0.207997
DPY30	Q9C005	DPY30	Protein dpy-30 homolog	28	110	ATF1	38.7681	5.62817	0.362725	0.153543	0.581795	0.0968219	-0.158419	0.143339	0.193239	0.253502	0.297662	0.0872333	-0.00326538	0.161608	0.0628836	0.121069	-0.00926695	0.138558	0.0330323	0.115735	-0.101659	0.110873	0.42217	0.178238	0.0418542	0.133192	0.633523	0.302055	-0.0683247	0.120483	-1.63623	0.08988
ELOB	A0A0B4J296;Q15370;B8ZZU8;I3L0M9	ELOB	Transcription elongation factor B polypeptide 2	7	110	ATF1	255.039	60.3314	-0.170147	0.249106	0.183359	0.104557	-0.0872492	0.170036	-0.244391	0.239963	0.193122	0.121681	0.102298	0.214801	0.152898	0.157193	0.0667428	0.228482	0.318183	0.230596	-0.00239498	0.188319	0.0234332	0.231493	-0.0324884	0.192388	0.35393	0.187094	-0.115957	0.257749	-0.789005	0.20363
FAAP24	K7EKQ4;Q9BTP7	FAAP24	Fanconi anemia-associated protein of 24 kDa	14	106	ATF1	221.041	103.269	0.153658	0.201937	0.3468	0.244044	-0.010546	0.31949	-0.360732	0.384178	0.165908	0.234847			0.160863	0.255502	0.0806432	0.553784	-0.558817	0.363376	-0.0910637	0.195355	0.246529	0.316529	0.0660174	0.271516	0.734091	0.261988	0.249976	0.31856	1.12464	0.245684
FANCM	Q8IYD8;H0YJS3	FANCM	Fanconi anemia group M protein	13	106	ATF1	181.664	106.203	0.213858	0.204006	0.375941	0.243817	-0.123947	0.196666	-0.361579	0.375442	0.184128	0.163388	0.0582287	0.354633	-0.00121408	0.158811	0.243424	0.337791	0.0272677	0.274207	-0.0344301	0.128196	0.0840288	0.296762	-0.0692713	0.216096	0.611484	0.223799	0.296363	0.263265	0.981575	0.174291
FLYWCH1	Q4VC44;I3L188;J3KNW1	FLYWCH1	FLYWCH-type zinc finger-containing protein 1	18	110	ATF1	196.8	45.7158	0.504642	0.230735	0.32493	0.271855	-0.176726	0.28029	-0.466538	0.410092	0.137403	0.217727	-0.114357	0.27426	0.0425824	0.166216	0.23175	0.522814	0.0480912	0.276064	-0.124631	0.164225	0.0931078	0.385914	0.0122512	0.297967	0.623175	0.283894	0.0430508	0.148396	-0.817293	0.121403
GTF2IRD1	E9PFE2;Q9UHL9	GTF2IRD1	General transcription factor II-I repeat domain-containing protein 1	16	98	ATF1	295.392	112.281	0.410019	0.367022	0.285764	0.337105	-0.356036	0.379989	-0.976538	0.627381	0.237114	0.33534			0.211725	0.123806					-0.0854526	0.204656	0.121338	0.538529	-0.138958	0.46742	0.465382	0.234768	-0.148617	0.186869	-1.01535	0.312699
HCFC1 (1)	A6NEM2	HCFC1		14	110	ATF1	91.4003	12.8526	0.886412	0.199597	0.30619	0.0959729	-0.0433084	0.174004	0.013693	0.199515	0.132097	0.0935703	0.0946576	0.316158	0.173926	0.145573	0.116473	0.414856	0.322824	0.326085	-0.0330279	0.119902	0.157089	0.169053	-0.0399507	0.144508	0.627728	0.259203	-0.128194	0.165193	-0.463413	0.105114
HCFC2	Q9Y5Z7	HCFC2	Host cell factor 2	15	110	ATF1	77.6522	-23.1889	0.237226	0.0916743	0.226647	0.108398	-0.0993609	0.152189	-0.0771983	0.20877	0.165217	0.078948	0.0213863	0.355253	-0.00200658	0.132777	0.0897814	0.232378	0.369058	1.31542	-0.0153456	0.0906726	0.166938	0.157944	0.0455092	0.131784	0.560739	0.260149	0.0287366	0.11784	-1.70179	0.353457
HIF1A	Q16665;F8W9L0;A8MYV6	HIF1A	Hypoxia-inducible factor 1-alpha	15	100	ATF1	269.172	42.2788	0.323374	0.441968	0.106453	0.254617	-0.184035	0.363781	-0.608043	0.458079	0.252715	0.275639	-0.535229	0.294077	0.184595	0.335046			0.202328	0.211682	-0.0402195	0.322932	-0.0352075	0.429808	-0.0752656	0.376778	0.735534	0.279176	-0.345204	0.400146
KMT2A	Q03164	KMT2A	Histone-lysine N-methyltransferase 2A;MLL cleavage product N320;MLL cleavage product C180	17	110	ATF1	94.1443	-34.0008	0.143599	0.0616571	0.217851	0.0837152	-0.0812576	0.132759	-0.181657	0.213908	0.114591	0.0790815	-0.0583906	0.0547846	0.00055117	0.0680212	-0.0334192	0.128284	-0.0516332	0.0671125	-0.0793885	0.0683305	0.234695	0.153841	0.0601213	0.135983	0.456548	0.201996	-0.0108095	0.0597735	-2.29016	0.074344
KMT2B	Q9UMN6	KMT2B	Histone-lysine N-methyltransferase 2B	19	110	ATF1	109.223	3.15631	0.547504	0.147648	0.177636	0.132346	-0.0636714	0.135914	0.00564917	0.305483	0.155847	0.0958672	-0.0144865	0.185241	0.047289	0.161684	-0.0796894	0.441161	0.131268	0.271187	-0.0183991	0.0999768	0.0989135	0.130592	0.0622749	0.0968951	1.02062	0.488852	-0.0491446	0.211884	-1.57956	0.213873
L3MBTL3	Q96JM7	L3MBTL3	Lethal(3)malignant brain tumor-like protein 3	9	110	ATF1	126.481	-10.8474	-0.0122655	0.0950653	0.0478145	0.0592492	0.0455008	0.132156	-0.100526	0.110811	0.04594	0.0367359	-0.0929116	0.212504	-0.0388888	0.091269	0.0365627	0.347744	0.0448047	0.235711	-0.00773768	0.0603328	-0.00570169	0.0477242	0.0602222	0.043848	0.254089	0.126658	0.0129986	0.138847	-3.44093	0.115562
MAFF	Q9ULX9;B0QY70	MAFF	Transcription factor MafF	15	108	ATF1	247.565	82.4769	0.323471	0.254948	0.158622	0.27161	-0.0735238	0.2741	-0.615806	0.396521	0.0753068	0.238263	-0.0454054	0.31476	0.0344643	0.182682	0.167517	0.60238	0.0770839	0.213161	-0.0511317	0.128971	0.0542677	0.286671	0.107174	0.275282	0.419214	0.184838	-0.0496737	0.18429	0.632233	0.127799
MAX (1)	P61244;G3V5L1	MAX	Protein max	17	110	ATF1	189.285	24.1154	0.0324887	0.216955	0.318846	0.141891	-0.0349819	0.259336	-0.231707	0.306176	0.218051	0.129774	0.436342	0.229811	0.167452	0.186815	0.01782	0.333043	0.622239	0.183826	-0.044156	0.156346	-0.0303089	0.288173	-0.0861833	0.233047	0.561727	0.199981	-0.275627	0.323163	-1.78315	0.181092
MAZ (1)	P56270;I3L2Z5;A0A087WWR2	MAZ	Myc-associated zinc finger protein	14	110	ATF1	312.826	73.6467	0.422584	0.254974	0.322682	0.187814	-0.0772261	0.274986	-0.494563	0.316012	0.13043	0.179584	-0.14676	0.279125	0.268214	0.24122	0.203013	0.612331	0.117812	0.363567	-0.0832161	0.221117	0.275383	0.314648	-0.0529504	0.259765	0.509734	0.221492	-0.255371	0.242719	-0.313972	0.221015
MBD1	A0A0A0MS90;Q9UIS9;K7EPZ6;K7EMA9	MBD1	Methyl-CpG-binding domain protein 1	15	106	ATF1	181.462	-45.0731	0.181291	0.229171	0.378486	0.211565	0.168424	0.443812	-0.316884	0.247429	0.457156	0.814332	0.0959872	0.212514	0.132412	0.201054			-0.100873	0.4474	0.0786114	0.159021	0.143224	0.268053	0.469058	0.852612	0.549873	0.906534	-0.0471736	0.221932	2.11966	0.134407
MBD4	O95243	MBD4	Methyl-CpG-binding domain protein 4	14	110	ATF1	156.384	82.1147	-1.20816	0.175645	0.348605	0.108799	0.00580223	0.169124	-0.362645	0.213714	0.176215	0.112024	-0.109656	0.191515	0.0820707	0.123515	0.0574051	0.312214	0.00230005	0.122043	-0.100958	0.0816185	0.372197	0.170351	0.0855167	0.15698	0.129583	0.0826913	-0.075633	0.094815	0.736324	0.0784855
MECP2 (1)	P51608;A0A087WXF0	MECP2	Methyl-CpG-binding protein 2	20	110	ATF1	276.445	62.9102	0.257594	0.167034	0.298259	0.168904	-0.106477	0.269941	-0.604435	0.34694	0.0444626	0.177972	-0.0454628	0.229808	0.0136572	0.126828	0.109105	0.527987	0.0793578	0.174281	-0.0905519	0.115433	0.285424	0.258174	0.0263281	0.265833	0.362692	0.143942	-0.0358939	0.115962	2.09465	0.0977504
MECP2 (2)	B5MCB4	MECP2		20	110	ATF1	189.512	66.0934	0.302238	0.220262	0.244948	0.218129	-0.0566016	0.305384	-0.596471	0.373596	0.026677	0.199687	-0.107549	0.273659	0.00149433	0.192286	0.027313	0.624629	0.136807	0.29175	-0.0515723	0.145045	0.26241	0.307809	0.106583	0.25751	0.334407	0.21593	-0.0422631	0.155418	2.00041	0.126679
MEN1	O00255;E7EN32	MEN1	Menin	17	110	ATF1	96.5911	-12.0166	0.564552	0.15119	0.222743	0.140872	-0.0640277	0.165933	-0.176748	0.261168	0.132018	0.110301	-0.0413673	0.137374	0.0753699	0.166984	-0.034099	0.363345	0.0771489	0.220486	-0.066221	0.114508	0.1732	0.189879	0.023057	0.142091	0.775048	0.390532	-0.057831	0.156438	-1.6081	0.163203
MXI1 (1)	F6U3F6	MXI1		21	110	ATF1	160.755	30.304	0.00064671	0.216975	0.320322	0.142354	-0.0510065	0.262522	-0.134662	0.301422	0.202731	0.105631	0.419776	0.282946	0.116122	0.175625	-0.0377473	0.44986	0.657459	0.19488	0.0185164	0.134804	-0.0294966	0.305104	-0.118076	0.227485	0.59134	0.239212	-0.300101	0.342054	-1.9714	0.2112
MXI1 (2)	P50539;B1ANN8	MXI1	Max-interacting protein 1	13	94	ATF1	159.688	59.307	0.0107467	0.366597	0.346612	0.176628	-0.00861671	0.363087	-0.161607	0.347385	0.253275	0.151776			0.324849	0.429819	-0.286249	0.674767	0.499715	0.321662	-0.19219	0.320498	0.0567567	0.285248	-0.0880344	0.248494	0.693533	0.322674	-0.389449	0.534876
MYC	P01106;H0YBT0;A0A087WUS5	MYC	Myc proto-oncogene protein	16	110	ATF1	212.659	57.3163	0.0389077	0.20108	0.269737	0.163299	-0.0645992	0.253039	-0.536217	0.334847	0.136966	0.165483	0.464423	0.23505	0.172284	0.191293	-0.0137647	0.313921	0.603599	0.308784	-0.077551	0.145538	0.0478818	0.293327	-0.0854716	0.258702	0.497065	0.178088	-0.138394	0.263952	-1.57247	0.18255
NAIF1	Q69YI7	NAIF1	Nuclear apoptosis-inducing factor 1	10	110	ATF1	174.198	10.4947	-0.0552354	0.210876	-0.148926	0.138957	0.0600143	0.156652	0.0834228	0.15826	-0.0481717	0.0967128	0.745804	1.94118	0.122987	0.170383	0.0494652	0.314812	0.268215	0.354911	-0.0947893	0.165938	-0.135299	0.0845004	0.0615778	0.0928999	0.167898	0.183375	-0.235052	0.231258	-1.7114	0.517379
NOP9	Q86U38	NOP9	Nucleolar protein 9	2	78	ATF1	199.97	118.29	0.00584433	0.162889	0.477283	0.16341	-0.136141	0.135691	-0.459506	0.323078	0.198741	0.192617			0.0393093	0.103234					-0.150368	0.0954492	0.29924	0.2343	-0.0305743	0.23421	0.0222668	0.0993949	-0.0108474	0.0793546
PARP1	P09874	PARP1	Poly [ADP-ribose] polymerase 1	5	110	ATF1	199.415	-57.2777	0.00713405	0.115357	-0.0546993	0.0564403	0.134122	0.183689	-0.0406013	0.0408774	0.016854	0.0414823	-0.190472	0.106579	0.0299569	0.141113	0.0329132	0.451024	-0.0444436	0.138838	-0.0542808	0.100603	-0.0643567	0.044705	0.0400384	0.0350033	0.051498	0.073711	-0.0818571	0.122476	-0.466673	0.103462
PARP2	Q9UGN5;G3V167	PARP2	Poly [ADP-ribose] polymerase 2	9	110	ATF1	181.911	-24.0361	0.0488629	0.103212	-0.0355164	0.100983	0.100853	0.156991	-0.0855942	0.101429	0.0556284	0.0701202	-0.0909771	0.186441	-0.0307172	0.104679	0.0183918	0.374769	0.0021829	0.155781	0.0299389	0.0802113	-0.0252582	0.0718311	0.0517292	0.0768132	0.16908	0.117049	0.00367179	0.113488	1.04168	0.0861752
PAX6	P26367	PAX6	Paired box protein Pax-6	21	110	ATF1	229.628	45.0733	0.392939	0.161765	0.371596	0.203139	-0.0637278	0.366963	-0.457574	0.361872	0.22604	0.207879	-0.198837	0.371479	0.13267	0.257715	0.407808	1.0426	0.18061	0.319413	-0.213094	0.232036	0.0839265	0.320178	-0.0415901	0.270963	0.758574	0.26889	-0.0650693	0.217552	0.884367	0.196836
POLB	P06746;E7EW18;E5RIJ0;H0YBJ0	POLB	DNA polymerase beta	1	110	ATF1	233.1	-59.0325	-0.0373316	0.0977963	-0.0603579	0.0678939	0.0692035	0.0594766	0.0419647	0.0573614	0.0140611	0.0452668	-0.0421054	0.0886731	0.0417569	0.138981	0.0241568	0.111887	-0.00146934	0.102254	-0.0147609	0.0938166	-0.134031	0.0601679	0.0176133	0.0528695	0.10648	0.0731476	-0.0773971	0.115804	-0.215331	0.0858494
PRDM11	H3BSZ2	PRDM11		16	110	ATF1	231.848	23.258	0.231114	0.169093	0.136197	0.168139	-0.0854164	0.220615	-0.331031	0.291396	0.137386	0.165134	-0.337274	0.430417	0.0376919	0.238333	0.0853423	0.369907	-0.0544565	0.377448	-0.15227	0.180892	-0.0750788	0.242262	0.0171615	0.210989	0.48057	0.230064	0.0388919	0.326115	-1.45338	0.236572
RBBP4	Q09028	RBBP4	Histone-binding protein RBBP4	30	110	ATF1	123.361	39.4044	0.383667	0.277223	0.783518	0.0993697	-0.439011	0.195158	-0.122426	0.204223	0.606488	0.126812	1.03471	0.19636	0.259175	0.179895	-0.186256	0.25292	0.409966	0.146627	0.213241	0.12837	0.334202	0.250668	-0.147394	0.180641	0.491749	0.178266	-0.123752	0.158575	1.07141	0.130716
RBBP5	Q15291	RBBP5	Retinoblastoma-binding protein 5	17	110	ATF1	62.2782	13.7197	0.338291	0.131324	0.406146	0.0693742	-0.0886574	0.137935	-0.00876403	0.220048	0.198639	0.0707872	-0.0503227	0.103966	0.0310848	0.0748322	-0.0948881	0.173103	0.506435	1.53608	-0.0588252	0.0973751	0.208883	0.160461	0.016116	0.123406	0.66294	0.292536	0.059252	0.413113	-1.77858	0.438995
RBBP7	Q16576;E9PC52;Q5JP01	RBBP7	Histone-binding protein RBBP7	30	110	ATF1	122.738	59.54	0.137437	0.222318	0.656294	0.0848745	-0.259113	0.166926	0.152908	0.268905	0.565371	0.10639	0.95168	0.23575	0.119096	0.184384	-0.306565	0.140559	0.471714	0.304635	0.465531	0.126995	0.164661	0.27637	-0.11466	0.176955	0.0861589	0.123668	-0.182657	0.153971	0.675478	0.147865
RIF1	Q5UIP0	RIF1	Telomere-associated protein RIF1	23	110	ATF1	226.398	83.9041	0.298597	0.197987	0.197698	0.154514	-0.0352037	0.278802	-0.517859	0.344037	0.0166161	0.179261	-0.391921	0.286776	0.0360071	0.147778	0.15648	0.631563	-0.0789893	0.164823	-0.118045	0.126729	0.432268	0.235638	0.108903	0.254586	0.409418	0.183331	0.0296848	0.1533	0.978553	0.135547
RMI1	Q9H9A7;A0A087X112;A0A0A0MSU3	RMI1	RecQ-mediated genome instability protein 1	24	110	ATF1	220.62	123.931	0.277651	0.0754246	0.530175	0.205019	0.0427917	0.344234	-0.345544	0.409721	0.207186	0.194235	-0.169351	0.413533	0.0206324	0.155342	0.270402	0.731193	-0.112713	0.289933	-0.0618395	0.120508	0.413119	0.22575	0.192581	0.273317	0.754398	0.257388	0.502841	0.402221	1.39248	0.240472
RMI2	Q96E14	RMI2	RecQ-mediated genome instability protein 2	23	110	ATF1	200.942	97.3463	0.237287	0.0938015	0.538601	0.227624	0.0109703	0.337875	-0.391506	0.440892	0.188188	0.21478	-0.264138	0.429858	0.0138052	0.168788	0.239506	0.735694	-0.104348	0.302192	-0.0645369	0.123876	0.44554	0.235927	0.238259	0.278353	0.799065	0.272362	0.480856	0.39788	1.45014	0.238374
RPA1	P27694	RPA1	Replication protein A 70 kDa DNA-binding subunit;Replication protein A 70 kDa DNA-binding subunit, N-terminally processed	25	110	ATF1	254.264	122.92	0.237143	0.0660173	0.629375	0.281568	-0.104374	0.380064	-0.526046	0.483032	0.258505	0.220711	-0.411307	0.354442	0.0997316	0.281331	0.373034	0.774263	-0.14255	0.368853	-0.153639	0.183587	0.628532	0.218642	0.360685	0.321983	0.597809	0.236756	0.255068	0.214841	-0.917404	0.273472
RPA2	P15927;Q5TEJ7	RPA2	Replication protein A 32 kDa subunit	25	110	ATF1	261.695	101.09	0.238676	0.0845231	0.621637	0.271025	-0.101436	0.386969	-0.490984	0.471808	0.237514	0.212769	-0.351717	0.332459	0.116146	0.263226	0.36145	0.70776	-0.101613	0.405997	-0.159847	0.1813	0.613361	0.217205	0.355052	0.324316	0.59471	0.227254	0.256319	0.20841	-0.883585	0.259809
RPA3	P35244;B5MC59	RPA3	Replication protein A 14 kDa subunit	26	110	ATF1	273.982	116.589	0.245745	0.095192	0.657444	0.296935	-0.101128	0.412571	-0.496985	0.502825	0.250564	0.229924	-0.360418	0.354024	0.137158	0.309956	0.332758	0.741865	-0.0966163	0.399337	-0.175625	0.208593	0.596665	0.22354	0.398298	0.336089	0.644527	0.243318	0.272598	0.239154	-0.879738	0.269789
SAMD1	Q6SPF0;E9PIW9	SAMD1	Atherin	11	110	ATF1	160.683	-47.3264	0.0137599	0.0904333	0.038673	0.0844794	0.060691	0.119557	-0.066655	0.121072	0.0404854	0.0495527	-0.126579	0.181509	0.0251779	0.167126	0.0835832	0.286498	0.00312475	0.175241	-0.0549027	0.123194	-0.0373133	0.0562199	0.0306425	0.0531271	0.284547	0.137152	-0.0584443	0.165009	-2.50639	0.133076
SDCBP	O00560;G5EA09;B4DHN5;E9PBU7	SDCBP	Syntenin-1	6	110	ATF1	130.261	9.2162	0.0884336	0.203037	-0.010826	0.140512	0.184289	0.128202	-0.029718	0.18115	0.0897768	0.125632	0.0750782	0.493101	-0.190501	0.507111	0.00660095	0.192191	-0.175708	0.590989	-0.0913466	0.323028	-0.218069	0.184378	-0.0589038	0.135807	0.127846	0.202817	-0.186478	0.310123	-0.944145	0.29759
SPEN	Q96T58	SPEN	Msx2-interacting protein	3	110	ATF1	138.78	95.3248	0.517058	0.165525	0.177251	0.0930598	-0.0360648	0.0907342	-0.249116	0.154131	0.0476158	0.0838462	0.0100126	0.0307994	0.0771568	0.0558767	-0.0419063	0.0688196	-0.0189848	0.0714727	-0.0603864	0.0503757	0.178894	0.137779	0.00811201	0.122389	0.127301	0.110161	-0.0614455	0.0580217	0.193653	0.0337761
SUB1	P53999	SUB1	Activated RNA polymerase II transcriptional coactivator p15	21	108	ATF1	140.891	28.4198	0.0298362	0.34012	0.5783	0.334977	-0.190308	0.449016	-0.216578	0.487852	0.509463	0.299679	1.38962	1.53333	0.0922408	0.866486	0.499739	1.27841	1.30463	1.69301	-0.253402	0.602979	0.0717161	0.36518	-0.194651	0.382916	0.35996	0.659367	0.241745	0.940181	2.53053	0.665817
TCF7L2	A0A0D9SGH8;E2GH26;C6ZRJ6	TCF7L2		8	110	ATF1	152.198	-27.7524	0.0401199	0.10512	0.0182636	0.095618	-0.00547394	0.102091	-0.0549669	0.130966	0.0623407	0.0636153	-0.0666941	0.356275	0.106808	0.234479	0.0467693	0.28372	0.405523	0.97888	-0.00277321	0.142537	-0.0131094	0.0907299	0.051937	0.0733362	0.212444	0.134858	-0.062092	0.249675	-1.69346	0.27837
TFAP2A (1)	Q96SH1;P05549;C1K3N0;H7C5E5	TFAP2A	Transcription factor AP-2-alpha	12	110	ATF1	266.573	0.391787	0.239588	0.167358	0.317842	0.138318	-0.0431424	0.264556	-0.447731	0.2892	0.213072	0.14972	-0.0326348	0.273838	0.219797	0.251571	0.150796	0.482296	0.193658	0.201722	-0.119964	0.213937	0.0736594	0.276529	-0.118869	0.227112	0.538395	0.186015	-0.348697	0.313802	0.440213	0.233807
TFAP2C	Q92754	TFAP2C	Transcription factor AP-2 gamma	17	110	ATF1	214.706	-6.48389	0.205811	0.171743	0.344389	0.143547	-0.0624456	0.299129	-0.51471	0.338405	0.275418	0.182028	0.0470618	0.341349	0.215355	0.24006	0.274562	0.559094	0.1765	0.27933	-0.143999	0.237723	0.08403	0.304561	-0.106468	0.259043	0.61497	0.215908	-0.343479	0.32743	0.39886	0.251283
TFAP2D	Q7Z6R9	TFAP2D	Transcription factor AP-2-delta	12	110	ATF1	248.32	-11.1746	0.240634	0.231387	0.320709	0.173721	0.055593	0.282452	-0.440352	0.30424	0.231528	0.163714	-0.199111	0.451122	0.221619	0.228718	0.137318	0.472018	0.111681	0.293539	-0.220397	0.209522	0.0576809	0.289149	-0.117082	0.228815	0.595789	0.213993	-0.373035	0.306027	0.55213	0.240487
TFE3	P19532	TFE3	Transcription factor E3	22	102	ATF1	283.345	96.0737	0.307837	0.546122	0.53173	0.459274	-0.335374	0.558833	-1.11826	0.813105	0.433985	0.409027	0.293401	0.293656	0.285456	0.364123			0.433899	0.759003	-0.113071	0.380402	0.0581239	0.784232	-0.210367	0.643138	0.971713	0.30701	-0.300026	0.333462	-2.40166	0.562143
TFEB	B0QYS6;B0QYS7;P19484;B1AKB4	TFEB	Transcription factor EB	18	82	ATF1	310.516	131.453	0.18546	0.374145	0.532284	0.354612	-0.296073	0.454715	-1.14575	0.757085	0.352412	0.361957			0.168678	0.116639			1.03163	0.923852	-0.054491	0.221262	0.40893	0.637303	-0.0712008	0.590142	0.764998	0.295278	-0.565786	0.551235
TIGD5	Q53EQ6	TIGD5	Tigger transposable element-derived protein 5	14	110	ATF1	224.763	-25.4082	0.109743	0.21341	0.0889435	0.195718	0.165779	0.332712	-0.226315	0.215337	0.037901	0.128625	-0.232222	0.339573	0.0555031	0.641634	0.0699831	0.758974	0.115759	1.15675	-0.101969	0.442448	-0.0306144	0.211473	0.0335186	0.15061	0.380514	0.329191	-0.0867998	0.575597	-2.48919	0.522071
TIMM13	Q9Y5L4	TIMM13	Mitochondrial import inner membrane translocase subunit Tim13	24	110	ATF1	235.657	65.9255	0.256215	0.412695	0.338214	0.281832	-0.181055	0.3518	-0.757022	0.477432	0.208708	0.254327	-0.0594885	0.523139	0.121303	0.308538	0.314643	0.39351	0.659218	0.914675	-0.0682917	0.246759	0.0610611	0.47023	-0.104404	0.394549	0.607831	0.302285	-0.234146	0.296193	-1.66224	0.311761
TIMM8A	O60220	TIMM8A	Mitochondrial import inner membrane translocase subunit Tim8 A	13	92	ATF1	267.777	80.6137	0.386049	0.545535	0.260324	0.265859	-0.185517	0.319591	-0.73441	0.422888	0.108736	0.248981	0.31029	0.259103	-0.040435	0.599956					-0.139045	0.372882	0.184007	0.435695	-0.0581371	0.362295	0.542174	0.201106	-0.233476	0.234315
TOP1	P11387	TOP1	DNA topoisomerase 1	4	110	ATF1	207.019	77.8755	0.106655	0.24194	0.113708	0.182594	-0.102656	0.230156	-0.612621	0.318833	-0.0288913	0.173676	0.0104733	0.148109	0.0676153	0.15283	0.0134607	0.163982	0.133285	0.113134	-0.131819	0.117248	0.123649	0.272195	-0.0515126	0.25608	0.238423	0.111681	-0.174582	0.127469	0.135383	0.102029
TOP3A	Q13472	TOP3A	DNA topoisomerase 3-alpha	24	110	ATF1	242.551	105.586	0.254678	0.0738566	0.525571	0.221739	0.0223043	0.35545	-0.373208	0.445996	0.203913	0.211929	-0.236355	0.444145	0.0134364	0.181474	0.272341	0.731938	-0.120099	0.297652	-0.058675	0.136611	0.415021	0.248638	0.220386	0.278445	0.787291	0.27497	0.503913	0.396429	1.4216	0.246257
TREX1	Q5TZT0;Q9NSU2;C9J052	TREX1	Three-prime repair exonuclease 1	9	110	ATF1	153.826	11.0097	-0.0175305	0.129942	-0.0959617	0.124045	0.159618	0.135404	0.061104	0.115283	-0.0186579	0.06676	-0.107219	0.167835	0.0520351	0.204398	0.0379553	0.277691	0.02376	0.195094	-0.037973	0.140869	-0.0917257	0.106141	0.0488804	0.0931186	0.156637	0.114115	-0.128824	0.164917	-1.19276	0.123224
USF1	B1AQP1;P22415;E9PME6	USF1	Upstream stimulatory factor 1	28	110	ATF1	271.764	22.3135	0.295853	0.468646	0.188157	0.337706	-0.147663	0.422707	-0.906258	0.476701	0.107711	0.267384	0.367612	0.713733	0.124681	0.318948	0.209642	1.16919	0.604264	0.695518	-0.0580622	0.23017	0.129821	0.491339	-0.0511636	0.362832	0.673191	0.353564	-0.0687035	0.33184	-3.35792	0.326176
USF2	Q15853;B4DLJ1;M0QXT0;M0QYU7	USF2	Upstream stimulatory factor 2	17	110	ATF1	290.465	47.0435	0.398769	0.481977	0.205063	0.371648	-0.205829	0.361697	-1.06377	0.53691	0.141014	0.309331	0.154547	0.201169	0.166585	0.405447	0.0817339	0.66198	0.387439	0.285816	-0.200514	0.333673	0.130415	0.520589	-0.0048214	0.410999	0.543173	0.300078	-0.382563	0.808461	-1.29016	0.660846
VEZF1	J3QSH4;Q14119;J9JIC7	VEZF1	Vascular endothelial zinc finger 1	21	110	ATF1	290.749	77.2344	0.600394	0.437191	0.322145	0.343459	-0.211031	0.373936	-0.721531	0.474194	0.267681	0.326058	-0.0231949	0.242053	0.35692	0.307435	0.214692	0.45882	0.232582	0.244414	-0.105626	0.325602	0.0786935	0.549502	-0.234904	0.441236	0.675273	0.270481	-0.361203	0.383656	-0.526398	0.261603
WDR5	P61964	WDR5	WD repeat-containing protein 5	23	110	ATF1	109.66	24.9972	0.199486	0.110462	0.480671	0.140769	0.0782386	0.224437	0.0103764	0.225688	0.336491	0.127613	-0.0336547	0.161332	-0.167687	0.239036	-0.82136	0.207409	0.123391	0.149849	0.00568129	0.190584	-0.031333	0.323651	-0.32454	0.216742	0.445589	0.163597	-0.336246	0.307562	-1.37778	0.162836
WDR76	Q9H967;A0A0C4DFX7	WDR76	WD repeat-containing protein 76	3	110	ATF1	220.893	150.708	-0.125172	0.112112	0.161781	0.114547	0.098822	0.177868	-0.0572811	0.153855	0.167716	0.0738902	0.00596404	0.166004	0.0653011	0.101013	0.0358382	0.368297	-0.028242	0.134754	-0.0349966	0.0715707	0.0999735	0.124337	0.136682	0.0963986	0.257996	0.106054	0.136363	0.081648	0.495682	0.065218
XRCC5	P13010	XRCC5	X-ray repair cross-complementing protein 5	0	110	ATF1	244.47	-82.0765	-0.0453677	0.0732479	-0.0560983	0.0648808	0.0492511	0.0514979	0.0950257	0.0741958	0.0193931	0.0427172	-0.0122912	0.110766	-0.0070952	0.0825323	0.029706	0.0779142	-0.0208169	0.0790505	0.0197653	0.0526234	-0.102375	0.0597068	0.0179082	0.0660296	0.0932118	0.0807458	-0.0137549	0.0899839	0.0707121	0.0566214
XRCC6	P12956;B1AHC9	XRCC6	X-ray repair cross-complementing protein 6	0	110	ATF1	224.3	-78.7408	-0.0574665	0.0652286	-0.0702732	0.0677567	0.0557008	0.0543614	0.110086	0.0787196	0.0157297	0.0460705	-0.0415205	0.0727718	-0.0114047	0.0837913	0.0210267	0.0616748	-0.0104235	0.0601277	0.02588	0.0556321	-0.110625	0.0596893	0.0171829	0.0699262	0.108218	0.0857644	-0.0174927	0.0884274	0.018657	0.0545413
ZFX/ZFY	P17010;E9PEP7;P08048	ZFX;ZFY	Zinc finger X-chromosomal protein;Zinc finger Y-chromosomal protein	25	110	ATF1	56.5461	-8.14301	0.201809	0.097142	0.398196	0.132635	-0.0244804	0.159911	0.180015	0.344186	0.169254	0.062261	-0.0344993	0.166214	0.0998493	0.119477	0.165046	0.175597	0.113115	0.188802	-0.0396916	0.0851575	0.364077	0.25978	-0.0687435	0.201938	1.09261	0.460318	-0.0841801	0.148449	-0.956237	0.115759
ZMYND11	B0QZE2;B7Z2J6;E7ENI9;Q15326;A0A0A0MRY2;J3QKD2	ZMYND11	Zinc finger MYND domain-containing protein 11	8	88	ATF1	114.433	-27.3608	0.133362	0.17697	0.0111154	0.143756	0.109648	0.191799			-0.0286548	0.119483	0.0509586	0.327962	0.0238085	0.318085	-0.0491797	0.242	0.450761	1.38638	0.0386049	0.252871			-0.0700829	0.13711	0.197913	0.153001	-0.14899	0.278027	-1.54249	0.429417
ZNF276	Q8N554;H3BTT0	ZNF276	Zinc finger protein 276	16	110	ATF1	79.793	29.006	0.363599	0.17007	0.593155	0.0848663	0.0308482	0.146374	-0.20588	0.135581	0.297729	0.075098	-0.267194	0.288307	0.147215	0.130276	0.174781	0.366287	0.242151	0.326726	-0.0946961	0.101001	0.423715	0.111179	0.0290851	0.101704	0.179875	0.0901958	-0.0878279	0.137324	-0.738281	0.123215
ZNF512B	Q96KM6	ZNF512B	Zinc finger protein 512B	15	110	ATF1	58.995	34.309	0.33722	0.271461	0.329744	0.0669989	-0.0444329	0.133543	-0.243728	0.162547	0.187468	0.0655795	0.194604	0.186551	0.0159448	0.13536	0.0567079	0.219021	0.0328626	0.0961309	-0.0894435	0.101918	0.240306	0.125579	0.0251367	0.105617	0.465197	0.228818	-0.138421	0.101829	1.27356	0.0951205
A0A0C4DGP2	A0A0C4DGP2			9	110	ATF3	574.075	-11.1614	0.162207	0.220995	0.444815	0.126343	0.0716759	0.195247	-0.342663	0.215834	0.154838	0.107132	-0.173742	0.198561	0.0629569	0.145988	0.08892	0.444048	-0.0564956	0.181011	-0.119317	0.112901	0.783898	0.154518	0.188181	0.166889	-0.182306	0.119657	-0.0850207	0.115366	0.0798812	0.079816
ATF2	B8ZZU6;P15336;E9PBF9;F5H629	ATF2	Cyclic AMP-dependent transcription factor ATF-2	20	110	ATF3	335.394	38.9001	0.40543	0.368431	0.252969	0.35137	-0.0290889	0.439454	-0.873659	0.542347	0.0542918	0.275579	-0.162327	0.368596	0.196785	0.282073	0.216897	1.18201	0.124088	0.268834	-0.133154	0.209907	0.214174	0.420071	0.0849207	0.384825	0.618389	0.257531	-0.333145	0.359687	-0.0295548	0.268003
ATF3	Q5VTZ4;P18847;A0A0A0MRJ2	ATF3	Cyclic AMP-dependent transcription factor ATF-3	15	110	ATF3	395.068	-11.6884	0.230871	0.260657	0.156417	0.271813	0.0632633	0.378978	-0.515216	0.332141	0.0481158	0.179964	-0.246712	0.254237	0.0919342	0.242332	-0.110602	0.947725	-0.0180228	0.139373	-0.0233145	0.152205	0.0245099	0.265575	0.0921926	0.223238	0.430327	0.226968	-0.132561	0.320729	-0.100515	0.204913
ATF7	P17544	ATF7	Cyclic AMP-dependent transcription factor ATF-7	25	110	ATF3	315.479	12.1743	0.594857	0.520677	0.446488	0.41307	-0.0992606	0.542668	-1.10064	0.667975	0.128021	0.353851	-0.147238	0.322505	0.277465	0.350829	0.227546	1.1074	0.175354	0.34627	-0.18118	0.295325	0.21349	0.608796	0.0112919	0.50877	0.775135	0.301334	-0.410945	0.403882	0.0760903	0.304142
C14orf93	Q9H972;A0A0C4DFZ6	C14orf93	Uncharacterized protein C14orf93	11	110	ATF3	332.651	-27.2453	0.121771	0.255992	0.0261176	0.129437	-0.0377213	0.188623	-0.238989	0.260501	-0.00482188	0.142567	0.0804317	0.474454	0.0652198	0.268499	0.284933	0.623211	0.280163	0.606066	-0.142497	0.18853	0.0148876	0.167294	0.063523	0.150525	0.506864	0.252186	-0.247562	0.431946	-0.151368	0.357555
CEBPA	P49715	CEBPA	CCAAT/enhancer-binding protein alpha	14	110	ATF3	342.833	-7.82904	0.234635	0.326745	0.167713	0.266632	0.0328201	0.286927	-0.478083	0.371877	0.016714	0.197028	-0.085683	0.284373	0.125346	0.26914	0.0494268	0.615699	0.226258	0.280881	-0.0810954	0.183831	-0.0147564	0.299389	-0.0101976	0.240517	0.605413	0.25176	-0.198121	0.298115	-0.209459	0.212541
CEBPB	P17676	CEBPB	CCAAT/enhancer-binding protein beta	12	110	ATF3	336.155	11.3152	0.301555	0.235846	0.143783	0.206759	-0.078922	0.233597	-0.473443	0.305977	0.0320249	0.152355	0.0623245	0.237786	0.0796999	0.213414	0.256918	0.428366	-0.00873278	0.275073	-0.0882729	0.149408	0.0192339	0.252485	0.0307172	0.217773	0.451648	0.201028	-0.101494	0.199678	-0.20852	0.166443
CEBPD	P49716	CEBPD	CCAAT/enhancer-binding protein delta	15	110	ATF3	349.047	55.8004	0.334317	0.323174	0.284785	0.301713	-0.0708763	0.335745	-0.648951	0.457925	0.0731781	0.243918	-0.0394066	0.352869	0.137094	0.217734	0.0277904	0.730559	0.194301	0.238363	-0.108958	0.158663	0.113844	0.337083	0.0392131	0.307338	0.658336	0.298962	-0.212474	0.281294	-0.223692	0.203476
CEBPG	P53567	CEBPG	CCAAT/enhancer-binding protein gamma	13	110	ATF3	353.734	-25.8641	0.335681	0.318428	0.162705	0.223586	-0.0575916	0.257969	-0.510547	0.333508	0.0436963	0.175528	-0.0381128	0.278036	0.124584	0.281627	0.214447	0.632093	0.228742	0.220425	-0.123725	0.220945	0.0754719	0.27456	0.0985519	0.217509	0.43203	0.276062	-0.305912	0.311424	-0.312651	0.222691
CENPF	P49454	CENPF	Centromere protein F	1	110	ATF3	447.093	6.43679	-0.545674	0.0887422	-0.238054	0.0976708	0.125432	0.101118	0.0481142	0.0838057	-0.124977	0.0723519	-0.245608	0.0990787	-0.015064	0.0755909	0.0465485	0.240779	-0.0871539	0.101379	-0.0409453	0.0864979	0.0542289	0.0916528	0.0853511	0.0612872	0.0298718	0.0918148	-0.041811	0.0912741	-0.049663	0.061252
CHD2	O14647	CHD2	Chromodomain-helicase-DNA-binding protein 2	15	88	ATF3	392.612	43.8977	-0.977539	0.924612	0.539921	0.623577	-1.11143	0.391119	0.543443	0.936092	0.234758	0.462465	0.458522	0.409597	-0.444768	0.332162	0.368868	0.269954	0.530905	0.379111	0.193955	0.239423	0.323628	1.21669	-0.0682289	0.516286	-0.546547	0.57779	0.668998	0.354347	-0.0385081	0.214969
CHD7	Q9P2D1	CHD7	Chromodomain-helicase-DNA-binding protein 7	28	110	ATF3	352.156	93.3944	0.391964	0.2458	1.47158	0.197727	-0.353816	0.508833	-1.18281	0.805327	0.370817	0.362761	-0.00683527	0.314373	0.261237	0.295197	0.343408	0.65898	0.319797	0.201351	-0.247364	0.269938	0.704181	0.372161	-0.390645	0.626738	0.541516	0.193219	-0.268004	0.367406	0.502764	0.22024
CKAP2	Q8WWK9	CKAP2	Cytoskeleton-associated protein 2	0	110	ATF3	316.403	110.904	-0.189756	0.153245	0.166318	0.117848	0.0456326	0.181292	-0.183846	0.191028	0.0687404	0.132497	-0.133988	0.156732	0.0924286	0.107877	-0.0279207	0.315261	0.0304093	0.130634	-0.113073	0.106066	0.166758	0.16724	0.0545681	0.140909	0.148686	0.0715994	-0.09302	0.10349	-0.0854416	0.0718868
CMAS	Q8NFW8	CMAS	N-acylneuraminate cytidylyltransferase	10	110	ATF3	456.468	-12.6958	0.0763475	0.133093	0.288832	0.118423	0.0142442	0.23335	-0.387173	0.224023	0.119144	0.132583	-0.30645	0.219173	0.0212234	0.154522	0.154505	0.723586	-0.0944978	0.149813	-0.110823	0.107457	0.10312	0.185553	0.0653378	0.152665	0.273454	0.149292	-0.0016864	0.13309	-0.111522	0.135268
DNAJC9	Q8WXX5	DNAJC9	DnaJ homolog subfamily C member 9	12	110	ATF3	377.875	58.9021	0.415941	0.352629	0.254408	0.259749	-0.197374	0.279943	-0.705006	0.43534	0.10828	0.199298	-0.0461237	0.431613	0.0250598	0.143376	0.154708	0.469186	-0.0558819	0.398037	-0.143512	0.131458	0.0827013	0.414862	-0.0881653	0.315616	0.354202	0.186669	-0.0755003	0.193894	-0.125597	0.23074
ESCO1	Q5FWF5	ESCO1	N-acetyltransferase ESCO1	3	110	ATF3	455.516	-46.4907	-0.294047	0.129175	0.127171	0.0573901	0.0270284	0.172593	-0.230405	0.138393	0.0194042	0.0686974	-0.328307	0.177545	0.0181208	0.132159	0.0955807	0.471324	-0.103915	0.123329	-0.118722	0.094111	0.118626	0.0704481	0.123129	0.11104	-0.0341541	0.0530998	-0.0156616	0.0987849	-0.0729922	0.094609
FOS	P01100;G3V2V7	FOS	Proto-oncogene c-Fos	13	106	ATF3	352.659	25.6638	0.330567	0.520432	0.293994	0.408903	-0.129329	0.374864	-0.839253	0.564354	0.137915	0.293172	-0.289435	0.232303	0.087718	0.261217	0.280596	0.945087	0.108985	0.191184	-0.107619	0.204417	0.160156	0.481048	0.0543373	0.400105	0.581208	0.336254	-0.22551	0.300052	-0.0667121	0.257924
FOSL1	P15407;E9PPX2	FOSL1	Fos-related antigen 1	14	106	ATF3	394.13	23.81	0.423469	0.429706	0.274649	0.382434	-0.136552	0.332199	-0.685191	0.519216	0.0770937	0.288597	-0.371557	0.420107	0.113256	0.259949			-0.0166666	0.30107	-0.113338	0.185927	0.139439	0.461524	0.0651798	0.416049	0.514795	0.299782	-0.211508	0.325667	-0.058152	0.25282
FOSL2 (1)	P15408	FOSL2	Fos-related antigen 2	11	110	ATF3	367.986	-11.9608	0.35017	0.428875	0.162424	0.361708	0.118109	0.360437	-0.583235	0.419035	0.0807071	0.244916	-0.134628	0.208793	0.0680911	0.180112	-0.14998	0.791444	0.0308477	0.142621	-0.0233019	0.124652	0.00648058	0.34541	0.0234495	0.284911	0.365998	0.221718	-0.181496	0.206332	-0.0506724	0.137802
GATA2	P23769	GATA2	Endothelial transcription factor GATA-2	17	110	ATF3	322.856	-7.84301	0.298955	0.35977	0.204172	0.286067	-0.0966572	0.31829	-0.703332	0.460644	0.0220858	0.240915	-0.150369	0.370937	0.103915	0.219017	0.217935	0.930613	0.148844	0.269421	-0.127344	0.161824	0.132944	0.36936	0.0303602	0.326087	0.490983	0.267138	-0.110192	0.232732	-0.69844	0.218398
HDAC2	Q92769;H3BM24	HDAC2	Histone deacetylase 2	23	110	ATF3	297.136	25.4977	0.100965	0.109273	0.695379	0.107574	-0.180719	0.234764	-0.208772	0.315573	0.400657	0.135508	0.693679	0.441393	0.192388	0.16302	0.191112	0.335659	0.125973	0.18237	-0.0294296	0.162474	0.316703	0.304156	-0.142191	0.253569	0.393218	0.116264	-0.13751	0.210759	0.64491	0.158717
HMGA1	P17096	HMGA1	High mobility group protein HMG-I/HMG-Y	8	110	ATF3	405.646	-49.2135	0.295601	0.188828	0.269342	0.124997	0.130575	0.279158	-0.288818	0.165675	0.125944	0.0998924	-0.288653	0.238877	0.0849897	0.175788	0.029608	0.759036	-0.0798563	0.172918	-0.135133	0.139408	0.0431483	0.167118	0.0295863	0.12203	0.226404	0.134687	-0.121313	0.117509	-0.15225	0.143135
HMGN1	P05114;A6NEL0;A6NL93	HMGN1	Non-histone chromosomal protein HMG-14	8	110	ATF3	404.111	-29.0816	-0.0161083	0.0974896	0.036741	0.0945789	0.18648	0.389085	-0.228415	0.16791	-0.0282746	0.101087	-0.517598	0.191806	0.0933138	0.233833	0.0389356	1.00409	-0.182286	0.181808	-0.162223	0.170261	0.114761	0.131642	0.0604768	0.120898	0.160215	0.119574	-0.160677	0.182722	-0.142505	0.174463
HMGN2	P05204	HMGN2	Non-histone chromosomal protein HMG-17	12	110	ATF3	415.5	-12.8106	0.2821	0.15382	0.027363	0.119934	0.145132	0.38116	-0.23214	0.195242	-0.0578811	0.117605	-0.603047	0.236528	0.0965488	0.273633	0.0183908	1.08146	-0.18702	0.265452	-0.177905	0.195111	0.105403	0.162906	0.0721534	0.138301	0.255694	0.16697	-0.170672	0.212565	-0.205246	0.211511
HMGN3 (1)	A0A087WZE9	HMGN3		9	110	ATF3	408.261	8.27633	0.098089	0.13848	0.0155646	0.125856	0.0483123	0.268685	-0.241275	0.169263	0.016722	0.108166	-0.529356	0.213046	0.0458922	0.198999	0.359501	0.95906	-0.0595871	0.23143	-0.0725721	0.147244	0.103019	0.140709	0.0782181	0.118968	0.227708	0.162254	-0.129387	0.139305	-0.129516	0.154039
HMGN3 (2)	Q15651	HMGN3	High mobility group nucleosome-binding domain-containing protein 3	8	110	ATF3	424.046	-35.7196	0.234028	0.123227	0.0322205	0.106254	0.140299	0.373718	-0.241426	0.196267	-0.0377962	0.112674	-0.492523	0.231122	0.0774271	0.239408	0.0105105	0.921814	-0.135397	0.190518	-0.159619	0.172402	0.150828	0.17069	0.0707325	0.14346	0.25277	0.154292	-0.164035	0.211063	-0.182924	0.181581
IFI16	Q16666	IFI16	Gamma-interferon-inducible protein 16	14	110	ATF3	365.204	73.8942	0.278725	0.175204	0.452679	0.195056	-0.195456	0.283382	-0.830725	0.486352	0.0788179	0.260357	-0.103556	0.26113	0.116978	0.139492	0.44253	0.646336	0.130177	0.188635	-0.159378	0.210163	0.221774	0.356761	-0.133714	0.368954	0.463511	0.160252	-0.0125309	0.164073	-0.157644	0.219745
JDP2	Q8WYK2;H0YKE4	JDP2	Jun dimerization protein 2	13	108	ATF3	372.656	22.8991	0.272442	0.523838	0.210486	0.395333	-0.158531	0.487937	-0.765094	0.476852	0.0735657	0.243796	-0.0820408	0.354915	0.00720079	0.210103	-0.79839	1.34385	-0.0342625	0.291432	-0.0195385	0.164287	0.152261	0.419581	0.16747	0.331591	0.349717	0.280588	-0.224294	0.337677	-0.0355478	0.242319
JRKL	Q9Y4A0	JRKL	Jerky protein homolog-like	6	110	ATF3	325.332	-56.3116	0.121331	0.200082	0.0638232	0.108197	0.137988	0.26252	-0.16595	0.141731	0.0429114	0.0766132	-0.0448391	0.254352	0.0193203	0.253009	-0.0511853	0.488183	0.0668309	0.227771	-0.0623745	0.189425	-0.0956632	0.117033	-0.0122103	0.100232	0.281593	0.149445	-0.251443	0.266688	-0.316013	0.196443
JUN	P05412	JUN	Transcription factor AP-1	17	110	ATF3	366.16	42.2423	0.466245	0.456924	0.306203	0.374875	-0.0303743	0.407544	-0.90923	0.523433	0.154439	0.270339	-0.0871915	0.238092	0.170338	0.231427	0.0561691	0.793094	0.0824565	0.1863	-0.113583	0.187689	0.10218	0.477603	0.000149059	0.382038	0.551466	0.255764	-0.273752	0.282718	-0.0821739	0.205603
JUNB	P17275	JUNB	Transcription factor jun-B	16	110	ATF3	358.973	6.29897	0.379762	0.406303	0.255225	0.342957	0.0637789	0.410426	-0.721299	0.45906	0.0908986	0.257027	-0.171523	0.202401	0.103412	0.184404	-0.0189161	0.92385	0.059972	0.135625	-0.0853284	0.1444	0.0951222	0.393097	0.0537194	0.328049	0.458556	0.233782	-0.211973	0.240072	-0.0788011	0.166355
JUND	P17535	JUND	Transcription factor jun-D	16	110	ATF3	382.585	5.17397	0.44425	0.442708	0.24584	0.408617	0.037689	0.468432	-0.802854	0.539153	0.0493324	0.302075	-0.176543	0.258809	0.123347	0.208617	-0.0520291	1.06227	0.107553	0.207536	-0.0871867	0.150179	0.0906851	0.441538	0.0461855	0.374154	0.44961	0.25223	-0.213414	0.272095	-0.0750898	0.183986
KDM1A	O60341	KDM1A	Lysine-specific histone demethylase 1A	13	110	ATF3	379.529	88.2996	0.119741	0.109402	0.662982	0.152883	-0.334875	0.237493	-0.901146	0.480569	0.223553	0.260069	0.0403185	0.222997	0.21201	0.128739	0.11561	0.537325	-0.00729606	0.354993	-0.0869778	0.163441	0.319768	0.21702	-0.186091	0.339582	0.395523	0.14666	-0.0731209	0.17413	-0.299511	0.177777
KIF22	Q14807;H3BRB3	KIF22	Kinesin-like protein KIF22	3	110	ATF3	327.752	86.8718	-0.259442	0.187803	0.106717	0.110113	0.00768989	0.192821	-0.277747	0.212818	0.0330123	0.112288	-0.265145	0.142571	0.0688575	0.156983	0.090024	0.45568	-0.0554791	0.123243	-0.109302	0.121754	0.17885	0.170864	0.0722724	0.13954	0.259505	0.127601	-0.103987	0.117857	-0.125882	0.12383
LIG3 (1)	P49916;K7ERZ5	LIG3	DNA ligase 3	2	110	ATF3	286.249	-46.7429	0.032062	0.117712	0.0279713	0.084424	0.0878562	0.14521	-0.126725	0.110411	0.0580566	0.0575474	-0.0728746	0.107612	0.129259	0.20548	-0.000372336	0.26214	0.0724053	0.131413	-0.0989324	0.141734	-0.142943	0.0962374	-0.0193285	0.0788735	0.265121	0.10363	-0.203501	0.163962	-0.310155	0.130973
MAFK	O60675	MAFK	Transcription factor MafK	11	110	ATF3	286.895	8.18819	0.295656	0.308039	0.198644	0.263428	-0.0577939	0.255105	-0.588727	0.378575	0.0171682	0.203071	0.0234701	0.193042	0.0462786	0.136965	0.225692	0.582325	0.0553253	0.15606	-0.0361748	0.105567	-0.00570892	0.293546	0.00766264	0.260514	0.426931	0.20929	-0.0350471	0.135283	0.348929	0.102382
MAZ (2)	I3L0M3;I3L4Y2	MAZ		12	108	ATF3	336.237	106.005	0.281074	0.280631	0.35057	0.190566	-0.123859	0.269994	-0.485522	0.330286	0.164678	0.179361	-0.100923	0.451245	0.260169	0.282435	0.0479872	0.546149	0.287382	0.399791	-0.0912904	0.237746	0.173609	0.332932	-0.0794385	0.255079	0.553462	0.228885	-0.251236	0.282936	-0.467177	0.242492
ONECUT2	O95948	ONECUT2	One cut domain family member 2	14	110	ATF3	309.678	51.4316	0.432807	0.376092	0.333386	0.275842	-0.150488	0.249872	-0.432264	0.349808	0.316401	0.202096	0.348509	0.272021	0.119339	0.243309	0.177011	0.475702	0.230819	0.402695	-0.15097	0.204652	-0.193404	0.413445	-0.142427	0.254419	0.626432	0.29346	-0.173675	0.307324	-0.684899	0.224193
PNKP	A0A0D9SFL2;M0QYH2;Q96T60;M0R3C8	PNKP	Bifunctional polynucleotide phosphatase/kinase;Polynucleotide 3-phosphatase;Polynucleotide 5-hydroxyl-kinase	18	106	ATF3	316.035	32.3491	0.0412384	0.426704	0.238645	0.233683	-0.0593416	0.230851	-0.279459	0.288283	0.193709	0.150484	-0.0232148	0.703768	0.200901	0.506708	-0.434086	0.618235	0.404493	0.401362	-0.136102	0.356967	0.0481096	0.397179	-0.159697	0.232037	0.614688	0.218424	-0.491008	0.379818	0.32956	0.368532
RAN	P62826;B5MDF5;J3KQE5;F5H018	RAN	GTP-binding nuclear protein Ran	9	110	ATF3	443.973	-29.7815	-0.665753	0.273269	0.0712725	0.0714469	0.0898962	0.2329	-0.112678	0.139312	0.0209769	0.0744814	-0.380653	0.173709	0.0263819	0.179364	0.162004	0.78624	-0.10915	0.147642	-0.0896396	0.129119	-0.0267613	0.0922878	0.0621405	0.0728141	0.0584937	0.131213	-0.0114926	0.127829	-0.101018	0.15077
RCC1 (1)	P18754;C9JMJ4;C9JQZ4;C9JRH2;C9J3R0	RCC1	Regulator of chromosome condensation	10	110	ATF3	436.538	-10.7787	-0.74813	0.327917	0.0970483	0.0796909	0.145834	0.282091	-0.130109	0.147449	0.0322567	0.0706205	-0.354578	0.194601	0.0372731	0.184788	0.121217	0.813533	-0.101718	0.164668	-0.0891304	0.133332	-0.0302247	0.0924521	0.0761702	0.0762578	0.117129	0.151013	-0.0419582	0.146396	-0.0851248	0.145807
RCOR1 (1)	J3KN32	RCOR1		13	110	ATF3	368.002	108.567	0.118047	0.187308	0.62309	0.153755	-0.351975	0.312629	-0.95645	0.471523	0.130733	0.274454	-0.145318	0.513265	0.211204	0.242732	0.230347	0.549553	0.133505	0.389338	-0.194921	0.232998	0.403774	0.229689	0.0296361	0.364718	0.42912	0.167622	-0.157692	0.215564	-0.394052	0.214566
RREB1	Q92766;C9JU34	RREB1	Ras-responsive element-binding protein 1	18	110	ATF3	344.463	74.9198	0.115081	0.101956	0.707697	0.17664	-0.26341	0.358079	-0.993589	0.611742	0.1977	0.306757	-0.118861	0.267991	0.147238	0.217208	0.39246	0.48439	0.114362	0.300711	-0.140411	0.212732	0.478698	0.310419	-0.144599	0.461483	0.53509	0.175942	-0.187165	0.248413	-0.344113	0.233247
TEAD[1,2,4]	P28347;H0YEJ9;H0YE88;A0A0A0MRF3;Q15562;J3KP52	TEAD1;TEAD4;TEAD2	Transcriptional enhancer factor TEF-1;Transcriptional enhancer factor TEF-4	8	110	ATF3	475.423	-22.8317	0.0175137	0.122558	0.621032	0.183018	0.0745344	0.206568	-0.172568	0.186958	0.246665	0.0850684	-0.356187	0.241539	0.0910638	0.177072	0.380456	0.534848	-0.177078	0.210651	-0.0895925	0.131401	0.149259	0.157606	0.122789	0.127458	0.527917	0.24663	-0.0609603	0.151052	0.0114356	0.157805
TFAM	Q00059;H7BYN3	TFAM	Transcription factor A, mitochondrial	6	110	ATF3	380.765	-28.1597	0.198897	0.217818	-0.00790134	0.2062	0.142219	0.231721	-0.277943	0.181535	0.0108989	0.132451	-0.0918543	0.13738	0.00141514	0.105598	-0.12943	0.554979	-0.030911	0.0810061	-0.0101993	0.0767683	-0.0300092	0.158892	0.0873746	0.139922	0.0913828	0.122774	-0.113519	0.144087	-0.0194791	0.0989335
TIGD2	Q4W5G0	TIGD2	Tigger transposable element-derived protein 2	3	110	ATF3	344.494	-45.5421	0.0314585	0.15967	-0.0849426	0.107012	0.102371	0.198311	0.0748753	0.123456	0.00295565	0.104042	-0.0146865	0.243759	-0.0170694	0.161803	-0.151683	0.311548	0.0659956	0.197149	-0.0845219	0.145623	-0.107602	0.111281	-0.00887017	0.0907652	0.189912	0.126769	-0.180559	0.19955	-0.145331	0.151686
TMEM209	Q96SK2	TMEM209	Transmembrane protein 209	1	108	ATF3	396.924	64.219	0.174359	0.223965	0.196415	0.186368	-0.129303	0.164182	-0.315689	0.243648	0.129404	0.142217			0.110534	0.175657	0.0557639	0.304293			-0.00127625	0.14647	0.111534	0.221307	-0.0963978	0.19709	0.193945	0.117678	-0.047777	0.177233	0.00169789	0.139091
TPX2	Q9ULW0	TPX2	Targeting protein for Xklp2	15	110	ATF3	531.794	-14.8793	-0.18834	0.164795	0.310548	0.0737247	0.0313011	0.221688	-0.200548	0.213439	0.0957432	0.0853562	-0.529818	0.242561	0.125344	0.183115	0.210555	0.696127	-0.13976	0.143124	-0.120008	0.137978	0.636368	0.0945975	0.169805	0.137025	0.180408	0.111034	-0.131413	0.143356	-0.0871342	0.162011
XRCC1 (1)	P18887	XRCC1	DNA repair protein XRCC1	2	110	ATF3	308.297	-44.798	0.0366997	0.137464	0.00999231	0.104217	0.0787901	0.141835	-0.10919	0.120819	0.0491007	0.0652606	-0.069052	0.139637	0.132219	0.208307	-0.00180774	0.267824	0.0717726	0.153733	-0.0965584	0.144021	-0.150101	0.115749	-0.0272249	0.0844916	0.262475	0.112245	-0.181834	0.167829	-0.325446	0.133318
XRCC1 (2)	F5H8D7	XRCC1		3	110	ATF3	267.897	-55.971	0.0599402	0.181339	0.0458522	0.146434	0.0984895	0.170613	-0.129226	0.145657	0.109002	0.0992231	-0.0478769	0.270035	0.165103	0.209381	0.00283709	0.309469	0.0550849	0.285911	-0.13191	0.14838	-0.187264	0.152499	-0.0398718	0.10183	0.321046	0.165699	-0.193841	0.164204	-0.344767	0.15546
ZBTB17	Q13105	ZBTB17	Zinc finger and BTB domain-containing protein 17	19	110	ATF3	366.972	-43.9297	0.291759	0.373807	0.0676678	0.284561	-0.0936911	0.249633	-0.567745	0.359057	0.00242741	0.201972	-0.283145	0.652414	0.0630418	0.25042	0.102538	1.23395	0.0699343	0.503683	-0.0691471	0.170655	-0.0380793	0.311749	-0.00140627	0.248424	0.465725	0.299486	-0.102472	0.320676	-0.880074	0.387686
ZNF135	Q8N9M3;P52742	ZNF135	Zinc finger protein 135	6	80	ATF3	380.608	-64.6461			0.0713451	0.46437	0.136286	0.197271	-0.421334	0.403643	-0.236018	0.305882			-0.381012	0.260746			0.27067	0.550693	0.136574	0.250622	-0.188105	0.503091			0.916068	0.409756			-0.0860717	0.245208
ZNF346	D6RJ07;Q9UL40	ZNF346	Zinc finger protein 346	3	110	ATF3	289.669	-68.7833	0.137047	0.277797	0.0623	0.188823	0.0538169	0.171806	-0.167497	0.236695	0.0854957	0.143079	-0.119556	0.266491	0.204824	0.308054	0.152263	0.346953	-0.0219315	0.274866	-0.14188	0.232981	-0.181969	0.212624	-0.0362873	0.158706	0.308335	0.16488	-0.240916	0.225393	-0.358809	0.181664
ABRAXAS1	D6REL5;Q6UWZ7	ABRAXAS1	BRCA1-A complex subunit Abraxas	10	108	BRCA1	251.054	632.421	-0.044655	0.172742	0.651735	0.106616	-0.0278051	0.164446	-0.615761	0.321569	0.279407	0.206596	-0.317315	0.285616	-0.0313823	0.139447	-0.0250775	0.409498	-0.108107	0.29245	-0.0280225	0.109275	0.326409	0.169316	0.128807	0.183126	-1.54228	0.334319	-1.03055	0.390773	0.163045	0.203561
ACD	A0A0C4DGT6;Q96AP0;R4GNJ5	ACD	Adrenocortical dysplasia protein homolog	0	68	BRCA1	167.514	651.254	-0.0982236	0.12548	-0.10101	0.104429	0.0326142	0.0754797	-0.146874	0.107119	-0.0699839	0.0797757			0.0184937	0.0935901					0.00653989	0.0667183	-0.266341	0.109554	-0.0800696	0.0897319	0.3133	0.129376	0.230118	0.103109
BABAM1/AC010463.1	Q9NWV8;M0R3F4;M0R2A4;M0R2K3;M0R193;M0R0I0;J3KQS6;M0QXG9;M0R2I2	BABAM1;AC010463.1	BRISC and BRCA1-A complex member 1	6	78	BRCA1	261.063	606.884	-0.00459939	0.12366	0.596186	0.142013	0.0573077	0.197083	-0.402539	0.273441	0.192696	0.158456			-0.0667075	0.0820179					0.0348026	0.092451	0.277952	0.212763	0.0598139	0.178378	-0.611707	0.212437	-0.782465	0.262901
BARD1	Q99728	BARD1	BRCA1-associated RING domain protein 1	13	110	BRCA1	265.272	646.35	0.164861	0.190512	0.312236	0.0879589	0.0240907	0.151298	-0.305439	0.201953	0.0939382	0.10175	-0.140649	0.201933	0.0383897	0.175486	0.00945703	0.294271	-0.0160585	0.168916	-0.109088	0.12121	0.154558	0.117316	0.118827	0.140186	-1.88938	0.231464	-1.98243	0.420437	-0.120761	0.215491
BRCA1	P38398;Q5YLB2;A0A0U1RRA9	BRCA1	Breast cancer type 1 susceptibility protein	13	110	BRCA1	242.177	613.283	0.0848013	0.150672	0.418336	0.113086	-0.0479401	0.129667	-0.417708	0.26496	0.124604	0.134405	-0.0985397	0.166001	0.0505982	0.115667	0.126036	0.264281	0.0131023	0.179021	-0.0360647	0.0834387	0.242185	0.148779	0.106369	0.158607	-1.88497	0.260689	-1.71075	0.339143	-0.171655	0.191337
BRCC3	P46736;A0A087WZR3;H9KVA9;A0A0D9SF50;X6RJS7	BRCC3	Lys-63-specific deubiquitinase BRCC36	15	110	BRCA1	271.001	624.836	-0.0430324	0.144101	0.600591	0.119664	-0.0208981	0.171423	-0.509268	0.359561	0.186389	0.180438	-0.205458	0.177588	0.0235526	0.123465	0.114779	0.509218	-0.203121	0.26384	-0.0932199	0.0976086	0.340527	0.171597	0.129031	0.20564	-1.68694	0.318268	-1.26904	0.425852	-0.283716	0.284312
LRWD1	Q9UFC0	LRWD1	Leucine-rich repeat and WD repeat-containing protein 1	35	110	BRCA1	202.824	633.313	-0.659378	0.579833	0.335058	0.312695	-0.0195087	0.131272	0.767816	0.351494	0.24916	0.181029	0.789373	0.138613	1.22822	0.659855	0.084019	0.27404	1.47849	0.338489	1.78164	0.465283	0.203084	0.369484	-0.00986121	0.143878	3.63196	0.297476	2.42431	1.03659	1.98566	0.171189
ORC1	Q13415	ORC1	Origin recognition complex subunit 1	31	110	BRCA1	224.027	626.686	-0.643587	0.536109	0.276697	0.284269	-0.0286418	0.128836	0.541335	0.211296	0.247174	0.146231	0.462749	0.268718	1.01906	0.560378	0.0115234	0.205339	0.824439	0.14774	1.58013	0.403411	0.277316	0.344102	0.0139362	0.136205	2.89745	0.239295	2.01609	0.865574	1.27845	0.129402
ORC2	Q13416	ORC2	Origin recognition complex subunit 2	34	110	BRCA1	217.209	647.625	-0.653436	0.517237	0.35271	0.272448	-0.00415877	0.124939	0.755854	0.355097	0.232148	0.176858	0.790794	0.171158	1.13697	0.664897	0.0847355	0.228371	1.40608	0.311877	1.67527	0.471018	0.159821	0.335059	-0.0109164	0.152863	3.59645	0.298762	2.50022	0.996957	1.91418	0.19081
ORC3	Q9UBD5	ORC3	Origin recognition complex subunit 3	35	110	BRCA1	202.776	664.14	-1.65451	1.77671	1.76704	0.966476	-0.0128249	0.171223	-0.770544	1.03155	1.34583	0.866366	0.788201	0.28664	1.32617	0.597825	0.149913	0.309705	0.851782	1.37037	1.62799	0.469831	0.120547	0.371618	-0.029066	0.147147	2.70077	0.929115	2.25631	2.04204	2.05173	1.10623
ORC4	O43929;C9JGH7;C9J2X8;Q53SE3	ORC4	Origin recognition complex subunit 4	29	94	BRCA1	204.355	613.759	-0.695756	0.640721	0.477263	0.432382	-0.0612802	0.193273	0.656607	0.389718	0.239637	0.278685			1.1366	0.750805			1.21074	0.207414	1.63682	0.539673	-0.237424	0.473492	-0.11614	0.172571	2.95274	0.348706	1.8657	0.961943	0.876387	0.426534
ORC5	O43913	ORC5	Origin recognition complex subunit 5	23	82	BRCA1	182.6	628.597	-0.418877	0.474864	0.333042	0.312708	0.446278	0.262333	1.11393	0.494309	0.303312	0.385709			1.31169	0.649954			-0.0545775	2.34612	1.43178	0.422743	0.0176342	0.910231			2.66117	0.601203	2.57724	0.978938	1.33651	0.533881
RAD18	Q9NS91;F8WE49	RAD18	E3 ubiquitin-protein ligase RAD18	15	110	BRCA1	252.617	664.322	-0.036925	0.31587	0.00692131	0.0885479	0.0132315	0.0531828	-0.232584	0.237837	0.0876775	0.199136	0.00288281	0.0736989	-0.0205492	0.0633152	0.0191855	0.0803522	-0.000365754	0.0779015	-0.00588706	0.0491523	-0.437361	0.0856649	-0.141043	0.0574035	-2.42355	0.349742	-2.72721	0.586426	-0.266543	0.257651
SLF1	Q9BQI6	SLF1	Ankyrin repeat domain-containing protein 32	17	110	BRCA1	237.99	648.674	0.0106553	0.134078	-0.00459096	0.129044	0.0186516	0.0474763	-0.143835	0.163089	0.0174558	0.093966	-0.0335949	0.195298	-0.0145664	0.104641	-0.0138608	0.0883367	-0.015213	0.137917	-0.020652	0.0756346	-0.453002	0.145066	-0.180906	0.0651214	-2.38959	0.193611	-2.96686	0.483762	-0.08485	0.193721
SLF2	Q8IX21;B1AL16	SLF2	Protein FAM178A	12	110	BRCA1	276.617	665.939	0.229878	0.724643	-0.364198	0.348076	0.0378418	0.14844	-0.231115	0.493359	-0.11796	0.179284	0.0277675	0.115977	0.0156092	0.146766	-0.0143891	0.186258	-0.0281701	0.115682	-0.00916135	0.115281	-0.145421	0.278021	-0.0386198	0.14382	-2.25483	0.422669	-2.7847	0.782584	-0.239587	0.309736
TERF2	Q15554	TERF2	Telomeric repeat-binding factor 2	0	80	BRCA1	188.764	649.114	-0.0959332	0.256412	0.0185132	0.0938403	-0.0391607	0.0704886	-0.134459	0.136803	-0.00855918	0.0654537			0.100116	0.122071					0.152956	0.064724	-0.129737	0.103946	-0.0256802	0.072919	0.585251	0.187509	0.348701	0.146225	0.260561	0.149279
TERF2IP	Q9NYB0	TERF2IP	Telomeric repeat-binding factor 2-interacting protein 1	8	102	BRCA1	184.58	673.34	-0.0961678	0.261264	0.0131255	0.103807	0.0265101	0.10092	-0.104854	0.100809	-0.0266067	0.0963103			0.123902	0.208619					0.121332	0.131784	-0.169523	0.0933018	-0.0413632	0.066236	0.614567	0.239572	0.363082	0.165988	0.398756	0.216926
TONSL	Q96HA7	TONSL	Tonsoku-like protein	14	100	BRCA1	230.713	668.644	-0.312123	0.344677	0.537114	0.161252	-0.266912	0.16335	-0.272089	0.227237	0.331619	0.104449	-0.129908	0.410057	-0.229274	0.228598	0.299536	0.281968			-0.752834	0.172954	-0.0530314	0.161989	0.166194	0.112857	-1.12271	0.308716	-1.54796	0.736385	0.187695	0.268252
UIMC1	Q96RL1	UIMC1	BRCA1-A complex subunit RAP80	13	110	BRCA1	286.781	640.8	0.168037	0.896662	0.596686	0.126431	-0.0365677	0.144066	-0.501183	0.311286	0.213489	0.161992	-0.157412	0.219073	0.073791	0.101731	0.123613	0.442312	-0.0441317	0.146279	-0.0530082	0.0752369	0.297722	0.146765	0.115778	0.177077	-1.15455	0.517581	-0.826751	1.14361	-0.0781708	0.599149
CDC73	Q6P1J9	CDC73	Parafibromin	6	110	CDC73	-341.368	-597.197	-0.0249697	0.189173	-0.0667548	0.156019	-0.140021	0.282351	0.371661	0.210296	-0.031672	0.142444	0.288569	0.147818	-0.0130565	0.083651	0.105096	0.445889	0.0504859	0.119554	0.0825004	0.0943117	0.0217175	0.175029	-0.00609408	0.144549	-0.134973	0.0893558	0.083818	0.0837347	0.0380483	0.0735309
CTR9	Q6PD62	CTR9	RNA polymerase-associated protein CTR9 homolog	6	110	CDC73	-371.484	-610.221	0.0255235	0.168001	-0.0185989	0.195823	-0.328435	0.282679	0.308617	0.229014	0.0424612	0.177689	0.227334	0.203935	-0.0517729	0.0826577	0.177067	0.427678	0.0378452	0.127474	0.108211	0.108157	-0.0148091	0.237162	0.00807925	0.177317	-0.145942	0.123769	0.14952	0.126537	-0.0337551	0.0857628
LAS1L	Q9Y4W2	LAS1L	Ribosomal biogenesis protein LAS1L	5	110	CDC73	-334.044	-632.838	-0.0674242	0.219952	0.0264106	0.179897	-0.253871	0.177775	0.119236	0.198271	-0.0259936	0.12936	0.288953	0.197713	0.00999179	0.0800099	0.185111	0.238116	0.0694308	0.11776	0.0309526	0.0864951	0.203828	0.256643	-0.0300272	0.145693	-0.107193	0.114313	0.062352	0.136074	0.0267088	0.0825581
LEO1	Q8WVC0	LEO1	RNA polymerase-associated protein LEO1	6	110	CDC73	-349.977	-617.37	-0.0594104	0.260698	-0.0357787	0.180426	-0.145152	0.281224	0.358068	0.231017	0.0293044	0.156307	0.316469	0.163563	-0.0618261	0.0975759	0.0852996	0.47573	0.0863689	0.102886	0.070521	0.104967	0.0545516	0.243112	-0.0200194	0.154455	-0.18588	0.138221	0.0791705	0.0974654	0.0382501	0.089217
NOL9	Q5SY16	NOL9	Polynucleotide 5-hydroxyl-kinase NOL9	5	110	CDC73	-307.135	-617.342	-0.0332235	0.293112	-0.0214598	0.179335	-0.111735	0.180772	0.213475	0.2369	-0.02867	0.143529	0.200449	0.151533	-0.0170569	0.0898423	0.108291	0.234075	0.0870642	0.145425	0.0347483	0.0949672	0.120356	0.22717	-0.0833003	0.141854	-0.117424	0.132703	0.08517	0.111721	0.0231205	0.0723317
PAF1	Q8N7H5;B4DGJ5	PAF1	RNA polymerase II-associated factor 1 homolog	5	110	CDC73	-361.876	-590.58	0.000849151	0.183353	-0.0758529	0.161749	-0.168575	0.27243	0.396098	0.231986	-0.0158176	0.151596	0.319092	0.150675	0.0148798	0.103165	0.12314	0.434882	0.105543	0.122264	0.0921815	0.095439	0.0221456	0.201463	-0.0108609	0.159754	-0.184129	0.108157	0.0822468	0.121103	0.0146167	0.0789607
PELP1	Q8IZL8;C9JFV4;E7EV54	PELP1	Proline-, glutamic acid- and leucine-rich protein 1	5	110	CDC73	-327.262	-613.659	-0.0397978	0.308513	-0.0680989	0.157863	-0.128825	0.149966	0.222367	0.200743	-0.0323301	0.1406	0.242442	0.19994	-0.0338805	0.0831075	0.0708213	0.225964	0.130374	0.145775	0.0605915	0.0837436	0.0613946	0.214605	-0.0584823	0.133596	-0.118102	0.121885	0.0940066	0.116744	0.0583591	0.0816938
WDR18	Q9BV38;U3KQC1;A0A0A0MQU0;K7EIR0	WDR18	WD repeat-containing protein 18	5	110	CDC73	-317.025	-596.19	-0.0186844	0.290568	-0.066293	0.162837	-0.0684475	0.164206	0.251753	0.178916	-0.0641828	0.114313	0.240659	0.147304	0.0107007	0.0580453	0.096534	0.303409	0.134626	0.113125	0.0517425	0.061712	0.0532214	0.222055	-0.0753536	0.11935	-0.111497	0.115808	0.0813525	0.0896712	0.047123	0.0671405
WDR61	Q9GZS3;H0YN81;H0YMF9;H0YL19	WDR61	WD repeat-containing protein 61;WD repeat-containing protein 61, N-terminally processed	5	100	CDC73	-365.4	-630.657	-0.121363	0.204402	-0.183316	0.262325	-0.333157	0.349821	0.329882	0.258329	-0.05956	0.245689	0.411399	0.405484	0.0415027	0.147336	0.256508	0.484766	0.193708	0.284875	0.0542265	0.233332			0.116788	0.256887	-0.181312	0.155136	0.213144	0.167333	0.0552701	0.15253
ZC3H18 (1)	E7ERS3	ZC3H18		2	110	CDC73	-333.477	-578.346	-0.0379059	0.226621	-0.122276	0.161483	-0.0279972	0.205239	0.180219	0.210848	-0.0837725	0.12381	0.168823	0.226589	-0.00942839	0.12047	-0.142926	0.44829	0.0360119	0.268971	0.0229436	0.119796	0.119127	0.196372	-0.0261904	0.144448	-0.139625	0.101734	0.0238076	0.130961	0.0354512	0.0858423
AFF4	Q9UHB7	AFF4	AF4/FMR2 family member 4	16	88	CHD6	-30.8122	56.7932	-0.212487	0.353672	1.78491	0.407574	-0.0261092	0.301744	0.0394318	0.251518	0.738125	0.279415			0.0691232	0.0921643					-0.0230283	0.102028	0.158113	0.247087	0.0201355	0.218719	0.520571	0.302243	0.272101	0.199857
ARID4A	P29374	ARID4A	AT-rich interactive domain-containing protein 4A	22	72	CHD6	-77.0257	220.271	-0.380639	0.228084	0.498843	0.143718	0.3113	0.188172	1.48581	0.254812	0.542127	0.142102			0.334816	0.11693					0.698852	0.120931	-0.345781	0.232472	-0.1815	0.209761	-0.736687	0.407386	-1.07393	0.305246
ARID4B	Q4LE39;X6RCR8	ARID4B	AT-rich interactive domain-containing protein 4B	25	84	CHD6	-75.9326	196.455	-0.393691	0.176213	0.456338	0.180687	0.356062	0.183091	1.50927	0.305125	0.541646	0.169677			0.202197	0.0671739					0.400234	0.0879633	-0.343022	0.290763	-0.095729	0.235871	-0.204971	0.336109	-0.998277	0.307366
BPTF (1)	Q12830;E7ETD6	BPTF	Nucleosome-remodeling factor subunit BPTF	32	110	CHD6	-73.8489	51.9078	0.363986	0.396737	1.35117	0.225213	-0.798443	0.170306	0.723484	0.311633	0.73016	0.17071	0.140596	0.259179	0.0510726	0.143267	0.234983	0.42497	0.248376	0.279796	0.0214144	0.11326	0.99984	0.259919	0.0870345	0.142121	0.696415	0.318513	0.0542337	0.135786	0.272951	0.114953
BPTF (2)	E9PE19;J3QQQ8	BPTF		17	46	CHD6	-122.072	112.915	-0.148356	0.319927	1.17578	0.793576					0.718137	0.438152											0.00236773	0.464717	-0.185047	0.737806	1.0992	0.575559
BRMS1	E9PJF5;H0YCF7;G5E9I4;Q9HCU9	BRMS1	Breast cancer metastasis-suppressor 1	26	74	CHD6	-83.3644	172.574	-0.334196	0.189244	0.683272	0.187548	0.300503	0.222578	1.27305	0.29735	0.752809	0.174389			0.252292	0.0984778					0.322458	0.126714	-0.294849	0.326299	-0.136903	0.222109	0.0467274	0.319116	-0.657585	0.31351
BRMS1L	Q5PSV4;H0YHD0	BRMS1L	Breast cancer metastasis-suppressor 1-like protein	22	90	CHD6	-97.8321	187.843	-0.297199	0.106683	0.561903	0.206375	0.339372	0.245302	1.48083	0.316948	0.566818	0.174252			0.267498	0.11617	-0.0398497	0.450879			0.383288	0.156795	-0.316719	0.280071	-0.0467475	0.249347	-0.0283163	0.205189	-0.674453	0.326859	-0.116132	0.162445
C17orf49	Q8IXM2;F8W038	C17orf49	Chromatin complexes subunit BAP18	33	110	CHD6	-84.6736	33.6497	0.365541	0.458191	1.14161	0.392004	-0.702397	0.279441	1.19557	0.335561	0.715737	0.230672	0.146064	0.461825	0.0449839	0.177971	0.275372	0.824476	0.17764	0.437628	-0.00749974	0.138796	1.38682	0.550168	0.0246553	0.186147	0.773969	0.330927	-0.0317947	0.210427	0.378657	0.159667
CHD6	Q8TD26	CHD6	Chromodomain-helicase-DNA-binding protein 6	32	110	CHD6	-76.5712	101.895	0.368529	0.26837	0.761532	0.153883	0.576237	0.238392	2.03362	0.307606	0.665903	0.122394	0.0269759	0.387078	0.169427	0.152628	-0.0915508	0.145515	0.0886433	0.263948	-0.132685	0.187801	0.125941	0.279028	-0.133952	0.206602	0.74376	0.213006	-0.127638	0.237332	0.0228893	0.114499
CXXC1	Q9P0U4;K7EQ21	CXXC1	CXXC-type zinc finger protein 1	18	86	CHD6	-129.156	161.759	-0.0171105	0.325775	0.478588	0.179048	0.0862188	0.243127	1.27321	0.248545	0.322692	0.237168			0.179392	0.162574	0.0516837	0.509073			-0.0420964	0.164639	0.218582	0.280612	0.120176	0.247599	-0.310871	0.324138	-0.22667	0.234504
DIDO1	Q9BTC0	DIDO1	Death-inducer obliterator 1	29	110	CHD6	-56.9813	136.535	1.70007	0.634561	0.629183	0.303671	0.073353	0.201554	0.814199	0.237467	0.225779	0.154143	-0.421056	0.106584	0.0500048	0.198562	0.0253392	0.557459	-0.0450889	0.114996	-0.193715	0.162746	-0.140957	0.268697	-0.139343	0.184697	0.588787	0.375547	-0.247574	0.171117	-0.708268	0.162023
DR1	Q01658	DR1	Protein Dr1	24	82	CHD6	-68.211	71.6173	0.337758	0.875227	1.2464	0.181269	0.021955	0.110981	0.552486	0.200016	0.760955	0.296264			0.0269425	0.0858752					-0.00460215	0.0740313	0.180797	0.162623	0.130821	0.109549	1.48876	0.758327	-0.0830953	0.201831
EMSY	Q7Z589;E9PMC9	EMSY	Protein EMSY	26	108	CHD6	-132.271	135.487	0.0927685	0.132721	0.445925	0.143143	-0.00992856	0.188902	1.18533	0.326055	0.349636	0.12614	0.0152973	0.556883	0.134371	0.118668					0.275703	0.148567	0.256331	0.24496	-0.0298449	0.186654	1.10959	0.34604	0.000401968	0.152312	-0.213185	0.161325
ENY2	Q9NPA8;E5RHX8;J3KNT2;E5RI00;E5RHT9;E5RJ84	ENY2	Transcription and mRNA export factor ENY2	11	110	CHD6	-139.375	37.548	-0.104393	0.110546	0.454231	0.166028	0.0362675	0.091189	0.213861	0.120924	0.219771	0.103352	0.073643	0.244944	0.0611102	0.0887659	-0.118617	0.217589	0.114393	0.228495	-0.0213849	0.086294	0.258079	0.129749	0.00441124	0.0939851	0.173359	0.123198	0.031093	0.119176	0.0643971	0.0820486
FIZ1	Q96SL8	FIZ1	Flt3-interacting zinc finger protein 1	4	54	CHD6	-74.1587	340.919	-0.479199	0.286126	0.288252	0.192544	0.115594	0.200726	-0.0854699	0.28884	0.218903	0.218164			0.541552	0.284509					-0.101702	0.239952	0.415615	0.350029	-0.135944	0.220761	0.173106	0.236698	-0.274129	0.241776
GATAD1	Q8WUU5	GATAD1	GATA zinc finger domain-containing protein 1	26	110	CHD6	-150.131	127.283	0.0108797	0.26542	0.517406	0.188036	-0.0423471	0.220142	1.20412	0.261991	0.343443	0.229117	-0.163623	0.416509	0.140932	0.23821	-0.129557	0.574797	0.276367	0.555555	0.348392	0.187706	0.105777	0.297277	-0.00677617	0.222394	0.692872	0.352569	-0.052267	0.178006	-0.190852	0.182081
HELLS (1)	B1ALG6	HELLS		0	54	CHD6	-62.7779	324.599	0.129417	0.159011	0.157908	0.134716	-0.0404245	0.133072	0.000831178	0.200387	0.110442	0.117002			0.00064445	0.104748					-0.0129966	0.113702	-0.0763126	0.148616	-0.106492	0.142899	0.00198433	0.0862441	-0.109487	0.139505
HMGXB4	Q9UGU5;B0QXZ8;B0QXZ9	HMGXB4	HMG domain-containing protein 4	29	110	CHD6	-104.292	22.987	0.225073	0.466624	1.34188	0.349908	-0.556047	0.187061	1.03254	0.400914	0.77251	0.255846	0.270871	0.367962	0.239264	0.235997	0.19288	0.345012	0.402769	0.392342	-0.0566219	0.167722	1.06658	0.531683	-0.0474421	0.234957	0.221903	0.274105	-0.0383441	0.292438	0.28562	0.193117
ING1	A0A0C4DFW2;Q9UK53;A0A087WXF7	ING1	Inhibitor of growth protein 1	24	74	CHD6	-93.8982	207.329	0.07088	0.50546	0.445227	0.265528	0.303163	0.267804	1.62557	0.311236	0.549737	0.272994			0.209853	0.150429					0.395335	0.194072	-0.245328	0.245493	-0.0584794	0.242069	-0.0430776	0.359663	-0.625339	0.294546
ING2	Q9H160;C9J4X5	ING2	Inhibitor of growth protein 2	28	80	CHD6	-116.68	178.39	-0.0672621	0.357551	0.617449	0.154653	0.278708	0.240345	1.41193	0.299007	0.652212	0.157312			0.254635	0.113633					0.308133	0.135139	-0.114562	0.276726	-0.0527121	0.248458	0.373844	0.288559	-0.781384	0.271505
KAT14 (1)	Q9H8E8	KAT14	Cysteine-rich protein 2-binding protein	24	78	CHD6	-53.5095	51.0007	0.0171276	0.293949	1.3967	0.317511	0.0259332	0.124156	0.367174	0.258133	0.763784	0.223175			0.0153356	0.0901447					0.018148	0.0867714	0.228831	0.201457	0.192715	0.123777	0.710521	0.434546	-0.051002	0.111726
KAT2A	Q92830	KAT2A	Histone acetyltransferase KAT2A	23	98	CHD6	-21.8669	75.7095	-0.401912	0.51149	1.09223	0.233957	0.0816787	0.130307	0.583602	0.209201	0.600748	0.0940725			0.126246	0.144642					-0.0329366	0.114688	0.214268	0.135141	0.0885808	0.0728607	1.2971	0.577648	-0.107913	0.17927	-0.387702	0.165202
KDM5A	F5H1F7;P29375	KDM5A	Lysine-specific demethylase 5A	22	110	CHD6	-143.547	108.288	-0.110269	0.131041	0.574936	0.133268	-0.153651	0.161956	0.944193	0.191347	0.408411	0.0997126	-0.113489	0.145988	0.169692	0.173202	0.014017	0.150679	-0.201857	0.177079	0.116934	0.149299	0.115375	0.166714	-0.019982	0.135932	0.447042	0.122478	-0.0956981	0.155142	-0.0384503	0.119834
MBIP	Q9NS73;S4R3N2;A0A087X1L0;S4R3P6;S4R2X9	MBIP	MAP3K12-binding inhibitory protein 1	24	84	CHD6	-56.2567	29.2605	-0.020845	0.223234	1.21048	0.130522	-0.000906446	0.0991685	0.588487	0.300136	0.688791	0.125097			0.0649599	0.0751705					0.00132193	0.0598127	0.186727	0.150862	0.186215	0.121875	1.40417	0.600967	-0.0499328	0.10429
MORC3	Q14149	MORC3	MORC family CW-type zinc finger protein 3	10	34	CHD6	-29.1367	95.701	-0.624837	0.69106																			0.327536	0.356731	0.371136	0.380745	-0.270354	0.424267
MORF4L1	H0YMJ0;B3KTM8;Q9UBU8;H0YNE0;H0YLJ3;H0YMT8;H0YM21;H0YLV1	MORF4L1	Mortality factor 4-like protein 1	32	108	CHD6	-97.9292	-0.770382	-0.0382243	0.346322	1.21357	0.235039	0.0316845	0.211237	0.497286	0.25229	0.734164	0.130738	-0.0584486	0.262463	0.233148	0.136732	0.218164	0.402626	-0.105802	0.282751	0.394915	0.14313	0.966093	0.410744	0.437015	0.255584	0.431854	0.191607	-0.13296	0.216307	-0.102666	0.140794
PHF12	Q96QT6;C9J9G2	PHF12	PHD finger protein 12	24	110	CHD6	-97.9114	137.104	-0.328431	0.421194	0.537274	0.155624	-0.00252487	0.203553	1.17653	0.220912	0.317958	0.15799			0.211384	0.191766	0.499022	0.331686	0.661675	0.551994	0.286873	0.176287	0.0430874	0.195119	-0.158635	0.178591	0.807591	0.282153	0.0196139	0.270567	-0.149805	0.252333
PHF13	Q86YI8	PHF13	PHD finger protein 13	14	40	CHD6	-135.162	186.305	0.454208	1.21955	-0.673286	0.73686			2.39072	0.526799	-0.0656012	0.501941											0.203714	0.434515	0.383282	0.436058	-0.0124553	0.553094
PHF8 (1)	Q9UPP1;H0Y589	PHF8	Histone lysine demethylase PHF8	24	108	CHD6	-101.638	110.418	0.233006	0.315917	0.673476	0.206983	0.104318	0.1678	2.76828	0.320045	0.416584	0.166388			0.151795	0.268869	0.125788	0.337058	-0.132351	0.425389	-0.0621106	0.211279	0.417652	0.230499	0.170291	0.15626	0.618928	0.292063	-0.164584	0.312004	0.109735	0.179515
PHF8 (2)	B0QZZ4;Q5JPR8;B0QZZ2;B0QZZ3	PHF8		13	66	CHD6	-153.609	149.083	0.202731	0.341346	0.781908	0.263687			2.56265	0.669508	0.372135	0.400397			0.0496639	0.123391									0.340214	0.447461	0.754466	0.28208
PPP1R10	Q96QC0	PPP1R10	Serine/threonine-protein phosphatase 1 regulatory subunit 10	5	110	CHD6	-38.5266	149.003	0.384627	0.321196	-0.0141827	0.141084	0.0981601	0.123761	0.368548	0.127776	-0.0238981	0.0955365	0.412553	0.315667	0.0324781	0.114303	0.135104	0.347243	0.115879	0.177009	0.0264548	0.111101	0.0544267	0.147709	-0.0655157	0.0866025	0.170484	0.192166	-0.146266	0.109937	-0.240568	0.111295
SAP130 (1)	H7BXF5	SAP130		32	102	CHD6	-63.487	177.427	0.00648162	0.434724	0.577227	0.193296	0.318687	0.25185	1.47918	0.329164	0.652222	0.188364			0.47545	0.570393	0.251052	0.572928			0.371577	0.314397	-0.273079	0.321331	-0.0315618	0.249665	0.825435	0.379243	-0.294447	0.986445	-0.33672	0.508601
SAP130 (2)	Q9H0E3	SAP130	Histone deacetylase complex subunit SAP130	6	50	CHD6	-57.3848	302.735			0.261207	0.808295															0.0653626	0.369087
SAP30	O75446	SAP30	Histone deacetylase complex subunit SAP30	34	108	CHD6	-83.3706	152.718	-0.0434126	0.327987	0.557234	0.110082	0.302304	0.250978	1.36528	0.355872	0.584376	0.11461	0.712303	0.421806	0.230477	0.156349	0.194201	0.327252	0.539182	0.30764	0.339712	0.143305	-0.227607	0.284989	-0.0783223	0.247396	0.887958	0.483818	-0.689287	0.286622	-0.649606	0.187066
SAP30L	Q9HAJ7	SAP30L	Histone deacetylase complex subunit SAP30L	21	66	CHD6	-108.838	224.159	-0.123233	0.668284	0.471915	0.225915	0.333131	0.242029	1.38058	0.252324	0.444106	0.221924			0.185881	0.215287					0.359186	0.201839	-0.376047	0.399614	-0.018006	0.216464	-0.525268	0.467048	-0.684584	0.441772	-0.110571	0.268934
SGF29	Q96ES7	SGF29	SAGA-associated factor 29 homolog	28	110	CHD6	-49.7503	90.9921	-0.0956788	0.177799	1.07595	0.20168	0.00933925	0.102833	0.644344	0.248711	0.584034	0.100396	0.0974373	0.253923	0.103048	0.141313	0.448884	0.281355	0.233782	0.199953	-0.0122985	0.110668	0.236554	0.166217	0.0937562	0.108011	1.22929	0.556516	-0.0889719	0.172847	-0.41091	0.149249
SIN3A	Q96ST3	SIN3A	Paired amphipathic helix protein Sin3a	34	108	CHD6	-61.8343	156.535	-0.163986	0.206945	0.544432	0.109341	0.286459	0.22953	1.34649	0.315362	0.600837	0.138171			0.262542	0.116913	0.274893	0.307534	0.470022	0.370496	0.353304	0.135944	-0.208328	0.287637	-0.0859941	0.249538	0.597384	0.344478	-0.754797	0.245223	-0.638727	0.230733
SIN3B	O75182;M0QYC5	SIN3B	Paired amphipathic helix protein Sin3b	27	102	CHD6	-115.512	145.8	0.0239766	0.168982	0.535023	0.157558	0.0865732	0.220664	1.3849	0.259483	0.491865	0.155406			0.195521	0.116031	0.173262	0.398264			0.335476	0.141905	-0.0229534	0.253938	-0.0756971	0.198788	0.884164	0.228575	-0.048253	0.185437	-0.160106	0.180895
SINHCAF	Q9NP50;F5H6U2;F5GZ82	SINHCAF	Protein FAM60A	29	110	CHD6	-102.303	164.046	-0.0173839	0.270925	0.526945	0.107444	0.25098	0.181171	1.2231	0.244593	0.571311	0.120625	0.455521	0.466384	0.2028	0.1124	0.0290821	0.242214	0.401151	0.300281	0.333759	0.124046	-0.166766	0.25763	-0.128318	0.19514	0.389229	0.263516	-0.57824	0.299063	-0.319886	0.160574
SLX4IP	Q5VYV7	SLX4IP	Protein SLX4IP	3	58	CHD6	-82.1415	359.354	0.182438	0.157464	0.326781	0.22036	-0.224167	0.299493	-0.255899	0.448621	0.161409	0.261135			0.497117	0.306119					-0.27973	0.208939	0.302918	0.356379	0.00902854	0.311404	-0.0359691	0.254432	-0.00146078	0.158572
SPIN1	Q9Y657	SPIN1	Spindlin-1	18	38	CHD6	-171.77	132.324	-0.148257	1.2392	0.209994	0.566772			3.69142	0.570061	0.233748	0.412538											-0.55582	0.508106	-0.225187	0.355503	0.322064	0.540343
SPINDOC	Q9BUA3	SPINDOC	Uncharacterized protein C11orf84	15	36	CHD6	-176.625	154.016	-0.238172	0.301214	0.831197	0.288414					0.44614	0.310058											0.361754	0.444059	0.289528	0.253525	0.190102	0.206066
SUDS3	Q9H7L9	SUDS3	Sin3 histone deacetylase corepressor complex component SDS3	28	84	CHD6	-114.942	200.087	-0.197552	0.528377	0.470914	0.21953	0.32806	0.211024	1.40641	0.328282	0.545434	0.142001			0.15653	0.095838	0.258411	0.414916			0.388747	0.140936	-0.184287	0.349294	-0.0828157	0.228798	0.109942	0.299311	-0.719195	0.26631
SUPT20H	F6S7C4;Q8NEM7	SUPT20H	Transcription factor SPT20 homolog	23	102	CHD6	-88.293	70.1714	-0.13763	0.189934	0.891225	0.231161	0.0224646	0.155922	0.460401	0.231405	0.565866	0.145469	0.130888	0.320901	0.151152	0.321938			0.343588	0.381515	-0.08959	0.230096	0.445918	0.235718	0.0154374	0.170595	0.874357	0.394972	-0.0477527	0.244056	-0.0604587	0.204222
TADA2A	A0A024R0Y4;O75478	TADA2A	Transcriptional adapter 2-alpha	22	104	CHD6	-36.1408	37.596	-0.239452	0.817022	0.966601	0.324667	0.0237876	0.119112	0.379345	0.163572	0.677143	0.212533			0.0319234	0.48558	-0.0891187	0.300344			-0.0351313	0.317343	0.154692	0.137358	0.106543	0.0954108	-0.0314932	0.545891	-0.160699	0.451568	-0.791579	0.634994
TADA3	O75528	TADA3	Transcriptional adapter 3	29	110	CHD6	-47.392	71.0448	-0.0488326	0.178197	1.12655	0.207057	0.0201335	0.120017	0.602735	0.26386	0.629512	0.100006	0.201668	0.208248	0.102366	0.124833	0.758024	0.397884	0.0758899	0.199703	-0.0521081	0.107019	0.277597	0.165476	0.0821595	0.0989233	1.39845	0.6163	-0.144439	0.157076	-0.405921	0.144939
TAF1	P21675	TAF1	Transcription initiation factor TFIID subunit 1	24	108	CHD6	-127.619	69.3503	0.0605977	1.70366	1.42391	0.891671	-0.0821816	0.249851	1.16579	0.457708	0.193134	0.612553			-0.0691706	0.410529					-0.00435491	0.37216	1.59149	0.646852	0.20267	0.467158	-0.0770889	0.914483	-0.110163	0.611369	0.0827125	0.360225
TAF10	Q12962;A0A087WWP5	TAF10	Transcription initiation factor TFIID subunit 10	25	108	CHD6	-121.921	48.6889	-0.0582283	0.311715	1.35772	0.296572	-0.00896668	0.160314	1.37057	0.416699	0.526985	0.27147			0.132788	0.155908					-0.0853009	0.150926	1.09202	0.19496	0.0430518	0.136947	1.30596	0.601374	-0.275317	0.258515	0.127878	0.142953
TAF12	Q16514	TAF12	Transcription initiation factor TFIID subunit 12	24	82	CHD6	-109.525	86.9156	-0.114005	0.595777	1.02916	0.248479	0.0247303	0.148498	1.37884	0.421697	0.563941	0.165703			0.136626	0.128999					-0.000549824	0.148135	0.948187	0.241679	0.0156437	0.134047	1.11723	0.449699	-0.157307	0.152188
TAF13	Q15543	TAF13	Transcription initiation factor TFIID subunit 13	15	36	CHD6	-191.411	121.148	-0.134784	0.629785	0.891565	0.554835					0.637583	0.279952											1.07346	0.557961	-0.103148	0.360616	0.754999	0.348743
TAF2 (1)	Q6P1X5	TAF2	Transcription initiation factor TFIID subunit 2	17	80	CHD6	-130.521	90.9763	0.0645207	0.315512	1.21684	0.598975	-0.155898	0.236272	1.09946	0.578813	0.896514	0.626674			0.133908	0.238089					0.211664	0.222886	0.488788	0.486855	0.0668175	0.236046	0.727281	0.545905	-0.0575022	0.271716
TAF3	Q5VWG9	TAF3	Transcription initiation factor TFIID subunit 3	20	70	CHD6	-107.279	65.1073	0.797233	1.77319	0.200849	1.06429	0.197272	0.481193	2.60922	1.05275	0.431369	0.873629			0.149691	0.368756					-0.102841	0.475532	1.21724	0.768395	0.232145	0.414085	0.839467	0.994882	-0.25022	0.554862
TAF4	O00268;A0A0G2JRY5	TAF4	Transcription initiation factor TFIID subunit 4	24	80	CHD6	-147.287	78.859	-0.222762	2.12703	1.85311	0.989234	0.0766222	0.14324	2.01197	0.315033	0.733755	0.245964			0.148928	0.21297					0.0573407	0.208642	1.38909	0.309349	-0.00856707	0.170019	0.791267	0.955375	-0.245771	0.3062
TAF4B	A0A0A0MSA8;J3KTH2;Q92750	TAF4B	Transcription initiation factor TFIID subunit 4B	3	16	CHD6	-247.076	137.456	0.590654	1.47632
TAF5	Q15542	TAF5	Transcription initiation factor TFIID subunit 5	25	108	CHD6	-100.462	45.3906	0.145799	0.900627	0.294936	0.817576	0.0817085	0.138103	2.07672	0.568509	0.591733	0.600966			0.171274	0.139928			0.136314	0.49109	-0.0461668	0.166881	1.12484	0.63194	-0.0209114	0.288182	0.482469	0.694235	-0.247587	0.224352	-0.0389351	0.150881
TAF6	J3KR72;P49848;C9JTY6	TAF6	Transcription initiation factor TFIID subunit 6	23	76	CHD6	-164.992	67.6643	0.0569068	0.41552	1.10514	0.276921	0.0601979	0.214998	1.60751	0.336472	0.832854	0.235508			0.0483535	0.141859					-0.14645	0.197821	1.5942	0.329737	0.229951	0.253092	-0.0240866	0.212208	-0.0949218	0.154146
TAF7	Q15545	TAF7	Transcription initiation factor TFIID subunit 7	24	100	CHD6	-186.977	95.1892	-0.0666231	1.27787	1.20467	0.61104	0.0287002	0.335698	1.25444	0.719807	0.975787	0.492906			-0.049812	0.172597					-0.218474	0.265308	1.37502	0.411335	0.0824411	0.507118	0.250752	0.604725	-0.0805646	0.170556	-0.0442241	0.177043
TAF8	Q7Z7C8;A0A0A0MRR3	TAF8	Transcription initiation factor TFIID subunit 8	21	64	CHD6	-170.413	111.368	-0.0967964	0.721015	0.962007	0.405646	-0.0211789	0.479595	1.75036	0.377591	0.622311	0.346154			0.362223	0.273703					0.0587623	0.293105	1.21182	0.474584	0.0321274	0.366418	0.353043	0.345175
TAF9	Q16594;D6RIE8;D6RGK3;D6RIV9;D6RIY1;D6RHW1	TAF9	Transcription initiation factor TFIID subunit 9	22	82	CHD6	-162.942	92.6862	0.244028	0.225601	0.748829	0.322958	0.0339996	0.180733	1.36644	0.376033	0.52061	0.134365			0.0189279	0.183208					0.00284501	0.153578	1.00622	0.256658	0.0370655	0.168092	0.734365	0.18611	-0.0853989	0.157891
TAF9B	Q9HBM6	TAF9B	Transcription initiation factor TFIID subunit 9B	21	78	CHD6	-145.902	56.9487	0.0366843	0.314402	1.01925	0.257116	-0.103257	0.15542	1.15618	0.437161	0.600403	0.129953			0.0367291	0.113159					0.0456124	0.0929945	0.993617	0.241226	0.162087	0.168654	0.900351	0.342105	-0.133703	0.175771
TBP/TBPL2	Q6SJ96;Q32MN6;P20226	TBPL2;TBP	TATA box-binding protein-like protein 2;TATA-box-binding protein	7	24	CHD6	-227.075	128.934	-0.309635	0.564835	1.0541	0.580284					0.37324	0.323332
TNRC18	H9KVB4;O15417	TNRC18	Trinucleotide repeat-containing gene 18 protein	23	102	CHD6	-149.697	168.93	-0.276267	0.273569	0.664225	0.152525	0.26671	0.156283	1.4531	0.268452	0.573993	0.206085			0.151234	0.168445	-0.0153534	0.427476	0.386131	0.261365	0.24831	0.136136	-0.335302	0.290642	-0.21669	0.230291	0.741943	0.24108	-0.00620119	0.331845
TOX4	O94842	TOX4	TOX high mobility group box family member 4	8	110	CHD6	-76.4113	132.217	0.428026	0.289221	0.0938705	0.140384	0.140226	0.116958	0.289728	0.132852	-0.0241961	0.0977714	-0.142926	0.2146	0.0965117	0.137449	-0.00559462	0.329268	0.112322	0.193502	-0.0397323	0.100099	0.13229	0.101278	0.0134889	0.104932	0.217288	0.227145	-0.0524344	0.130994	-0.186553	0.12361
YEATS2	Q9ULM3	YEATS2	YEATS domain-containing protein 2	30	110	CHD6	-8.74997	33.4475	-0.0753587	0.15566	1.21921	0.197773	0.0236395	0.113061	0.580567	0.320028	0.649699	0.0842487	-0.218729	0.411972	0.0576029	0.102711	1.19477	0.776244	-0.191599	0.572848	-0.00981041	0.0884581	0.16645	0.156506	0.10703	0.102857	1.64472	0.716326	-0.0730906	0.153923	-1.04403	0.272374
ZZZ3	Q8IYH5	ZZZ3	ZZ-type zinc finger-containing protein 3	31	110	CHD6	-10.6918	55.7774	-0.0384645	0.148496	1.26104	0.222146	0.0112344	0.122718	0.652496	0.376722	0.667526	0.0967368	-0.0152957	0.808497	0.0397122	0.0922395	1.20657	0.736606	0.125531	0.709071	-0.0253618	0.089873	0.174158	0.153594	0.119594	0.111345	1.75086	0.745551	-0.0648407	0.125965	-1.05038	0.330367
DNTTIP1	Q9H147;H7C1M5;H7C1J2	DNTTIP1	Deoxynucleotidyltransferase terminal-interacting protein 1	16	110	DNTTIP1	368.585	129.041	-0.0840478	0.110312	0.632564	0.131352	-0.0682839	0.278748	-0.59709	0.351524	0.225582	0.174591	-0.16187	0.152692	0.150326	0.157242	0.102143	0.335119	-0.00709592	0.146183	-0.15913	0.165494	0.693845	0.273939	0.0365657	0.304045	0.337618	0.0889246	-0.141445	0.203332	-0.162938	0.114693
ELMSAN1	Q6PJG2;A0A0A0MSU2	ELMSAN1	ELM2 and SANT domain-containing protein 1	16	110	DNTTIP1	387.944	107.795	-0.117246	0.0964998	0.66128	0.115633	-0.0907489	0.282229	-0.628582	0.360134	0.254143	0.16662	-0.224648	0.163148	0.148709	0.157859	0.119946	0.375105	-0.0110284	0.123226	-0.165544	0.155178	0.659404	0.263212	0.0394806	0.304855	0.343407	0.0857967	-0.137323	0.19188	-0.16018	0.107476
MSL1	Q68DK7;J3KSZ8;J3QQY0	MSL1	Male-specific lethal 1 homolog	8	110	DNTTIP1	384.203	140.949	-0.373204	0.208316	0.456704	0.128452	-0.0583136	0.178707	-0.510252	0.317963	0.189293	0.159073	-0.171095	0.126707	0.106897	0.117373	0.00824415	0.182044	-0.0986328	0.149865	-0.139274	0.115235	0.61627	0.243375	0.0623743	0.252349	0.132235	0.0848866	-0.122616	0.0837202	-0.00579327	0.0809902
MSL2	Q9HCI7	MSL2	E3 ubiquitin-protein ligase MSL2	8	110	DNTTIP1	405.891	121.053	-0.333254	0.289396	0.466336	0.14976	-0.0803259	0.21704	-0.567648	0.363453	0.176071	0.180896	-0.240768	0.24174	0.108449	0.155787	0.0387106	0.245294	-0.0574452	0.130719	-0.167522	0.136899	0.572346	0.275506	0.0133101	0.272193	0.168933	0.131187	-0.13285	0.162556	-0.0346709	0.0984952
MSL3	Q8N5Y2	MSL3	Male-specific lethal 3 homolog	11	110	DNTTIP1	405.387	141.169	-0.432259	0.302573	0.502672	0.18573	0.0113549	0.243836	-0.656694	0.35473	0.249704	0.184256	-0.217489	0.256164	0.125594	0.138798	-0.0227398	0.42758	-0.00538414	0.154035	-0.192785	0.13394	0.745001	0.270429	0.0253248	0.284145	0.0930527	0.105277	-0.144373	0.134687	0.0606594	0.0903764
ATXN7	O15265	ATXN7	Ataxin-7	10	64	EPC2	-195.235	24.0838	-0.27225	0.306372	0.913434	0.24205	0.0627311	0.217416	0.11398	0.509766	0.354343	0.21441			0.12007	0.149848					-0.0566498	0.148218	0.45482	0.511692	0.033159	0.248598	-0.148582	0.389575	-0.214164	0.227825
ATXN7L2	Q5T6C5;A0A087X1E6	ATXN7L2	Ataxin-7-like protein 2	16	64	EPC2	-191.555	2.70892	-0.198248	0.396513	1.02906	0.340797	0.0329024	0.21927	0.205962	0.361739	0.488865	0.162043			0.140412	0.165054					-0.119621	0.171145	0.567541	0.428488	-0.143759	0.27477	0.164704	0.461098	0.0281395	0.502067
ATXN7L3	Q14CW9;K7EKG9;K7ENU1	ATXN7L3	Ataxin-7-like protein 3	14	66	EPC2	-170.679	-3.03399	-0.328768	0.649901	0.745239	0.34042	0.048529	0.165402	0.12438	0.33415	0.431102	0.208755			0.0985835	0.224186					-0.0179963	0.181692	0.480687	0.329724	0.172606	0.181094	0.366473	0.359455	-0.119406	0.229552
BRD8 (1)	B5MCW3;Q9H0E9	BRD8	Bromodomain-containing protein 8	28	86	EPC2	-112.96	-67.4184	0.0873707	0.166973	1.59865	0.408043	-0.012036	0.232154	-0.0577921	0.39852	1.25474	0.2408			0.45775	0.414441					0.250186	0.318544	1.76319	0.68894	0.918714	0.416681	0.419876	0.223134	-0.016604	0.28101
BRD8 (2)	H7C179;H7C127;H7C128	BRD8		19	64	EPC2	-127.715	-23.7435	0.0806233	0.288515	1.55687	0.375436	0.239988	0.287377	0.181619	0.64929	1.45287	0.401333			0.14652	0.173082					0.0528376	0.17822	1.37209	0.524552	0.730028	0.313541	0.307326	0.410627	-0.413097	0.260016
BRPF1	P55201	BRPF1	Peregrin	37	110	EPC2	-14.601	-14.6311	-0.308971	0.302709	0.659849	0.254962	0.579426	0.183239	1.40371	0.190816	0.673636	0.179225	0.0473345	0.242284	-0.101179	0.364472	-0.0478602	0.16608	-0.275897	0.261045	-0.257185	0.248041	0.690436	0.336186	0.57799	0.224789	0.105385	0.154631	-0.0153663	0.352677	-0.635276	0.220202
BRPF3	Q9ULD4;E9PI60	BRPF3	Bromodomain and PHD finger-containing protein 3	34	104	EPC2	-48.0744	-34.5999	0.00684538	0.212008	0.0816465	0.2368	1.91072	0.257057	1.61562	0.402533	-0.056197	0.223399					-0.32451	0.505499			-0.102998	0.268847	0.833966	0.454893	0.291184	0.226763	0.250846	0.145988
C10orf12	Q8N655	C10orf12	Uncharacterized protein C10orf12	32	110	EPC2	6.69268	-14.2379	-0.0935686	0.178759	0.218514	0.233546	-0.98476	0.184821	-1.96173	0.260332	0.261354	0.169927	-0.0195035	0.098557	0.00788028	0.13058	-0.689099	0.401949	-0.393178	0.171638	-0.357658	0.112093	0.0170821	0.170839	-0.110992	0.171629	-0.141615	0.139322	0.0357754	0.0778507	-0.400771	0.0811852
CHD1	O14646	CHD1	Chromodomain-helicase-DNA-binding protein 1	33	110	EPC2	-8.7727	5.42912	-0.271616	1.4017	0.774116	0.763662	0.0509729	0.350421	2.67747	0.6289	1.00115	0.428808	0.907665	0.501414	-0.32501	0.475058	0.542516	0.226629	0.958766	0.491085	0.49001	0.371437	0.261167	0.946678	0.334423	0.504721	0.0404695	0.494869	0.688108	0.477444	-0.0753973	0.322579
EP400 (1)	Q96L91	EP400	E1A-binding protein p400	29	98	EPC2	-84.5673	-40.5489	0.415805	0.98622	1.62054	0.37701	-0.0847571	0.222217	0.0208655	0.338381	1.11772	0.403369			0.18653	0.153202	0.117186	0.259682			0.0722916	0.162848	1.53585	0.658589	0.652577	0.341188	0.482835	0.699519	-0.150508	0.230347	-0.0148398	0.245911
EPC1	Q9H2F5	EPC1	Enhancer of polycomb homolog 1	28	82	EPC2	-92.5868	-59.9666	-0.224208	0.690865	1.51182	0.426498	-0.0496106	0.237125	0.37259	0.338791	1.13026	0.276346			0.150636	0.168252					0.0653878	0.174336	1.34112	0.639629	0.691001	0.347654	0.399581	0.355859	-0.125807	0.236909
EPC2	Q52LR7	EPC2	Enhancer of polycomb homolog 2	28	90	EPC2	-124.606	-45.3562	0.53829	0.904964	1.26707	0.551035	-0.00673911	0.238377	0.250631	0.299983	1.03207	0.21908			0.212255	0.124007					0.026088	0.131831	1.22096	0.575394	0.596111	0.29974	0.210277	0.433159	-0.173538	0.194131
HMG20A	Q9NP66;H0YKL0	HMG20A	High mobility group protein 20A	26	110	EPC2	-37.5986	4.26565	0.292124	0.389037	-0.102852	0.236111	-0.319453	0.0800204	-1.28872	0.326443	-0.0237514	0.189759	0.0763436	0.0777545	0.0579438	0.0638406	0.00358042	0.144808	-0.00880528	0.0769747	0.0513967	0.084649	-0.735741	0.1975	-0.793236	0.216838	-0.15534	0.225103	-0.0261285	0.0601848	-0.114491	0.0472571
ING3	E7ET07;Q9NXR8	ING3	Inhibitor of growth protein 3	28	78	EPC2	-68.5666	-28.2539	-0.0211063	0.43342	1.52784	0.41141	0.0155578	0.179595	0.32777	0.315296	1.16076	0.273896			0.250476	0.199997					0.0747018	0.184537	1.22184	0.580186	0.553164	0.315683	0.347897	0.289982	-0.12745	0.329708
ING4	Q9UNL4	ING4	Inhibitor of growth protein 4	33	108	EPC2	11.2073	6.73671	-0.215894	0.223028	0.784808	0.134973	-0.327883	0.203528	0.564612	0.278059	0.530476	0.163177	-0.11472	0.299111	0.0729478	0.265377	-0.192741	0.175264	-0.585503	0.316303	-0.68357	0.210814	0.279129	0.172776	0.278848	0.161315	0.198368	0.153002	0.0831197	0.170923	-1.04186	0.14
ING5	Q8WYH8;E9PEN0	ING5	Inhibitor of growth protein 5	40	110	EPC2	-24.4553	-32.5416	-0.122488	0.158558	0.666296	0.143089	0.426785	0.143091	1.06575	0.162624	0.520828	0.108539	-0.00692572	0.224862	0.00119066	0.15161	-0.138405	0.220509	-0.519808	0.228579	-0.241041	0.162252	0.831235	0.187743	0.387236	0.145213	0.0418486	0.0985261	0.0546307	0.138506	-0.691604	0.0846748
JAZF1	Q86VZ6;H0Y403;F8WCD3;F8WD35	JAZF1	Juxtaposed with another zinc finger protein 1	21	72	EPC2	-108.089	-20.9729	0.0989672	0.381726	1.6927	0.439799	-0.0946829	0.208407	-0.0875092	0.481991	1.30481	0.341781			0.246292	0.114667					-0.0297857	0.186935	1.20753	0.621844	0.805821	0.350546	0.483075	0.431407	-0.141014	0.220788
KAT14 (2)	A0A075B6H4	KAT14		13	66	EPC2	-143.824	-55.6611	0.630396	1.06591	0.653096	0.374071	-0.00117409	0.287664	0.303535	0.373916	0.565389	0.255903			-0.0161941	0.235362					0.250035	0.212516	0.0235843	0.428122	0.180103	0.269503	-0.245001	0.457051	-0.0561749	0.238162
KAT5	Q92993;E9PRL6;E9PRM3	KAT5	Histone acetyltransferase KAT5	25	78	EPC2	-96.3586	-82.1542	-0.0980333	0.314638	1.47845	0.401631	0.250794	0.361265	0.379961	0.575885	1.09173	0.233718			0.197424	0.117401					-0.0584059	0.204514	1.28744	0.637027	0.374308	0.295867	-0.314987	0.375423	-0.319428	0.15198
KAT7 (1)	O95251	KAT7	Histone acetyltransferase KAT7	28	110	EPC2	-36.5123	-15.5346	-0.155516	0.206699	0.445106	0.110515	0.129162	0.120017	0.503472	0.146017	0.307247	0.113907	-0.0289513	0.121856	-0.0414132	0.103608	-0.276625	0.1945	-0.473382	0.176442	-0.42843	0.0988989	0.594787	0.169561	0.233286	0.132078	0.0971158	0.103016	0.0656192	0.116226	-0.273614	0.0752983
LCOR	Q96JN0	LCOR	Ligand-dependent corepressor	19	110	EPC2	27.4276	-11.2309	0.281112	0.666182	0.202441	0.365128	-0.481779	0.211611	-0.963952	0.465329	0.219278	0.286757	-0.025776	0.236234	0.0955452	0.123945	-0.860434	0.618147	-0.245933	0.325763	-0.18072	0.142464	-0.143548	0.296245	-0.125184	0.294938	-0.0924758	0.379024	0.0900962	0.158557	-0.50679	0.14412
MBTD1	Q05BQ5	MBTD1	MBT domain-containing protein 1	25	74	EPC2	-104.297	-43.0324	0.158083	0.300167	1.31268	0.424706	-0.0402676	0.1992	0.387389	0.319354	1.04939	0.390189			0.122882	0.0932901					0.130469	0.110986	1.35141	0.577149	0.76646	0.323175	0.414036	0.376495	-0.171426	0.279368
MEAF6	Q9HAF1	MEAF6	Chromatin modification-related protein MEAF6	41	110	EPC2	-48.7423	-55.1713	-0.105187	0.171555	1.0061	0.162227	0.150335	0.117598	0.649751	0.14626	0.729992	0.0888891	-0.0239301	0.154494	0.0178519	0.105453	-0.132006	0.189826	-0.329271	0.611883	-0.205176	0.100269	0.929429	0.239612	0.506516	0.0963902	0.189575	0.102694	0.0422184	0.102297	-0.829378	0.166174
MORF4L2	Q15014;Q5JXX1;Q5JXX2;A0A0U1RVL1	MORF4L2	Mortality factor 4-like protein 2	29	94	EPC2	-76.5776	-75.804	-0.180879	0.359773	1.26223	0.444124	-0.0472169	0.272429	-0.116611	0.526737	0.833174	0.31423	0.0566404	1.60116	0.245546	0.593284					-0.0184503	0.415065	1.26201	0.443561	0.70222	0.3264	0.432175	0.442139	-0.0288527	0.491972	-0.500137	0.432493
MRGBP	Q9NV56	MRGBP	MRG/MORF4L-binding protein	28	78	EPC2	-69.4675	-54.3112	0.226702	0.668656	1.519	0.509308	-0.00859838	0.288602	0.118413	0.323244	1.24921	0.209657			0.244596	0.137039					0.0711012	0.145982	1.81668	0.653629	0.799425	0.370828	0.672939	0.368202	-0.160614	0.200202
PHF14	A0A0U1RRH6;O94880	PHF14	PHD finger protein 14	29	110	EPC2	-58.2457	-10.9388	-0.12074	1.02254	-0.892553	0.612791	-0.392933	0.118465	-1.60613	0.444267	-0.165915	0.160732	0.110626	0.0515046	0.00785026	0.105694	0.0595128	0.0750938	-0.00301625	0.122381	0.161652	0.106329	-1.33497	0.304407	-1.08334	0.183679	0.113981	0.39365	0.130856	0.121713	-0.0976927	0.0583042
RAI1	Q7Z5J4;A8MXE8	RAI1	Retinoic acid-induced protein 1	3	110	EPC2	-23.1219	19.7183	0.204874	0.326077	-0.025108	0.157175	-0.0459262	0.100961	-0.258351	0.137354	0.0134727	0.0883842	-0.0203354	0.166326	0.0535423	0.127848	0.0437808	0.191168	-0.0253326	0.167259	0.00839666	0.0986935	-0.16299	0.194574	-0.178922	0.117803	0.0133775	0.125513	0.0298799	0.125403	0.0425489	0.0796214
SUPT3H	O75486	SUPT3H	Transcription initiation protein SPT3 homolog	13	66	EPC2	-175.617	21.2132	-0.00255616	0.345033	0.912726	0.274762	0.0557963	0.237552	0.189165	0.304897	0.615973	0.252406			0.0336848	0.199512					-0.111125	0.220305	0.528709	0.328566	0.0515317	0.187401	0.446203	0.316457	-0.0878892	0.217861
SUPT7L	O94864	SUPT7L	STAGA complex 65 subunit gamma	12	64	EPC2	-156.009	12.7291	-0.491236	0.810092	0.949981	0.332095	-0.00176935	0.113966	0.388656	0.273149	0.560279	0.14344			0.164076	0.156479					-0.0124564	0.11854	0.443502	0.252679	-0.044224	0.175853	0.0305822	0.336883	-0.0995282	0.222833
TADA2B	Q86TJ2	TADA2B	Transcriptional adapter 2-beta	15	68	EPC2	-159.534	34.9609	-0.175278	0.287475	0.918663	0.280142	0.00713549	0.136516	0.480033	0.259264	0.52917	0.183095			0.032648	0.0697332					-0.0464674	0.0955245	0.445905	0.207623	0.0175139	0.140913	0.395745	0.268945	-0.0497381	0.121227
TAF6L	Q9Y6J9	TAF6L	TAF6-like RNA polymerase II p300/CBP-associated factor-associated factor 65 kDa subunit 6L	14	70	EPC2	-135.534	17.783	-0.1741	0.276992	0.912518	0.246159	0.0790855	0.136044	0.312195	0.246587	0.512502	0.136076			-0.0512735	0.0947415					0.0299049	0.110421	0.333588	0.207387	0.0346886	0.13066	0.154193	0.202412	-0.118009	0.129127
TCF20	Q9UGU0	TCF20	Transcription factor 20	25	110	EPC2	-56.711	9.2445	0.142725	0.566218	-0.319984	0.265033	-0.244996	0.0927456	-0.642379	0.174302	-0.0258709	0.158225	-0.00491349	0.13302	0.00958399	0.103772	0.0636103	0.110204	-0.0132649	0.12037	0.104782	0.0837224	-0.521486	0.13382	-0.417314	0.17638	0.0822554	0.266626	0.0623652	0.0923229	0.0401649	0.056386
TRRAP	F2Z2U4;Q9Y4A5;H0Y4W2	TRRAP	Transformation/transcription domain-associated protein	28	92	EPC2	-87.629	-20.3986	0.0423528	0.213759	1.23969	0.319798	-0.105523	0.177491	0.200594	0.268965	0.949414	0.160693			0.151337	0.109978					0.0480374	0.131133	1.15797	0.499876	0.467309	0.261674	0.869889	0.270809	-0.151037	0.168813
ANKRD11	Q6UB99	ANKRD11	Ankyrin repeat domain-containing protein 11	10	110	GPS2	787.706	-176.971	-0.0559745	0.165242	-0.057832	0.101983	0.0826362	0.0747156	0.290667	0.201817	-0.0910568	0.0678074	-0.040163	0.130218	0.0150771	0.0699388	0.0321122	0.119884	0.0326791	0.108018	-0.0199983	0.0707187	0.117805	0.112069	-0.176958	0.106339	0.263026	0.230652	-0.18557	0.0975643	0.10827	0.0569414
GPS2	I3L4X7;Q13227;I3L3Y9	GPS2	G protein pathway suppressor 2	8	110	GPS2	775.516	-158.02	0.0474431	0.15871	0.0979726	0.11846	-0.00367003	0.14197	0.138364	0.14766	0.0555359	0.0707651	-0.0555054	0.130056	0.0616262	0.114571	0.128167	0.406429	0.0076902	0.1847	0.0312317	0.0907982	0.114474	0.127009	-0.076823	0.104944	0.217965	0.194926	-0.15434	0.134633	0.0732261	0.0852185
HDAC3	O15379	HDAC3	Histone deacetylase 3	9	110	GPS2	797.147	-158.218	0.0525026	0.15754	0.0520876	0.126867	0.0177463	0.11293	0.0776218	0.165614	0.092339	0.0880392	0.261215	0.334233	0.0281389	0.0982334	0.129373	0.226992	-0.030159	0.219749	0.0422892	0.0915235	0.169731	0.129607	-0.0675196	0.112276	0.258744	0.200139	-0.142375	0.239097	0.152919	0.157188
NCOR1	O75376;A0A088AWL3	NCOR1	Nuclear receptor corepressor 1	8	110	GPS2	808.443	-175.286	0.110745	0.110774	0.0755805	0.0768164	0.0325986	0.0587621	0.0586428	0.142303	0.0998915	0.0454803	0.0835298	0.136877	0.0573285	0.0704167	-0.0222501	0.0951638	0.0785939	0.15294	0.0130051	0.0527708	0.125321	0.0997074	-0.0897162	0.0673358	0.288263	0.176344	-0.158862	0.0916718	0.0559441	0.0583964
NCOR2	C9JE98;C9J0Q5;C9JFD3;Q9Y618;C9J7T7;C9JQE8	NCOR2	Nuclear receptor corepressor 2	9	110	GPS2	791.472	-138.202	-0.0236935	0.141789	0.0424292	0.0883358	0.0183836	0.0971152	0.0373044	0.103707	0.0484381	0.05504	-0.0236639	0.480255	0.022028	0.123378	0.0740047	0.297304	0.37081	1.09326	0.0648708	0.0868556	0.0722722	0.0889348	-0.0454994	0.0817365	0.192392	0.214098	-0.228511	0.170953	0.0603462	0.230692
TBL1X	O60907	TBL1X	F-box-like/WD repeat-containing protein TBL1X	5	102	GPS2	824.202	-159.729	0.0865274	0.415598	0.0652985	0.290325	0.0739974	0.235726	0.232159	0.245827	0.163184	0.190419	-0.0962434	0.785022	0.138197	0.120583	0.0446434	0.204217	0.017347	0.241657	-0.0281439	0.12491	0.0499415	0.15636	-0.268734	0.252909	0.212887	0.241955	-0.162393	0.0955469	0.139033	0.152671
TBL1XR1	Q9BZK7;A0A0D9SF63	TBL1XR1	F-box-like/WD repeat-containing protein TBL1XR1	9	110	GPS2	811.808	-143.499	9.18623e-05	0.18308	0.129061	0.135948	0.0652853	0.123785	0.1722	0.179843	0.0776124	0.084177	0.0271662	0.251567	0.064074	0.124965	0.0671929	0.155561	-0.00118289	0.243682	0.0115694	0.108465	0.0723237	0.159871	-0.0705973	0.109212	0.21431	0.22122	-0.196822	0.126947	0.0502576	0.104646
ATXN1L	P0C7T5	ATXN1L	Ataxin-1-like	1	42	JUP	651.534	439.634					-0.0036181	0.32264	0.0980281	0.160379	-0.187605	0.401749			0.423892	0.225953					-0.267591	0.351168	-0.447859	0.332838			0.261873	0.283657	-0.580479	0.374108
BOD1	Q96IK1;H7C5I4	BOD1	Biorientation of chromosomes in cell division protein 1	6	38	JUP	629.545	397.077							1.95815	0.913935													-0.852519	0.753439	-0.129642	0.50702
JUP	P14923;C9JTX4;C9J826;C9JK18;C9JKY1	JUP	Junction plakoglobin	0	6	JUP	618.832	415.484
KPRP	Q5T749	KPRP	Keratinocyte proline-rich protein	0	14	JUP	598.037	418.171
LPGAT1	Q92604	LPGAT1	Acyl-CoA:lysophosphatidylglycerol acyltransferase 1	0	34	JUP	630.259	432.206					0.0497606	0.208986							-0.138529	0.237209					0.0620132	0.231328					0.0436562	0.141477	-0.163043	0.225647
FOXK1	P85037	FOXK1	Forkhead box protein K1	14	60	LIN37	-657.976	135.481	0.0675444	0.334535	0.654767	0.252667	-0.11317	0.367767	-0.00567783	0.625989	0.558188	0.237912			0.331761	0.121887					0.128777	0.186914	-0.123876	0.612729	-0.448339	0.423024	0.277078	0.294744	-0.437132	0.30202
FOXK2	Q01167;A0A087WXM0	FOXK2	Forkhead box protein K2	15	62	LIN37	-638.649	142.341	0.054207	0.315891	0.864713	0.301528	0.0154872	0.315459	0.00520232	0.574967	0.662669	0.269286			0.289631	0.153631					0.132501	0.284658	-0.0589857	0.72717	-0.593501	0.385718	0.418966	0.255178	-0.442542	0.371722
LIN37	Q96GY3;K7EMY4	LIN37	Protein lin-37 homolog	5	60	LIN37	-687.918	146.118	0.375513	0.258642	0.314843	0.259995	-0.233159	0.308655	-0.294413	0.41998	0.41198	0.243899			0.217306	0.151541					-0.00787307	0.207949	-0.096748	0.401988	0.0426512	0.381406	0.238857	0.260255	-0.116707	0.218058
LIN52	Q52LA3	LIN52	Protein lin-52 homolog	5	60	LIN37	-708.068	135.807	0.370379	0.275222	0.237103	0.264118	-0.292152	0.37662	-0.390713	0.425522	0.460657	0.249477			0.28583	0.168905					-8.92226e-05	0.240957	-0.0152887	0.400402	0.0875342	0.410634	0.175855	0.252036	-0.163564	0.275917
LIN54	Q6MZP7	LIN54	Protein lin-54 homolog	6	60	LIN37	-676.1	127.067	0.48095	0.276095	0.268316	0.265065	-0.289021	0.338595	-0.27983	0.41269	0.423395	0.240217			0.24346	0.12957					-0.0264298	0.20476	-0.0857694	0.414024	0.0224575	0.39693	0.315984	0.261606	-0.0911333	0.247254
LIN9	Q5TKA1;H0Y322;C9J5J4;H7C4T7	LIN9	Protein lin-9 homolog	6	60	LIN37	-708.647	114.245	0.422428	0.251004	0.285327	0.253169	-0.237415	0.326588	-0.188222	0.43274	0.462515	0.240927			0.249615	0.120281					0.0162079	0.191576	-0.0855024	0.428484	-0.0854075	0.373787	0.277212	0.275725	-0.178659	0.203872
MNT	Q99583	MNT	Max-binding protein MNT	16	110	LIN37	-656.293	155.099	-0.255064	0.521348	0.393461	0.224673	-0.030751	0.381385	0.058027	0.491144	0.423372	0.196437	0.0830193	0.199426	0.236385	0.141872	-0.0570892	0.216814	0.473823	0.502318	0.165582	0.226322	-0.118382	0.511476	-0.190028	0.392578	0.322498	0.258457	-0.33911	0.354165	-0.256042	0.20206
MYBL2	P10244	MYBL2	Myb-related protein B	6	60	LIN37	-688.374	109.996	0.443682	0.294282	0.239995	0.255703	-0.210742	0.312636	-0.309071	0.431846	0.394224	0.236302			0.23352	0.1087					-0.0255402	0.203435	-0.0881374	0.439892	-0.0395855	0.383055	0.30902	0.284655	-0.137879	0.21967
SQOR	Q9Y6N5;H3BV36;H3BMS6;H3BNX3	SQOR	Sulfide:quinone oxidoreductase, mitochondrial	0	60	LIN37	-659.138	114.349	0.0389583	0.318241	0.272954	0.215866	-0.073694	0.125338	-0.351816	0.317694	0.19879	0.21241			0.0764082	0.162417					0.0210112	0.172651	0.133837	0.256175	0.0602937	0.230183	0.0712931	0.145877	-0.0209142	0.202814
YAP1	P46937;H0YCI3	YAP1	Yorkie homolog	14	60	LIN37	-623.083	124.06	0.127357	0.203364	1.21554	0.256079	-0.0213714	0.183201	-0.409758	0.226517	1.10352	0.179394			0.25896	0.160347					-0.0224449	0.193482	0.15462	0.337598	-0.11097	0.170626	0.0602802	0.210542	-0.171186	0.321524
ZNF367	Q7RTV3	ZNF367	Zinc finger protein 367	10	56	LIN37	-704.621	159.372	1.41372	0.529834	0.907745	0.666402	-0.253761	0.244083	-0.0391278	0.676607	1.09049	0.69913			0.363359	0.134643					-0.0824283	0.454942	-0.429835	0.718429	-0.599238	0.550025	0.19834	0.490358	-0.123773	0.595707
ZNF395	Q9H8N7	ZNF395	Zinc finger protein 395	2	60	LIN37	-675.345	161.845	0.36039	0.257711	0.109393	0.229173	-0.196336	0.206395	-0.203451	0.229174	0.20069	0.149959			0.0909706	0.125565					0.0546161	0.138742	-0.10392	0.284504	0.172297	0.208308	0.0833933	0.160442	-0.0643117	0.148611
DDX17 (1)	H3BLZ8	DDX17		0	110	MATR3	-21.2143	-341.996	0.0679825	0.181006	-0.107395	0.123936	0.0303419	0.113895	0.104518	0.145243	-0.0947846	0.0886831	0.0229961	0.193821	0.0320963	0.113864	-0.0222054	0.241469	-0.00578122	0.198684	0.0518289	0.0982143	0.0110254	0.123995	0.0179685	0.102171	-0.0627745	0.108603	-0.0666678	0.12177	0.050726	0.0681436
DDX3X (1)	O00571;A0A0D9SFB3;A0A0D9SG12;A0A0D9SF53	DDX3X	ATP-dependent RNA helicase DDX3X	0	110	MATR3	-42.0877	-343.954	0.0775406	0.100672	-0.123162	0.103171	0.0807078	0.0745496	0.107138	0.110941	-0.147814	0.0761213	0.0232496	0.10151	0.0599044	0.0625306	-0.0213534	0.123587	-0.0233441	0.126764	0.0560186	0.0542355	0.0324745	0.0720606	0.0411043	0.0738801	-0.056595	0.0778276	-0.0259603	0.0701037	0.0807407	0.0449119
DDX5	P17844;J3KTA4	DDX5	Probable ATP-dependent RNA helicase DDX5	0	110	MATR3	-37.24	-322.529	0.0822503	0.0966011	-0.0828408	0.076998	0.0459021	0.0682865	0.0863719	0.0917162	-0.0956871	0.0574221	0.0144635	0.0922935	0.0450569	0.0677741	-0.021466	0.0975943	0.00309275	0.0960576	0.0518792	0.0607046	0.0511792	0.0492838	0.0184849	0.0605295	-0.0690343	0.0831346	-0.0551716	0.0715982	0.0555418	0.0448835
EWSR1 (1)	B0QYK0;Q01844;A0A0D9SFL3;C9JGE3	EWSR1	RNA-binding protein EWS	0	110	MATR3	-45.3745	-381.793	0.0720833	0.197146	-0.0928996	0.147562	-0.0104438	0.157251	0.0798416	0.144131	-0.101111	0.112908	0.00354	0.193466	0.0187343	0.156427	0.0374966	0.27769	-0.0417602	0.201477	0.0306196	0.132515	-0.100734	0.155985	-0.0200244	0.117314	0.030562	0.113443	-0.0146988	0.158797	0.0892388	0.0974231
FUBP3	Q96I24	FUBP3	Far upstream element-binding protein 3	0	110	MATR3	-173.603	-321.03	-0.0259483	0.127032	-0.207713	0.129444	0.117979	0.111968	0.16116	0.0876787	-0.172842	0.0859924	-0.0028528	0.446419	0.0193788	0.0885574	-0.157933	0.225859	-0.129073	0.525191	0.0907866	0.101166	0.0482708	0.106549	0.0158108	0.111728	-0.0276331	0.100922	-0.158202	0.151104	0.0534409	0.157442
FUS	P35637;H3BPE7	FUS	RNA-binding protein FUS	0	110	MATR3	-28.9168	-362.854	0.102695	0.175438	-0.175207	0.125869	0.0366352	0.0998966	0.119984	0.149388	-0.14717	0.104084	-0.0344371	0.179583	0.0399982	0.127573	0.035485	0.146893	-0.0338053	0.158427	0.0420513	0.0951878	-0.0417428	0.0972675	-0.00250894	0.0946112	-0.0373065	0.123802	-0.00826154	0.122289	0.0907452	0.0728185
HNRNPF	P52597	HNRNPF	Heterogeneous nuclear ribonucleoprotein F;Heterogeneous nuclear ribonucleoprotein F, N-terminally processed	0	110	MATR3	-88.5963	-302.269	-0.00423574	0.094861	-0.0114885	0.093366	0.00472315	0.0960126	-0.01344	0.0893835	-0.0216555	0.0646863	0.0607254	0.107746	0.00327985	0.0653827	-0.0573314	0.150653	0.00708883	0.140251	0.0945907	0.0736747	0.150696	0.109802	0.0629443	0.0893438	-0.0633104	0.0492141	-0.119328	0.0974421	0.0304237	0.0580443
HNRNPH1	E9PCY7;G8JLB6;P31943;D6RBM0;D6RIU0;D6RFM3;D6RIT2;D6RAM1;D6R9T0;D6RDU3;D6RJ04;D6RIH9;E5RGV0	HNRNPH1	Heterogeneous nuclear ribonucleoprotein H;Heterogeneous nuclear ribonucleoprotein H, N-terminally processed	0	110	MATR3	-69.4046	-310.871	0.0466944	0.0665414	-0.123514	0.0898793	0.0543947	0.0962256	0.103622	0.12283	-0.0972494	0.0741123	0.0217785	0.130006	0.00921148	0.0449139	-0.0594525	0.12283	-0.00390044	0.139474	0.0585005	0.0627453	0.0946572	0.0888801	0.0453927	0.0849972	-0.126998	0.0602703	-0.0956565	0.0745832	0.0558973	0.0543024
HNRNPH2	P55795	HNRNPH2	Heterogeneous nuclear ribonucleoprotein H2;Heterogeneous nuclear ribonucleoprotein H2, N-terminally processed	0	110	MATR3	-48.2589	-304.567	-0.0018389	0.119455	-0.0980968	0.148066	0.0655205	0.116024	0.0818456	0.154308	-0.117469	0.100893	-0.0112521	0.146741	0.0159372	0.080499	-0.0114262	0.170693	-0.0459259	0.143639	0.0819202	0.0881376	0.106425	0.168257	0.0798905	0.140973	-0.114633	0.0846774	-0.106491	0.0980254	0.0653193	0.0686426
KHDRBS1	Q07666	KHDRBS1	KH domain-containing, RNA-binding, signal transduction-associated protein 1	0	110	MATR3	-58.4693	-328.632	0.0661211	0.0789228	-0.118643	0.0649799	0.0436078	0.0560802	0.0919901	0.0923605	-0.142656	0.0531872	0.0632571	0.174161	0.0262813	0.0626593	-0.0480985	0.102668	0.0352444	0.172667	0.046076	0.0496765	0.0050236	0.0659585	-0.022714	0.0548642	-0.075241	0.0591465	-0.0884216	0.0861513	0.10825	0.0662533
MATR3	A8MXP9;A0A0R4J2E8;P43243;D6REM6;D6R991	MATR3	Matrin-3	0	110	MATR3	-84.6524	-325.435	0.0418126	0.0619282	-0.0599161	0.0739655	0.0391628	0.0677115	0.00883056	0.0823114	-0.0618937	0.052551	0.0786743	0.139656	0.0584391	0.0570394	-0.0496281	0.102147	-0.00827286	0.151932	0.0677986	0.0485909	0.125728	0.0827954	0.0545906	0.0677629	-0.0409531	0.04245	-0.10119	0.0707455	0.11569	0.0562813
RBM10	A0A0A0MR66;P98175	RBM10	RNA-binding protein 10	0	110	MATR3	-32.1868	-419.588	0.0425507	0.0799882	-0.178728	0.0844511	0.0356077	0.0790774	0.138496	0.107256	-0.130013	0.0644415	0.0658385	0.0841693	0.0141091	0.0502942	-0.0200848	0.114815	0.0275623	0.0955921	0.0441165	0.0440394	-0.0100366	0.0682362	-0.0187767	0.0800753	-0.0533327	0.0474379	0.0159384	0.0607538	0.0186991	0.0381975
RBM14/RBM14-RBM4	Q96PK6	RBM14-RBM4;RBM14	RNA-binding protein 14	0	110	MATR3	-66.4972	-349.193	0.0691564	0.093381	-0.0974204	0.073766	0.0485635	0.0599153	0.0966503	0.0967515	-0.123093	0.05525	0.0508021	0.058334	0.0348465	0.0639468	-0.0192245	0.0727931	-0.00761397	0.0876978	0.0317275	0.0549656	0.0231041	0.0618167	0.0136815	0.062775	-0.0316091	0.0605687	-0.0319509	0.0537655	0.214142	0.0355075
RPS10/RPS10-NUDT3	P46783;F6U211;S4R435	RPS10;RPS10-NUDT3	40S ribosomal protein S10	0	110	MATR3	-147.911	-287.745	-0.116567	0.475559	-0.17395	0.299411	0.0759697	0.362974	0.124374	0.302709	-0.00688844	0.216245	0.118599	0.625449	0.0639843	0.330834	-0.262296	0.845246	-0.21436	0.78793	0.0417484	0.237529	-0.0583916	0.188594	0.0136129	0.175149	-0.0868093	0.3002	-0.196361	0.297726	0.0365901	0.29114
RPS20	P60866;E5RJX2	RPS20	40S ribosomal protein S20	0	110	MATR3	-168.363	-279.425	-0.231032	0.287902	-0.302802	0.339256	0.312089	0.375083	0.393263	0.402153	-0.238751	0.270378	0.1056	0.809674	0.163364	0.36021	-0.215761	0.807233	-0.169649	0.789814	-0.0832435	0.282791	-0.351565	0.392993	-0.118246	0.306472	-0.0290453	0.312341	-0.362335	0.41817	0.0546988	0.348033
RPS29	P62273;A0A087WTT6	RPS29	40S ribosomal protein S29	2	110	MATR3	-165.494	-300.576	-0.124488	0.275531	-0.329606	0.250884	0.30599	0.349422	0.386199	0.368821	-0.152777	0.240778	0.0185583	0.601663	-0.059744	0.292578	-0.184041	0.684053	-0.0586176	0.642181	0.0369144	0.234088	-0.0795881	0.280014	0.0154889	0.26917	-0.248278	0.225985	-0.303521	0.276964	0.181902	0.246032
SAFB	Q15424	SAFB	Scaffold attachment factor B1	2	110	MATR3	-106.74	-347.627	0.0814202	0.0914841	-0.225619	0.0938828	0.125081	0.0697573	0.191193	0.16568	-0.179442	0.0793712	0.00683803	0.105069	-0.00331331	0.0636933	-0.109766	0.100884	0.00104335	0.120254	-0.0207999	0.0713463	-0.0883148	0.0968625	-0.0512755	0.0933099	-0.226172	0.0867519	-0.101754	0.0640865	0.163497	0.0529551
SAFB2	Q14151	SAFB2	Scaffold attachment factor B2	2	110	MATR3	-125.326	-359.417	0.0774013	0.13249	-0.225823	0.0985095	0.0894027	0.0666676	0.170652	0.161259	-0.188821	0.0801962	0.0341067	0.0539536	-0.00391042	0.0589755	-0.0868596	0.0570284	0.00659315	0.0788985	0.0144999	0.0612836	-0.0363364	0.0975969	-0.0208078	0.0920221	-0.209211	0.100399	-0.0883234	0.0465053	0.131037	0.043686
SNRNP70	P08621	SNRNP70	U1 small nuclear ribonucleoprotein 70 kDa	0	110	MATR3	-38.0405	-400.847	0.0319081	0.116503	-0.203672	0.094678	0.0486703	0.0873342	0.187643	0.134404	-0.162476	0.0762869	0.0783689	0.158839	-0.0332314	0.0982414	0.00719416	0.114131	-0.0137585	0.163729	0.0601362	0.0718612	-0.00959175	0.107209	0.00448572	0.0991022	-0.0503178	0.0770574	0.0127036	0.114319	0.0887168	0.0676211
SNRPC	P09234;A0A0A0MRR7	SNRPC	U1 small nuclear ribonucleoprotein C	1	110	MATR3	-23.4265	-385.317	0.0461894	0.166424	-0.152964	0.109626	0.0444442	0.11308	0.160061	0.169143	-0.15015	0.108259	0.0420984	0.203667	-0.00485536	0.106479	0.0454276	0.209897	-0.0470849	0.206626	0.0697668	0.0859896	-0.00315437	0.100975	-0.018758	0.107756	-0.0776149	0.130286	-0.0103437	0.124356	0.0871436	0.0758174
SRRM1	A9Z1X7;Q8IYB3;E9PCT1;M0R088	SRRM1	Serine/arginine repetitive matrix protein 1	1	110	MATR3	-301.49	-375.21	-0.159653	0.200091	-0.381755	0.185159	0.0329944	0.19713	0.227562	0.241267	-0.169148	0.0999212	0.293261	0.457124	-0.0656819	0.117716	-0.0313169	0.237842	0.183526	0.585736	0.106581	0.113818	0.194083	0.232806	-0.0618658	0.183941	-0.274413	0.149391	-0.0749057	0.248744	0.131137	0.220437
SRSF11	Q5T760;Q05519;B4DWT1	SRSF11	Serine/arginine-rich splicing factor 11	1	110	MATR3	-286.869	-358.562	-0.293195	0.155616	-0.136731	0.273644	0.0790487	0.201109	0.159852	0.265099	-0.00292349	0.198188	0.381995	1.19619	-0.144814	0.112316	-0.0596882	0.393168	0.296671	1.07751	0.18625	0.137558	0.211632	0.286416	-0.030678	0.214841	-0.104577	0.168345	-0.27607	0.388104	0.254581	0.401712
TAF15	Q92804;A0A075B7D9	TAF15	TATA-binding protein-associated factor 2N	0	110	MATR3	-51.2984	-362.141	0.0856946	0.138359	-0.16221	0.1169	0.0482042	0.0742633	0.128264	0.125964	-0.179398	0.0868086	0.0261161	0.122323	0.0411983	0.0998464	0.00853882	0.104007	0.00383056	0.112947	0.0297358	0.0734319	-0.055106	0.0836771	-0.0185544	0.0795017	-0.0313061	0.0847308	-0.0240227	0.094992	0.0868102	0.0555879
U2AF1/U2AF1L5	P0DN76;Q01081	U2AF1L5;U2AF1	Splicing factor U2AF 35 kDa subunit	0	110	MATR3	-321.642	-371.473	-0.0792337	0.0904407	-0.191672	0.113703	0.0572644	0.137881	0.133008	0.163004	-0.0904559	0.114805	0.141592	0.399376	-0.0497971	0.0905725	-0.0086015	0.222005	0.0861104	0.385517	0.0844751	0.0933294	-0.0126251	0.114242	0.0120518	0.112129	-0.111737	0.0754826	-0.0396457	0.161941	0.130994	0.14349
U2AF2	P26368;K7ENG2	U2AF2	Splicing factor U2AF 65 kDa subunit	1	110	MATR3	-335.105	-353.715	-0.11239	0.0808647	-0.260407	0.122944	0.111218	0.122359	0.170009	0.154801	-0.178544	0.100389	0.0652319	0.26991	-0.0815697	0.0905433	-0.0574987	0.19372	0.0547648	0.378962	0.106394	0.0889131	0.00632632	0.140885	0.0223763	0.114361	-0.132784	0.0725665	-0.0216535	0.164303	0.125001	0.134622
YLPM1 (1)	P49750	YLPM1	YLP motif-containing protein 1	0	110	MATR3	-67.7927	-376.51	0.0629788	0.212997	-0.186963	0.15415	0.0673562	0.147043	0.132149	0.194091	-0.160258	0.112505	0.0519895	0.248494	0.0206734	0.13315	-0.0220739	0.317212	-0.0182917	0.254426	0.0360026	0.117898	-0.0323014	0.16743	0.00616464	0.134076	-0.0664964	0.100394	-0.0118265	0.136345	0.0647059	0.0763336
ZCCHC8	Q6NZY4	ZCCHC8	Zinc finger CCHC domain-containing protein 8	0	110	MATR3	-65.3801	-291.099	0.0401628	0.110294	-0.115961	0.0855466	0.00932692	0.0917418	0.112506	0.104588	-0.0773143	0.0726205	0.0695838	0.0835116	0.0456778	0.0443102	0.004277	0.158844	0.0135793	0.0740503	0.0286905	0.0568697	0.101755	0.092896	0.00289738	0.084939	-0.165922	0.0655804	0.0136792	0.0442956	0.0554704	0.0366281
ZNF326	Q5BKZ1;A0A0A0MRN4	ZNF326	DBIRD complex subunit ZNF326	0	110	MATR3	-105.675	-373.079	0.0498553	0.0982538	-0.118823	0.0760927	0.032341	0.0568253	0.105529	0.0999915	-0.129532	0.0597593	0.0389119	0.0562572	0.0199959	0.036968	-0.0126226	0.0755424	-0.00305604	0.0560805	0.0189861	0.0389129	-0.0359033	0.0716035	-0.00467349	0.0684718	-0.081669	0.0596039	-0.0200596	0.0438517	0.0254985	0.0259198
ZNF638	Q14966	ZNF638	Zinc finger protein 638	1	110	MATR3	-86.1663	-350.209	0.0789235	0.124621	-0.0825931	0.0686804	0.036052	0.0527124	0.0403896	0.0914432	-0.119307	0.0581362	0.0899209	0.0492545	0.0277003	0.0775346	-0.0073151	0.0584542	0.00367941	0.0752675	0.0254405	0.0461024	0.00500558	0.0597357	-0.0043603	0.0603349	-0.0879787	0.0759268	-0.0705221	0.0598185	0.112686	0.0368427
CREBBP	Q92793	CREBBP	CREB-binding protein	15	58	MED6	-560.707	144.23	-0.40127	1.2884	1.46734	0.572662	0.23857	0.360372	-0.231111	0.559068	0.838587	0.274061			0.403942	0.458551					-0.249198	0.305254	0.781762	0.642949	-0.121318	0.294745	-0.257326	0.699879	-0.186061	0.194686
ELF2 (1)	Q15723	ELF2	ETS-related transcription factor Elf-2	1	56	MED6	-441.308	91.2293			0.222421	0.264214	-0.0282877	0.119148	-0.0580942	0.289592	0.278977	0.241173			0.0914543	0.0993156					-0.0304016	0.1536	-0.571079	0.310329	-0.465837	0.214764	0.169805	0.185657	-0.00043255	0.172898
EP300	Q09472	EP300	Histone acetyltransferase p300	17	60	MED6	-576.752	131.792	0.129527	0.203609	1.70996	0.252715	-0.241486	0.216548	-0.395807	0.376808	0.981938	0.215486			0.109852	0.103426					-0.0277182	0.209561	1.11353	0.391462	0.115968	0.28386	-0.285554	0.362037	-0.136756	0.202584
HADHA	P40939	HADHA	Trifunctional enzyme subunit alpha, mitochondrial;Long-chain enoyl-CoA hydratase;Long chain 3-hydroxyacyl-CoA dehydrogenase	7	110	MED6	-500.643	41.4074	0.135641	0.155934	0.570618	0.22147	-0.110308	0.131508	-0.43327	0.266773	0.169782	0.147256	-0.00422141	0.259	0.0482757	0.120528	0.0583336	0.169679	-0.0314931	0.148207	-0.044111	0.132756	0.828178	0.315201	-0.108786	0.218552	-0.139492	0.199815	-0.121378	0.164072	-0.14858	0.10456
HADHB	P55084;B5MD38;F5GZQ3	HADHB	Trifunctional enzyme subunit beta, mitochondrial;3-ketoacyl-CoA thiolase	8	110	MED6	-519.988	45.7832	0.211007	0.157097	0.523844	0.248246	-0.152119	0.137754	-0.420367	0.25517	0.180463	0.141888	-0.0675861	0.120927	0.056077	0.104702	0.0502073	0.144667	0.0558783	0.159824	-0.0625412	0.139448	0.841384	0.32552	-0.0159302	0.233336	-0.16535	0.203406	0.00990042	0.206472	-0.102885	0.113402
INTS10	Q9NVR2	INTS10	Integrator complex subunit 10	12	60	MED6	-473.796	67.2467	0.254451	0.15131	0.690772	0.32412	-0.247989	0.292717	-0.613929	0.401734	0.250373	0.30881			0.212737	0.155097					-0.22409	0.266241	1.20225	0.380408	0.0467379	0.42759	0.0926451	0.30321	0.0672893	0.237545
INTS13	Q9NVM9;H0YH12	INTS13	Protein asunder homolog	13	62	MED6	-438.723	48.8119	0.31724	0.0671639	0.9138	0.315917	-0.249933	0.229637	-0.716834	0.594048	0.301316	0.255012			0.17284	0.0932728					-0.113909	0.19827	1.29591	0.388243	-0.141448	0.290746	0.0431211	0.452885	0.0739771	0.206445
INTS14	H3BRY6;B4DVT3;B4DJL6;Q96SY0	INTS14	von Willebrand factor A domain-containing protein 9	13	62	MED6	-475.958	25.2901	0.288016	0.0876377	0.856451	0.323348	-0.253694	0.235056	-0.56561	0.403692	0.315567	0.233583			0.186638	0.21917					-0.171711	0.210655	1.28058	0.44692	-0.104343	0.316347	-0.000213612	0.327627	-0.0690582	0.274958
INTS2	J3KMZ7;Q9H0H0	INTS2	Integrator complex subunit 2	9	56	MED6	-494.087	60.9124	0.324468	0.126584	0.916181	0.298856	-0.157767	0.157624	-0.283007	0.483754	0.261347	0.302201			0.130353	0.143066					-0.131293	0.249921	0.627586	0.459341	-0.432962	0.294348	0.158752	0.363924	-0.00532554	0.23384
INTS3	Q68E01	INTS3	Integrator complex subunit 3	1	72	MED6	-497.718	22.0031	-0.0597399	0.166813	0.387173	0.09999	-0.0648805	0.171059	-0.330333	0.193096	0.119464	0.0909863			0.0616701	0.209584					-0.0742038	0.103268	0.482893	0.137755	0.0489105	0.139943	-0.00289801	0.138289	-0.0400058	0.175298	0.0522247	0.146205
INTS4	Q96HW7	INTS4	Integrator complex subunit 4	14	64	MED6	-459.28	52.1716	0.217946	0.19852	0.65304	0.364142	-0.223885	0.22274	-0.575058	0.533471	0.235873	0.308211			0.128238	0.0867848					-0.200567	0.177299	1.18574	0.514035	0.0443153	0.384904	0.0630199	0.345239	0.03827	0.106581
INTS5	Q6P9B9	INTS5	Integrator complex subunit 5	14	76	MED6	-421.504	36.8472	0.234447	0.119371	0.698978	0.282914	-0.244861	0.234231	-0.610931	0.390851	0.273971	0.213184			0.143875	0.116968					-0.0873733	0.169308	1.03878	0.409398	-0.0749475	0.295096	-0.0898957	0.264354	0.00207627	0.155691
INTS7	Q9NVH2	INTS7	Integrator complex subunit 7	12	60	MED6	-479.053	46.6907	0.193491	0.263336	0.685102	0.287501	-0.184395	0.246954	-0.782714	0.415054	0.250985	0.221113			0.100003	0.102864					-0.126383	0.188412	0.951204	0.425053	-0.0124906	0.330643	-0.0321211	0.27642	-0.00706067	0.160637
INTS9	Q9NV88;G3XAN1	INTS9	Integrator complex subunit 9	12	60	MED6	-454.359	31.4699	0.262675	0.152785	0.824565	0.302278	-0.227119	0.211539	-0.698536	0.386122	0.259003	0.241153			0.259068	0.125454					-0.142227	0.186156	1.2017	0.440344	-0.0859571	0.310309	-0.00570056	0.275156	0.0332639	0.178219
MAU2	V9GYS3;Q9Y6X3	MAU2	MAU2 chromatid cohesion factor homolog	12	60	MED6	-585.934	90.4215	-0.328167	0.3318	0.666518	0.247009	0.149961	0.148056	-0.217036	0.393587	0.161313	0.147747			0.964196	0.324483					-0.0520765	0.148035	1.43513	0.295155	-0.0554738	0.299365	-0.540193	0.334318	-0.11235	0.165509
MED1	Q15648	MED1	Mediator of RNA polymerase II transcription subunit 1	10	60	MED6	-515.51	117.592	-0.107977	0.587523	0.527452	0.260761	-0.156595	0.147532	-0.0396733	0.256585	0.406996	0.177653			0.138796	0.129317					0.0944172	0.17966	0.962445	0.309015	0.0742837	0.204795	-0.314721	0.339943	0.0154483	0.292417
MED10	Q9BTT4	MED10	Mediator of RNA polymerase II transcription subunit 10	12	60	MED6	-565.452	84.3286	0.0818874	0.34577	0.595874	0.322357	0.00987753	0.112094	-0.171387	0.224507	0.358625	0.209806			0.177004	0.148678					-0.000495996	0.174324	0.926642	0.407457	0.0943107	0.178393	-0.302945	0.325447	-0.124111	0.24735
MED11	Q9P086;I3L3E8;I3L2Q0	MED11	Mediator of RNA polymerase II transcription subunit 11	11	60	MED6	-531.566	94.8966	-0.0896753	0.19654	0.623095	0.219043	-0.153886	0.161835	-0.355241	0.309039	0.485588	0.164718			0.251608	0.293265					0.118629	0.177826	1.16605	0.287485	0.148073	0.221139	-0.492849	0.304913	-0.323429	0.352475
MED13	J3QRB7;Q9UHV7	MED13	Mediator of RNA polymerase II transcription subunit 13	11	60	MED6	-542.437	136.12	-0.388838	1.02381	0.4154	0.529827	-0.203815	0.351864	-0.284089	0.341093	0.470084	0.341357			0.187516	0.172204					-0.0363894	0.165644	0.726462	0.540697	0.19369	0.444719	-0.0338283	0.522059	0.0510071	0.169518
MED15	G3V1P5;Q96RN5	MED15	Mediator of RNA polymerase II transcription subunit 15	10	60	MED6	-520.589	137.633	0.911759	1.64281	0.20742	0.889813	0.0644646	0.143321	0.0112267	0.353459	0.392109	0.132825			0.141668	0.124987					-0.0193025	0.160594	0.349312	1.0613	-0.0378214	0.223163	-0.321367	0.706452	-0.136319	0.23488
MED17	Q9NVC6;E9PM72	MED17	Mediator of RNA polymerase II transcription subunit 17	12	60	MED6	-552.489	100.806	0.0837107	0.144446	0.635197	0.203492	-0.0150624	0.0953164	-0.0688135	0.18167	0.41824	0.127532			0.14234	0.083728					-0.0282805	0.129884	0.941213	0.229045	0.0769925	0.142174	-0.21825	0.265127	-0.0971972	0.147936
MED19	J3KR33;A0JLT2	MED19	Mediator of RNA polymerase II transcription subunit 19	9	64	MED6	-559.91	62.8634	-0.0585757	0.384768	0.639249	0.24249	-0.264287	0.201464	-0.162098	0.256888	-0.0811938	0.580962			-0.0620341	0.164398					0.179648	0.208761	0.881817	0.278078	0.212789	0.217508	-0.959111	0.799073	0.086916	0.197361
MED20	B7ZBQ3;A0A087X1F4;Q9H944;B7ZBQ1;A6PVP4	MED20	Mediator of RNA polymerase II transcription subunit 20	5	48	MED6	-558.415	121.579							-0.196482	0.371968	0.587886	0.24405			0.200554	0.200227					0.168104	0.162258			0.191691	0.309344
MED21	Q13503;F5H872	MED21	Mediator of RNA polymerase II transcription subunit 21	11	60	MED6	-524.879	74.7912	-0.09245	0.278024	0.703905	0.220508	-0.10877	0.169327	-0.34518	0.377968	0.288503	0.181293			0.208377	0.170412					0.0970753	0.159576	1.33426	0.354111	0.218881	0.225725	-0.664311	0.314725	-0.191262	0.28538
MED22	E9PGW7;Q5T8T7;E7EN96;Q5T8T8;Q15528	MED22	Mediator of RNA polymerase II transcription subunit 22	10	102	MED6	-491.268	103.529	-0.134951	0.442718	0.408919	0.289402	0.00332033	0.249126	-0.2798	0.349033	0.461021	0.274797			0.221186	0.672516	-0.136164	0.368436	-0.0827117	0.339669	-0.0546828	0.446594	1.41763	0.518697	0.0256725	0.340125	-0.585228	0.259369			-0.0614996	0.321213
MED29	B4DUA7;Q9NX70	MED29	Mediator of RNA polymerase II transcription subunit 29	12	60	MED6	-546.353	79.7308	-0.0309159	0.1332	0.703595	0.28049	-0.0969954	0.272581	-0.238902	0.272839	0.476995	0.173233			0.205931	0.222434					-0.100463	0.247291	1.11029	0.311266	0.164818	0.235011	-0.358382	0.289964	0.0116942	0.221696
MED31	I3L2J1;Q9Y3C7	MED31	Mediator of RNA polymerase II transcription subunit 31	4	46	MED6	-510.478	97.5153	0.371262	0.391831	0.53981	0.391221									0.17775	0.113187									-0.00987758	0.293275
MED4	Q9NPJ6;Q5T911	MED4	Mediator of RNA polymerase II transcription subunit 4	10	60	MED6	-590.494	113.721	-0.0330043	0.253073	0.684713	0.282586	-0.0641502	0.15455	-0.164634	0.293403	0.419217	0.206415			0.0633288	0.133332					0.0326367	0.215293	0.950788	0.350349	-0.0654197	0.212058	-0.323554	0.328928	-0.187062	0.237182
MED6	G3V4A5;A0A087WYL7;O75586	MED6	Mediator of RNA polymerase II transcription subunit 6	13	60	MED6	-536.186	115.971	-0.0157573	0.160083	0.757793	0.209192	0.0171514	0.170119	-0.260962	0.271882	0.46687	0.142388			0.10134	0.216846					0.073268	0.196243	1.0848	0.2557	0.199586	0.220317	-0.437879	0.307592	-0.131469	0.255593
MED8	Q96G25	MED8	Mediator of RNA polymerase II transcription subunit 8	13	60	MED6	-504.716	78.5508	0.038624	0.235348	0.54928	0.228431	-0.00329093	0.227046	-0.186705	0.266633	0.386203	0.181989			0.143224	0.226042					0.0175719	0.22084	1.02089	0.279947	0.10664	0.244257	-0.545199	0.288594	-0.228253	0.194196
MED9	Q9NWA0	MED9	Mediator of RNA polymerase II transcription subunit 9	11	60	MED6	-571.414	106.865	0.0388657	0.261914	0.691754	0.238329	0.0541738	0.123245	-0.098907	0.201965	0.387456	0.12708			0.273722	0.128515					-0.0374486	0.117707	0.928028	0.278492	0.143921	0.182649	-0.321658	0.307411	-0.219377	0.14621
PPP2CA/PPP2CB	P67775;P62714;H0YC23	PPP2CA;PPP2CB	Serine/threonine-protein phosphatase 2A catalytic subunit alpha isoform;Serine/threonine-protein phosphatase 2A catalytic subunit beta isoform	12	56	MED6	-479.202	86.8096	0.343274	0.209851	0.576918	0.395718	-0.21462	0.31809	-0.911012	0.376288	0.177053	0.263092			0.273284	0.297488					-0.236864	0.320368	1.24331	0.483367	0.0514441	0.359353	-0.167515	0.278728	0.104169	0.292399
PPP2R1A	P30153;C9J9C1;B3KQV6	PPP2R1A	Serine/threonine-protein phosphatase 2A 65 kDa regulatory subunit A alpha isoform	8	60	MED6	-454.136	73.8377	0.232543	0.172545	0.769676	0.309618	-0.269761	0.262602	-0.468957	0.447094	0.31369	0.245364			0.304246	0.191749					-0.188257	0.206294	0.986925	0.41989	-0.119015	0.401157	-0.143312	0.316439	0.0332311	0.161797
RNF169	Q8NCN4	RNF169	E3 ubiquitin-protein ligase RNF169	2	60	MED6	-433.387	69.5556	0.0457788	0.130468	0.385076	0.138429	-0.149036	0.180481	-0.313935	0.234849	0.169598	0.12865			0.103794	0.0692924					-0.00371879	0.113557	0.430028	0.180459	-0.0375868	0.192052	0.0377588	0.120363	-0.0809082	0.104527
SETDB2	A0A087WYZ9;Q96T68;X6R383	SETDB2	Histone-lysine N-methyltransferase SETDB2	10	72	MED6	-462.539	10.8123	0.197592	0.218684	0.456053	0.34873	-0.18445	0.184623	-0.409029	0.361864	0.0825424	0.24864			0.640315	0.278779					-0.0969778	0.206074	0.65752	0.322465	-0.0388993	0.319347	0.132432	0.22702	0.0261207	0.195254
TRMT112	Q9UI30;F5GX77	TRMT112	Multifunctional methyltransferase subunit TRM112-like protein	6	60	MED6	-471.593	107.499	-0.429784	0.250874	-0.400714	0.267549	0.317013	0.296209	0.844142	0.305748	-0.118628	0.193431			-0.221669	0.334444					0.0344216	0.25105	-0.318746	0.382582	-0.0881224	0.284826	-0.169676	0.161124	0.0977942	0.310503
ZNF740	Q8NDX6	ZNF740	Zinc finger protein 740	9	68	MED6	-535.97	156.13	0.108878	0.207396	0.609365	0.27198	-0.117151	0.165783	-0.291005	0.274373	0.312895	0.197096			0.108871	0.163628					0.0130232	0.164511	1.0005	0.270689	-0.0700455	0.260659	-0.305268	0.241667	-0.217484	0.198496
BRIX1	Q8TDN6	BRIX1	Ribosome biogenesis protein BRX1 homolog	2	110	NOP2 (1)	372.643	-554.042	0.0350607	0.262859	-0.237889	0.202785	-0.0431427	0.210031	0.309767	0.318858	-0.107198	0.210014	-0.00759173	0.127254	-0.0228543	0.179385	0.189311	0.208217	0.0853768	0.199124	-0.00310824	0.164601	-0.162709	0.207476	-0.0271728	0.225046	-0.0156765	0.114984	-0.063708	0.150016	0.0221069	0.100431
C12orf43	F5H7W8;Q96C57;E7ENF1;G5EA44;F5H3K2;F5H8B7	C12orf43	Uncharacterized protein C12orf43	0	110	NOP2 (1)	445.857	-509.197	0.0533795	0.193303	-0.141294	0.161239	-0.0292573	0.127298	0.206212	0.152878	-0.146732	0.124798	0.131418	0.136264	-0.0206823	0.126997	0.0637706	0.13877	0.0944391	0.173174	0.131873	0.123267	-0.0587908	0.155762	-0.0369239	0.131788	0.000795939	0.115621	-0.0279492	0.126575	0.00217484	0.0821669
CEBPZ	Q03701;A0A087X1N2	CEBPZ	CCAAT/enhancer-binding protein zeta	0	110	NOP2 (1)	420.88	-476.218	0.0398416	0.0950018	-0.0182457	0.0825919	-0.0576495	0.0901505	0.0865384	0.0871611	-0.0804104	0.0670557	0.0871003	0.135972	0.00390516	0.0654553	0.132512	0.117657	0.0476926	0.159329	0.00109755	0.0740496	-0.0390549	0.0960952	-0.0638005	0.0703967	0.00113767	0.0650885	-0.0587365	0.0871009	0.00928519	0.0519972
COIL	P38432	COIL	Coilin	0	110	NOP2 (1)	452.59	-453.466	0.0527125	0.160313	-0.0966267	0.171154	0.117184	0.178636	0.108942	0.174071	-0.121971	0.166992	0.0763121	0.262782	-0.021921	0.0943354	0.0536754	0.311049	0.0717233	0.167267	0.0076754	0.129703	-0.0327108	0.17243	-0.150713	0.139475	-0.0301802	0.0832448	-0.0147519	0.136468	0.0144115	0.0924341
DDX18	Q9NVP1	DDX18	ATP-dependent RNA helicase DDX18	1	110	NOP2 (1)	431.396	-540.015	0.028262	0.143281	-0.237646	0.12688	-0.0554539	0.123425	0.247536	0.180853	-0.106982	0.140312	0.058928	0.104025	0.00343635	0.0955208	0.12279	0.132919	0.0330791	0.093561	-0.00925414	0.0940789	-0.160823	0.16503	-0.042717	0.164998	0.00036308	0.0806929	0.037243	0.145003	0.0390683	0.0681679
DDX21	Q9NR30	DDX21	Nucleolar RNA helicase 2	1	110	NOP2 (1)	285.171	-500.974	0.00798894	0.140909	-0.273844	0.117731	-0.0140753	0.150165	0.309039	0.22333	-0.179	0.144899	0.0743233	0.0581599	-0.0386243	0.0997326	0.0898316	0.143677	0.0549258	0.0659544	-0.000563584	0.100416	-0.28965	0.156858	-0.124706	0.171091	-0.0297914	0.0702976	-0.0182013	0.104568	-0.00611735	0.0538896
DDX24	Q9GZR7;G3V529;F5GYL3	DDX24	ATP-dependent RNA helicase DDX24	0	110	NOP2 (1)	355.671	-496.29	-0.0619439	0.158955	-0.082412	0.0758679	-0.0111934	0.128405	0.0678356	0.128771	-0.0631962	0.0846938	0.0265932	0.106404	0.00263108	0.0745437	0.0495973	0.111068	0.0801761	0.13501	0.0223339	0.0922855	0.117593	0.0877915	-0.0494308	0.0947733	-0.0824654	0.0723566	-0.0321158	0.0685905	0.00600738	0.0644352
DDX27	B7Z6D5;Q96GQ7	DDX27	Probable ATP-dependent RNA helicase DDX27	2	108	NOP2 (1)	338.609	-506.647	0.107039	0.253882	-0.292741	0.262182	0.253435	0.333159	0.138914	0.235315	-0.131326	0.215839	0.0297144	0.222257	-0.104671	0.145955	-0.0751953	0.467078	-0.0324223	0.257111	-0.0638379	0.243414	-0.000717246	0.246507	-0.27684	0.27807	-0.106472	0.139211	0.193178	1.03043	-0.0844536	0.438681
DDX50	Q9BQ39;A0A087WVC1	DDX50	ATP-dependent RNA helicase DDX50	2	110	NOP2 (1)	170.79	-490.507	-0.0285142	0.20826	-0.222983	0.154087	0.0133547	0.16155	0.277709	0.23753	-0.150922	0.161342	0.0380869	0.109146	-0.0743904	0.10345	0.00325826	0.126174	0.0385537	0.0958492	0.0369889	0.109478	-0.209871	0.221381	-0.124022	0.210408	-0.0682879	0.105963	0.053002	0.130782	-0.0141654	0.0669052
DHX9	Q08211	DHX9	ATP-dependent RNA helicase A	0	110	NOP2 (1)	302.567	-487.251	0.13465	0.142538	-0.116584	0.107131	-0.0546862	0.114244	0.123667	0.128587	-0.0848627	0.0858986	0.0261606	0.0417078	-0.0497393	0.0901687	0.0551762	0.0797221	0.056547	0.0828146	0.0282566	0.0882185	-0.142752	0.0835807	-0.0301302	0.109291	-0.0692297	0.0734981	-0.0254047	0.0838282	-0.0717695	0.0550628
DKC1	O60832	DKC1	H/ACA ribonucleoprotein complex subunit 4	0	110	NOP2 (1)	319.42	-475.585	0.0643651	0.125408	-0.14377	0.103188	-0.0402858	0.114942	0.187031	0.17118	-0.110702	0.101842	0.0908222	0.131877	0.0120257	0.0889739	0.12975	0.128091	0.0806878	0.146698	0.0231133	0.0917818	-0.0754242	0.126492	-0.0736359	0.123858	-0.0665799	0.0723321	-0.0246714	0.0890979	-0.00789495	0.0560159
EBNA1BP2	H7C2Q8;Q99848	EBNA1BP2	Probable rRNA-processing protein EBP2	1	110	NOP2 (1)	355.816	-564.407	0.0350113	0.162742	-0.236111	0.167322	0.0204906	0.167113	0.380352	0.231999	-0.145338	0.146696	0.0547334	0.0783125	-0.00636575	0.0992483	0.121148	0.110681	0.0600882	0.0938505	0.00998424	0.11257	-0.303156	0.16831	-0.073762	0.205138	0.0253439	0.0865604	0.00618761	0.10407	0.0193271	0.0595396
FBL	P22087;M0QXL5;M0R299;M0R2Q4;M0R0P1	FBL	rRNA 2-O-methyltransferase fibrillarin	0	110	NOP2 (1)	368.241	-455.907	0.0461645	0.098593	-0.105469	0.0732431	-0.00923893	0.100955	0.145041	0.118687	-0.0969603	0.0774481	0.0333017	0.0772813	-0.0125489	0.0886102	0.125662	0.118741	0.0741291	0.0966942	0.00235873	0.0793742	-0.0929165	0.0785189	-0.0481747	0.0909363	-0.00407831	0.0514911	-0.020879	0.0818636	-0.0182227	0.0584855
FTSJ3	Q8IY81	FTSJ3	pre-rRNA processing protein FTSJ3	0	110	NOP2 (1)	392.329	-530.987	0.0728353	0.152158	-0.212348	0.214615	0.0348478	0.235673	0.253321	0.201248	-0.109126	0.1779	0.134394	0.146748	0.000412458	0.0871957	0.110264	0.381821	0.104599	0.174883	-0.0286403	0.145853	-0.282484	0.184196	-0.147325	0.191515	0.0104052	0.0935278	-0.0262902	0.0836292	0.00260643	0.072997
GAR1	Q9NY12	GAR1	H/ACA ribonucleoprotein complex subunit 1	0	110	NOP2 (1)	397.574	-495.384	0.0307304	0.189203	-0.201956	0.124432	0.037815	0.156052	0.195577	0.194374	-0.19513	0.122442	0.0447705	0.159942	0.0189066	0.0986072	0.118242	0.161585	0.101079	0.151248	0.00594529	0.108997	-0.0351836	0.114146	-0.00939728	0.13767	-0.0408546	0.0921796	-0.0039491	0.104654	-0.00576206	0.0636985
GPATCH4	Q5T3I0;A0A0A0MRK1;E9PAV9;E9PPY4;F2Z3C6;F8W895	GPATCH4	G patch domain-containing protein 4	0	110	NOP2 (1)	411.982	-454.974	0.0644238	0.121367	-0.128557	0.0782386	-0.0278622	0.118194	0.144082	0.115634	-0.107607	0.0816117	0.149396	0.142982	-0.0535931	0.110815	0.0693299	0.122415	0.0169535	0.15417	0.0514306	0.0987014	-0.007097	0.0920643	-0.0164983	0.0924019	-0.00330226	0.0642671	-0.021754	0.11021	-0.021327	0.0723762
KNOP1	Q1ED39	KNOP1	Lysine-rich nucleolar protein 1	0	110	NOP2 (1)	417.722	-498.548	0.0327248	0.098157	-0.172583	0.0986991	-0.001349	0.0972547	0.149221	0.136612	-0.0942202	0.109234	0.0893743	0.0899277	-0.0251377	0.0767683	0.142978	0.107385	0.0719975	0.130547	0.022845	0.0854837	-0.0851485	0.114207	-0.071511	0.115299	-0.0154017	0.0736345	0.0273173	0.103634	-0.0138523	0.0609375
LYAR	Q9NX58	LYAR	Cell growth-regulating nucleolar protein	0	110	NOP2 (1)	400.247	-472.905	0.106783	0.0977995	-0.129543	0.095183	-0.0223787	0.113607	0.184634	0.170033	-0.144797	0.107354	0.0913772	0.0976305	-0.030979	0.112781	0.144742	0.0929563	0.0661517	0.111077	0.000647569	0.10071	-0.0159105	0.106661	-0.0493823	0.124047	-0.0591157	0.0753736	-0.00686273	0.138756	0.00462595	0.0673478
NAT10	Q9H0A0;A0A087WV29	NAT10	N-acetyltransferase 10	0	110	NOP2 (1)	435.859	-489.499	0.0545719	0.0966415	-0.155806	0.0928893	-0.0405264	0.125491	0.136313	0.143435	-0.119047	0.0986478	0.111368	0.122712	-0.0395962	0.093903	0.0855102	0.138668	0.0868601	0.110209	0.0237455	0.0903969	0.00557199	0.0982327	-0.0240878	0.106871	-0.0506318	0.0573811	0.0119199	0.112913	0.000986442	0.070395
NHP2	Q9NX24;D6RC52;D6RCB9;J3QSY4	NHP2	H/ACA ribonucleoprotein complex subunit 2	0	110	NOP2 (1)	359.275	-475.5	-0.00248702	0.0878692	-0.184297	0.0995251	0.0340339	0.113755	0.214003	0.179401	-0.160132	0.0948019	0.0916251	0.110496	-0.0206728	0.106386	0.0723458	0.140315	0.0780176	0.119917	0.0280087	0.0852538	-0.0659804	0.120166	-0.0722847	0.122308	-0.0584764	0.0730284	-0.000871407	0.11355	0.0145655	0.061718
NIP7	Q9Y221	NIP7	60S ribosome subunit biogenesis protein NIP7 homolog	0	110	NOP2 (1)	405.916	-515.715	0.035346	0.194424	-0.139111	0.110669	-0.0173374	0.130672	0.215852	0.163211	-0.138297	0.104905	0.0145606	0.167199	0.0102024	0.105571	0.124145	0.166218	0.0535061	0.126861	-0.0282003	0.0945301	-0.210413	0.119988	-0.0692844	0.131448	0.0282275	0.0807252	-0.0709488	0.129013	0.0171826	0.0729975
NOL10	Q9BSC4	NOL10	Nucleolar protein 10	0	110	NOP2 (1)	338.84	-482.852	0.0945834	0.193096	-0.215722	0.125538	0.0148145	0.120268	0.185011	0.169021	-0.184664	0.11942	0.0850401	0.108345	-0.0162981	0.0776474	0.0811289	0.144893	0.0763038	0.144244	0.0800335	0.0847668	-0.15453	0.180108	-0.0738792	0.139445	-0.0113846	0.0978253	-0.037317	0.100368	0.0216062	0.0756169
NOL8	Q76FK4;F5H101;F8WE42;F5GWN9	NOL8	Nucleolar protein 8	0	110	NOP2 (1)	366.155	-514.987	-0.00196787	0.0723827	-0.10449	0.0803766	0.00149698	0.094438	0.0685865	0.0772115	-0.104435	0.0631313	0.0604728	0.0465273	-0.0141769	0.0861629	0.100161	0.153627	0.0652376	0.0781455	-0.0199508	0.084452	-0.0407727	0.0473679	-0.0536359	0.0690653	-0.00399311	0.0454863	-0.0336281	0.0889758	0.031246	0.0543102
NOLC1 (1)	Q14978	NOLC1	Nucleolar and coiled-body phosphoprotein 1	1	110	NOP2 (1)	332.734	-434.311	0.0137376	0.190615	-0.105895	0.147238	-0.0644262	0.206338	0.334829	0.253745	-0.0230642	0.142319	0.268918	0.210975	-0.0684759	0.139366	0.10674	0.321214	0.176324	0.215486	0.0718163	0.123442	-0.141974	0.218364	-0.128289	0.168637	-0.0859144	0.0918085	-0.0327188	0.130428	-0.00147128	0.082008
NOLC1 (2)	S4R341	NOLC1		1	110	NOP2 (1)	350.769	-444.087	0.0228231	0.177462	-0.136904	0.134015	-0.0583582	0.183888	0.307672	0.224828	-0.0430078	0.135496	0.238319	0.23254	-0.055338	0.128237	0.0975358	0.346249	0.155004	0.221104	0.0409479	0.116948	-0.166145	0.198583	-0.0863192	0.16764	-0.0635759	0.088858	-0.037713	0.114711	-0.0060118	0.0785575
NOP10	Q9NPE3	NOP10	H/ACA ribonucleoprotein complex subunit 3	0	110	NOP2 (1)	389.846	-454.417	0.0559773	0.147611	-0.153377	0.114717	0.0229927	0.119798	0.178934	0.174393	-0.120933	0.111162	0.0652313	0.156506	-0.0265798	0.0938691	0.126349	0.161708	0.0600118	0.151013	0.0178109	0.0832061	-0.0560446	0.125865	-0.0523584	0.126304	-0.0447214	0.0671469	0.00305254	0.117534	-0.0105241	0.0671603
NOP2 (1)	P46087	NOP2	Probable 28S rRNA (cytosine(4447)-C(5))-methyltransferase	0	110	NOP2 (1)	376.406	-493.701	0.047973	0.145831	-0.152858	0.115596	-0.0185491	0.1335	0.164589	0.169171	-0.0925419	0.109325	0.0618523	0.138815	-0.000867302	0.0958247	0.140234	0.18344	0.07691	0.170317	-0.00497023	0.0979315	-0.169327	0.126609	-0.127279	0.126729	0.0197266	0.0797135	-0.0526887	0.113158	0.0128462	0.0665915
NOP2 (2)	F5H5X6	NOP2		0	110	NOP2 (1)	372.397	-533.785	0.000724573	0.138955	-0.211606	0.141954	-0.0350186	0.140263	0.278537	0.192993	-0.200571	0.125283	0.0936161	0.185059	0.00574553	0.162173	0.120565	0.241733	0.0931251	0.188766	0.0804663	0.127196	-0.139365	0.16106	-0.0756787	0.139814	-0.0120702	0.101048	-0.0986183	0.218728	0.016129	0.110795
NOP56	O00567	NOP56	Nucleolar protein 56	0	110	NOP2 (1)	380.127	-473.417	0.0753491	0.089725	-0.155268	0.0918035	-0.0443812	0.125531	0.177636	0.148905	-0.113704	0.103189	0.101784	0.0770496	-0.0196003	0.0967507	0.145933	0.118622	0.0745557	0.0929197	-0.00437578	0.0941986	-0.115866	0.100597	-0.0522499	0.118536	0.0124814	0.0596507	-0.00488749	0.100313	-0.00587266	0.0557168
NOP58	Q9Y2X3	NOP58	Nucleolar protein 58	0	110	NOP2 (1)	343.706	-462.763	0.0184335	0.0974855	-0.0363435	0.0711252	-0.0515747	0.100228	0.135936	0.107837	-0.0735384	0.0748595	0.0371963	0.0810242	-0.0292391	0.0858378	0.132011	0.0949272	0.0355553	0.096418	0.0258416	0.077122	-0.0334317	0.0843719	-0.0478692	0.0783884	-0.0444641	0.0648281	-0.0532558	0.0702651	-0.0272783	0.0562834
PDCD11	Q14690	PDCD11	Protein RRP5 homolog	0	110	NOP2 (1)	418.815	-576.712	0.0702029	0.119688	-0.24523	0.133207	-0.0405729	0.160384	0.172744	0.167458	-0.14006	0.108994	0.0601587	0.117573	0.000216725	0.0850518	0.0747071	0.189842	0.0186922	0.0903411	-0.0120225	0.087294	-0.0978743	0.137368	-0.0366054	0.152641	0.0133188	0.090013	-0.0236362	0.119119	0.0904274	0.0799088
RPL10	P27635;X1WI28;F8W7C6;A0A087WV22	RPL10	60S ribosomal protein L10	0	110	NOP2 (1)	287.9	-472.071	-0.0344793	0.235808	-0.103673	0.12382	-0.129228	0.148402	0.170431	0.141453	-0.0257182	0.10605	0.0862114	0.0787878	-0.0394638	0.119774	0.120109	0.114622	0.0828768	0.105712	0.0384541	0.1094	-0.139602	0.139062	-0.00595428	0.152822	0.00512249	0.0958513	0.0564707	0.154305	-0.0200052	0.0714603
RPL10A	P62906	RPL10A	60S ribosomal protein L10a	0	110	NOP2 (1)	347.752	-524.615	0.0709962	0.0997264	-0.0899456	0.0884992	-0.0419584	0.1129	0.141858	0.131321	-0.100624	0.0797512	0.0467297	0.0940893	-0.00856134	0.0981787	0.132238	0.118693	0.0930758	0.127552	0.00298514	0.0886937	-0.110067	0.0921033	-0.03502	0.101848	-0.00328	0.0582521	-0.0303981	0.0869289	-0.00515212	0.0644999
RPL11	P62913;Q5VVC8;Q5VVC9	RPL11	60S ribosomal protein L11	0	110	NOP2 (1)	320.351	-496.044	0.0591052	0.11137	-0.055846	0.0999068	-0.0558024	0.110887	0.144111	0.134666	-0.0892494	0.091542	0.0756897	0.141872	-0.0360329	0.113197	0.125693	0.134541	0.0973888	0.179895	0.00021617	0.0972095	-0.0872374	0.097349	-0.0200472	0.11347	-0.01131	0.0754433	-0.0138424	0.121388	0.0284775	0.0739334
RPL12	P30050	RPL12	60S ribosomal protein L12	0	110	NOP2 (1)	392.856	-552.371	0.102748	0.10203	-0.176129	0.109025	-0.0280875	0.150489	0.246857	0.184828	-0.119953	0.112832	0.0645152	0.0917362	-0.0449037	0.122154	0.126026	0.141317	0.0491124	0.106377	0.0370598	0.105957	-0.214815	0.119543	-0.0831159	0.153114	0.0641459	0.0724107	-0.0294332	0.155075	0.0370176	0.0922975
RPL13	P26373;J3QSB4	RPL13	60S ribosomal protein L13	0	110	NOP2 (1)	358.048	-585.351	0.00725162	0.0896519	-0.135882	0.0992105	-0.00667258	0.157008	0.217381	0.154026	-0.111506	0.102494	0.0311911	0.083113	0.0114452	0.125169	0.127619	0.108126	0.0668128	0.108271	-0.00634492	0.107466	-0.194933	0.12513	-0.0539286	0.148631	0.041784	0.0802765	0.0143944	0.136456	0.00641585	0.0669153
RPL13A	Q8J015;P40429;M0QYS1	RPL13A	60S ribosomal protein L13a	0	110	NOP2 (1)	317.779	-572.262	0.0546728	0.162842	-0.145132	0.141852	-0.0577632	0.128084	0.156697	0.200853	-0.0745663	0.129283	0.0866943	0.184278	-0.0195224	0.113827	0.13229	0.141242	0.154946	0.129217	0.0383657	0.0947278	-0.199466	0.154014	-0.0700586	0.149699	0.0118561	0.103403	0.0266535	0.130932	0.0224377	0.0729332
RPL14	P50914;E7EPB3	RPL14	60S ribosomal protein L14	0	110	NOP2 (1)	322.474	-518.62	0.0605941	0.157996	-0.100016	0.114964	-0.0410474	0.154424	0.141683	0.153598	-0.108263	0.109279	0.100201	0.125222	-0.048736	0.146443	0.0936184	0.176158	0.0367156	0.108902	-0.0280685	0.128276	-0.163995	0.0887144	-0.0682195	0.112127	0.00238316	0.0652756	-0.0142666	0.182181	-0.00157951	0.0841601
RPL18	Q07020;F8VUA6;J3QQ67;G3V203;H0YHA7	RPL18	60S ribosomal protein L18	0	110	NOP2 (1)	399.422	-592.82	0.113236	0.135248	-0.185929	0.103109	-0.0605395	0.145188	0.163304	0.147291	-0.0953048	0.0998108	0.0307514	0.122644	-0.0260896	0.118646	0.151105	0.119471	0.0659328	0.11527	0.061078	0.111681	-0.140594	0.131065	-0.00580993	0.131786	0.0570822	0.0834319	0.0465263	0.126706	0.0131029	0.0853142
RPL21	P46778;M0R181	RPL21	60S ribosomal protein L21	0	110	NOP2 (1)	331.111	-537.031	0.102981	0.11333	-0.0887569	0.108069	-0.0689192	0.136913	0.209853	0.161495	-0.117425	0.107305	0.0645556	0.0775351	-0.0498918	0.114405	0.139864	0.13239	0.0192716	0.122653	0.0444392	0.102149	-0.213375	0.127774	-0.0529247	0.144025	0.00691789	0.0669849	-0.0122391	0.119635	0.0138861	0.0733198
RPL27A	P46776;E9PJD9;E9PLL6;E9PLX7	RPL27A	60S ribosomal protein L27a	0	110	NOP2 (1)	272.644	-517.027	0.0438523	0.213636	-0.0865402	0.132984	-0.0697452	0.150995	0.206973	0.178856	-0.0700553	0.117232	0.0547716	0.0906358	-0.0460217	0.0999194	0.145329	0.132349	0.0524815	0.094118	0.0414679	0.0947383	-0.149824	0.160978	-0.0227958	0.142125	-0.0514927	0.0949784	0.00297256	0.112273	-0.0138682	0.0579588
RPL28	P46779;H0YKD8;H0YMF4	RPL28	60S ribosomal protein L28	0	110	NOP2 (1)	411.169	-537.59	0.0677978	0.16245	-0.125549	0.124228	-0.0183595	0.143376	0.188068	0.180591	-0.138973	0.118141	0.0777186	0.0893961	-0.0241364	0.0921087	0.0920136	0.135372	0.0667671	0.102999	0.0332567	0.0950704	-0.166962	0.128084	-0.10904	0.145579	0.0547291	0.0891535	-0.0595566	0.133725	0.0223566	0.0749287
RPL29	P47914	RPL29	60S ribosomal protein L29	0	110	NOP2 (1)	304.486	-509.482	0.080321	0.130299	-0.167522	0.127441	0.0137482	0.140689	0.269092	0.175402	-0.108424	0.106864	0.132057	0.123742	-0.0107083	0.0835365	0.125287	0.134681	0.0830338	0.133744	0.0612	0.0762997	-0.181093	0.116685	-0.0809418	0.142782	-0.00178881	0.0710892	-0.048282	0.111399	-0.0065922	0.0634201
RPL3	P39023;G5E9G0;B5MCW2;H7C422	RPL3	60S ribosomal protein L3	0	110	NOP2 (1)	327.363	-594.687	0.119958	0.199645	-0.15217	0.134605	-0.16027	0.1326	0.142991	0.162651	-0.115489	0.147752	0.058748	0.105095	-0.0190269	0.102752	0.16449	0.122274	0.00873541	0.0895118	0.0108012	0.126121	-0.0558273	0.143136	0.00643559	0.157379	-0.00360445	0.107214	-0.0308692	0.115166	0.0344266	0.0666319
RPL32	D3YTB1;F8W727;P62910	RPL32	60S ribosomal protein L32	0	110	NOP2 (1)	305.788	-531.198	0.084015	0.135134	-0.139866	0.132413	-0.0961444	0.147049	0.205624	0.177725	-0.0872113	0.114913	0.0445685	0.109447	-0.0246097	0.0959539	0.125936	0.173014	0.102691	0.111252	0.041413	0.0939863	-0.199587	0.12691	-0.0679593	0.154735	-0.00533854	0.0806226	-0.0160574	0.097749	0.0316157	0.0615731
RPL34	P49207	RPL34	60S ribosomal protein L34	0	110	NOP2 (1)	411.837	-557.507	-0.0206343	0.16711	-0.135843	0.137859	-0.0464432	0.170915	0.172494	0.163718	-0.108293	0.131667	0.114154	0.137736	0.00214335	0.115817	0.169844	0.166424	0.0849391	0.116965	-0.019591	0.106879	-0.209274	0.137454	-0.0688545	0.153241	0.00767696	0.0858762	0.0286476	0.117092	-0.000529063	0.0730163
RPL35A	P18077;C9K025	RPL35A	60S ribosomal protein L35a	1	110	NOP2 (1)	398.122	-572.634	0.0940995	0.152051	-0.191927	0.15982	-0.0581959	0.152897	0.221244	0.180608	-0.123435	0.12085	0.0968272	0.107624	-0.0473961	0.124982	0.182796	0.144419	0.0953235	0.103505	0.0326403	0.100775	-0.196705	0.163277	-0.0467492	0.171813	0.0746852	0.0940018	-1.30648e-05	0.145871	0.0280288	0.0762368
RPL36	Q9Y3U8;J3QSB5	RPL36	60S ribosomal protein L36	0	110	NOP2 (1)	375.854	-574.481	0.0205632	0.181901	-0.182506	0.121891	-0.0748787	0.16203	0.241224	0.191225	-0.108159	0.135985	0.0785988	0.100487	0.0363537	0.135768	0.153801	0.13109	0.0666351	0.141955	0.0558721	0.125865	-0.245298	0.14824	-0.0742676	0.151855	0.106185	0.0895731	0.0157999	0.133303	0.00184316	0.0849171
RPL4	P36578;H3BM89;H3BTP7;H3BU31	RPL4	60S ribosomal protein L4	0	110	NOP2 (1)	353.334	-544.888	0.056868	0.102061	-0.150863	0.0933906	-0.0536969	0.123148	0.228027	0.148298	-0.106621	0.0980646	0.0634673	0.0986257	-0.0189421	0.0834547	0.102769	0.0810466	0.0531903	0.0906765	0.0271509	0.080785	-0.186539	0.0964978	-0.0675056	0.126869	0.00868958	0.060672	-0.0240137	0.0924073	0.0125944	0.0567413
RPL5	P46777	RPL5	60S ribosomal protein L5	0	110	NOP2 (1)	338.897	-576.748	0.0915757	0.12662	-0.0189131	0.128631	-0.062503	0.104684	0.0362693	0.192684	0.00692668	0.120011	0.057295	0.188641	-0.0276548	0.104073	0.177551	0.111272	0.0617303	0.146632	-0.00204734	0.100649	0.0446457	0.160801	-0.00677385	0.140037	-0.0193471	0.116924	-0.0159142	0.11403	0.0696677	0.0721557
RPL6	Q02878	RPL6	60S ribosomal protein L6	0	110	NOP2 (1)	377.718	-594.314	0.110618	0.148696	-0.173942	0.101615	-0.0679872	0.162046	0.193834	0.169297	-0.111607	0.118461	0.066689	0.107993	-0.0390626	0.0898868	0.159728	0.125523	0.0512097	0.109069	0.0176652	0.0923711	-0.209845	0.117623	-0.0752933	0.151443	0.0304847	0.0791218	0.0573736	0.125748	0.0129312	0.0631612
RPL7	P18124;A8MUD9	RPL7	60S ribosomal protein L7	1	110	NOP2 (1)	293.963	-553.522	0.0740713	0.119905	-0.178038	0.133901	-0.0276206	0.156915	0.246837	0.155791	-0.116775	0.109436	0.115421	0.178533	-0.0436826	0.126011	0.144122	0.179501	-0.00423292	0.154654	0.0344112	0.119765	-0.156918	0.136843	-0.0115435	0.141346	-0.0565989	0.104983	0.0363802	0.127356	0.00875294	0.0817255
RPL7A	P62424;Q5T8U2	RPL7A	60S ribosomal protein L7a	0	110	NOP2 (1)	314.869	-550.869	0.000479584	0.17446	-0.125023	0.130928	-0.0674207	0.127878	0.198024	0.192575	-0.114581	0.114909	0.0997174	0.117911	-0.0181718	0.11425	0.133264	0.165321	0.103319	0.110444	-0.0530194	0.0998402	-0.177532	0.150781	-0.0702834	0.143371	0.00371171	0.10086	-0.0148377	0.133675	0.0455865	0.0736635
RPL8	P62917;E9PKZ0;E9PKU4;G3V1A1	RPL8	60S ribosomal protein L8	0	110	NOP2 (1)	336.471	-556.822	0.087451	0.127011	-0.160725	0.0880256	-0.0728302	0.107108	0.222309	0.139446	-0.108668	0.0994381	0.0725756	0.0933259	-0.0164453	0.0751611	0.168757	0.0875098	0.0723402	0.107619	0.003875	0.0753174	-0.21425	0.0998283	-0.0548897	0.11906	0.0425308	0.0756104	-0.0124099	0.100063	0.0190409	0.0557025
RPLP1	P05386	RPLP1	60S acidic ribosomal protein P1	0	110	NOP2 (1)	385.713	-512.171	0.202938	0.151905	-0.162926	0.108585	-0.011902	0.166995	0.225825	0.204898	-0.123285	0.129283	0.146873	0.128762	-0.00901044	0.100383	0.188046	0.178267	0.068429	0.143675	0.0104803	0.104572	-0.154771	0.12107	-0.0927585	0.157144	0.000612292	0.0811806	-0.0237816	0.135656	-0.0100814	0.0749812
RPLP2	P05387	RPLP2	60S acidic ribosomal protein P2	0	110	NOP2 (1)	351.308	-614.333	0.0615122	0.121144	-0.1526	0.140935	-0.0110025	0.169319	0.117918	0.18227	-0.140716	0.134411	-0.0415277	0.110116	-0.0190926	0.140736	0.0949035	0.128052	0.0676945	0.196302	-0.0700518	0.132885	-0.0764791	0.166284	-0.0236493	0.159418	0.0257762	0.0958515	-0.0327106	0.116962	0.0765105	0.0839012
RRP15	Q9Y3B9	RRP15	RRP15-like protein	0	110	NOP2 (1)	449.453	-529.986	0.0218578	0.158371	-0.20705	0.139261	-0.034256	0.17186	0.300282	0.243901	-0.13784	0.161851	0.0699678	0.110849	0.00314995	0.0938077	0.153548	0.147452	0.0733032	0.121967	0.0487521	0.110409	-0.138642	0.185811	-0.00419928	0.192756	-0.0184495	0.0849121	0.0587167	0.0908119	-0.0407188	0.0697911
RRP1B	Q14684	RRP1B	Ribosomal RNA processing protein 1 homolog B	0	110	NOP2 (1)	425.874	-517.823	-0.0129999	0.0714116	-0.107935	0.0817549	-0.0145166	0.113512	0.201957	0.137875	-0.115435	0.0939528	0.0705244	0.105352	-0.0228659	0.0787893	0.101671	0.0713136	0.0697271	0.104958	-0.0010848	0.0800021	-0.0758888	0.0945564	-0.0576869	0.108549	-0.00765819	0.06128	-0.0273601	0.0980689	0.0227665	0.0579892
RRP8	O43159;E9PPY3	RRP8	Ribosomal RNA-processing protein 8	1	110	NOP2 (1)	432.863	-560.594	-0.012305	0.160831	-0.17731	0.146864	-0.00770591	0.15061	0.267634	0.214214	-0.115856	0.14408	-0.0548165	0.128139	-0.0694258	0.09519	0.0456434	0.152279	0.036766	0.100176	-0.0374644	0.093149	-0.32132	0.200638	-0.17204	0.187894	0.0938827	0.10576	0.0294645	0.113705	0.0627132	0.0646941
RSL1D1	O76021;J3QSV6	RSL1D1	Ribosomal L1 domain-containing protein 1	0	110	NOP2 (1)	272.374	-485.225	-0.0321955	0.147298	-0.110454	0.116754	-0.0499327	0.169233	0.265816	0.214579	-0.0778128	0.144783	0.102189	0.110717	-0.0359146	0.105079	0.124141	0.148497	0.0847858	0.110263	-0.0568094	0.117951	-0.335776	0.231843	-0.167345	0.172418	-0.00927856	0.105769	-0.00870164	0.145	0.0190857	0.0655833
RSL24D1	Q9UHA3	RSL24D1	Probable ribosome biogenesis protein RLP24	0	110	NOP2 (1)	409.034	-433.828	-0.0724524	0.145528	-0.146769	0.11738	-0.0467106	0.116378	0.278326	0.190856	-0.110726	0.149165	0.0987788	0.154188	-0.00700839	0.082124	0.190171	0.192075	0.0229631	0.168501	-0.0086594	0.094055	-0.187931	0.171249	-0.0655618	0.14218	0.0187479	0.0978235	-0.0396955	0.141653	0.015833	0.0779925
SNU13	P55769;B1AHD1	SNU13	NHP2-like protein 1;NHP2-like protein 1, N-terminally processed	0	110	NOP2 (1)	325.31	-454.069	0.0481965	0.113924	-0.180539	0.0968912	-0.0235087	0.100648	0.167597	0.133304	-0.116143	0.0827563	0.0754444	0.0974297	-0.0299003	0.0760842	0.0927591	0.0967405	0.0740322	0.0987529	0.0254547	0.0696175	-0.0769836	0.107054	-0.0346002	0.109599	-0.0483698	0.0605426	0.0319789	0.102824	-0.0356783	0.0580912
SURF6	O75683	SURF6	Surfeit locus protein 6	1	110	NOP2 (1)	259.347	-501.074	-0.0632426	0.178854	-0.256443	0.198069	-0.0426676	0.184488	0.343032	0.249089	-0.116325	0.17111	0.113505	0.137201	-0.0150459	0.122573	0.158654	0.195156	0.0294879	0.116816	0.0337144	0.123665	-0.287261	0.162905	-0.095749	0.213084	0.0357922	0.0869497	0.0682176	0.146115	-0.0102117	0.0765683
TCOF1 (1)	Q13428	TCOF1	Treacle protein	5	110	NOP2 (1)	331.494	-414.668	0.0192629	0.222433	-0.313868	0.169765	-0.186788	0.398499	0.26443	0.22247	-0.190128	0.137991	0.795404	0.437682	-0.0311117	0.174481	0.0292128	0.839481	0.589815	0.353915	0.0852081	0.135554	-0.153636	0.176512	-0.112293	0.158179	-0.00846183	0.0921136	0.053042	0.11729	-0.182716	0.147771
TCOF1 (2)	E7ETY2	TCOF1		4	110	NOP2 (1)	353.147	-423.66	-0.000592573	0.255977	-0.339866	0.179479	-0.147609	0.356745	0.349106	0.244301	-0.160595	0.138494	0.971585	0.493817	-0.0187164	0.200656	-0.155664	0.811426	0.667826	0.371051	0.112042	0.15215	-0.115175	0.208834	-0.151195	0.172798	-0.0500512	0.107697	-0.00559871	0.159015	-0.207682	0.172818
USP36	Q9P275;A0A075B784	USP36	Ubiquitin carboxyl-terminal hydrolase 36	0	110	NOP2 (1)	440.899	-469.267	-0.0231164	0.0685143	-0.172732	0.12793	0.0155403	0.131703	0.191198	0.13441	-0.153153	0.0935589	0.0566829	0.0894092	0.00968733	0.0981872	0.103233	0.122982	0.00264281	0.0730588	0.0193557	0.0935826	-0.0905311	0.105004	-0.0647884	0.108387	0.0193155	0.0616344	-0.0577538	0.113469	0.0265216	0.0658868
WDR89	Q96FK6;G3V4B8	WDR89	WD repeat-containing protein 89	0	110	NOP2 (1)	456.511	-484.095	0.0151394	0.12658	-0.100313	0.0936527	-0.0263199	0.109561	0.132816	0.10218	-0.082618	0.0661017	0.0802664	0.182776	-0.0216455	0.0744644	0.183953	0.158447	0.0163384	0.124508	0.007869	0.0858343	-0.0869492	0.083997	-0.0802993	0.0955545	0.0265113	0.0521146	-0.085163	0.0702093	0.0180573	0.0647179
ATAD5	Q96QE3;A0A075B754	ATAD5	ATPase family AAA domain-containing protein 5	23	110	NSD2	-46.6705	-115.541	0.0720312	0.126833	0.747917	0.377686	-0.110007	0.11538	0.125159	0.363818	0.258059	0.114544	-0.0173502	0.0597567	0.0540952	0.0880752	0.072832	0.0941049	0.000465478	0.0535143	-0.11135	0.0898377	1.76273	0.482596	-0.141509	0.274882	0.980691	0.391155	-0.166984	0.124693	-0.0222741	0.0538682
BAZ1A	Q9NRL2	BAZ1A	Bromodomain adjacent to zinc finger domain protein 1A	27	110	NSD2	-4.14551	-82.3988	-0.801086	0.577402	0.711912	0.225319	-0.0958991	0.314262	-0.767992	0.28575	0.388764	0.140815	-0.237802	0.234303	0.186303	0.265226	-0.0434688	0.624702	0.0659517	0.145242	-0.223222	0.220406	2.27439	0.182185	-0.164007	0.236046	0.165674	0.199932	-0.393532	0.238204	0.394313	0.164685
BAZ1B	Q9UIG0	BAZ1B	Tyrosine-protein kinase BAZ1B	26	110	NSD2	-55.6937	-75.07	-0.244326	0.270522	-1.54975	0.293112	-1.16329	0.199123	-1.69195	0.38824	-0.388626	0.234295	0.11848	0.0982143	0.20697	0.125552	-0.0652391	0.228335	-0.0753098	0.107676	-0.241099	0.115506	1.61351	0.173123	0.831851	0.266919	-0.227381	0.222626	-0.068936	0.112885	0.0497371	0.0681216
BICRA	A0A087WWH3;Q9NZM4	BICRA	Glioma tumor suppressor candidate region gene 1 protein	12	32	NSD2	-122.558	-134.286	-0.981465	1.02382	0.117217	0.862055			-0.107677	0.93789	-0.172093	0.568692											2.03235	0.486611	0.546275	0.619424	0.763935	0.764395
BICRAL	Q6AI39	BICRAL	GLTSCR1-like protein	12	36	NSD2	-105.369	-122.263	1.22831	2.00498	0.711787	0.807745					0.213999	0.546934															0.436302	0.824848
BRD2	P25440;H0Y6K2;A0A140T9E9;A0A0G2JK44;A0A140T9V2;A0A0G2JHL0;U3KQA6;A0A140T9F7	BRD2	Bromodomain-containing protein 2	30	96	NSD2	-75.7615	-95.4387	1.32642	1.40084	-0.548865	1.02576	0.223697	0.326289	-0.0509106	0.681398	-0.292639	0.664189			0.0435341	0.560046					0.0265244	0.394754	5.80265	1.22437	1.70984	0.537235	0.851274	0.708503	0.139347	0.176201
BRD3	Q15059	BRD3	Bromodomain-containing protein 3	26	90	NSD2	-116.923	-105.338	0.283414	1.30608	0.550505	0.963225	0.0242117	0.361078	0.341091	0.504825	0.268357	0.435335			0.127737	0.185064					-0.018279	0.223761	5.73185	0.751571	1.07565	0.507123	0.508943	0.634421	0.0168312	0.103966
BRD4	O60885	BRD4	Bromodomain-containing protein 4	29	108	NSD2	-96.3143	-104.372	-0.393184	1.5637	0.950648	1.18653	-0.177579	0.246128	-0.287689	0.676649	0.503748	0.490504			0.178207	0.138803			0.10951	0.430013	0.0320018	0.161204	6.24852	1.05553	0.966276	0.459273	-0.132154	0.994384	0.00630235	0.206551	-0.0607278	0.124776
BRD9	Q9H8M2	BRD9	Bromodomain-containing protein 9	17	48	NSD2	-85.0961	-124.198	0.103051	0.430673	0.573272	0.532699			0.354606	0.652023	0.324363	0.381825											2.73418	0.470372	0.608292	0.335324	0.318357	0.408525
CCNT1	O60563	CCNT1	Cyclin-T1	20	96	NSD2	-95.4938	-141.207	-0.0229869	0.474883	0.797114	0.510119	0.149694	0.214161	0.0897056	0.22659	0.066164	0.204435			0.169416	0.116903					-0.032228	0.179364	2.19357	0.46968	0.203539	0.243113	0.204283	0.270358	-0.0337182	0.165816
CDK9	P50750;X6RE90	CDK9	Cyclin-dependent kinase 9	12	62	NSD2	-75.4475	-143.196	0.0316659	0.337983	0.658643	0.359592			0.112579	0.421063	0.312903	0.213252											1.86716	0.37409	0.400605	0.19288	0.0833406	0.344662
CHRAC1	Q9NRG0	CHRAC1	Chromatin accessibility complex protein 1	30	110	NSD2	-28.3982	-53.6239	-0.788116	0.57591	0.68335	0.227195	-0.0988056	0.349126	-0.674509	0.287205	0.416143	0.151043	-0.308163	0.324443	0.172856	0.323275	-0.0225534	0.771099	0.108506	0.237051	-0.177655	0.271239	2.06599	0.197481	-0.225581	0.236379	0.289748	0.194909	-0.411021	0.282765	0.501174	0.214933
KDM1B	Q8NB78;H0Y6H0	KDM1B	Lysine-specific histone demethylase 1B	29	96	NSD2	-55.5923	-155.396	0.335735	0.458015	1.55473	0.621139	-0.325414	0.245185	-0.687367	0.355723	0.562562	0.229184			0.449742	0.409699					-0.108586	0.278277	2.56575	0.74374	-0.0147342	0.291523	0.865317	0.400788	-0.236183	0.371369	1.59074	0.613961
NSD2	O96028;D6R9V2	NSD2	Histone-lysine N-methyltransferase NSD2	23	110	NSD2	-54.6777	-97.4346	-0.267313	0.130188	0.980529	0.489009	-0.0425828	0.235028	-0.707181	0.588429	0.23985	0.127814	-0.118107	0.327311	0.189676	0.221962	0.194421	0.649416	0.179348	0.2298	-0.131456	0.158809	3.51626	0.623268	0.280003	0.385311	0.202326	0.319972	-0.113884	0.150458	0.0793247	0.121318
NSD3 (1)	Q9BZ95	NSD3	Histone-lysine N-methyltransferase NSD3	34	110	NSD2	-57.7802	-131.856	2.19062	3.28599	1.27102	1.21234	-0.307138	0.222673	-0.419241	0.486517	1.21579	0.894174	0.510219	0.502839	0.45747	0.248257	0.15499	0.414329	-0.166604	0.400831	-0.0498957	0.185681	3.12053	0.799013	0.533917	0.954465	1.89863	1.54697	-0.112911	0.256714	1.872	0.276535
POLE3	Q9NRF9	POLE3	DNA polymerase epsilon subunit 3	31	110	NSD2	-7.21353	-53.7876	-0.833625	0.570889	0.781559	0.218817	-0.103409	0.350633	-0.689696	0.311133	0.510916	0.146487	-0.275807	0.353818	0.250191	0.30139	-0.00720903	0.865023	0.138827	0.299817	-0.254657	0.254421	2.09064	0.222821	-0.309966	0.250054	0.296239	0.195983	-0.458994	0.257171	0.501184	0.216001
PWWP2B	Q6NUJ5	PWWP2B	PWWP domain-containing protein 2B	18	48	NSD2	-67.4284	-114.695	-0.274948	0.51601	0.54291	0.470888			-0.179128	0.389302	0.10001	0.227285					1.1699	0.784263					2.91837	0.333427	0.591224	0.39406	-0.00661041	0.325552
[truncated: 1,370 more rows]
