# Supplementary material for: Decoding chromatin states by proteomic profiling of nucleosome readers
Source: Nature. 2024 Mar 6;627(8004):671–9. doi: 10.1038/s41586-024-07141-5 (PMC10954555; doi:10.1038/s41586-024-07141-5)
Supplement: Supplementary file 11 — List of protein complexes and their predicted chromatin responses. [file 41586_2024_7141_MOESM11_ESM.xlsx]

## Sheet: Index of complexes
Protein complex name	Our identifier	Source identifier	Source
40S Ribosomal subunit	FAU	FAU	uniprot_search:"40S Ribosomal"
	RPS10/RPS10-NUDT3	RPS10	uniprot_search:"40S Ribosomal"		Sources
	RPS11	RPS11	uniprot_search:"40S Ribosomal"		corum	CORUM database (https://mips.helmholtz-muenchen.de/corum/)
	RPS12	RPS12	uniprot_search:"40S Ribosomal"		doi	Publication specified by Digital Object Identifier
	RPS13	RPS13	uniprot_search:"40S Ribosomal"		ebi	EBI Complex Portal (https://www.ebi.ac.uk/complexportal/)
	RPS14	RPS14	uniprot_search:"40S Ribosomal"		epifactors	EpiFactors database (http://epifactors.autosome.ru/)
	RPS15	RPS15	uniprot_search:"40S Ribosomal"
	RPS15A	RPS15A	uniprot_search:"40S Ribosomal"
	RPS16	RPS16	uniprot_search:"40S Ribosomal"
	RPS17	RPS17	uniprot_search:"40S Ribosomal"
	RPS18	RPS18	uniprot_search:"40S Ribosomal"
	RPS19	RPS19	uniprot_search:"40S Ribosomal"
	RPS2	RPS2	uniprot_search:"40S Ribosomal"
	RPS20	RPS20	uniprot_search:"40S Ribosomal"
	RPS23	RPS23	uniprot_search:"40S Ribosomal"
	RPS24	RPS24	uniprot_search:"40S Ribosomal"
	RPS25	RPS25	uniprot_search:"40S Ribosomal"
	RPS27A	RPS27A	uniprot_search:"40S Ribosomal"
	RPS28	RPS28	uniprot_search:"40S Ribosomal"
	RPS29	RPS29	uniprot_search:"40S Ribosomal"
	RPS3	RPS3	uniprot_search:"40S Ribosomal"
	RPS3A	RPS3A	uniprot_search:"40S Ribosomal"
	RPS4X	RPS4X	uniprot_search:"40S Ribosomal"
	RPS5	RPS5	uniprot_search:"40S Ribosomal"
	RPS6	RPS6	uniprot_search:"40S Ribosomal"
	RPS7	RPS7	uniprot_search:"40S Ribosomal"
	RPS8	RPS8	uniprot_search:"40S Ribosomal"
	RPS9	RPS9	uniprot_search:"40S Ribosomal"
	RPSA	RPSA	uniprot_search:"40S Ribosomal"
		RPS21	uniprot_search:"40S Ribosomal"
		RPS26	uniprot_search:"40S Ribosomal"
		RPS27	uniprot_search:"40S Ribosomal"
		RPS27L	uniprot_search:"40S Ribosomal"
		RPS4Y1	uniprot_search:"40S Ribosomal"
		RPS4Y2	uniprot_search:"40S Ribosomal"
5FMC	LAS1L	Las1l	doi:10.1074/mcp.M112.017194
	PELP1	Pelp1	doi:10.1074/mcp.M112.017194
	SENP3	Senp3	doi:10.1074/mcp.M112.017194
	TEX10	Tex10	doi:10.1074/mcp.M112.017194
	WDR18	Wdr18	doi:10.1074/mcp.M112.017194
60S Ribosomal subunit	RPL10	RPL10	uniprot_search:"60S Ribosomal"
	RPL10A	RPL10A	uniprot_search:"60S Ribosomal"
	RPL11	RPL11	uniprot_search:"60S Ribosomal"
	RPL12	RPL12	uniprot_search:"60S Ribosomal"
	RPL13	RPL13	uniprot_search:"60S Ribosomal"
	RPL13A	RPL13A	uniprot_search:"60S Ribosomal"
	RPL14	RPL14	uniprot_search:"60S Ribosomal"
	RPL15	RPL15	uniprot_search:"60S Ribosomal"
	RPL17/RPL17-C18orf32	RPL17	uniprot_search:"60S Ribosomal"
	RPL18	RPL18	uniprot_search:"60S Ribosomal"
	RPL18A	RPL18A	uniprot_search:"60S Ribosomal"
	RPL19	RPL19	uniprot_search:"60S Ribosomal"
	RPL21	RPL21	uniprot_search:"60S Ribosomal"
	RPL22	RPL22	uniprot_search:"60S Ribosomal"
	RPL23	RPL23	uniprot_search:"60S Ribosomal"
	RPL23A	RPL23A	uniprot_search:"60S Ribosomal"
	RPL24	RPL24	uniprot_search:"60S Ribosomal"
	RPL26/RPL26L1	RPL26	uniprot_search:"60S Ribosomal"
	RPL27	RPL27	uniprot_search:"60S Ribosomal"
	RPL27A	RPL27A	uniprot_search:"60S Ribosomal"
	RPL28	RPL28	uniprot_search:"60S Ribosomal"
	RPL29	RPL29	uniprot_search:"60S Ribosomal"
	RPL3	RPL3	uniprot_search:"60S Ribosomal"
	RPL30	RPL30	uniprot_search:"60S Ribosomal"
	RPL31	RPL31	uniprot_search:"60S Ribosomal"
	RPL32	RPL32	uniprot_search:"60S Ribosomal"
	RPL34	RPL34	uniprot_search:"60S Ribosomal"
	RPL35	RPL35	uniprot_search:"60S Ribosomal"
	RPL35A	RPL35A	uniprot_search:"60S Ribosomal"
	RPL36	RPL36	uniprot_search:"60S Ribosomal"
	RPL36A/RPL36AL	RPL36A	uniprot_search:"60S Ribosomal"
	RPL37A	RPL37A	uniprot_search:"60S Ribosomal"
	RPL38	RPL38	uniprot_search:"60S Ribosomal"
	RPL39	RPL39	uniprot_search:"60S Ribosomal"
	RPL4	RPL4	uniprot_search:"60S Ribosomal"
	RPL5	RPL5	uniprot_search:"60S Ribosomal"
	RPL6	RPL6	uniprot_search:"60S Ribosomal"
	RPL7	RPL7	uniprot_search:"60S Ribosomal"
	RPL7A	RPL7A	uniprot_search:"60S Ribosomal"
	RPL7L1	RPL7L1	uniprot_search:"60S Ribosomal"
	RPL8	RPL8	uniprot_search:"60S Ribosomal"
	RPLP0	RPLP0	uniprot_search:"60S Ribosomal"
	UBA52	UBA52	uniprot_search:"60S Ribosomal"
		RIOX1	uniprot_search:"60S Ribosomal"
		RIOX2	uniprot_search:"60S Ribosomal"
		RPL10L	uniprot_search:"60S Ribosomal"
		RPL37	uniprot_search:"60S Ribosomal"
		RPL39L	uniprot_search:"60S Ribosomal"
		RPL3L	uniprot_search:"60S Ribosomal"
		RPL41	uniprot_search:"60S Ribosomal"
		RPL9	uniprot_search:"60S Ribosomal"
		RPL9P7	uniprot_search:"60S Ribosomal"
		RPL9P8	uniprot_search:"60S Ribosomal"
		RPL9P9	uniprot_search:"60S Ribosomal"
ACF	BAZ1A	BAZ1A_HUMAN|Q9NRL2	epifactors:ACF|ebi:CPX-434
	SMARCA5	SMCA5_HUMAN|O60264	epifactors:ACF|ebi:CPX-434
AP-1 FOS-JUN	FOS	P01100	ebi:CPX-486|ebi:CPX-480
	JUN	P05412	ebi:CPX-486|ebi:CPX-480
		Q13469	ebi:CPX-480
AP-2 dimers	TFAP2A (1)	TFAP2A	doi:10.1126/science.1998122
	TFAP2A (2)	TFAP2A	doi:10.1126/science.1998122
	TFAP2C	TFAP2C	doi:10.1126/science.1998122
	TFAP2D	TFAP2D	doi:10.1126/science.1998122
		TFAP2B	doi:10.1126/science.1998122
APC/C	ANAPC1	APC1/TSG24	doi:10.1038/nrm1988
	ANAPC10	DOC1/APC10	doi:10.1038/nrm1988
	ANAPC11	APC11	doi:10.1038/nrm1988
	ANAPC13	SWM1/APC13	doi:10.1038/nrm1988
	ANAPC15	APC15	doi:10.1038/ncb2347
	ANAPC16	C10orf104	doi:10.1126/science.1181348
	ANAPC2	APC2	doi:10.1038/nrm1988
	ANAPC4	APC4	doi:10.1038/nrm1988
	ANAPC5	APC5	doi:10.1038/nrm1988
	ANAPC7	APC7	doi:10.1038/nrm1988
	CDC16	CDC16/APC6	doi:10.1038/nrm1988
	CDC23	CDC23/APC8	doi:10.1038/nrm1988
	CDC26	CDC26	doi:10.1038/nrm1988
	CDC27	CDC27/APC3	doi:10.1038/nrm1988
ASAP	ACIN1 (1)	Acinus	doi:10.1038/nsmb.2242
	ACIN1 (2)	Acinus	doi:10.1038/nsmb.2242
	ACIN1 (3)	Acinus	doi:10.1038/nsmb.2242
	ACIN1 (4)	Acinus	doi:10.1038/nsmb.2242
	RNPS1	RNPS1	doi:10.1038/nsmb.2242
	SAP18	SAP18	doi:10.1038/nsmb.2242
ATAC	DR1	NC2B_HUMAN|Q01658|NC2B	epifactors:ATAC|ebi:CPX-997|ebi:CPX-1004|doi:10.1016/j.tibs.2017.09.001
	KAT14 (1)	CSR2B_HUMAN|Q9H8E8	epifactors:ATAC|ebi:CPX-997|ebi:CPX-1004
	KAT14 (2)	CSR2B_HUMAN	epifactors:ATAC
	KAT2A	KAT2A_HUMAN|Q92830|GCN5	epifactors:ATAC|ebi:CPX-997|doi:10.1016/j.tibs.2017.09.001
	MBIP	MBIP1_HUMAN|Q9NS73|MBIP	epifactors:ATAC|ebi:CPX-997|ebi:CPX-1004|doi:10.1016/j.tibs.2017.09.001
	SGF29	SGF29_HUMAN|Q96ES7|SGF29	epifactors:ATAC|ebi:CPX-997|ebi:CPX-1004|doi:10.1016/j.tibs.2017.09.001
	TADA2A	TAD2A_HUMAN|O75478|ADA2A	epifactors:ATAC|ebi:CPX-997|ebi:CPX-1004|doi:10.1016/j.tibs.2017.09.001
	TADA3	TADA3_HUMAN|O75528|ADA3	epifactors:ATAC|ebi:CPX-997|ebi:CPX-1004|doi:10.1016/j.tibs.2017.09.001
	WDR5	WDR5_HUMAN|P61964|WDR5	epifactors:ATAC|ebi:CPX-997|ebi:CPX-1004|doi:10.1016/j.tibs.2017.09.001
	YEATS2	YETS2_HUMAN|Q9ULM3|YEATS2	epifactors:ATAC|ebi:CPX-997|ebi:CPX-1004|doi:10.1016/j.tibs.2017.09.001
	ZZZ3	ZZZ3_HUMAN|Q8IYH5|ZZZ3	epifactors:ATAC|ebi:CPX-997|ebi:CPX-1004|doi:10.1016/j.tibs.2017.09.001
		CRBP2	doi:10.1016/j.tibs.2017.09.001
		Q92831	ebi:CPX-1004
B-MYB-MuvB	LIN37	LIN37	doi:10.1038/cdd.2017.172
	LIN52	LIN52	doi:10.1038/cdd.2017.172
	LIN54	LIN54	doi:10.1038/cdd.2017.172
	LIN9	LIN9	doi:10.1038/cdd.2017.172
	MYBL2	B-MYB	doi:10.1038/cdd.2017.172
	RBBP4	RBBP4	doi:10.1038/cdd.2017.172
B-WICH	BAZ1B	BAZ1B_HUMAN|Q9UIG0	epifactors:B-WICH|ebi:CPX-1099
	DDX21	DDX21_HUMAN|Q9NR30	epifactors:B-WICH|ebi:CPX-1099
	DEK	DEK_HUMAN|P35659	epifactors:B-WICH|ebi:CPX-1099
	MYBBP1A	MBB1A_HUMAN|Q9BQG0	epifactors:B-WICH|ebi:CPX-1099
	SF3B1	SF3B1_HUMAN|O75533	epifactors:B-WICH|ebi:CPX-1099
	SIRT7	SIR7_HUMAN	epifactors:B-WICH
	SMARCA5	SMCA5_HUMAN|O60264	epifactors:B-WICH|ebi:CPX-1099
		ERCC6_HUMAN	epifactors:B-WICH
		MYO1C_HUMAN	epifactors:B-WICH
		O00159	ebi:CPX-1099
		Q03468	ebi:CPX-1099
BAF	ACTB	ACTB_HUMAN|P60709	epifactors:BAF|ebi:CPX-1164|ebi:CPX-1204|ebi:CPX-1205|ebi:CPX-1206|ebi:CPX-1207|ebi:CPX-1209|ebi:CPX-1210|ebi:CPX-1211
	ACTL6A	ACL6A_HUMAN|O96019	epifactors:BAF|ebi:CPX-1164|ebi:CPX-1204|ebi:CPX-1205|ebi:CPX-1206
	ARID1A	ARI1A_HUMAN|O14497	epifactors:BAF|ebi:CPX-1164|ebi:CPX-1204|ebi:CPX-1207|ebi:CPX-1209
	ARID1B	ARI1B_HUMAN|Q8NFD5	epifactors:BAF|ebi:CPX-1205|ebi:CPX-1206|ebi:CPX-1210|ebi:CPX-1211
	SMARCA2	SMCA2_HUMAN|P51531	epifactors:BAF|ebi:CPX-1164|ebi:CPX-1205|ebi:CPX-1207|ebi:CPX-1210
	SMARCA4 (1)	SMCA4_HUMAN|P51532	epifactors:BAF|ebi:CPX-1204|ebi:CPX-1206|ebi:CPX-1209|ebi:CPX-1211
	SMARCA4 (2)	SMCA4_HUMAN	epifactors:BAF
	SMARCB1	SNF5_HUMAN|Q12824	epifactors:BAF|ebi:CPX-1164|ebi:CPX-1204|ebi:CPX-1205|ebi:CPX-1206|ebi:CPX-1207|ebi:CPX-1209|ebi:CPX-1210|ebi:CPX-1211
	SMARCC1	SMRC1_HUMAN|Q92922	epifactors:BAF|ebi:CPX-1164|ebi:CPX-1204|ebi:CPX-1205|ebi:CPX-1206|ebi:CPX-1207|ebi:CPX-1209|ebi:CPX-1210|ebi:CPX-1211
	SMARCC2 (1)	SMRC2_HUMAN	epifactors:BAF
	SMARCC2 (2)	SMRC2_HUMAN|Q8TAQ2	epifactors:BAF|ebi:CPX-1164|ebi:CPX-1204|ebi:CPX-1205|ebi:CPX-1206|ebi:CPX-1207|ebi:CPX-1209|ebi:CPX-1210|ebi:CPX-1211
	SMARCD1	SMRD1_HUMAN|Q96GM5	epifactors:BAF|ebi:CPX-1164|ebi:CPX-1204|ebi:CPX-1205|ebi:CPX-1206|ebi:CPX-1207|ebi:CPX-1209|ebi:CPX-1210|ebi:CPX-1211
	SMARCD2	SMRD2_HUMAN|Q92925	epifactors:BAF|ebi:CPX-1164|ebi:CPX-1204|ebi:CPX-1205|ebi:CPX-1206|ebi:CPX-1207|ebi:CPX-1209|ebi:CPX-1210|ebi:CPX-1211
	SMARCD3	SMRD3_HUMAN|Q6STE5	epifactors:BAF|ebi:CPX-1164|ebi:CPX-1204|ebi:CPX-1205|ebi:CPX-1206|ebi:CPX-1207|ebi:CPX-1209|ebi:CPX-1210|ebi:CPX-1211
	SMARCE1	SMCE1_HUMAN|Q969G3	epifactors:BAF|ebi:CPX-1164|ebi:CPX-1204|ebi:CPX-1205|ebi:CPX-1206|ebi:CPX-1207|ebi:CPX-1209|ebi:CPX-1210|ebi:CPX-1211
		ACL6B_HUMAN	epifactors:BAF
		DPF3_HUMAN	epifactors:BAF
		O94805	ebi:CPX-1207
		O94805	ebi:CPX-1209
		O94805	ebi:CPX-1210
		O94805	ebi:CPX-1211
Base Excision Repair Complex	POLB	POLB	doi:10.1093/nar/gkl1159
	POLE3	POLE	doi:10.1093/nar/gkl1159
	XRCC1 (1)	XRCC1	doi:10.1093/nar/gkl1159
	XRCC1 (2)	XRCC1	doi:10.1093/nar/gkl1159
		APE1	doi:10.1093/nar/gkl1159
		Cyclin A	doi:10.1093/nar/gkl1159
		DNA ligase 1	doi:10.1093/nar/gkl1159
		POLA	doi:10.1093/nar/gkl1159
		POLD	doi:10.1093/nar/gkl1159
		UNG2	doi:10.1093/nar/gkl1159
BHC	GTF2I	GTF2I_HUMAN	epifactors:BHC
	HDAC1	HDAC1_HUMAN	epifactors:BHC
	HDAC2	HDAC2_HUMAN	epifactors:BHC
	HMG20B	HM20B_HUMAN	epifactors:BHC
	KDM1A	KDM1A_HUMAN	epifactors:BHC
	PHF21A	PF21A_HUMAN	epifactors:BHC
	RCOR1 (2)	RCOR1_HUMAN	epifactors:BHC
	ZMYM2	ZMYM2_HUMAN	epifactors:BHC
	ZMYM3	ZMYM3_HUMAN	epifactors:BHC
		GSE1_HUMAN	epifactors:BHC
		ZN217_HUMAN	epifactors:BHC
BRCA1-A	ABRAXAS1	F175A_HUMAN	epifactors:BRCA1-A
	BABAM1/AC010463.1	BABA1_HUMAN	epifactors:BRCA1-A
	BABAM2	BRE_HUMAN	epifactors:BRCA1-A
	BARD1	BARD1_HUMAN	epifactors:BRCA1-A
	BRCA1	BRCA1_HUMAN	epifactors:BRCA1-A
	BRCC3	BRCC3_HUMAN	epifactors:BRCA1-A
	UIMC1	UIMC1_HUMAN	epifactors:BRCA1-A
BRCC	BABAM2	BRE_HUMAN|Q9NXR7	epifactors:BRCC|ebi:CPX-955
	BARD1	BARD1_HUMAN|Q99728	epifactors:BRCC|ebi:CPX-955
	BRCA1	BRCA1_HUMAN|P38398	epifactors:BRCC|ebi:CPX-955
	BRCA2	BRCA2_HUMAN|P51587	epifactors:BRCC|ebi:CPX-955
	BRCC3	P46736	ebi:CPX-955
		Q06609	ebi:CPX-955
		RAD51_HUMAN	epifactors:BRCC
BRISC	BABAM1/AC010463.1	BABA1_HUMAN	epifactors:BRISC
	BABAM2	BRE_HUMAN	epifactors:BRISC
	BRCC3	BRCC3_HUMAN	epifactors:BRISC
		F175B_HUMAN	epifactors:BRISC
C complex spliceosome	ALYREF (1)	ALYREF	corum:1181
	ALYREF (2)	ALYREF	corum:1181
	AQR	AQR	corum:1181
	CACTIN	CACTIN	corum:1181
	CDC40	CDC40	corum:1181
	CDC5L	CDC5L	corum:1181
	CRNKL1	CRNKL1	corum:1181
	CWC15	CWC15	corum:1181
	CWC22	CWC22	corum:1181
	CWC27	CWC27	corum:1181
	DDX23	DDX23	corum:1181
	DDX41	DDX41	corum:1181
	DDX5	DDX5	corum:1181
	DHX35	DHX35	corum:1181
	DHX38	DHX38	corum:1181
	DHX8	DHX8	corum:1181
	EFTUD2	EFTUD2	corum:1181
	EIF4A3	EIF4A3	corum:1181
	FRG1	FRG1	corum:1181
	GPATCH1	GPATCH1	corum:1181
	HNRNPA1	HNRNPA1	corum:1181
	HNRNPA2B1	HNRNPA2B1	corum:1181
	HNRNPA3	HNRNPA3	corum:1181
	HNRNPC (1)	HNRNPC	corum:1181
	HNRNPC (2)	HNRNPC	corum:1181
	HNRNPF	HNRNPF	corum:1181
	HNRNPH1	HNRNPH1	corum:1181
	HNRNPK	HNRNPK	corum:1181
	HNRNPM (1)	HNRNPM	corum:1181
	HNRNPM (2)	HNRNPM	corum:1181
	HNRNPR	HNRNPR	corum:1181
	HNRNPU	HNRNPU	corum:1181
	ISY1/ISY1-RAB43	ISY1	corum:1181
	LSM2	LSM2	corum:1181
	LSM3	LSM3	corum:1181
	MTREX	SKIV2L2	corum:1181
	PABPC1	PABPC1	corum:1181
	PLRG1	PLRG1	corum:1181
	PNN	PNN	corum:1181
	PPIE	PPIE	corum:1181
	PPIL1	PPIL1	corum:1181
	PPIL3	PPIL3	corum:1181
	PPWD1	PPWD1	corum:1181
	PRPF19	PRPF19	corum:1181
	PRPF4B	PRPF4B	corum:1181
	PRPF6	PRPF6	corum:1181
	PRPF8	PRPF8	corum:1181
	RALY	RALY	corum:1181
	RBM22	RBM22	corum:1181
	RBM8A	RBM8A	corum:1181
	RBMX	RBMX	corum:1181
	SART1	SART1	corum:1181
	SF3A1	SF3A1	corum:1181
	SF3A2	SF3A2	corum:1181
	SF3A3	SF3A3	corum:1181
	SF3B1	SF3B1	corum:1181
	SF3B2	SF3B2	corum:1181
	SF3B3	SF3B3	corum:1181
	SLU7	SLU7	corum:1181
	SNRNP200	SNRNP200	corum:1181
	SNRNP40	SNRNP40	corum:1181
	SNRPA1	SNRPA1	corum:1181
	SNRPB/SNRPN/SNURF	SNRPB	corum:1181
	SNRPB2	SNRPB2	corum:1181
	SNRPD1	SNRPD1	corum:1181
	SNRPD2	SNRPD2	corum:1181
	SNRPD3	SNRPD3	corum:1181
	SNRPE	SNRPE	corum:1181
	SNRPF	SNRPF	corum:1181
	SNRPG	SNRPG	corum:1181
	SNW1	SNW1	corum:1181
	SRRM1	SRRM1	corum:1181
	SRRM2	SRRM2	corum:1181
	SRSF1	SRSF1	corum:1181
	SYF2	SYF2	corum:1181
	SYNCRIP	SYNCRIP	corum:1181
	TFIP11	TFIP11	corum:1181
	U2AF1/U2AF1L5	U2AF1	corum:1181
	WDR83	WDR83	corum:1181
	XAB2	XAB2	corum:1181
	ZCCHC8	ZCCHC8	corum:1181
		DGCR14	corum:1181
		MAGOH	corum:1181
CAF-1	CHAF1A	CAF1A_HUMAN|Q13111	epifactors:CAF-1|ebi:CPX-569
	CHAF1B	CAF1B_HUMAN|Q13112	epifactors:CAF-1|ebi:CPX-569
	RBBP4	RBBP4_HUMAN|Q09028	epifactors:CAF-1|ebi:CPX-569
Calprotectin/iNOS-S100A8/A9	S100A8	P05109	ebi:CPX-39|ebi:CPX-37|ebi:CPX-52
	S100A9	P06702	ebi:CPX-39|ebi:CPX-37|ebi:CPX-52
		P35228	ebi:CPX-52
CDCA5-PDS5-Cohesin	CDCA5	CDCA5	doi:10.1016/j.molcel.2005.03.017
	PDS5A	PDS5A	doi:10.1016/j.molcel.2005.03.017
	RAD21	RAD21	doi:10.1016/j.molcel.2005.03.017
	SMC3	SMC3	doi:10.1016/j.molcel.2005.03.017
		PDS5B	doi:10.1016/j.molcel.2005.03.017
Centralspindlin	KIF23	MKLP1	doi:10.1002/cm.21065
	RACGAP1	CYK-4	doi:10.1002/cm.21065
CHRAC	BAZ1A	BAZ1A_HUMAN|Q9NRL2	epifactors:CHRAC|ebi:CPX-785
	CHRAC1	CHRC1_HUMAN|Q9NRG0	epifactors:CHRAC|ebi:CPX-785
	POLE3	DPOE3_HUMAN|Q9NRF9	epifactors:CHRAC|ebi:CPX-785
	SMARCA5	SMCA5_HUMAN|O60264	epifactors:CHRAC|ebi:CPX-785
Chromosomal passenger	BIRC5	O15392	ebi:CPX-116
	CDCA8	Q53HL2	ebi:CPX-116
	INCENP	Q9NQS7	ebi:CPX-116
		Q96GD4	ebi:CPX-116
CHTOP-methylosome	CHTOP	CHTOP	doi:10.1016/j.celrep.2014.08.071
	ERH	ERH	doi:10.1016/j.celrep.2014.08.071
		MEP50	doi:10.1016/j.celrep.2014.08.071
		PRMT1	doi:10.1016/j.celrep.2014.08.071
		PRMT5	doi:10.1016/j.celrep.2014.08.071
CKM	CDK8	P49336	ebi:CPX-3232
	MED12	Q93074	ebi:CPX-3232|ebi:CPX-3263
	MED13	Q9UHV7	ebi:CPX-3232|ebi:CPX-3263
		P24863	ebi:CPX-3232
		P24863	ebi:CPX-3263
		Q9BWU1	ebi:CPX-3263
CLOCK-BMAL1	ARNTL	O00327	ebi:CPX-3229
	CLOCK	O15516	ebi:CPX-3229
Cohesin	RAD21	RAD21	doi:10.1371/journal.pgen.1007118
	SMC1A	SMC1	doi:10.1371/journal.pgen.1007118
	SMC3	SMC3	doi:10.1371/journal.pgen.1007118
	STAG2	STAG2	doi:10.1371/journal.pgen.1007118
		STAG1	doi:10.1371/journal.pgen.1007118
		STAG3	doi:10.1371/journal.pgen.1007118
Cohesin loading complex	MAU2	MAU2	doi:10.1242/jcs.197236
	NIPBL	NIPBL	doi:10.1242/jcs.197236
Condensin II	NCAPD3	P42695	ebi:CPX-985
	NCAPH2	Q6IBW4	ebi:CPX-985
	SMC2	O95347	ebi:CPX-985
	SMC4	Q9NTJ3	ebi:CPX-985
		Q86XI2	ebi:CPX-985
CRL4-DDB2	CUL4A	Q13619	ebi:CPX-477
	DDB1	Q16531	ebi:CPX-477
	DDB2	Q92466	ebi:CPX-477
	RBX1	P62877	ebi:CPX-477
CSE1L-RAN-KPNA2	KPNA2	KPNA2	doi:10.1016/S0092-8674(00)80372-4
	RAN	RAN	doi:10.1016/S0092-8674(00)80372-4
		CSE1L	doi:10.1016/S0092-8674(00)80372-4
CtBP	CTBP2	CtBP2	doi:10.1038/nature01550
	EHMT1	EuHMT	doi:10.1038/nature01550
	EHMT2	G9a	doi:10.1038/nature01550
	HDAC1	HDAC1	doi:10.1038/nature01550
	HDAC2	HDAC2	doi:10.1038/nature01550
	KDM1A	NPAO	doi:10.1038/nature01550
	RCOR1 (1)	CoREST	doi:10.1038/nature01550
	RCOR1 (2)	CoREST	doi:10.1038/nature01550
	RREB1	RREB-1	doi:10.1038/nature01550
		CtBP1	doi:10.1038/nature01550
		HPC2	doi:10.1038/nature01550
		KIAA0222	doi:10.1038/nature01550
		ZNF217	doi:10.1038/nature01550
Cyclin L2-CDK11B	CCNL2	Q96S94	ebi:CPX-349|ebi:CPX-345
	CDK11B	P21127	ebi:CPX-349|ebi:CPX-345
DSIF complex	SUPT4H1	SUPT4H1	corum:2860
	SUPT5H	SUPT5H	corum:2860
E2F1	E2F1	Q01094	ebi:CPX-1971|ebi:CPX-155
	TFDP1	Q14186	ebi:CPX-1971|ebi:CPX-155
		P06400	ebi:CPX-155
EBAFA/B	ACTB	ACTB_HUMAN	epifactors:SWI/SNF-like EPAFB
	ACTL6A	ACL6A_HUMAN	epifactors:SWI/SNF-like EPAFB|epifactors:SWI/SNF-like_EPAFa
	ARID1B	ARI1B_HUMAN	epifactors:SWI/SNF-like EPAFB|epifactors:SWI/SNF-like_EPAFa
	MLLT1	ENL_HUMAN	epifactors:SWI/SNF-like EPAFB|epifactors:SWI/SNF-like_EPAFa
	SMARCA4 (1)	SMCA4_HUMAN	epifactors:SWI/SNF-like EPAFB|epifactors:SWI/SNF-like_EPAFa
	SMARCA4 (2)	SMCA4_HUMAN	epifactors:SWI/SNF-like EPAFB|epifactors:SWI/SNF-like_EPAFa
	SMARCB1	SNF5_HUMAN	epifactors:SWI/SNF-like EPAFB|epifactors:SWI/SNF-like_EPAFa
	SMARCC1	SMRC1_HUMAN	epifactors:SWI/SNF-like EPAFB|epifactors:SWI/SNF-like_EPAFa
	SMARCC2 (1)	SMRC2_HUMAN	epifactors:SWI/SNF-like EPAFB|epifactors:SWI/SNF-like_EPAFa
	SMARCC2 (2)	SMRC2_HUMAN	epifactors:SWI/SNF-like EPAFB|epifactors:SWI/SNF-like_EPAFa
	SMARCD1	SMRD1_HUMAN	epifactors:SWI/SNF-like EPAFB|epifactors:SWI/SNF-like_EPAFa
	SMARCD2	SMRD2_HUMAN	epifactors:SWI/SNF-like EPAFB
	SMARCE1	SMCE1_HUMAN	epifactors:SWI/SNF-like EPAFB|epifactors:SWI/SNF-like_EPAFa
EMSY	EMSY	EMSY	doi:10.1016/j.cell.2010.08.020|doi:10.1074/jbc.M115.701227
	GATAD1	GATAD1	doi:10.1016/j.cell.2010.08.020|doi:10.1074/jbc.M115.701227
	HDAC1	HDAC1	doi:10.1074/jbc.M115.701227
	HDAC2	HDAC2	doi:10.1074/jbc.M115.701227
	KDM5A	Jarid1a	doi:10.1016/j.cell.2010.08.020|doi:10.1074/jbc.M115.701227
	MORF4L1	MORF4L1	doi:10.1074/jbc.M115.701227
	MORF4L2	MORF4L2	doi:10.1074/jbc.M115.701227
	PHF12	PHF12	doi:10.1074/jbc.M115.701227
	RBBP4	RBBP4	doi:10.1074/jbc.M115.701227
	RBBP7	RBBP7	doi:10.1074/jbc.M115.701227
	SIN3B	SIN3B	doi:10.1074/jbc.M115.701227
Exon junction	EIF4A3	P38919	ebi:CPX-1941|ebi:CPX-682
	MAGOHB	Q96A72	ebi:CPX-682|ebi:CPX-680
	RBM8A	Q9Y5S9	ebi:CPX-1941|ebi:CPX-682|ebi:CPX-680
		O15234	ebi:CPX-1941
		O15234	ebi:CPX-682
		P61326	ebi:CPX-1941
FACT	SSRP1	SSRP1_HUMAN|Q08945	epifactors:FACT|ebi:CPX-419
	SUPT16H	SP16H_HUMAN|Q9Y5B9	epifactors:FACT|ebi:CPX-419
Fanconi Anemia	CENPS/CENPS-CORT	CENPS	doi:10.1016/j.cell.2014.12.031|doi:10.1016/j.molcel.2010.01.039
	CENPX	CENPX	doi:10.1016/j.cell.2014.12.031|doi:10.1016/j.molcel.2010.01.039
	FAAP24	FAAP24	doi:10.1016/j.molcel.2010.01.036|doi:10.1016/j.cell.2014.12.031
	FANCA	FANCA	doi:10.1016/j.molcel.2010.01.036|doi:10.1016/j.cell.2014.12.031
	FANCM	FANCM	doi:10.1016/j.molcel.2010.01.036|doi:10.1016/j.cell.2014.12.031|doi:10.1016/j.molcel.2010.01.039
		FAAP100	doi:10.1016/j.molcel.2010.01.036|doi:10.1016/j.cell.2014.12.031
		FAAP20	doi:10.1016/j.cell.2014.12.031
		FANCB	doi:10.1016/j.molcel.2010.01.036|doi:10.1016/j.cell.2014.12.031
		FANCC	doi:10.1016/j.molcel.2010.01.036|doi:10.1016/j.cell.2014.12.031
		FANCE	doi:10.1016/j.molcel.2010.01.036|doi:10.1016/j.cell.2014.12.031
		FANCF	doi:10.1016/j.molcel.2010.01.036|doi:10.1016/j.cell.2014.12.031
		FANCG	doi:10.1016/j.molcel.2010.01.036|doi:10.1016/j.cell.2014.12.031
		FANCL	doi:10.1016/j.molcel.2010.01.036|doi:10.1016/j.cell.2014.12.031
		HES1	doi:10.1016/j.molcel.2010.01.036
G9a/GLP	EHMT1	EHMT1	doi:10.1080/23262133.2017.1316888
	EHMT2	EHMT2	doi:10.1080/23262133.2017.1316888
GBAF	ACTB	P60709	ebi:CPX-4084|ebi:CPX-4206|ebi:CPX-4203|ebi:CPX-4207|ebi:CPX-4223|ebi:CPX-4225|ebi:CPX-4224|ebi:CPX-4226
	ACTL6A	O96019	ebi:CPX-4084|ebi:CPX-4206|ebi:CPX-4203|ebi:CPX-4207
	BCL7A	Q4VC05	ebi:CPX-4084|ebi:CPX-4206|ebi:CPX-4203|ebi:CPX-4207|ebi:CPX-4223|ebi:CPX-4225|ebi:CPX-4224|ebi:CPX-4226
	BCL7B	Q9BQE9	ebi:CPX-4084|ebi:CPX-4206|ebi:CPX-4203|ebi:CPX-4207|ebi:CPX-4223|ebi:CPX-4225|ebi:CPX-4224|ebi:CPX-4226
	BCL7C	Q8WUZ0	ebi:CPX-4084|ebi:CPX-4206|ebi:CPX-4203|ebi:CPX-4207|ebi:CPX-4223|ebi:CPX-4225|ebi:CPX-4224|ebi:CPX-4226
	BICRA	Q9NZM4	ebi:CPX-4084|ebi:CPX-4206|ebi:CPX-4223|ebi:CPX-4225
	BICRAL	Q6AI39	ebi:CPX-4203|ebi:CPX-4207|ebi:CPX-4224|ebi:CPX-4226
	BRD9	Q9H8M2	ebi:CPX-4084|ebi:CPX-4206|ebi:CPX-4203|ebi:CPX-4207|ebi:CPX-4223|ebi:CPX-4225|ebi:CPX-4224|ebi:CPX-4226
	SMARCA2	P51531	ebi:CPX-4084|ebi:CPX-4203|ebi:CPX-4223|ebi:CPX-4224
	SMARCA4 (1)	P51532	ebi:CPX-4206|ebi:CPX-4207|ebi:CPX-4225|ebi:CPX-4226
	SMARCC1	Q92922	ebi:CPX-4084|ebi:CPX-4206|ebi:CPX-4203|ebi:CPX-4207|ebi:CPX-4223|ebi:CPX-4225|ebi:CPX-4224|ebi:CPX-4226
	SMARCD1	Q96GM5	ebi:CPX-4084|ebi:CPX-4206|ebi:CPX-4203|ebi:CPX-4207|ebi:CPX-4223|ebi:CPX-4225|ebi:CPX-4224|ebi:CPX-4226
	SS18	Q15532	ebi:CPX-4084|ebi:CPX-4206|ebi:CPX-4203|ebi:CPX-4207|ebi:CPX-4223|ebi:CPX-4225|ebi:CPX-4224|ebi:CPX-4226
		O94805	ebi:CPX-4223
		O94805	ebi:CPX-4225
		O94805	ebi:CPX-4224
		O94805	ebi:CPX-4226
HADHA/B	HADHA	HADHA	doi:10.1172/JCI117158
	HADHB	HADHB	doi:10.1172/JCI117158
HBO1	BRD1	BRPF2	doi:10.1002/jcp.26010
	BRPF3	BRPF3	doi:10.1002/jcp.26010|doi:10.15252/embj.201591293
	ING4	ING4_HUMAN|Q9UNL4	epifactors:HBO1|ebi:CPX-718|ebi:CPX-719|ebi:CPX-720
	ING5	ING5_HUMAN|Q8WYH8	epifactors:HBO1|ebi:CPX-721|ebi:CPX-722|ebi:CPX-723
	JADE2	JADE2_HUMAN|Q9NQC1	epifactors:HBO1|ebi:CPX-719|ebi:CPX-722
	JADE3	JADE3_HUMAN|Q92613	epifactors:HBO1|ebi:CPX-720|ebi:CPX-723
	KAT7 (1)	KAT7_HUMAN|O95251	epifactors:HBO1|ebi:CPX-718|ebi:CPX-719|ebi:CPX-720|ebi:CPX-721|ebi:CPX-722|ebi:CPX-723
	KAT7 (2)	KAT7_HUMAN	epifactors:HBO1
	MEAF6	EAF6_HUMAN|Q9HAF1	epifactors:HBO1|ebi:CPX-718|ebi:CPX-719|ebi:CPX-720|ebi:CPX-721|ebi:CPX-722|ebi:CPX-723
		JADE1_HUMAN	epifactors:HBO1
		Q6IE81	ebi:CPX-718
		Q6IE81	ebi:CPX-721
HDAC-ELMSAN1-DNTTIP1	DNTTIP1	DNTTIP1	doi:10.1093/nar/gkv068
	ELMSAN1	MIDEAS	doi:10.1093/nar/gkv068
	HDAC1	HDAC1	doi:10.1093/nar/gkv068
	HDAC2	HDAC2	doi:10.1093/nar/gkv068
HIF1 heterodimer	ARNT	ARNT	doi:10.1242/jcs.068122
	HIF1A	HIF1A	doi:10.1242/jcs.068122
HUCA	CABIN1	CABIN1	doi:10.1128/MCB.05546-11
	HIRA	HIRA	doi:10.1128/MCB.05546-11
	UBN1	UBN1	doi:10.1128/MCB.05546-11
		ASF1A	doi:10.1128/MCB.05546-11
		H3.3	doi:10.1128/MCB.05546-11
		H4	doi:10.1128/MCB.05546-11
HUSH	MPHOSPH8	MPP8	doi:10.1126/science.aaa7227
	PPHLN1 (1)	Periphilin	doi:10.1126/science.aaa7227
	PPHLN1 (2)	Periphilin	doi:10.1126/science.aaa7227
	PPHLN1 (3)	Periphilin	doi:10.1126/science.aaa7227
	TASOR	TASOR	doi:10.1126/science.aaa7227
IGF2BP1-mRNP	DHX9	Q08211|DHX9	ebi:CPX-1080|doi:10.1261/rna.1175909
	HNRNPU	Q00839|HNRNPU	ebi:CPX-1080|doi:10.1261/rna.1175909
	IGF2BP1	Q9NZI8|IGF2BP1	ebi:CPX-1080|doi:10.1261/rna.1175909
	SYNCRIP	O60506|SYNCRIP	ebi:CPX-1080|doi:10.1261/rna.1175909
	YBX1	P67809|YBX1	ebi:CPX-1080|doi:10.1261/rna.1175909
Importin	KPNA2	P52292	ebi:CPX-1027
	KPNA3	O00505	ebi:CPX-1057
	KPNA4	O00629	ebi:CPX-1060
	KPNB1	Q14974	ebi:CPX-1027|ebi:CPX-1057|ebi:CPX-1060
INO80	ACTL6A	O96019|ACL6A_HUMAN	ebi:CPX-846|epifactors:Ino80
	ACTR5	Q9H9F9|ARP5_HUMAN	ebi:CPX-846|epifactors:Ino80
	ACTR8	Q9H981|ARP8_HUMAN	ebi:CPX-846|epifactors:Ino80
	INO80	Q9ULG1|INO80_HUMAN	ebi:CPX-846|epifactors:Ino80
	INO80B	Q9C086|IN80B_HUMAN	ebi:CPX-846|epifactors:Ino80
	INO80C	Q6PI98|IN80C_HUMAN	ebi:CPX-846|epifactors:Ino80
	INO80D	Q53TQ3|IN80D_HUMAN	ebi:CPX-846|epifactors:Ino80
	INO80E	Q8NBZ0	ebi:CPX-846
	MCRS1	Q96EZ8|MCRS1_HUMAN	ebi:CPX-846|epifactors:Ino80
	NFRKB	Q6P4R8|NFRKB_HUMAN	ebi:CPX-846|epifactors:Ino80
	RUVBL1	Q9Y265|RUVB1_HUMAN	ebi:CPX-846|epifactors:Ino80
	RUVBL2	Q9Y230|RUVB2_HUMAN	ebi:CPX-846|epifactors:Ino80
	TFPT	P0C1Z6|TFPT_HUMAN	ebi:CPX-846|epifactors:Ino80
	UCHL5	Q9Y5K5|UCHL5_HUMAN	ebi:CPX-846|epifactors:Ino80
	YY1	P25490|TYY1_HUMAN	ebi:CPX-846|epifactors:Ino80
Integrator	INTS1	INTS1	doi:10.1016/j.bbagrm.2016.07.008
	INTS10	INTS10	doi:10.1016/j.bbagrm.2016.07.008
	INTS11	INTS11	doi:10.1016/j.bbagrm.2016.07.008
	INTS12	INTS12	doi:10.1016/j.bbagrm.2016.07.008
	INTS13	INTS13	doi:10.1016/j.bbagrm.2016.07.008
	INTS14	INTS14	doi:10.1016/j.bbagrm.2016.07.008
	INTS2	INTS2	doi:10.1016/j.bbagrm.2016.07.008
	INTS3	INTS3	doi:10.1016/j.bbagrm.2016.07.008
	INTS4	INTS4	doi:10.1016/j.bbagrm.2016.07.008
	INTS5	INTS5	doi:10.1016/j.bbagrm.2016.07.008
	INTS6	INTS6	doi:10.1016/j.bbagrm.2016.07.008
	INTS7	INTS7	doi:10.1016/j.bbagrm.2016.07.008
	INTS8	INTS8	doi:10.1016/j.bbagrm.2016.07.008
	INTS9	INTS9	doi:10.1016/j.bbagrm.2016.07.008
KAP1-ATRX	ATRX	ATRX	doi:10.1080/15592294.2016.1169351
	TRIM28	TRIM28	doi:10.1080/15592294.2016.1169351
		SETDB1	doi:10.1080/15592294.2016.1169351
		ZNF274	doi:10.1080/15592294.2016.1169351
KAP1-HP1	CBX3	CBX3	doi:10.1074/jbc.R111.252569
	CBX5	CBX5	doi:10.1074/jbc.R111.252569
	TRIM28	KAP1	doi:10.1074/jbc.R111.252569
		CBX1	doi:10.1074/jbc.R111.252569
		KRAB-ZNF	doi:10.1074/jbc.R111.252569
KAP1-SETDB1-DNMT1-ZNF304	DNMT1 (1)	DNMT1	doi:10.7554/eLife.02313
	DNMT1 (2)	DNMT1	doi:10.7554/eLife.02313
	TRIM28	KAP1	doi:10.7554/eLife.02313
		SETDB1	doi:10.7554/eLife.02313
		ZNF304	doi:10.7554/eLife.02313
Ku70:Ku80	XRCC5	P13010	ebi:CPX-1993
	XRCC6	P12956	ebi:CPX-1993
L3MBTL1	CBX3	CBX3_HUMAN|Q13185	epifactors:L3MBTL1|ebi:CPX-469
	L3MBTL1	LMBL1_HUMAN|Q9Y468	epifactors:L3MBTL1|ebi:CPX-469
		P06400	ebi:CPX-469
		RB_HUMAN	epifactors:L3MBTL1
LSD-CoREST	HDAC1	HDAC1_HUMAN	epifactors:LSD-CoREST
	HDAC2	HDAC2_HUMAN	epifactors:LSD-CoREST
	HMG20A	HM20A_HUMAN	epifactors:LSD-CoREST
	HMG20B	HM20B_HUMAN	epifactors:LSD-CoREST
	PHF21A	PF21A_HUMAN	epifactors:LSD-CoREST
	RCOR1 (2)	RCOR1_HUMAN	epifactors:LSD-CoREST
	RCOR3	RCOR3_HUMAN	epifactors:LSD-CoREST
	ZMYM2	ZMYM2_HUMAN	epifactors:LSD-CoREST
		CTBP1_HUMAN	epifactors:LSD-CoREST
		GSE1_HUMAN	epifactors:LSD-CoREST
		ZN217_HUMAN	epifactors:LSD-CoREST
		ZN516_HUMAN	epifactors:LSD-CoREST
Mad-Max	MAX (1)	P61244	ebi:CPX-104
	MXD1	Q05195	ebi:CPX-104
mCRD-poly(A)-bridging complex	HNRNPD	Q14103	ebi:CPX-1076
	PABPC1	P11940	ebi:CPX-1076
	SYNCRIP	O60506	ebi:CPX-1076
		O75534	ebi:CPX-1076
		Q9H074	ebi:CPX-1076
Mediator	MED1	Q15648	ebi:CPX-3227
	MED10	Q9BTT4	ebi:CPX-3227
	MED11	Q9P086	ebi:CPX-3227
	MED14	O60244	ebi:CPX-3227
	MED15	Q96RN5	ebi:CPX-3227
	MED17	Q9NVC6	ebi:CPX-3227
	MED19	A0JLT2	ebi:CPX-3227
	MED20	Q9H944	ebi:CPX-3227
	MED21	Q13503	ebi:CPX-3227
	MED22	Q15528	ebi:CPX-3227
	MED26	O95402	ebi:CPX-3227
	MED29	Q9NX70	ebi:CPX-3227
	MED30	Q96HR3	ebi:CPX-3227
	MED31	Q9Y3C7	ebi:CPX-3227
	MED4	Q9NPJ6	ebi:CPX-3227
	MED6	O75586	ebi:CPX-3227
	MED7	O43513	ebi:CPX-3227
	MED8	Q96G25	ebi:CPX-3227
	MED9	Q9NWA0	ebi:CPX-3227
		O75448	ebi:CPX-3227
		Q6P2C8	ebi:CPX-3227
		Q71SY5	ebi:CPX-3227
		Q9BUE0	ebi:CPX-3227
		Q9H204	ebi:CPX-3227
		Q9ULK4	ebi:CPX-3227
		Q9Y2X0	ebi:CPX-3227
Menin-JUND	JUND	P17535	ebi:CPX-497
	MEN1	O00255	ebi:CPX-497
MICOS	CHCHD3	CHCHD3	corum:6255
	IMMT	IMMT	corum:6255
		APOO	corum:6255
		APOOL	corum:6255
		CHCHD6	corum:6255
		MIC13	corum:6255
		MINOS1	corum:6255
Mitochondrial respiratory chain complex I	NDUFA2	O43678	ebi:CPX-577
	NDUFA5	Q16718	ebi:CPX-577
	NDUFB10	O96000	ebi:CPX-577
	NDUFS1	P28331	ebi:CPX-577
	NDUFS6	O75380	ebi:CPX-577
	NDUFS8	O00217	ebi:CPX-577
		O14561	ebi:CPX-577
		O15239	ebi:CPX-577
		O43181	ebi:CPX-577
		O43674	ebi:CPX-577
		O43676	ebi:CPX-577
		O43677	ebi:CPX-577
		O43920	ebi:CPX-577
		O75251	ebi:CPX-577
		O75306	ebi:CPX-577
		O75438	ebi:CPX-577
		O75489	ebi:CPX-577
		O95139	ebi:CPX-577
		O95167	ebi:CPX-577
		O95168	ebi:CPX-577
		O95169	ebi:CPX-577
		O95178	ebi:CPX-577
		O95182	ebi:CPX-577
		O95298	ebi:CPX-577
		O95299	ebi:CPX-577
		P03886	ebi:CPX-577
		P03891	ebi:CPX-577
		P03897	ebi:CPX-577
		P03901	ebi:CPX-577
		P03905	ebi:CPX-577
		P03915	ebi:CPX-577
		P03923	ebi:CPX-577
		P17568	ebi:CPX-577
		P19404	ebi:CPX-577
		P49821	ebi:CPX-577
		P51970	ebi:CPX-577
		P56181	ebi:CPX-577
		P56556	ebi:CPX-577
		Q16795	ebi:CPX-577
		Q86Y39	ebi:CPX-577
		Q9NX14	ebi:CPX-577
		Q9P0J0	ebi:CPX-577
		Q9UI09	ebi:CPX-577
		Q9Y6M9	ebi:CPX-577
Mitochondrial respiratory chain complex III	UQCRH	P07919	ebi:CPX-560
	UQCRQ	O14949	ebi:CPX-560
		O14957	ebi:CPX-560
		P00156	ebi:CPX-560
		P08574	ebi:CPX-560
		P14927	ebi:CPX-560
		P22695	ebi:CPX-560
		P31930	ebi:CPX-560
		P47985	ebi:CPX-560
		P47985	ebi:CPX-560
		Q9UDW1	ebi:CPX-560
MLL1/2	ASH2L	ASH2L_HUMAN|ASH2	epifactors:COMPASS-like MLL1,2|epifactors:MLL-HCF|epifactors:Menin-associated_HMT|doi:10.1146/annurev-biochem-051710-134100
	DPY30	DPY30_HUMAN|DPY30	epifactors:COMPASS-like MLL1,2|epifactors:MLL-HCF|epifactors:Menin-associated_HMT|doi:10.1146/annurev-biochem-051710-134100
	HCFC1 (1)	HCFC1_HUMAN|HCF1	epifactors:COMPASS-like MLL1,2|epifactors:MLL-HCF|doi:10.1146/annurev-biochem-051710-134100
	HCFC1 (2)	HCFC1_HUMAN|HCF1	epifactors:COMPASS-like MLL1,2|epifactors:MLL-HCF|doi:10.1146/annurev-biochem-051710-134100
	HCFC2	HCFC2_HUMAN	epifactors:MLL-HCF
	KAT8	KAT8_HUMAN	epifactors:COMPASS-like MLL1,2
	KMT2A	KMT2A_HUMAN|MLL1	epifactors:COMPASS-like MLL1,2|epifactors:MLL-HCF|doi:10.1146/annurev-biochem-051710-134100
	KMT2B	KMT2B_HUMAN|MLL2	epifactors:Menin-associated_HMT|doi:10.1146/annurev-biochem-051710-134100
	MEN1	MEN1_HUMAN|MENIN	epifactors:COMPASS-like MLL1,2|epifactors:MLL-HCF|epifactors:Menin-associated_HMT|doi:10.1146/annurev-biochem-051710-134100
	RBBP5	RBBP5_HUMAN|RBBP5	epifactors:COMPASS-like MLL1,2|epifactors:MLL-HCF|epifactors:Menin-associated_HMT|doi:10.1146/annurev-biochem-051710-134100
	WDR5	WDR5_HUMAN|WDR5	epifactors:COMPASS-like MLL1,2|epifactors:MLL-HCF|epifactors:Menin-associated_HMT|doi:10.1146/annurev-biochem-051710-134100
MLL3/4	ASH2L	ASH2L_HUMAN|ASH2	epifactors:COMPASS-like MLL3,4|doi:10.1146/annurev-biochem-051710-134100
	DPY30	DPY30_HUMAN|DPY30	epifactors:COMPASS-like MLL3,4|doi:10.1146/annurev-biochem-051710-134100
	KDM6A	KDM6A_HUMAN|UTX	epifactors:COMPASS-like MLL3,4|doi:10.1146/annurev-biochem-051710-134100
	KMT2C	KMT2C_HUMAN|MLL3	epifactors:COMPASS-like MLL3,4|doi:10.1146/annurev-biochem-051710-134100
	KMT2D	KMT2D_HUMAN|MLL4	epifactors:COMPASS-like MLL3,4|doi:10.1146/annurev-biochem-051710-134100
	NCOA6	NCOA6_HUMAN|NCOA6	epifactors:COMPASS-like MLL3,4|doi:10.1146/annurev-biochem-051710-134100
	PAGR1	PAGR1_HUMAN|PA1	epifactors:COMPASS-like MLL3,4|doi:10.1146/annurev-biochem-051710-134100
	PAXIP1	PAXI1_HUMAN|PTIP	epifactors:COMPASS-like MLL3,4|doi:10.1146/annurev-biochem-051710-134100
	RBBP5	RBBP5_HUMAN|RBBP5	epifactors:COMPASS-like MLL3,4|doi:10.1146/annurev-biochem-051710-134100
	WDR5	WDR5_HUMAN|WDR5	epifactors:COMPASS-like MLL3,4|doi:10.1146/annurev-biochem-051710-134100
MLL5-OGT-USP7	KMT2E	MLL5	doi:10.1371/journal.pone.0145023
	OGT	OGT	doi:10.1371/journal.pone.0145023
	USP7	USP7	doi:10.1371/journal.pone.0145023
MOZ/MORF	BRD1	O95696|BRD1_HUMAN	ebi:CPX-739|epifactors:MOZ/MORF|ebi:CPX-733
	BRPF1	P55201|BRPF1_HUMAN	ebi:CPX-738|epifactors:MOZ/MORF|ebi:CPX-727
	BRPF3	Q9ULD4|BRPF3_HUMAN	ebi:CPX-740|epifactors:MOZ/MORF|ebi:CPX-736
	ING5	Q8WYH8|ING5_HUMAN	ebi:CPX-738|ebi:CPX-739|ebi:CPX-740|epifactors:MOZ/MORF|ebi:CPX-727|ebi:CPX-733|ebi:CPX-736
	KAT6A	KAT6A_HUMAN|Q92794	epifactors:MOZ/MORF|ebi:CPX-727|ebi:CPX-733|ebi:CPX-736
	MEAF6	Q9HAF1|EAF6_HUMAN	ebi:CPX-738|ebi:CPX-739|ebi:CPX-740|epifactors:MOZ/MORF|ebi:CPX-727|ebi:CPX-733|ebi:CPX-736
		KAT6B_HUMAN	epifactors:MOZ/MORF
		Q8WYB5	ebi:CPX-738
		Q8WYB5	ebi:CPX-739
		Q8WYB5	ebi:CPX-740
MRN	MRE11	MRE11	doi:10.1074/jbc.273.34.21447
	NBN	NBN	doi:10.1074/jbc.273.34.21447
	RAD50	RAD50	doi:10.1074/jbc.273.34.21447
MSL	KAT8	Q9H7Z6	ebi:CPX-815
	MSL1	Q68DK7	ebi:CPX-815
	MSL2	Q9HCI7	ebi:CPX-815
	MSL3	Q8N5Y2	ebi:CPX-815
MUS81-EME1	EME1	Q96AY2	ebi:CPX-511
	MUS81	Q96NY9	ebi:CPX-511
MutSalpha/beta	MSH2	P43246	ebi:CPX-80|ebi:CPX-77
	MSH3	P20585	ebi:CPX-77
	MSH6	P52701	ebi:CPX-80
Myc-Max	MAX (1)	P61244	ebi:CPX-91
	MYC	P01106	ebi:CPX-91
N-CoR1	GPS2	GPS2	doi:10.1016/S1097-2765(02)00468-9
	HDAC3	HDAC3	corum:1413
	NCOR1	NCOR1	corum:1413
	SF3A1	SF3A1	corum:1413
	SF3B3	SF3B3	corum:1413
	SMARCA4 (1)	SMARCA4	corum:1413
	SMARCA4 (2)	SMARCA4	corum:1413
	SMARCB1	SMARCB1	corum:1413
	SMARCC1	SMARCC1	corum:1413
	SMARCC2 (1)	SMARCC2	corum:1413
	SMARCC2 (2)	SMARCC2	corum:1413
	SRCAP	SRCAP	corum:1413
	TBL1XR1	TBL1	doi:10.1016/S1097-2765(02)00468-9
	TRIM28	TRIM28	corum:1413
N-CoR2	HDAC1	HDAC1	corum:1505
	HDAC2	HDAC2	corum:1505
	HDAC3	HDAC3	corum:1505
	NCOR1	NCOR1	corum:1505
	NCOR2	NCOR2	corum:1505
	SAP30	SAP30	corum:1505
	SIN3A	SIN3A	corum:1505
ncPRC1	COMMD3-BMI1/BMI1	PCGF4	doi:10.1016/j.cell.2017.08.002
	PCGF2	PCGF2	doi:10.1016/j.cell.2017.08.002
	RING1	RING1A	doi:10.1016/j.cell.2017.08.002
	RNF2	RING1B	doi:10.1016/j.cell.2017.08.002
	RYBP	RYBP	doi:10.1016/j.cell.2017.08.002
	YAF2	YAF2	doi:10.1016/j.cell.2017.08.002
ncPRC1.1	BCOR	BCOR_HUMAN|BCOR	epifactors:BCOR|doi:10.1016/j.cell.2017.08.002
	BCORL1 (1)	BCORL_HUMAN|BCORL1	epifactors:BCOR|doi:10.1016/j.cell.2017.08.002
	BCORL1 (2)	BCORL_HUMAN|BCORL1	epifactors:BCOR|doi:10.1016/j.cell.2017.08.002
	KDM2B	KDM2B_HUMAN|KDM2B	epifactors:BCOR|doi:10.1016/j.cell.2017.08.002
	PCGF1	PCGF1_HUMAN|PCGF1	epifactors:BCOR|doi:10.1016/j.cell.2017.08.002
	RING1	RING1_HUMAN|RING1A	epifactors:BCOR|doi:10.1016/j.cell.2017.08.002
	RNF2	RING2_HUMAN|RING1B	epifactors:BCOR|doi:10.1016/j.cell.2017.08.002
	RYBP	RYBP_HUMAN|RYBP	epifactors:BCOR|doi:10.1016/j.cell.2017.08.002
	SKP1	SKP1_HUMAN|SKP1	epifactors:BCOR|doi:10.1016/j.cell.2017.08.002
	USP7	UBP7_HUMAN|USP7	epifactors:BCOR|doi:10.1016/j.cell.2017.08.002
	YAF2	YAF2_HUMAN|YAF2	epifactors:BCOR|doi:10.1016/j.cell.2017.08.002
ncPRC1.3/5	RING1	RING1_HUMAN|RING1A	epifactors:RING2-FBRS|doi:10.1016/j.cell.2017.08.002
	RNF2	RING2_HUMAN|RING1B	epifactors:RING2-FBRS|doi:10.1016/j.cell.2017.08.002
	RYBP	RYBP_HUMAN|RYBP	epifactors:RING2-FBRS|doi:10.1016/j.cell.2017.08.002
	WDR5	WDR5	doi:10.1016/j.cell.2017.08.002
	YAF2	YAF2_HUMAN|YAF2	epifactors:RING2-FBRS|doi:10.1016/j.cell.2017.08.002
		AUTS2	doi:10.1016/j.cell.2017.08.002
		CK2	doi:10.1016/j.cell.2017.08.002
		CSK21_HUMAN	epifactors:RING2-FBRS
		DCAF7	doi:10.1016/j.cell.2017.08.002
		FBRS	doi:10.1016/j.cell.2017.08.002
		FBRS_HUMAN	epifactors:RING2-FBRS
		FBSL_HUMAN	epifactors:RING2-FBRS
		PCGF3	doi:10.1016/j.cell.2017.08.002
		PCGF3_HUMAN	epifactors:RING2-FBRS
		PCGF5	doi:10.1016/j.cell.2017.08.002
		PCGF5_HUMAN	epifactors:RING2-FBRS
ncPRC1.6	E2F6	E2F6_HUMAN|E2F6	epifactors:RING2-L3MBTL2|doi:10.1016/j.cell.2017.08.002
	HDAC1	HDAC1_HUMAN|HDAC1	epifactors:RING2-L3MBTL2|doi:10.1016/j.cell.2017.08.002
	HDAC2	HDAC2_HUMAN|HDAC2	epifactors:RING2-L3MBTL2|doi:10.1016/j.cell.2017.08.002
	L3MBTL2	LMBL2_HUMAN|L3MBTL2	epifactors:RING2-L3MBTL2|doi:10.1016/j.cell.2017.08.002
	MAX (1)	MAX	doi:10.1016/j.cell.2017.08.002
	MAX (2)	MAX	doi:10.1016/j.cell.2017.08.002
	MGA (1)	MGAP_HUMAN|MGA	epifactors:RING2-L3MBTL2|doi:10.1016/j.cell.2017.08.002
	MGA (2)	MGAP_HUMAN|MGA	epifactors:RING2-L3MBTL2|doi:10.1016/j.cell.2017.08.002
	PCGF6	PCGF6_HUMAN|PCGF6	epifactors:RING2-L3MBTL2|doi:10.1016/j.cell.2017.08.002
	RING1	RING1_HUMAN|RING1A	epifactors:RING2-L3MBTL2|doi:10.1016/j.cell.2017.08.002
	RNF2	RING2_HUMAN|RING1B	epifactors:RING2-L3MBTL2|doi:10.1016/j.cell.2017.08.002
	RYBP	RYBP_HUMAN|RYBP	epifactors:RING2-L3MBTL2|doi:10.1016/j.cell.2017.08.002
	TFDP1	TFDP1_HUMAN|DP-1	epifactors:RING2-L3MBTL2|doi:10.1016/j.cell.2017.08.002
	WDR5	WDR5_HUMAN	epifactors:RING2-L3MBTL2
	YAF2	YAF2_HUMAN|YAF2	epifactors:RING2-L3MBTL2|doi:10.1016/j.cell.2017.08.002
		DCAF7	doi:10.1016/j.cell.2017.08.002
		WDR5	doi:10.1016/j.cell.2017.08.002
NELF	NELFA	NELFA	corum:281
	NELFE	NELFE	corum:281
		NELFB	corum:281
		NELFCD	corum:281
NoRC	BAZ2A	BAZ2A_HUMAN|Q9UIF9	epifactors:NoRC|ebi:CPX-432
	SMARCA5	SMCA5_HUMAN|O60264	epifactors:NoRC|ebi:CPX-432
NSL	HCFC1 (1)	HCFC1_HUMAN	epifactors:NSL
	HCFC1 (2)	HCFC1_HUMAN|P51610	epifactors:NSL|ebi:CPX-809
	KANSL1	KANL1_HUMAN|Q7Z3B3	epifactors:NSL|ebi:CPX-809
	KANSL2	KANL2_HUMAN|Q9H9L4	epifactors:NSL|ebi:CPX-809
	KANSL3	KANL3_HUMAN|Q9P2N6	epifactors:NSL|ebi:CPX-809
	KAT8	KAT8_HUMAN|Q9H7Z6	epifactors:NSL|ebi:CPX-809
	MCRS1	MCRS1_HUMAN|Q96EZ8	epifactors:NSL|ebi:CPX-809
	OGT	OGT1_HUMAN|O15294	epifactors:NSL|ebi:CPX-809
	PHF20	PHF20_HUMAN|Q9BVI0	epifactors:NSL|ebi:CPX-809
	WDR5	WDR5_HUMAN|P61964	epifactors:NSL|ebi:CPX-809
NuA4	ACTB	ACTB_HUMAN|P60709|Actin	epifactors:NuA4|ebi:CPX-978|doi:10.1016/j.tibs.2017.09.001
	ACTL6A	ACL6A_HUMAN|O96019|BAF53a	epifactors:NuA4|ebi:CPX-978|doi:10.1016/j.tibs.2017.09.001
	BRD8 (1)	BRD8_HUMAN|Q9H0E9|BRD8	epifactors:NuA4|ebi:CPX-978|doi:10.1016/j.tibs.2017.09.001
	BRD8 (2)	BRD8_HUMAN|BRD8	epifactors:NuA4|doi:10.1016/j.tibs.2017.09.001
	DMAP1	DMAP1_HUMAN|Q9NPF5|DMAP1	epifactors:NuA4|ebi:CPX-978|doi:10.1016/j.tibs.2017.09.001
	EP400 (1)	EP400_HUMAN|Q96L91|EP400	epifactors:NuA4|ebi:CPX-978|doi:10.1016/j.tibs.2017.09.001
	EP400 (2)	EP400_HUMAN|EP400	epifactors:NuA4|doi:10.1016/j.tibs.2017.09.001
	EPC1	EPC1_HUMAN|Q9H2F5|EPC1	epifactors:NuA4|ebi:CPX-978|doi:10.1016/j.tibs.2017.09.001
	EPC2	Q52LR7	ebi:CPX-978
	ING3	ING3_HUMAN|Q9NXR8|ING3	epifactors:NuA4|ebi:CPX-978|doi:10.1016/j.tibs.2017.09.001
	KAT5	KAT5_HUMAN|Q92993|TIP60	epifactors:NuA4|ebi:CPX-978|doi:10.1016/j.tibs.2017.09.001
	MBTD1	Q05BQ5|MBTD1	ebi:CPX-978|doi:10.1016/j.tibs.2017.09.001
	MEAF6	EAF6_HUMAN|Q9HAF1|MEAF6	epifactors:NuA4|ebi:CPX-978|doi:10.1016/j.tibs.2017.09.001
	MORF4L1	MO4L1_HUMAN|Q9UBU8|MRG15	epifactors:NuA4|ebi:CPX-978|doi:10.1016/j.tibs.2017.09.001
	MORF4L2	MO4L2_HUMAN|Q15014	epifactors:NuA4|ebi:CPX-978
	MRGBP	MRGBP_HUMAN|Q9NV56|MRGBP	epifactors:NuA4|ebi:CPX-978|doi:10.1016/j.tibs.2017.09.001
	RUVBL1	RUVB1_HUMAN|Q9Y265|RUVBL1	epifactors:NuA4|ebi:CPX-978|doi:10.1016/j.tibs.2017.09.001
	RUVBL2	RUVB2_HUMAN|Q9Y230|RUVBL2	epifactors:NuA4|ebi:CPX-978|doi:10.1016/j.tibs.2017.09.001
	TRRAP	TRRAP_HUMAN|Q9Y4A5|TRRAP	epifactors:NuA4|ebi:CPX-978|doi:10.1016/j.tibs.2017.09.001
	VPS72	VPS72_HUMAN|Q15906|VPS72	epifactors:NuA4|ebi:CPX-978|doi:10.1016/j.tibs.2017.09.001
	YEATS4	YETS4_HUMAN|O95619|YEATS4	epifactors:NuA4|ebi:CPX-978|doi:10.1016/j.tibs.2017.09.001
Nuclear cap-binding complex	NCBP1	Q09161	ebi:CPX-3624|ebi:CPX-1427
	NCBP2	P52298	ebi:CPX-1427
	NCBP3	Q53F19	ebi:CPX-3624
Nuclear pore complex	AAAS	Q9NRG9	ebi:CPX-873
	AHCTF1	Q8WYP5	ebi:CPX-873
	NDC1	Q9BTX1	ebi:CPX-873
	NUP107	P57740	ebi:CPX-873
	NUP133	Q8WUM0	ebi:CPX-873
	NUP153	P49790	ebi:CPX-873
	NUP160	Q12769	ebi:CPX-873
	NUP188	Q5SRE5	ebi:CPX-873
	NUP214	P35658	ebi:CPX-873
	NUP35	Q8NFH5	ebi:CPX-873
	NUP43	Q8NFH3	ebi:CPX-873
	NUP50	Q9UKX7	ebi:CPX-873
	NUP62	P37198	ebi:CPX-873
	NUP85	Q9BW27	ebi:CPX-873
	NUP88	Q99567	ebi:CPX-873
	NUP93	Q8N1F7	ebi:CPX-873
	NUP98	P52948	ebi:CPX-873
	POM121	A8CG34	ebi:CPX-873
	RANBP2	P49792	ebi:CPX-873
	RANGAP1	P46060	ebi:CPX-873
	SEC13	P55735	ebi:CPX-873
	SEH1L	Q96EE3	ebi:CPX-873
	SUMO1	P63165	ebi:CPX-873
	TPR	P12270	ebi:CPX-873
	UBE2I	P63279	ebi:CPX-873
		O75694	ebi:CPX-873
		Q7Z3B4	ebi:CPX-873
		Q8NFH4	ebi:CPX-873
		Q8TEM1	ebi:CPX-873
		Q92621	ebi:CPX-873
		Q9BVL2	ebi:CPX-873
NuRD	CHD3	Q12873|CHD3_HUMAN	ebi:CPX-880|ebi:CPX-922|epifactors:NuRD
	CHD4	Q14839|CHD4_HUMAN	ebi:CPX-880|ebi:CPX-922|epifactors:NuRD
	GATAD2A	Q86YP4|P66A_HUMAN	ebi:CPX-880|ebi:CPX-922|epifactors:NuRD
	GATAD2B	Q8WXI9|P66B_HUMAN	ebi:CPX-880|ebi:CPX-922|epifactors:NuRD
	HDAC1	Q13547|HDAC1_HUMAN	ebi:CPX-880|ebi:CPX-922|epifactors:NuRD
	HDAC2	Q92769|HDAC2_HUMAN	ebi:CPX-880|ebi:CPX-922|epifactors:NuRD
	KDM1A	KDM1A_HUMAN	epifactors:NuRD
	MBD2	Q9UBB5|MBD2_HUMAN	ebi:CPX-880|epifactors:NuRD
	MBD3	O95983|MBD3_HUMAN	ebi:CPX-922|epifactors:NuRD
	MTA1	Q13330|MTA1_HUMAN	ebi:CPX-880|ebi:CPX-922|epifactors:NuRD
	MTA2	O94776|MTA2_HUMAN	ebi:CPX-880|ebi:CPX-922|epifactors:NuRD
	MTA3	Q9BTC8|MTA3_HUMAN	ebi:CPX-880|ebi:CPX-922|epifactors:NuRD
	RBBP4	Q09028|RBBP4_HUMAN	ebi:CPX-880|ebi:CPX-922|epifactors:NuRD
	RBBP7	Q16576|RBBP7_HUMAN	ebi:CPX-880|ebi:CPX-922|epifactors:NuRD
NuRF	BPTF (1)	BPTF_HUMAN|Q12830	epifactors:NuRF|ebi:CPX-688
	BPTF (2)	BPTF_HUMAN	epifactors:NuRF
	RBBP4	RBBP4_HUMAN|Q09028	epifactors:NuRF|ebi:CPX-688
	RBBP7	RBBP7_HUMAN|Q16576	epifactors:NuRF|ebi:CPX-688
		P28370	ebi:CPX-688
		SMCA1_HUMAN	epifactors:NuRF
ORC	ORC1	Q13415	ebi:CPX-1880
	ORC2	Q13416	ebi:CPX-1880
	ORC3	Q9UBD5	ebi:CPX-1880
	ORC4	O43929	ebi:CPX-1880
	ORC5	O43913	ebi:CPX-1880
		Q9Y5N6	ebi:CPX-1880
OST	DDOST	OST48	doi:10.1242/jcs.115410
	RPN1	Rib I	doi:10.1242/jcs.115410
	RPN2	Rib II	doi:10.1242/jcs.115410
	STT3A	STT3A	doi:10.1242/jcs.115410
	STT3B	STT3B	doi:10.1242/jcs.115410
		DAD1	doi:10.1242/jcs.115410
		DC2	doi:10.1242/jcs.115410
		KCP2	doi:10.1242/jcs.115410
		OST4	doi:10.1242/jcs.115410
P-TEFb	CCNT1	O60563	ebi:CPX-222
	CDK9	P50750	ebi:CPX-222
Paf1C	CDC73	Cdc73	doi:10.1016/j.bbagrm.2010.01.001
	CTR9	Ctr9	doi:10.1016/j.bbagrm.2010.01.001
	LEO1	Leo1	doi:10.1016/j.bbagrm.2010.01.001
	PAF1	Paf1	doi:10.1016/j.bbagrm.2010.01.001
	WDR61	hSki8	doi:10.1016/j.bbagrm.2010.01.001
		Rtf1	doi:10.1016/j.bbagrm.2010.01.001
PBAF	ACTB	ACTB_HUMAN|P60709	epifactors:PBAF|ebi:CPX-1199|ebi:CPX-1196
	ACTL6A	ACL6A_HUMAN|O96019	epifactors:PBAF|ebi:CPX-1199
	ARID1A	ARI1A_HUMAN	epifactors:PBAF
	ARID1B	ARI1B_HUMAN	epifactors:PBAF
	ARID2	ARID2_HUMAN|Q68CP9	epifactors:PBAF|ebi:CPX-1199|ebi:CPX-1196
	BRD7	Q9NPI1	ebi:CPX-1199|ebi:CPX-1196
	PBRM1	PB1_HUMAN|Q86U86	epifactors:PBAF|ebi:CPX-1199|ebi:CPX-1196
	PHF10	Q8WUB8	ebi:CPX-1199|ebi:CPX-1196
	SMARCA4 (1)	SMCA4_HUMAN|P51532	epifactors:PBAF|ebi:CPX-1199|ebi:CPX-1196
	SMARCA4 (2)	SMCA4_HUMAN	epifactors:PBAF
	SMARCB1	SNF5_HUMAN|Q12824	epifactors:PBAF|ebi:CPX-1199|ebi:CPX-1196
	SMARCC1	SMRC1_HUMAN|Q92922	epifactors:PBAF|ebi:CPX-1199|ebi:CPX-1196
	SMARCC2 (1)	SMRC2_HUMAN	epifactors:PBAF
	SMARCC2 (2)	SMRC2_HUMAN|Q8TAQ2	epifactors:PBAF|ebi:CPX-1199|ebi:CPX-1196
	SMARCD1	SMRD1_HUMAN|Q96GM5	epifactors:PBAF|ebi:CPX-1199|ebi:CPX-1196
	SMARCD2	SMRD2_HUMAN|Q92925	epifactors:PBAF|ebi:CPX-1199|ebi:CPX-1196
	SMARCD3	SMRD3_HUMAN	epifactors:PBAF
	SMARCE1	SMCE1_HUMAN|Q969G3	epifactors:PBAF|ebi:CPX-1199|ebi:CPX-1196
		ACL6B_HUMAN	epifactors:PBAF
		O94805	ebi:CPX-1196
PCAF	SUPT3H	SUPT3_HUMAN|O75486	epifactors:PCAF|ebi:CPX-989
	TADA2A	TAD2A_HUMAN|O75478	epifactors:PCAF|ebi:CPX-989
	TADA3	TADA3_HUMAN|O75528	epifactors:PCAF|ebi:CPX-989
	TAF10	TAF10_HUMAN|Q12962	epifactors:PCAF|ebi:CPX-989
	TAF12	TAF12_HUMAN|Q16514	epifactors:PCAF|ebi:CPX-989
	TAF5L	TAF5L_HUMAN|O75529	epifactors:PCAF|ebi:CPX-989
	TAF6L	TAF6L_HUMAN|Q9Y6J9	epifactors:PCAF|ebi:CPX-989
	TAF9	TAF9_HUMAN|Q16594	epifactors:PCAF|ebi:CPX-989
	TRRAP	TRRAP_HUMAN|Q9Y4A5	epifactors:PCAF|ebi:CPX-989
		Q92831	ebi:CPX-989
Piccolo NuA4	EPC1	Q9H2F5|EPC1_HUMAN	ebi:CPX-709|epifactors:Piccolo_NuA4
	ING3	Q9NXR8|ING3_HUMAN	ebi:CPX-709|epifactors:Piccolo_NuA4
	KAT5	Q92993|KAT5_HUMAN	ebi:CPX-709|epifactors:Piccolo_NuA4
PR-DUB	ASXL2	ASXL2	doi:10.1002/pmic.201400013|doi:10.1074/jbc.M115.661553
	BAP1	BAP1	doi:10.1002/pmic.201400013|doi:10.1074/jbc.M115.661553
	FOXK1	FOXK1	doi:10.1002/pmic.201400013
	FOXK2	FOXK2	doi:10.1002/pmic.201400013
	KDM1B	KDM1B	doi:10.1002/pmic.201400013
		ASXL1*	doi:10.1002/pmic.201400013
		MBD5*	doi:10.1002/pmic.201400013
		MBD6*	doi:10.1002/pmic.201400013
PRC1	CBX2	CBX2	doi:10.1016/j.cell.2017.08.002
	CBX4	CBX4	doi:10.1016/j.cell.2017.08.002
	CBX8	CBX8	doi:10.1016/j.cell.2017.08.002
	COMMD3-BMI1/BMI1	PCGF4	doi:10.1016/j.cell.2017.08.002
	PCGF2	PCGF2	doi:10.1016/j.cell.2017.08.002
	PHC1	PHC1	doi:10.1016/j.cell.2017.08.002
	PHC2	PHC2	doi:10.1016/j.cell.2017.08.002
	PHC3	PHC3	doi:10.1016/j.cell.2017.08.002
	RING1	RING1A	doi:10.1016/j.cell.2017.08.002
	RNF2	RING1B	doi:10.1016/j.cell.2017.08.002
	SCML2	SCMH2	doi:10.1016/j.cell.2017.08.002
		CBX6	doi:10.1016/j.cell.2017.08.002
		CBX7	doi:10.1016/j.cell.2017.08.002
		SCMH1	doi:10.1016/j.cell.2017.08.002
PRC2.1	C10orf12	LCOR	doi:10.1016/j.cell.2017.08.002
	EED	EED	doi:10.1016/j.cell.2017.08.002
	EPOP	EPOP	doi:10.1016/j.cell.2017.08.002
	EZH1	EZH1	doi:10.1016/j.cell.2017.08.002
	EZH2	EZH2	doi:10.1016/j.cell.2017.08.002
	LCOR	LCOR	doi:10.1016/j.cell.2017.08.002
	MTF2 (1)	PCL2	doi:10.1016/j.cell.2017.08.002
	MTF2 (2)	PCL2	doi:10.1016/j.cell.2017.08.002
	PHF1	PCL1	doi:10.1016/j.cell.2017.08.002
	PHF19	PCL3	doi:10.1016/j.cell.2017.08.002
	RBBP4	RBBP4	doi:10.1016/j.cell.2017.08.002
	RBBP7	RBBP7	doi:10.1016/j.cell.2017.08.002
	SUZ12	SUZ12	doi:10.1016/j.cell.2017.08.002
PRC2.2	AEBP2	AEBP2	doi:10.1016/j.cell.2017.08.002
	EED	EED	doi:10.1016/j.cell.2017.08.002
	EZH1	EZH1	doi:10.1016/j.cell.2017.08.002
	EZH2	EZH2	doi:10.1016/j.cell.2017.08.002
	JARID2	JARID2	doi:10.1016/j.cell.2017.08.002
	RBBP4	RBBP4	doi:10.1016/j.cell.2017.08.002
	RBBP7	RBBP7	doi:10.1016/j.cell.2017.08.002
	SUZ12	SUZ12	doi:10.1016/j.cell.2017.08.002
PSAP	PNN	Acinus	doi:10.1038/nsmb.2242
	RNPS1	RNPS1	doi:10.1038/nsmb.2242
	SAP18	SAP18	doi:10.1038/nsmb.2242
PTW/PP1	PPP1CA	PP1-alpha	doi:10.1074/jbc.M110.109801
	PPP1CB	PP1-beta	doi:10.1074/jbc.M110.109801
	PPP1CC	PP1-gamma	doi:10.1074/jbc.M110.109801
	PPP1R10	PNUTS	doi:10.1074/jbc.M110.109801
	TOX4	TOX4	doi:10.1074/jbc.M110.109801
	WDR82	WDR82	doi:10.1074/jbc.M110.109801
RFC	RFC1	P35251	ebi:CPX-415
	RFC2	P35250	ebi:CPX-415
	RFC3	P40938	ebi:CPX-415
	RFC4	P35249	ebi:CPX-415
	RFC5	P40937	ebi:CPX-415
RMI/BLM	BLM	P54132|BLM	ebi:CPX-3301|doi:10.1101/gad.1732808
	RMI1	Q9H9A7|RMI1	ebi:CPX-3301|doi:10.1101/gad.1732808
	RMI2	Q96E14|RMI2	ebi:CPX-3301|doi:10.1101/gad.1732808
	TOP3A	Q13472|TOP3A	ebi:CPX-3301|doi:10.1101/gad.1732808
RNA exosome	EXOSC1	Q9Y3B2|EXOS1_HUMAN	ebi:CPX-592|ebi:CPX-600|ebi:CPX-593|ebi:CPX-476|ebi:CPX-591|epifactors:RNA exosome
	EXOSC10	Q01780	ebi:CPX-600|ebi:CPX-476|ebi:CPX-591
	EXOSC2 (1)	EXOS2_HUMAN	epifactors:RNA exosome
	EXOSC2 (2)	Q13868|EXOS2_HUMAN	ebi:CPX-592|ebi:CPX-600|ebi:CPX-593|ebi:CPX-476|ebi:CPX-591|epifactors:RNA exosome
	EXOSC3	Q9NQT5|EXOS3_HUMAN	ebi:CPX-592|ebi:CPX-600|ebi:CPX-593|ebi:CPX-476|ebi:CPX-591|epifactors:RNA exosome
	EXOSC4	Q9NPD3|EXOS4_HUMAN	ebi:CPX-592|ebi:CPX-600|ebi:CPX-593|ebi:CPX-476|ebi:CPX-591|epifactors:RNA exosome
	EXOSC5	Q9NQT4|EXOS5_HUMAN	ebi:CPX-592|ebi:CPX-600|ebi:CPX-593|ebi:CPX-476|ebi:CPX-591|epifactors:RNA exosome
	EXOSC6	Q5RKV6|EXOS6_HUMAN	ebi:CPX-592|ebi:CPX-600|ebi:CPX-593|ebi:CPX-476|ebi:CPX-591|epifactors:RNA exosome
	EXOSC8	Q96B26|EXOS8_HUMAN	ebi:CPX-592|ebi:CPX-600|ebi:CPX-593|ebi:CPX-476|ebi:CPX-591|epifactors:RNA exosome
	EXOSC9	Q06265|EXOS9_HUMAN	ebi:CPX-592|ebi:CPX-600|ebi:CPX-593|ebi:CPX-476|ebi:CPX-591|epifactors:RNA exosome
		EXOS7_HUMAN	epifactors:RNA exosome
		Q15024	ebi:CPX-592
		Q15024	ebi:CPX-600
		Q15024	ebi:CPX-593
		Q15024	ebi:CPX-476
		Q15024	ebi:CPX-591
		Q8TF46	ebi:CPX-592
		Q8TF46	ebi:CPX-600
		Q9Y2L1	ebi:CPX-593
		Q9Y2L1	ebi:CPX-476
RNA Pol I	CD3EAP	A34.5	doi:10.1016/j.tibs.2011.12.001
	POLR1A	A190	doi:10.1016/j.tibs.2011.12.001
	POLR1B	A135	doi:10.1016/j.tibs.2011.12.001
	POLR1C	AC40	doi:10.1016/j.tibs.2011.12.001
	POLR1E (1)	A49	doi:10.1016/j.tibs.2011.12.001
	POLR1E (2)	A49	doi:10.1016/j.tibs.2011.12.001
	POLR2E	Rpb5	doi:10.1016/j.tibs.2011.12.001
	POLR2F	Rpb6	doi:10.1016/j.tibs.2011.12.001
	POLR2H	Rpb8	doi:10.1016/j.tibs.2011.12.001
	POLR2K	Rpb12	doi:10.1016/j.tibs.2011.12.001
	POLR2L	Rpb10	doi:10.1016/j.tibs.2011.12.001
	TWISTNB	A43	doi:10.1016/j.tibs.2011.12.001
	ZNRD1	A12.2	doi:10.1016/j.tibs.2011.12.001
		A14	doi:10.1016/j.tibs.2011.12.001
		AC19	doi:10.1016/j.tibs.2011.12.001
RNA Pol II	POLR2A	Rpb1	doi:10.1016/j.tibs.2011.12.001
	POLR2B	Rpb2	doi:10.1016/j.tibs.2011.12.001
	POLR2C	Rpb3	doi:10.1016/j.tibs.2011.12.001
	POLR2D	Rpb4	doi:10.1016/j.tibs.2011.12.001
	POLR2E	Rpb5|Rpb7	doi:10.1016/j.tibs.2011.12.001
	POLR2F	Rpb6	doi:10.1016/j.tibs.2011.12.001
	POLR2H	Rpb8	doi:10.1016/j.tibs.2011.12.001
	POLR2I	Rpb9	doi:10.1016/j.tibs.2011.12.001
	POLR2J/POLR2J[2,3]	Rpb11	doi:10.1016/j.tibs.2011.12.001
	POLR2K	Rpb12	doi:10.1016/j.tibs.2011.12.001
	POLR2L	Rpb10	doi:10.1016/j.tibs.2011.12.001
RNA Pol III	POLR1C	AC40	doi:10.1016/j.tibs.2011.12.001
	POLR2E	Rpb5	doi:10.1016/j.tibs.2011.12.001
	POLR2F	Rpb6	doi:10.1016/j.tibs.2011.12.001
	POLR2H	Rpb8	doi:10.1016/j.tibs.2011.12.001
	POLR2K	Rpb12	doi:10.1016/j.tibs.2011.12.001
	POLR2L	Rpb10	doi:10.1016/j.tibs.2011.12.001
	POLR3D	C53	doi:10.1016/j.tibs.2011.12.001
	POLR3E	C37	doi:10.1016/j.tibs.2011.12.001
		AC19	doi:10.1016/j.tibs.2011.12.001
		C11	doi:10.1016/j.tibs.2011.12.001
		C128	doi:10.1016/j.tibs.2011.12.001
		C160	doi:10.1016/j.tibs.2011.12.001
		C17	doi:10.1016/j.tibs.2011.12.001
		C25	doi:10.1016/j.tibs.2011.12.001
		C31	doi:10.1016/j.tibs.2011.12.001
		C34	doi:10.1016/j.tibs.2011.12.001
		C82	doi:10.1016/j.tibs.2011.12.001
RPA	RPA1	RPA1	doi:10.1074/jbc.M808963200
	RPA2	RPA2	doi:10.1074/jbc.M808963200
	RPA3	RPA3	doi:10.1074/jbc.M808963200
RSF	RSF1	RSF1_HUMAN|Q96T23	epifactors:RSF|ebi:CPX-455
	SMARCA5	SMCA5_HUMAN|O60264	epifactors:RSF|ebi:CPX-455
SAGA	ATXN7	ATX7_HUMAN|O15265|ATXN7	epifactors:SAGA|ebi:CPX-900|doi:10.1016/j.tibs.2017.09.001
	ATXN7L3	AT7L3_HUMAN|Q14CW9|ATXN7L3	epifactors:SAGA|ebi:CPX-900|doi:10.1016/j.tibs.2017.09.001
	ENY2	ENY2_HUMAN|Q9NPA8|ENY2	epifactors:SAGA|ebi:CPX-900|doi:10.1016/j.tibs.2017.09.001
	KAT2A	KAT2A_HUMAN|Q92830|GCN5	epifactors:SAGA|ebi:CPX-900|epifactors:STAGA|doi:10.1016/j.tibs.2017.09.001
	SF3B3	SF3B3	doi:10.1016/j.tibs.2017.09.001
	SF3B5	SF3B5	doi:10.1016/j.tibs.2017.09.001
	SGF29	Q96ES7|SGF29	ebi:CPX-900|doi:10.1016/j.tibs.2017.09.001
	SUPT20H	Q8NEM7|SUPT20H	ebi:CPX-900|doi:10.1016/j.tibs.2017.09.001
	SUPT3H	SUPT3_HUMAN|O75486|SUPT3H	epifactors:SAGA|ebi:CPX-900|epifactors:STAGA|doi:10.1016/j.tibs.2017.09.001
	SUPT7L	O94864|ST65G_HUMAN|SUPT7L	ebi:CPX-900|epifactors:STAGA|doi:10.1016/j.tibs.2017.09.001
	TADA1	Q96BN2|TADA1_HUMAN|TADA1	ebi:CPX-900|epifactors:STAGA|doi:10.1016/j.tibs.2017.09.001
	TADA2B	Q86TJ2|ADA2B	ebi:CPX-900|doi:10.1016/j.tibs.2017.09.001
	TADA3	O75528|TADA3_HUMAN|ADA3	ebi:CPX-900|epifactors:STAGA|doi:10.1016/j.tibs.2017.09.001
	TAF10	TAF10_HUMAN|Q12962|TAF10	epifactors:SAGA|ebi:CPX-900|epifactors:STAGA|doi:10.1016/j.tibs.2017.09.001
	TAF12	Q16514|TAF12_HUMAN|TAF12	ebi:CPX-900|epifactors:STAGA|doi:10.1016/j.tibs.2017.09.001
	TAF2 (1)	Q6P1X5	ebi:CPX-900
	TAF5L	O75529|TAF5L_HUMAN|TAF5L	ebi:CPX-900|epifactors:STAGA|doi:10.1016/j.tibs.2017.09.001
	TAF6L	Q9Y6J9|TAF6L_HUMAN|TAF6L	ebi:CPX-900|epifactors:STAGA|doi:10.1016/j.tibs.2017.09.001
	TAF8	Q7Z7C8	ebi:CPX-900
	TAF9	Q16594|TAF9_HUMAN|TAF9	ebi:CPX-900|epifactors:STAGA|doi:10.1016/j.tibs.2017.09.001
	TRRAP	TRRAP_HUMAN|Q9Y4A5|TRRAP	epifactors:SAGA|ebi:CPX-900|epifactors:STAGA|doi:10.1016/j.tibs.2017.09.001
		Q9UPT9	ebi:CPX-900
		UBP22_HUMAN	epifactors:SAGA
		USP22	doi:10.1016/j.tibs.2017.09.001
SCF	CUL1	CUL1	doi:10.1073/pnas.1519389113
	FBXL6	FBXL6	doi:10.1073/pnas.1519389113
	FBXO11	FBXO11	doi:10.1073/pnas.1519389113
	FBXO28	FBXO28	doi:10.1073/pnas.1519389113
	FBXO38	FBXO38	doi:10.1073/pnas.1519389113
	RBX1	RBX1	doi:10.1073/pnas.1519389113
	SKP1	SKP1	doi:10.1073/pnas.1519389113
SCL	KDM1A	KDM1A_HUMAN	epifactors:SCL
	RCOR1 (2)	RCOR1_HUMAN	epifactors:SCL
	SFMBT1	SMBT1_HUMAN	epifactors:SCL
SET1A/B	ASH2L	ASH2L_HUMAN|ASH2	epifactors:COMPASS|doi:10.1146/annurev-biochem-051710-134100
	CXXC1	CXXC1_HUMAN|CXXC1	epifactors:COMPASS|doi:10.1146/annurev-biochem-051710-134100
	DPY30	DPY30_HUMAN|DPY30	epifactors:COMPASS|doi:10.1146/annurev-biochem-051710-134100
	HCFC1 (1)	HCFC1_HUMAN|HCF1	epifactors:COMPASS|doi:10.1146/annurev-biochem-051710-134100
	HCFC1 (2)	HCFC1_HUMAN|HCF1	epifactors:COMPASS|doi:10.1146/annurev-biochem-051710-134100
	RBBP5	RBBP5_HUMAN|RBBP5	epifactors:COMPASS|doi:10.1146/annurev-biochem-051710-134100
	SETD1A	SET1A_HUMAN|SET1A	epifactors:COMPASS|doi:10.1146/annurev-biochem-051710-134100
	SETD1B	SET1B_HUMAN|SET1B	epifactors:COMPASS|doi:10.1146/annurev-biochem-051710-134100
	WDR5	WDR5_HUMAN|WDR5	epifactors:COMPASS|doi:10.1146/annurev-biochem-051710-134100
	WDR82	WDR82_HUMAN|WDR82	epifactors:COMPASS|doi:10.1146/annurev-biochem-051710-134100
SF3B	PHF5A	SF3B14B	doi:10.1016/j.tibs.2017.09.001
	SF3B1	SF3B155	doi:10.1016/j.tibs.2017.09.001
	SF3B2	SF3B145	doi:10.1016/j.tibs.2017.09.001
	SF3B3	SF3B3	doi:10.1016/j.tibs.2017.09.001
	SF3B4	SF3B49	doi:10.1016/j.tibs.2017.09.001
	SF3B5	SF3B5	doi:10.1016/j.tibs.2017.09.001
	SF3B6	SF3B14A	doi:10.1016/j.tibs.2017.09.001
Shelterin	ACD	Q96AP0	ebi:CPX-152
	POT1	Q9NUX5	ebi:CPX-152
	TERF1	P54274	ebi:CPX-152
	TERF2	Q15554	ebi:CPX-152
	TERF2IP	Q9NYB0	ebi:CPX-152
	TINF2 (1)	Q9BSI4	ebi:CPX-152
SIN3A/B	ARID4A	P29374|ARI4A_HUMAN	ebi:CPX-3321|ebi:CPX-3322|epifactors:mSin3A
	ARID4B	Q4LE39|ARI4B_HUMAN	ebi:CPX-3321|ebi:CPX-3322|epifactors:mSin3A
	BRMS1	Q9HCU9|BRMS1_HUMAN	ebi:CPX-3321|ebi:CPX-3322|epifactors:mSin3A
	BRMS1L	Q5PSV4|BRM1L_HUMAN	ebi:CPX-3321|ebi:CPX-3322|epifactors:mSin3A
	HDAC1	Q13547|HDAC1_HUMAN	ebi:CPX-3321|ebi:CPX-3322|epifactors:mSin3A|epifactors:mSin3A-like complex
	HDAC2	Q92769|HDAC2_HUMAN	ebi:CPX-3321|ebi:CPX-3322|epifactors:mSin3A|epifactors:mSin3A-like complex
	ING1	Q9UK53|p33-ING1	ebi:CPX-3321|ebi:CPX-3322|doi:10.1128/MCB.22.3.835
	ING2	Q9H160|ING2_HUMAN|ING2	ebi:CPX-3321|ebi:CPX-3322|epifactors:mSin3A-like complex|doi:10.1016/j.molcel.2005.12.007
	RBBP4	Q09028|RBBP4_HUMAN	ebi:CPX-3321|ebi:CPX-3322|epifactors:mSin3A|epifactors:mSin3A-like complex
	RBBP7	Q16576|RBBP7_HUMAN	ebi:CPX-3321|ebi:CPX-3322|epifactors:mSin3A|epifactors:mSin3A-like complex
	SAP18	SAP18_HUMAN	epifactors:mSin3A
	SAP30	O75446|SAP30_HUMAN	ebi:CPX-3321|ebi:CPX-3322|epifactors:mSin3A|epifactors:mSin3A-like complex
	SAP30L	Q9HAJ7	ebi:CPX-3321|ebi:CPX-3322
	SF3B3	Q15393	ebi:CPX-3321|ebi:CPX-3322
	SIN3A	Q96ST3|SIN3A_HUMAN	ebi:CPX-3321|epifactors:mSin3A|epifactors:mSin3A-like complex
	SIN3B	O75182|SIN3B_HUMAN	ebi:CPX-3322|epifactors:mSin3A
	SINHCAF	SINHCAF	doi:10.1074/mcp.M112.020255
	SUDS3	Q9H7L9|SDS3_HUMAN	ebi:CPX-3321|ebi:CPX-3322|epifactors:mSin3A
SLF1/2-RAD18	RAD18	RAD18	doi:10.1126/science.1253671
	SLF1	SLF1	doi:10.1126/science.1253671
	SLF2	SLF2	doi:10.1126/science.1253671
SLX4-TERF2	SLX4	Q8IY92	ebi:CPX-484
	TERF2	Q15554	ebi:CPX-484
SMAD2-4	SMAD4	Q13485	ebi:CPX-1|ebi:CPX-3208|ebi:CPX-3252
	SMAD[2,3,9]	P84022|Q15796	ebi:CPX-1|ebi:CPX-3208|ebi:CPX-3252
SNARP	BCLAF1 (1)	BLCALF1	doi:10.1158/0008-5472.CAN-08-1217
	BCLAF1 (2)	BLCALF1	doi:10.1158/0008-5472.CAN-08-1217
	PNN	Pinin	doi:10.1158/0008-5472.CAN-08-1217
	SCD	SkIP	doi:10.1158/0008-5472.CAN-08-1217
	SNIP1	SNIP1	doi:10.1158/0008-5472.CAN-08-1217
	THRAP3	THRAP3	doi:10.1158/0008-5472.CAN-08-1217
SOSS1-2	INIP	Q9NRY2	ebi:CPX-482|ebi:CPX-614
	INTS3	Q68E01	ebi:CPX-482|ebi:CPX-614
		Q96AH0	ebi:CPX-614
		Q9BQ15	ebi:CPX-482
Spliceosome	ACIN1 (1)	ACIN1	corum:351
	ACIN1 (2)	ACIN1	corum:351
	ACIN1 (3)	ACIN1	corum:351
	ACIN1 (4)	ACIN1	corum:351
	ALYREF (1)	ALYREF	corum:351
	ALYREF (2)	ALYREF	corum:351
	AQR	AQR	corum:351
	BCAS2	BCAS2	corum:351
	BUD13	BUD13	corum:351
	BUD31	BUD31	corum:351
	CACTIN	CACTIN	corum:351
	CD2BP2	CD2BP2	corum:351
	CDC40	CDC40	corum:351
	CDC5L	CDC5L	corum:351
	CDK12	CDK12	corum:351
	CIRBP	CIRBP	corum:351
	CRNKL1	CRNKL1	corum:351
	CTNNBL1	CTNNBL1	corum:351
	CWC15	CWC15	corum:351
	CWC22	CWC22	corum:351
	DDX17 (1)	DDX17	corum:351
	DDX17 (2)	DDX17	corum:351
	DDX23	DDX23	corum:351
	DDX39B	DDX39B	corum:351
	DDX3X (1)	DDX3X	corum:351
	DDX3X (2)	DDX3X	corum:351
	DDX41	DDX41	corum:351
	DDX46 (1)	DDX46	corum:351
	DDX46 (2)	DDX46	corum:351
	DDX5	DDX5	corum:351
	DHX15	DHX15	corum:351
	DHX16	DHX16	corum:351
	DHX38	DHX38	corum:351
	DHX8	DHX8	corum:351
	DHX9	DHX9	corum:351
	DNAJC8	DNAJC8	corum:351
	EFTUD2	EFTUD2	corum:351
	EIF4A3	EIF4A3	corum:351
	ESS2	DGCR14	corum:351
	HTATSF1	HTATSF1	corum:351
	IGF2BP3	IGF2BP3	corum:351
	IK	IK	corum:351
	ISY1/ISY1-RAB43	ISY1	corum:351
	LSM2	LSM2	corum:351
	LSM3	LSM3	corum:351
	LSM4	LSM4	corum:351
	LSM6	LSM6	corum:351
	LSM7	LSM7	corum:351
	LUC7L3	LUC7L3	corum:351
	MFAP1	MFAP1	corum:351
	MTREX	SKIV2L2	corum:351
	NCBP1	NCBP1	corum:351
	NCBP2	NCBP2	corum:351
	NUDT21	NUDT21	corum:351
	PABPC1	PABPC1	corum:351
	PAXBP1	PAXBP1	corum:351
	PLRG1	PLRG1	corum:351
	PPIE	PPIE	corum:351
	PPIH	PPIH	corum:351
	PPIL1	PPIL1	corum:351
	PPIL3	PPIL3	corum:351
	PPWD1	PPWD1	corum:351
	PRPF19	PRPF19	corum:351
	PRPF3	PRPF3	corum:351
	PRPF31	PRPF31	corum:351
	PRPF4	PRPF4	corum:351
	PRPF40A	PRPF40A	corum:351
	PRPF4B	PRPF4B	corum:351
	PRPF6	PRPF6	corum:351
	PRPF8	PRPF8	corum:351
	PUF60	PUF60	corum:351
	RBM15	RBM15	corum:351
	RBM17	RBM17	corum:351
	RBM22	RBM22	corum:351
	RBM25	RBM25	corum:351
	RBM39 (1)	RBM39	corum:351
	RBM39 (2)	RBM39	corum:351
	RBM8A	RBM8A	corum:351
	RNPS1	RNPS1	corum:351
	SART1	SART1	corum:351
	SF1 (1)	SF1	corum:351
	SF1 (2)	SF1	corum:351
	SF1 (3)	SF1	corum:351
	SF3A1	SF3A1	corum:351
	SF3A2	SF3A2	corum:351
	SF3A3	SF3A3	corum:351
	SF3B1	SF3B1	corum:351
	SF3B2	SF3B2	corum:351
	SF3B3	SF3B3	corum:351
	SF3B4	SF3B4	corum:351
	SF3B6	SF3B6	corum:351
	SLU7	SLU7	corum:351
	SMNDC1	SMNDC1	corum:351
	SMU1	SMU1	corum:351
	SNRNP200	SNRNP200	corum:351
	SNRNP27	SNRNP27	corum:351
	SNRNP40	SNRNP40	corum:351
	SNRNP70	SNRNP70	corum:351
	SNRPA	SNRPA	corum:351
	SNRPA1	SNRPA1	corum:351
	SNRPB/SNRPN/SNURF	SNRPB	corum:351
	SNRPB2	SNRPB2	corum:351
	SNRPC	SNRPC	corum:351
	SNRPD1	SNRPD1	corum:351
	SNRPD2	SNRPD2	corum:351
	SNRPD3	SNRPD3	corum:351
	SNRPE	SNRPE	corum:351
	SNRPF	SNRPF	corum:351
	SNRPG	SNRPG	corum:351
	SNU13	SNU13	corum:351
	SNW1	SNW1	corum:351
	SPEN	SPEN	corum:351
	SRRM1	SRRM1	corum:351
	SRRM2	SRRM2	corum:351
	SRRT	SRRT	corum:351
	SRSF1	SRSF1	corum:351
	SRSF11	SRSF11	corum:351
	SRSF2	SRSF2	corum:351
	SRSF3	SRSF3	corum:351
	SRSF4	SRSF4	corum:351
	SRSF5	SRSF5	corum:351
	SRSF6	SRSF6	corum:351
	SRSF7	SRSF7	corum:351
	SRSF9	SRSF9	corum:351
	SYF2	SYF2	corum:351
	TCERG1	TCERG1	corum:351
	TFIP11	TFIP11	corum:351
	THOC1	THOC1	corum:351
	THOC2	THOC2	corum:351
	THOC3	THOC3	corum:351
	THOC5	THOC5	corum:351
	THOC6	THOC6	corum:351
	THOC7	THOC7	corum:351
	TRA2B	TRA2B	corum:351
	U2AF1/U2AF1L5	U2AF1	corum:351
	U2AF2	U2AF2	corum:351
	U2SURP	U2SURP	corum:351
	USP39	USP39	corum:351
	VIRMA	KIAA1429	corum:351
	WBP11	WBP11	corum:351
	WTAP	WTAP	corum:351
	XAB2	XAB2	corum:351
	ZNF207	ZNF207	corum:351
		C19orf43	corum:351
		CFAP20	corum:351
		CPSF6	corum:351
		FNBP3	corum:351
		MAGOH	corum:351
		MOV10	corum:351
		PPIL2	corum:351
		PPM1G	corum:351
		PRPF18	corum:351
		TXNL4A	corum:351
Splicing-dependent exon junction complex	ALYREF (1)	REF	doi:10.1093/emboj/19.24.6860
	ALYREF (2)	REF	doi:10.1093/emboj/19.24.6860
	DEK	DEK	doi:10.1093/emboj/19.24.6860
	RBM8A	Y14	doi:10.1093/emboj/19.24.6860
	RNPS1	RNPS1	doi:10.1093/emboj/19.24.6860
	SRRM1	Srm160	doi:10.1093/emboj/19.24.6860
SRCAP	ACTL6A	ACL6A_HUMAN|O96019	epifactors:SRCAP|ebi:CPX-974
	ACTR6	ARP6_HUMAN|Q9GZN1	epifactors:SRCAP|ebi:CPX-974
	DMAP1	DMAP1_HUMAN|Q9NPF5	epifactors:SRCAP|ebi:CPX-974
	RUVBL1	RUVB1_HUMAN|Q9Y265	epifactors:SRCAP|ebi:CPX-974
	RUVBL2	RUVB2_HUMAN|Q9Y230	epifactors:SRCAP|ebi:CPX-974
	SRCAP	SRCAP_HUMAN|Q6ZRS2	epifactors:SRCAP|ebi:CPX-974
	VPS72	Q15906	ebi:CPX-974
	YEATS4	YETS4_HUMAN|O95619	epifactors:SRCAP|ebi:CPX-974
	ZNHIT1	ZNHI1_HUMAN|O43257	epifactors:SRCAP|ebi:CPX-974
SUMO1	SUMO1	P63165	ebi:CPX-3043
	UBE2I	P63279	ebi:CPX-3043
SUMO2	SUMO2	P61956	ebi:CPX-3049
	UBE2I	P63279	ebi:CPX-3049
Telomerase holoenzyme	DKC1	O60832	ebi:CPX-265
	GAR1	Q9NY12	ebi:CPX-265
	NHP2	Q9NX24	ebi:CPX-265
	NOP10	Q9NPE3	ebi:CPX-265
		O14746	ebi:CPX-265
		URS00004A7003_9606	ebi:CPX-265
TFIID	TAF1	P21675|TAF1	ebi:CPX-915|ebi:CPX-930|doi:10.1016/j.tibs.2017.09.001
	TAF10	Q12962|TAF10	ebi:CPX-915|ebi:CPX-930|doi:10.1016/j.tibs.2017.09.001
	TAF11	Q15544|TAF11	ebi:CPX-915|ebi:CPX-930|doi:10.1016/j.tibs.2017.09.001
	TAF12	Q16514|TAF12	ebi:CPX-915|ebi:CPX-930|doi:10.1016/j.tibs.2017.09.001
	TAF13	Q15543|TAF13	ebi:CPX-915|ebi:CPX-930|doi:10.1016/j.tibs.2017.09.001
	TAF2 (1)	Q6P1X5|TAF2	ebi:CPX-915|ebi:CPX-930|doi:10.1016/j.tibs.2017.09.001
	TAF2 (2)	TAF2	doi:10.1016/j.tibs.2017.09.001
	TAF3	Q5VWG9|TAF3	ebi:CPX-915|ebi:CPX-930|doi:10.1016/j.tibs.2017.09.001
	TAF4	O00268|TAF4	ebi:CPX-915|doi:10.1016/j.tibs.2017.09.001
	TAF4B	Q92750|TAF4B	ebi:CPX-930|doi:10.1016/j.tibs.2017.09.001
	TAF5	Q15542|TAF5	ebi:CPX-915|ebi:CPX-930|doi:10.1016/j.tibs.2017.09.001
	TAF6	P49848|TAF6	ebi:CPX-915|ebi:CPX-930|doi:10.1016/j.tibs.2017.09.001
	TAF7	Q15545|TAF7	ebi:CPX-915|ebi:CPX-930|doi:10.1016/j.tibs.2017.09.001
	TAF8	Q7Z7C8|TAF8	ebi:CPX-915|ebi:CPX-930|doi:10.1016/j.tibs.2017.09.001
	TAF9	Q16594|TAF9	ebi:CPX-915|ebi:CPX-930|doi:10.1016/j.tibs.2017.09.001
	TAF9B	TAF9B	doi:10.1016/j.tibs.2017.09.001
	TBP/TBPL2	P20226|TBP	ebi:CPX-915|ebi:CPX-930|doi:10.1016/j.tibs.2017.09.001
TFTC	ATXN7	O15265	ebi:CPX-903
	ATXN7L3	Q14CW9	ebi:CPX-903
	ENY2	Q9NPA8	ebi:CPX-903
	KAT2A	Q92830|KAT2A_HUMAN	ebi:CPX-903|epifactors:TFTC-HAT
	SUPT3H	O75486	ebi:CPX-903
	SUPT7L	ST65G_HUMAN	epifactors:TFTC-HAT
	TADA2B	TAD2B_HUMAN	epifactors:TFTC-HAT
	TADA3	O75528|TADA3_HUMAN	ebi:CPX-903|epifactors:TFTC-HAT
	TAF10	Q12962|TAF10_HUMAN	ebi:CPX-903|epifactors:TFTC-HAT
	TAF12	Q16514	ebi:CPX-903
	TAF2 (1)	Q6P1X5|TAF2_HUMAN	ebi:CPX-903|epifactors:TFTC-HAT
	TAF2 (2)	TAF2_HUMAN	epifactors:TFTC-HAT
	TAF4	O00268|TAF4_HUMAN	ebi:CPX-903|epifactors:TFTC-HAT
	TAF5	Q15542|TAF5_HUMAN	ebi:CPX-903|epifactors:TFTC-HAT
	TAF5L	O75529|TAF5L_HUMAN	ebi:CPX-903|epifactors:TFTC-HAT
	TAF6	P49848|TAF6_HUMAN	ebi:CPX-903|epifactors:TFTC-HAT
	TAF6L	TAF6L_HUMAN	epifactors:TFTC-HAT
	TAF7	Q15545	ebi:CPX-903
	TAF9	Q16594	ebi:CPX-903
	TAF9B	TAF9B_HUMAN	epifactors:TFTC-HAT
	TRRAP	Q9Y4A5|TRRAP_HUMAN	ebi:CPX-903|epifactors:TFTC-HAT
		Q9UPT9	ebi:CPX-903
THO	THOC1	Thoc1	doi:10.1093/nar/gks1188
	THOC2	Thoc2	doi:10.1093/nar/gks1188
	THOC3	Tex1	doi:10.1093/nar/gks1188
	THOC5	Thoc5	doi:10.1093/nar/gks1188
	THOC6	Thoc6	doi:10.1093/nar/gks1188
	THOC7	Thoc7	doi:10.1093/nar/gks1188
TREX	ALYREF (1)	Aly	doi:10.1093/nar/gks1188
	ALYREF (2)	Aly	doi:10.1093/nar/gks1188
	DDX39B	UAP56	doi:10.1093/nar/gks1188
	THOC1	Thoc1	doi:10.1093/nar/gks1188
	THOC2	Thoc2	doi:10.1093/nar/gks1188
	THOC3	Tex1	doi:10.1093/nar/gks1188
	THOC5	Thoc5	doi:10.1093/nar/gks1188
	THOC6	Thoc6	doi:10.1093/nar/gks1188
	THOC7	Thoc7	doi:10.1093/nar/gks1188
TREX-2	CETN2	CEN2	doi:10.1016/j.tibs.2017.09.001
	ENY2	ENY2	doi:10.1016/j.tibs.2017.09.001
	PCID2	PCID2	doi:10.1016/j.tibs.2017.09.001
		DSS1	doi:10.1016/j.tibs.2017.09.001
		GANP	doi:10.1016/j.tibs.2017.09.001
USF1-USF2	USF1	P22415	ebi:CPX-3079
	USF2	Q15853	ebi:CPX-3079
VCB	ELOB	ELOB	doi:10.1126/science.284.5413.455
	ELOC	ELOC	doi:10.1126/science.284.5413.455
	VHL	VHL	doi:10.1126/science.284.5413.455
VHL SCF-like	ELOB	ELOB	doi:10.1073/pnas.190332597
	ELOC	ELOC	doi:10.1073/pnas.190332597
	RBX1	RBX1	doi:10.1073/pnas.190332597
	VHL	VHL	doi:10.1073/pnas.190332597
		CUL2	doi:10.1073/pnas.190332597
WICH	BAZ1B	Q9UIG0	ebi:CPX-757
	SMARCA5	O60264	ebi:CPX-757
WMM	CBLL1	Q75N03	ebi:CPX-1605
	VIRMA	Q69YN4	ebi:CPX-1605
	WTAP	Q15007	ebi:CPX-1605
	ZC3H13	Q5T200	ebi:CPX-1605
		Q86U44	ebi:CPX-1605
		Q9HCE5	ebi:CPX-1605
XPC	CETN2	CETN2	doi:10.1073/pnas.1520104112
	RAD23A	RAD23A	doi:10.1128/MCB.17.12.6924
	RAD23B	RAD23B	doi:10.1073/pnas.1520104112
	XPC	XPC	doi:10.1073/pnas.1520104112
YAP1-TEAD1	TEAD[1,2,4]	P28347	ebi:CPX-256
	YAP1	P46937	ebi:CPX-256
ZAP3	ILF2	NF110/45	doi:10.1016/j.bbapap.2007.07.015
	ILF3	NF110/45	doi:10.1016/j.bbapap.2007.07.015
	KHDRBS1	SAM68	doi:10.1016/j.bbapap.2007.07.015
	NCOA5	CIA	doi:10.1016/j.bbapap.2007.07.015
	RBMX	hnRP-G	doi:10.1016/j.bbapap.2007.07.015
	YLPM1 (1)	ZAP3	doi:10.1016/j.bbapap.2007.07.015
	YLPM1 (2)	ZAP3	doi:10.1016/j.bbapap.2007.07.015
	YLPM1 (3)	ZAP3	doi:10.1016/j.bbapap.2007.07.015

## Sheet: H2A.Z
Complex	P value	Adjusted P value (BH)	Median effect	Median effect (95% CI left)	Median effect (95% CI right)	Effect direction	# proteins	Proteins for which response was measurable	% significantly enriched proteins
SRCAP	1.72701e-11	2.24512e-09	-0.920891	-1.12753	-0.726626	Down	9	ACTL6A/ACTR6/DMAP1/RUVBL1/RUVBL2/SRCAP/VPS72/YEATS4/ZNHIT1	1
NSL	9.55979e-09	6.21386e-07	1.52637	1.15449	1.93057	Up	10	HCFC1 (1)/HCFC1 (2)/KANSL1/KANSL2/KANSL3/KAT8/MCRS1/OGT/PHF20/WDR5	0.7
MLL1/2	3.37735e-08	1.46352e-06	0.353676	0.273693	0.438088	Up	11	ASH2L/DPY30/HCFC1 (1)/HCFC1 (2)/HCFC2/KAT8/KMT2A/KMT2B/MEN1/RBBP5/WDR5	0.727273
MLL3/4	2.30426e-07	7.48885e-06	0.420436	0.343076	0.502075	Up	10	ASH2L/DPY30/KDM6A/KMT2C/KMT2D/NCOA6/PAGR1/PAXIP1/RBBP5/WDR5	0.7
ncPRC1.1	4.84692e-07	1.2602e-05	-0.315	-0.401672	-0.217726	Down	11	BCOR/BCORL1 (1)/BCORL1 (2)/KDM2B/PCGF1/RING1/RNF2/RYBP/SKP1/USP7/YAF2	0.363636
INO80 (exclusive subunits)	1.37582e-06	2.98095e-05	1.24203	1.02267	1.46489	Up	11	ACTR5/ACTR8/INO80/INO80B/INO80C/INO80D/INO80E/NFRKB/TFPT/UCHL5/YY1	0.454545
Integrator (exclusive subunits)	2.26409e-06	4.20474e-05	0.268187	0.214296	0.317089	Up	13	INTS1/INTS10/INTS11/INTS12/INTS13/INTS14/INTS2/INTS4/INTS5/INTS6/INTS7/INTS8/INTS9	0.307692
XPC	5.59151e-06	9.0862e-05	-0.336809	-0.399611	-0.274052	Down	4	CETN2/RAD23A/RAD23B/XPC	1
NSL (exclusive subunits)	7.8007e-06	0.000104861	2.19368	1.87368	2.58204	Up	4	KANSL1/KANSL2/KANSL3/PHF20	1
APC/C	8.06625e-06	0.000104861	-0.200371	-0.261284	-0.140899	Down	13	ANAPC1/ANAPC10/ANAPC11/ANAPC13/ANAPC15/ANAPC16/ANAPC2/ANAPC5/ANAPC7/CDC16/CDC23/CDC26/CDC27	0
Integrator	1.22369e-05	0.000144618	0.259426	0.206088	0.307837	Up	14	INTS1/INTS10/INTS11/INTS12/INTS13/INTS14/INTS2/INTS3/INTS4/INTS5/INTS6/INTS7/INTS8/INTS9	0.285714
RMI/BLM	5.2233e-05	0.000565858	0.248639	0.207739	0.289947	Up	4	BLM/RMI1/RMI2/TOP3A	1
MLL3/4 (exclusive subunits)	6.42545e-05	0.000642545	0.498943	0.403696	0.595976	Up	6	KDM6A/KMT2C/KMT2D/NCOA6/PAGR1/PAXIP1	0.666667
XPC (exclusive subunits)	7.81182e-05	0.000725383	-0.341959	-0.419943	-0.262809	Down	3	RAD23A/RAD23B/XPC	1
ncPRC1.1 (exclusive subunits)	0.000131516	0.00113981	-0.332843	-0.42514	-0.241117	Down	5	BCOR/BCORL1 (1)/BCORL1 (2)/KDM2B/PCGF1	0.6
MRN	0.000278258	0.00226084	-0.712657	-0.913202	-0.512982	Down	3	MRE11/NBN/RAD50	0.666667
SCF	0.000339604	0.00259697	-0.420558	-0.596161	-0.243153	Down	6	CUL1/FBXL6/FBXO11/FBXO28/RBX1/SKP1	0.166667
NuA4	0.000409365	0.00295653	-0.135253	-0.276352	-0.00876624	Down	20	ACTB/ACTL6A/BRD8 (1)/BRD8 (2)/DMAP1/EP400 (1)/EPC1/EPC2/ING3/KAT5/MBTD1/MEAF6/MORF4L1/MORF4L2/MRGBP/RUVBL1/RUVBL2/TRRAP/VPS72/YEATS4	0.3
RPA	0.000743156	0.00508475	0.239999	0.18952	0.291231	Up	3	RPA1/RPA2/RPA3	1
MLL1/2 (exclusive subunits)	0.00104418	0.00678719	0.238376	0.155711	0.329076	Up	3	HCFC2/KMT2A/KMT2B	1
ASAP	0.0011817	0.00731528	-0.241841	-0.34294	-0.141712	Down	6	ACIN1 (1)/ACIN1 (2)/ACIN1 (3)/ACIN1 (4)/RNPS1/SAP18	0
40S Ribosomal subunit	0.00124309	0.00734555	-0.109965	-0.172678	-0.0479466	Down	26	FAU/RPS10/RPS10-NUDT3/RPS11/RPS12/RPS13/RPS14/RPS15/RPS15A/RPS16/RPS17/RPS18/RPS19/RPS2/RPS20/RPS23/RPS24/RPS25/RPS27A/RPS28/RPS29/RPS3A/RPS4X/RPS5/RPS6/RPS7/RPS8	0
SET1A/B	0.00145734	0.00810307	0.323717	0.241746	0.400806	Up	8	ASH2L/CXXC1/DPY30/HCFC1 (1)/HCFC1 (2)/RBBP5/SETD1A/WDR5	0.5
SIN3A/B (exclusive subunits)	0.00149595	0.00810307	-0.238689	-0.360999	-0.0544171	Down	9	ARID4A/ARID4B/BRMS1/BRMS1L/ING1/ING2/SAP30L/SINHCAF/SUDS3	0.111111
B-MYB-MuvB	0.00218138	0.0113432	0.411743	0.294674	0.529583	Up	6	LIN37/LIN52/LIN54/LIN9/MYBL2/RBBP4	0
Importin	0.00227992	0.0113996	-0.256167	-0.3682	-0.152755	Down	4	KPNA2/KPNA3/KPNA4/KPNB1	0.25
ORC	0.00293452	0.0141111	-0.66857	-1.00334	-0.354231	Down	5	ORC1/ORC2/ORC3/ORC4/ORC5	0
INO80	0.00303931	0.0141111	1.15971	0.925467	1.38029	Up	15	ACTL6A/ACTR5/ACTR8/INO80/INO80B/INO80C/INO80D/INO80E/MCRS1/NFRKB/RUVBL1/RUVBL2/TFPT/UCHL5/YY1	0.6
B-MYB-MuvB (exclusive subunits)	0.00440024	0.0192926	0.417861	0.281932	0.554423	Up	5	LIN37/LIN52/LIN54/LIN9/MYBL2	0
CHRAC	0.00445214	0.0192926	-0.701847	-1.01984	-0.379381	Down	4	BAZ1A/CHRAC1/POLE3/SMARCA5	0
Nuclear pore complex	0.00475321	0.0199328	-0.0505988	-0.113724	0.00655592	Down	23	AAAS/AHCTF1/NDC1/NUP107/NUP133/NUP153/NUP188/NUP214/NUP43/NUP50/NUP62/NUP85/NUP88/NUP93/NUP98/POM121/RANBP2/RANGAP1/SEC13/SEH1L/SUMO1/TPR/UBE2I	0.130435
MSL (exclusive subunits)	0.00493297	0.0200402	-0.378686	-0.546539	-0.211758	Down	3	MSL1/MSL2/MSL3	0
EBAFA/B	0.00523235	0.0206123	-0.314974	-0.537798	-0.0874286	Down	12	ACTB/ACTL6A/ARID1B/MLLT1/SMARCA4 (1)/SMARCB1/SMARCC1/SMARCC2 (1)/SMARCC2 (2)/SMARCD1/SMARCD2/SMARCE1	0.0833333
BHC	0.00544718	0.0208274	0.168336	0.0920685	0.254685	Up	8	GTF2I/HDAC1/HDAC2/HMG20B/KDM1A/PHF21A/ZMYM2/ZMYM3	0.125
SCF (exclusive subunits)	0.00572386	0.0212601	-0.531985	-0.823952	-0.242868	Down	4	CUL1/FBXL6/FBXO11/FBXO28	0.25
BAF	0.0063948	0.0230923	-0.324174	-0.587043	-0.0615499	Down	13	ACTB/ACTL6A/ARID1A/ARID1B/SMARCA2/SMARCA4 (1)/SMARCB1/SMARCC1/SMARCC2 (1)/SMARCC2 (2)/SMARCD1/SMARCD2/SMARCE1	0.0769231
Importin (exclusive subunits)	0.00741385	0.0260487	-0.327279	-0.446742	-0.170965	Down	3	KPNA3/KPNA4/KPNB1	0.333333
TREX-2	0.0133011	0.0455036	-0.18828	-0.36008	-0.0419969	Down	3	CETN2/ENY2/PCID2	0.333333
PBAF	0.0148332	0.0494441	-0.220874	-0.443314	0.0210558	Down	16	ACTB/ACTL6A/ARID1A/ARID1B/ARID2/BRD7/PBRM1/PHF10/SMARCA4 (1)/SMARCB1/SMARCC1/SMARCC2 (1)/SMARCC2 (2)/SMARCD1/SMARCD2/SMARCE1	0.0625
SAGA	0.0160244	0.0520792	-0.0943271	-0.175324	-0.017456	Down	20	ATXN7/ATXN7L3/ENY2/KAT2A/SF3B3/SF3B5/SGF29/SUPT20H/SUPT3H/SUPT7L/TADA2B/TADA3/TAF10/TAF12/TAF2 (1)/TAF5L/TAF6L/TAF8/TAF9/TRRAP	0
SIN3A/B	0.0184602	0.0585323	-0.0760457	-0.185377	0.0211483	Down	18	ARID4A/ARID4B/BRMS1/BRMS1L/HDAC1/HDAC2/ING1/ING2/RBBP4/RBBP7/SAP18/SAP30/SAP30L/SF3B3/SIN3A/SIN3B/SINHCAF/SUDS3	0.0555556
ncPRC1	0.0206424	0.0627377	-0.203099	-0.329581	-0.07945	Down	4	RING1/RNF2/RYBP/YAF2	0
Nuclear pore complex (exclusive subunits)	0.0209629	0.0627377	-0.0349733	-0.0946251	0.0211382	Down	21	AAAS/AHCTF1/NDC1/NUP107/NUP133/NUP153/NUP188/NUP214/NUP43/NUP50/NUP62/NUP85/NUP88/NUP93/NUP98/POM121/RANBP2/RANGAP1/SEC13/SEH1L/TPR	0.0952381
GBAF	0.0212343	0.0627377	-0.267534	-0.551234	0.0555865	Down	13	ACTB/ACTL6A/BCL7A/BCL7B/BCL7C/BICRA/BICRAL/BRD9/SMARCA2/SMARCA4 (1)/SMARCC1/SMARCD1/SS18	0.0769231
MSL	0.0353192	0.102033	-0.320269	-0.474905	-0.147843	Down	4	KAT8/MSL1/MSL2/MSL3	0
TFTC	0.0388804	0.109879	-0.0917962	-0.198839	0.0128665	Down	20	ATXN7/ATXN7L3/ENY2/KAT2A/SUPT3H/SUPT7L/TADA2B/TADA3/TAF10/TAF12/TAF2 (1)/TAF4/TAF5/TAF5L/TAF6/TAF6L/TAF7/TAF9/TAF9B/TRRAP	0
MOZ/MORF	0.0450526	0.122912	-0.12325	-0.229038	-0.0223623	Down	6	BRD1/BRPF1/BRPF3/ING5/KAT6A/MEAF6	0
PSAP	0.0453831	0.122912	-0.157938	-0.287917	-0.0335133	Down	3	PNN/RNPS1/SAP18	0
HUCA	0.0511612	0.135734	0.141428	0.0714421	0.211046	Up	3	CABIN1/HIRA/UBN1	0
PR-DUB	0.0526084	0.136782	0.321666	0.0576123	0.531745	Up	5	ASXL2/BAP1/FOXK1/FOXK2/KDM1B	0.4
PRC2.1	0.0541755	0.138094	-0.104698	-0.195903	-0.00377841	Down	10	C10orf12/EED/EPOP/EZH2/LCOR/MTF2 (1)/MTF2 (2)/RBBP4/RBBP7/SUZ12	0
Cohesin	0.0625036	0.156227	-0.198333	-0.382177	0.136656	Down	4	RAD21/SMC1A/SMC3/STAG2	0
CtBP	0.0636925	0.156227	0.116344	0.0529729	0.181883	Up	8	CTBP2/EHMT1/EHMT2/HDAC1/HDAC2/KDM1A/RCOR1 (1)/RREB1	0.125
AP-2 dimers	0.0672343	0.160394	0.227613	0.109224	0.347425	Up	3	TFAP2A (1)/TFAP2C/TFAP2D	0
HBO1	0.067859	0.160394	-0.0912868	-0.1864	0.00788507	Down	7	BRD1/BRPF3/ING4/ING5/JADE3/KAT7 (1)/MEAF6	0
Shelterin	0.0844469	0.196038	-0.0911393	-0.183408	0.00196718	Down	6	ACD/POT1/TERF1/TERF2/TERF2IP/TINF2 (1)	0
WMM	0.0884759	0.201787	0.217607	0.10245	0.332074	Up	4	CBLL1/VIRMA/WTAP/ZC3H13	0
Splicing-dependent exon junction complex	0.09571	0.214523	-0.118944	-0.255018	0.00450472	Down	5	ALYREF (1)/DEK/RBM8A/RNPS1/SRRM1	0
NuRD	0.0995979	0.219453	0.13802	0.0580626	0.227205	Up	14	CHD3/CHD4/GATAD2A/GATAD2B/HDAC1/HDAC2/KDM1A/MBD2/MBD3/MTA1/MTA2/MTA3/RBBP4/RBBP7	0.0714286
Shelterin (exclusive subunits)	0.107348	0.232587	-0.090316	-0.19334	0.0146428	Down	5	ACD/POT1/TERF1/TERF2IP/TINF2 (1)	0
OST	0.116833	0.248989	0.219601	0.0862208	0.351094	Up	4	DDOST/RPN1/RPN2/STT3B	0
LSD-CoREST	0.130052	0.272689	0.135745	0.0408196	0.238778	Up	7	HDAC1/HDAC2/HMG20A/HMG20B/PHF21A/RCOR3/ZMYM2	0
ZAP3	0.134707	0.277966	0.0860254	0.0333499	0.140889	Up	6	ILF2/ILF3/KHDRBS1/NCOA5/RBMX/YLPM1 (1)	0
CDCA5-PDS5-Cohesin	0.156939	0.300031	-0.127535	-0.381502	0.0648335	Down	4	CDCA5/PDS5A/RAD21/SMC3	0
ncPRC1.3/5	0.15568	0.300031	-0.13329	-0.300099	0.0410039	Down	5	RING1/RNF2/RYBP/WDR5/YAF2	0
CAF-1	0.151146	0.300031	0.352248	0.102274	0.591614	Up	3	CHAF1A/CHAF1B/RBBP4	0
PRC2.2	0.154445	0.300031	-0.144572	-0.258475	0.0602994	Down	5	EED/EZH2/RBBP4/RBBP7/SUZ12	0
HBO1 (exclusive subunits)	0.150043	0.300031	-0.137476	-0.290177	0.0247318	Down	3	ING4/JADE3/KAT7 (1)	0
PRC2.1 (exclusive subunits)	0.17453	0.328825	-0.0916381	-0.209362	0.0308852	Down	5	C10orf12/EPOP/LCOR/MTF2 (1)/MTF2 (2)	0
GBAF (exclusive subunits)	0.204115	0.379071	-0.196405	-0.610633	0.176337	Down	7	BCL7A/BCL7B/BCL7C/BICRA/BICRAL/BRD9/SS18	0
KAP1-HP1	0.214807	0.393309	0.16696	0.035803	0.298644	Up	3	CBX3/CBX5/TRIM28	0
ZAP3 (exclusive subunits)	0.224423	0.404856	0.0807943	0.0173784	0.151278	Up	5	ILF2/ILF3/KHDRBS1/NCOA5/YLPM1 (1)	0
RNA Pol II (exclusive subunits)	0.22759	0.404856	0.0818982	0.0270351	0.134985	Up	6	POLR2A/POLR2B/POLR2C/POLR2D/POLR2I/POLR2J/POLR2J[2,3]	0
PCAF	0.231399	0.404856	-0.0633355	-0.215067	0.0770059	Down	9	SUPT3H/TADA2A/TADA3/TAF10/TAF12/TAF5L/TAF6L/TAF9/TRRAP	0
B-WICH (exclusive subunits)	0.23363	0.404856	0.226792	0.0246975	0.433045	Up	3	DDX21/MYBBP1A/SIRT7	0
Exon junction	0.236685	0.404856	-0.0530497	-0.138056	0.0332056	Down	3	EIF4A3/MAGOHB/RBM8A	0
VHL SCF-like	0.257134	0.434122	-0.09251	-0.227744	0.0572604	Down	4	ELOB/ELOC/RBX1/VHL	0
RNA exosome	0.291117	0.480465	-0.025728	-0.10285	0.0462871	Down	9	EXOSC1/EXOSC10/EXOSC2 (1)/EXOSC2 (2)/EXOSC3/EXOSC4/EXOSC5/EXOSC6/EXOSC8	0
RNA Pol I (exclusive subunits)	0.291975	0.480465	-0.0684355	-0.219509	0.0968566	Down	5	CD3EAP/POLR1A/POLR1B/POLR1E (1)/POLR1E (2)	0
NuRD (exclusive subunits)	0.30326	0.492797	0.153456	0.00499159	0.300266	Up	9	CHD3/CHD4/GATAD2A/GATAD2B/MBD2/MBD3/MTA1/MTA2/MTA3	0.111111
Base Excision Repair Complex	0.324729	0.52117	-0.0178601	-0.104375	0.0583587	Down	4	POLB/POLE3/XRCC1 (1)/XRCC1 (2)	0
RNA Pol II	0.330624	0.52416	0.0643103	0.00682431	0.11556	Up	11	POLR2A/POLR2B/POLR2C/POLR2D/POLR2E/POLR2F/POLR2H/POLR2I/POLR2J/POLR2J[2,3]/POLR2K/POLR2L	0
5FMC	0.344711	0.530412	-0.0607343	-0.231881	0.107998	Down	5	LAS1L/PELP1/SENP3/TEX10/WDR18	0
Fanconi Anemia	0.345685	0.530412	0.128849	0.011022	0.242757	Up	5	CENPS/CENPS-CORT/CENPX/FAAP24/FANCA/FANCM	0
HDAC-ELMSAN1-DNTTIP1	0.346808	0.530412	-0.036438	-0.125197	0.0497122	Down	4	DNTTIP1/ELMSAN1/HDAC1/HDAC2	0
EMSY (exclusive subunits)	0.376113	0.568543	-0.0538343	-0.186162	0.062604	Down	4	EMSY/GATAD1/KDM5A/PHF12	0
NuRF	0.384468	0.571928	0.211576	0.0279159	0.375968	Up	4	BPTF (1)/BPTF (2)/RBBP4/RBBP7	0
Paf1C	0.387152	0.571928	-0.0306037	-0.137741	0.0718719	Down	5	CDC73/CTR9/LEO1/PAF1/WDR61	0
MLL5-OGT-USP7	0.395493	0.577686	-0.433657	-0.745547	0.0231267	Down	3	KMT2E/OGT/USP7	0.666667
B-WICH	0.407813	0.583587	-0.0365433	-0.148858	0.066791	Down	7	BAZ1B/DDX21/DEK/MYBBP1A/SF3B1/SIRT7/SMARCA5	0
Piccolo NuA4	0.408511	0.583587	-0.0998882	-0.385922	0.184138	Down	3	EPC1/ING3/KAT5	0
NuA4 (exclusive subunits)	0.429803	0.607331	0.184345	0.0018076	0.418688	Up	6	BRD8 (1)/BRD8 (2)/EP400 (1)/EPC2/MBTD1/MRGBP	0
ATAC	0.456283	0.637814	-0.0257209	-0.119676	0.0814112	Down	11	DR1/KAT14 (1)/KAT14 (2)/KAT2A/MBIP/SGF29/TADA2A/TADA3/WDR5/YEATS2/ZZZ3	0
RNA Pol I	0.488291	0.675296	-0.00849486	-0.100803	0.0803814	Down	11	CD3EAP/POLR1A/POLR1B/POLR1C/POLR1E (1)/POLR1E (2)/POLR2E/POLR2F/POLR2H/POLR2K/POLR2L	0
CRL4-DDB2	0.497849	0.676836	-0.00584729	-0.167911	0.159576	Down	4	CUL4A/DDB1/DDB2/RBX1	0
ncPRC1.6	0.499817	0.676836	0.0199395	-0.0817235	0.113172	Down	14	E2F6/HDAC1/HDAC2/L3MBTL2/MAX (1)/MAX (2)/MGA (1)/MGA (2)/PCGF6/RING1/RNF2/RYBP/WDR5/YAF2	0
PRC1	0.538295	0.714065	0.0442759	-0.09618	0.189261	Down	8	CBX2/CBX4/CBX8/PHC2/PHC3/RING1/RNF2/SCML2	0.125
RFC	0.536969	0.714065	-0.00460602	-0.0423876	0.0327223	Down	5	RFC1/RFC2/RFC3/RFC4/RFC5	0
mCRD-poly(A)-bridging complex	0.548024	0.719628	0.0782785	-0.0418853	0.21071	Up	3	HNRNPD/PABPC1/SYNCRIP	0
PBAF (exclusive subunits)	0.614728	0.799147	0.0909074	-0.559241	0.800077	Down	4	ARID2/BRD7/PBRM1/PHF10	0
VCB	0.63345	0.815332	-0.036234	-0.226298	0.177025	Down	3	ELOB/ELOC/VHL	0
Mediator	0.645499	0.822695	0.0108933	-0.0694367	0.0921812	Down	15	MED1/MED10/MED11/MED14/MED15/MED17/MED19/MED21/MED22/MED29/MED31/MED4/MED6/MED8/MED9	0
SF3B	0.653111	0.824315	0.00335524	-0.0597473	0.0654629	Down	7	PHF5A/SF3B1/SF3B2/SF3B3/SF3B4/SF3B5/SF3B6	0
TREX	0.677006	0.846257	0.0446233	-0.0146675	0.104123	Up	8	ALYREF (1)/DDX39B/THOC1/THOC2/THOC3/THOC5/THOC6/THOC7	0
ATAC (exclusive subunits)	0.689339	0.853467	0.0165944	-0.104304	0.16235	Down	6	DR1/KAT14 (1)/KAT14 (2)/MBIP/YEATS2/ZZZ3	0
HUSH	0.756499	0.927781	0.0550291	-0.0390732	0.152523	Up	4	MPHOSPH8/PPHLN1 (1)/PPHLN1 (3)/TASOR	0
60S Ribosomal subunit	0.771887	0.933411	0.0479107	0.0129124	0.0811983	Up	40	RPL10/RPL10A/RPL11/RPL12/RPL13/RPL13A/RPL14/RPL15/RPL17/RPL17-C18orf32/RPL18/RPL18A/RPL19/RPL21/RPL22/RPL23/RPL23A/RPL24/RPL26/RPL26L1/RPL27/RPL27A/RPL28/RPL29/RPL3/RPL31/RPL32/RPL34/RPL35/RPL35A/RPL36/RPL36A/RPL36AL/RPL37A/RPL38/RPL39/RPL4/RPL5/RPL6/RPL7/RPL7A/RPL7L1/RPL8	0
TFIID	0.776898	0.933411	0.0543738	-0.133501	0.240908	Down	16	TAF1/TAF10/TAF11/TAF12/TAF13/TAF2 (1)/TAF3/TAF4/TAF4B/TAF5/TAF6/TAF7/TAF8/TAF9/TAF9B/TBP/TBPL2	0
SNARP (exclusive subunits)	0.782629	0.933411	0.0520356	-0.0406566	0.150022	Up	5	BCLAF1 (1)/BCLAF1 (2)/SCD/SNIP1/THRAP3	0
CtBP (exclusive subunits)	0.792333	0.935314	0.0773143	-0.0697477	0.182592	Up	3	CTBP2/RCOR1 (1)/RREB1	0
PRC1 (exclusive subunits)	0.798615	0.935314	0.120915	-0.0524517	0.299825	Down	6	CBX2/CBX4/CBX8/PHC2/PHC3/SCML2	0.166667
IGF2BP1-mRNP	0.843218	0.944986	0.0196596	-0.114232	0.126838	Down	4	DHX9/HNRNPU/SYNCRIP/YBX1	0
Base Excision Repair Complex (exclusive subunits)	0.843057	0.944986	0.0174204	-0.0746822	0.119601	Down	3	POLB/XRCC1 (1)/XRCC1 (2)	0
BRCA1-A	0.833869	0.944986	0.0486544	-0.0482037	0.151772	Up	7	ABRAXAS1/BABAM1/AC010463.1/BABAM2/BARD1/BRCA1/BRCC3/UIMC1	0
N-CoR1	0.824923	0.944986	0.0357509	-0.0399166	0.115173	Down	13	GPS2/HDAC3/NCOR1/SF3A1/SF3B3/SMARCA4 (1)/SMARCB1/SMARCC1/SMARCC2 (1)/SMARCC2 (2)/SRCAP/TBL1XR1/TRIM28	0.0769231
Telomerase holoenzyme	0.836749	0.944986	0.0361134	-0.0344617	0.110266	Up	4	DKC1/GAR1/NHP2/NOP10	0
EMSY	0.858473	0.953007	0.0234333	-0.0764107	0.110826	Down	11	EMSY/GATAD1/HDAC1/HDAC2/KDM5A/MORF4L1/MORF4L2/PHF12/RBBP4/RBBP7/SIN3B	0
THO	0.865387	0.953007	0.0323999	-0.0303822	0.0940191	Up	6	THOC1/THOC2/THOC3/THOC5/THOC6/THOC7	0
SLF1/2-RAD18	0.875731	0.953007	0.0228652	-0.166828	0.222278	Down	3	RAD18/SLF1/SLF2	0
PTW/PP1	0.879699	0.953007	0.0301383	-0.0807086	0.145189	Down	5	PPP1CA/PPP1CB/PPP1CC/PPP1R10/TOX4	0
SNARP	0.91413	0.969774	0.0260328	-0.0562872	0.107885	Down	6	BCLAF1 (1)/BCLAF1 (2)/PNN/SCD/SNIP1/THRAP3	0
TFIID (exclusive subunits)	0.914734	0.969774	0.225269	-0.31721	0.862726	Down	6	TAF1/TAF11/TAF13/TAF3/TAF4B/TBP/TBPL2	0
BRISC	0.92684	0.969774	0.0104587	-0.0861128	0.116546	Down	3	BABAM1/AC010463.1/BABAM2/BRCC3	0
BRCC	0.929692	0.969774	0.0582793	-0.0568099	0.165721	Up	5	BABAM2/BARD1/BRCA1/BRCA2/BRCC3	0
RNA Pol III	0.932475	0.969774	0.0344323	-0.0583257	0.123612	Up	8	POLR1C/POLR2E/POLR2F/POLR2H/POLR2K/POLR2L/POLR3D/POLR3E	0
Condensin II	0.943844	0.973807	0.0360784	-0.11091	0.182586	Down	4	NCAPD3/NCAPH2/SMC2/SMC4	0
N-CoR2	0.955446	0.974258	0.0229183	-0.0750185	0.109828	Down	7	HDAC1/HDAC2/HDAC3/NCOR1/NCOR2/SAP30/SIN3A	0
CRL4-DDB2 (exclusive subunits)	0.959269	0.974258	0.0535827	-0.137286	0.235144	Up	3	CUL4A/DDB1/DDB2	0
Mitochondrial respiratory chain complex I	0.979637	0.981236	0.0928693	-0.12028	0.31362	Up	5	NDUFA5/NDUFB10/NDUFS1/NDUFS6/NDUFS8	0
ncPRC1.6 (exclusive subunits)	0.981236	0.981236	0.0878908	-0.0778287	0.249929	Down	6	E2F6/L3MBTL2/MAX (2)/MGA (1)/MGA (2)/PCGF6	0

## Sheet: H3ac
Complex	P value	Adjusted P value (BH)	Median effect	Median effect (95% CI left)	Median effect (95% CI right)	Effect direction	# proteins	Proteins for which response was measurable	% significantly enriched proteins
NuRD	5.77048e-10	6.46699e-08	1.01741	0.881822	1.19101	Up	14	CHD3/CHD4/GATAD2A/GATAD2B/HDAC1/HDAC2/KDM1A/MBD2/MBD3/MTA1/MTA2/MTA3/RBBP4/RBBP7	1
NuA4	1.00263e-09	6.46699e-08	1.2829	1.15407	1.40778	Up	20	ACTB/ACTL6A/BRD8 (1)/BRD8 (2)/DMAP1/EP400 (1)/EPC1/EPC2/ING3/KAT5/MBTD1/MEAF6/MORF4L1/MORF4L2/MRGBP/RUVBL1/RUVBL2/TRRAP/VPS72/YEATS4	1
PBAF	2.04603e-08	8.79793e-07	4.6853	4.15342	5.20109	Up	13	ACTB/ACTL6A/ARID1A/ARID2/BRD7/PBRM1/PHF10/SMARCA4 (1)/SMARCB1/SMARCC1/SMARCC2 (1)/SMARCD1/SMARCE1	1
BAF	8.06681e-08	2.44919e-06	4.44243	3.94554	4.90546	Up	10	ACTB/ACTL6A/ARID1A/SMARCA2/SMARCA4 (1)/SMARCB1/SMARCC1/SMARCC2 (1)/SMARCD1/SMARCE1	1
EBAFA/B	9.49299e-08	2.44919e-06	4.01955	3.20423	4.71209	Up	9	ACTB/ACTL6A/MLLT1/SMARCA4 (1)/SMARCB1/SMARCC1/SMARCC2 (1)/SMARCD1/SMARCE1	1
ATAC	5.96154e-07	1.28173e-05	1.14031	1.03728	1.23305	Up	11	DR1/KAT14 (1)/KAT14 (2)/KAT2A/MBIP/SGF29/TADA2A/TADA3/WDR5/YEATS2/ZZZ3	1
NuRD (exclusive subunits)	7.76889e-07	1.4317e-05	1.30395	1.18893	1.40179	Up	9	CHD3/CHD4/GATAD2A/GATAD2B/MBD2/MBD3/MTA1/MTA2/MTA3	1
EMSY	1.36821e-06	2.20624e-05	0.64406	0.578134	0.707628	Up	11	EMSY/GATAD1/HDAC1/HDAC2/KDM5A/MORF4L1/MORF4L2/PHF12/RBBP4/RBBP7/SIN3B	1
TFTC	3.00911e-06	4.31306e-05	0.987834	0.888126	1.08638	Up	20	ATXN7/ATXN7L3/ENY2/KAT2A/SUPT3H/SUPT7L/TADA2B/TADA3/TAF10/TAF12/TAF2 (1)/TAF4/TAF5/TAF5L/TAF6/TAF6L/TAF7/TAF9/TAF9B/TRRAP	0.9
PRC1	3.58789e-06	4.62838e-05	0.655916	0.531364	0.79686	Up	7	CBX4/CBX8/PHC2/PHC3/RING1/RNF2/SCML2	1
SIN3A/B	1.04287e-05	0.000108317	0.550636	0.496711	0.604314	Up	18	ARID4A/ARID4B/BRMS1/BRMS1L/HDAC1/HDAC2/ING1/ING2/RBBP4/RBBP7/SAP18/SAP30/SAP30L/SF3B3/SIN3A/SIN3B/SINHCAF/SUDS3	0.944444
ncPRC1.6	1.07598e-05	0.000108317	0.586014	0.501599	0.654781	Up	14	E2F6/HDAC1/HDAC2/L3MBTL2/MAX (1)/MAX (2)/MGA (1)/MGA (2)/PCGF6/RING1/RNF2/RYBP/WDR5/YAF2	1
MLL3/4	1.09156e-05	0.000108317	1.19296	0.946761	1.41296	Up	10	ASH2L/DPY30/KDM6A/KMT2C/KMT2D/NCOA6/PAGR1/PAXIP1/RBBP5/WDR5	1
SAGA	1.84531e-05	0.000170032	0.931439	0.833216	1.02692	Up	20	ATXN7/ATXN7L3/ENY2/KAT2A/SF3B3/SF3B5/SGF29/SUPT20H/SUPT3H/SUPT7L/TADA2B/TADA3/TAF10/TAF12/TAF2 (1)/TAF5L/TAF6L/TAF8/TAF9/TRRAP	0.85
INO80	2.43731e-05	0.000209609	1.33507	1.16393	1.52247	Up	15	ACTL6A/ACTR5/ACTR8/INO80/INO80B/INO80C/INO80D/INO80E/MCRS1/NFRKB/RUVBL1/RUVBL2/TFPT/UCHL5/YY1	1
GBAF	5.30224e-05	0.000427493	2.90462	2.28627	3.46083	Up	12	ACTB/ACTL6A/BCL7B/BCL7C/BICRA/BICRAL/BRD9/SMARCA2/SMARCA4 (1)/SMARCC1/SMARCD1/SS18	0.75
SRCAP	7.32768e-05	0.000545759	0.608856	0.510151	0.709717	Up	9	ACTL6A/ACTR6/DMAP1/RUVBL1/RUVBL2/SRCAP/VPS72/YEATS4/ZNHIT1	1
BRCA1-A	8.33049e-05	0.000545759	0.578719	0.503304	0.648042	Up	7	ABRAXAS1/BABAM1/AC010463.1/BABAM2/BARD1/BRCA1/BRCC3/UIMC1	1
PRC1 (exclusive subunits)	8.33693e-05	0.000545759	0.793918	0.629897	0.990503	Up	5	CBX4/CBX8/PHC2/PHC3/SCML2	1
ATAC (exclusive subunits)	8.46138e-05	0.000545759	1.2252	1.12942	1.31998	Up	6	DR1/KAT14 (1)/KAT14 (2)/MBIP/YEATS2/ZZZ3	1
BHC	0.000168577	0.00103554	0.640599	0.562599	0.715188	Up	8	GTF2I/HDAC1/HDAC2/HMG20B/KDM1A/PHF21A/ZMYM2/ZMYM3	1
PCAF	0.000250068	0.00146631	0.99344	0.85193	1.133	Up	9	SUPT3H/TADA2A/TADA3/TAF10/TAF12/TAF5L/TAF6L/TAF9/TRRAP	0.888889
40S Ribosomal subunit	0.000322116	0.00175444	-0.15621	-0.210856	-0.102875	Down	26	FAU/RPS10/RPS10-NUDT3/RPS11/RPS12/RPS13/RPS14/RPS15/RPS15A/RPS16/RPS17/RPS18/RPS19/RPS2/RPS20/RPS23/RPS24/RPS25/RPS27A/RPS28/RPS29/RPS3A/RPS4X/RPS5/RPS6/RPS7/RPS8	0.0769231
CtBP	0.000326407	0.00175444	0.628343	0.543768	0.704963	Up	8	CTBP2/EHMT1/EHMT2/HDAC1/HDAC2/KDM1A/RCOR1 (1)/RREB1	0.875
ZAP3	0.000446281	0.00230281	-0.208507	-0.272285	-0.144919	Down	6	ILF2/ILF3/KHDRBS1/NCOA5/RBMX/YLPM1 (1)	0.666667
Integrator	0.000541097	0.00268467	0.719316	0.611431	0.82784	Up	14	INTS1/INTS10/INTS11/INTS12/INTS13/INTS14/INTS2/INTS3/INTS4/INTS5/INTS6/INTS7/INTS8/INTS9	0.928571
HDAC-ELMSAN1-DNTTIP1	0.00069528	0.00332189	0.665878	0.600275	0.731265	Up	4	DNTTIP1/ELMSAN1/HDAC1/HDAC2	1
MLL1/2	0.000773419	0.00356325	0.321922	0.244438	0.397861	Up	11	ASH2L/DPY30/HCFC1 (1)/HCFC1 (2)/HCFC2/KAT8/KMT2A/KMT2B/MEN1/RBBP5/WDR5	0.818182
INO80 (exclusive subunits)	0.000934258	0.00415584	1.45401	1.23257	1.6772	Up	11	ACTR5/ACTR8/INO80/INO80B/INO80C/INO80D/INO80E/NFRKB/TFPT/UCHL5/YY1	1
SIN3A/B (exclusive subunits)	0.00113749	0.0048912	0.522837	0.445224	0.600541	Up	9	ARID4A/ARID4B/BRMS1/BRMS1L/ING1/ING2/SAP30L/SINHCAF/SUDS3	1
Integrator (exclusive subunits)	0.00122638	0.00510332	0.738972	0.625305	0.854207	Up	13	INTS1/INTS10/INTS11/INTS12/INTS13/INTS14/INTS2/INTS4/INTS5/INTS6/INTS7/INTS8/INTS9	0.923077
ASAP	0.00133694	0.00538955	-0.286846	-0.370639	-0.203738	Down	6	ACIN1 (1)/ACIN1 (2)/ACIN1 (3)/ACIN1 (4)/RNPS1/SAP18	0.666667
NuRF	0.00162415	0.00626854	0.943684	0.698743	1.1427	Up	4	BPTF (1)/BPTF (2)/RBBP4/RBBP7	0.75
MLL3/4 (exclusive subunits)	0.00165217	0.00626854	1.46993	1.25579	1.69157	Up	6	KDM6A/KMT2C/KMT2D/NCOA6/PAGR1/PAXIP1	1
SNARP	0.00173377	0.00637399	-0.28638	-0.354527	-0.216085	Down	6	BCLAF1 (1)/BCLAF1 (2)/PNN/SCD/SNIP1/THRAP3	0.833333
SET1A/B	0.00184412	0.00637399	0.413887	0.346191	0.498188	Up	9	ASH2L/CXXC1/DPY30/HCFC1 (1)/HCFC1 (2)/RBBP5/SETD1A/WDR5/WDR82	0.666667
Mediator	0.00186888	0.00637399	0.604928	0.510951	0.696713	Up	15	MED1/MED10/MED11/MED14/MED15/MED17/MED19/MED21/MED22/MED29/MED31/MED4/MED6/MED8/MED9	0.733333
SF3B	0.00187761	0.00637399	-0.187536	-0.264422	-0.0813849	Down	7	PHF5A/SF3B1/SF3B2/SF3B3/SF3B4/SF3B5/SF3B6	0.428571
ZAP3 (exclusive subunits)	0.0022018	0.00728287	-0.193782	-0.279488	-0.110562	Down	5	ILF2/ILF3/KHDRBS1/NCOA5/YLPM1 (1)	0.6
NuA4 (exclusive subunits)	0.00229577	0.00737994	1.49509	1.28778	1.69797	Up	6	BRD8 (1)/BRD8 (2)/EP400 (1)/EPC2/MBTD1/MRGBP	1
BRCC	0.00234556	0.00737994	0.471406	0.370002	0.581101	Up	5	BABAM2/BARD1/BRCA1/BRCA2/BRCC3	1
TFIID	0.00323495	0.00993592	1.04378	0.888374	1.19829	Up	14	TAF1/TAF10/TAF12/TAF13/TAF2 (1)/TAF3/TAF4/TAF5/TAF6/TAF7/TAF8/TAF9/TAF9B/TBP/TBPL2	0.857143
HBO1	0.00360007	0.0108002	0.661891	0.525989	0.78606	Up	7	BRD1/BRPF3/ING4/ING5/JADE3/KAT7 (1)/MEAF6	0.714286
THO	0.00373103	0.0109387	-0.144419	-0.195862	-0.0926066	Down	6	THOC1/THOC2/THOC3/THOC5/THOC6/THOC7	0.333333
ncPRC1.3/5	0.00465308	0.0133388	0.394755	0.311893	0.47051	Up	5	RING1/RNF2/RYBP/WDR5/YAF2	1
Exon junction	0.00508565	0.0142619	-0.296117	-0.385416	-0.20762	Down	3	EIF4A3/MAGOHB/RBM8A	1
SNARP (exclusive subunits)	0.00586287	0.0157565	-0.288708	-0.370826	-0.203864	Down	5	BCLAF1 (1)/BCLAF1 (2)/SCD/SNIP1/THRAP3	0.8
LSD-CoREST	0.00584597	0.0157565	0.585798	0.481555	0.678405	Up	7	HDAC1/HDAC2/HMG20A/HMG20B/PHF21A/RCOR3/ZMYM2	0.857143
RFC	0.0064859	0.0170751	-0.114306	-0.159079	-0.0698896	Down	5	RFC1/RFC2/RFC3/RFC4/RFC5	0.2
ncPRC1.1	0.00714921	0.018445	0.175233	0.12629	0.232757	Up	11	BCOR/BCORL1 (1)/BCORL1 (2)/KDM2B/PCGF1/RING1/RNF2/RYBP/SKP1/USP7/YAF2	0.636364
TREX	0.00774668	0.0195946	-0.123028	-0.176591	-0.0668975	Down	9	ALYREF (1)/ALYREF (2)/DDX39B/THOC1/THOC2/THOC3/THOC5/THOC6/THOC7	0.222222
BRISC	0.00838104	0.0205578	0.60313	0.515358	0.691527	Up	3	BABAM1/AC010463.1/BABAM2/BRCC3	1
Telomerase holoenzyme	0.00844623	0.0205578	-0.170222	-0.229508	-0.110874	Down	4	DKC1/GAR1/NHP2/NOP10	0.5
ncPRC1.6 (exclusive subunits)	0.0093317	0.0220577	0.932165	0.751167	1.10504	Up	6	E2F6/L3MBTL2/MAX (2)/MGA (1)/MGA (2)/PCGF6	1
PR-DUB	0.00940444	0.0220577	1.37635	0.957761	1.71186	Up	5	ASXL2/BAP1/FOXK1/FOXK2/KDM1B	1
N-CoR2	0.0107307	0.0243222	0.518333	0.422087	0.6014	Up	7	HDAC1/HDAC2/HDAC3/NCOR1/NCOR2/SAP30/SIN3A	0.571429
PSAP	0.0108654	0.0243222	-0.272228	-0.36754	-0.176224	Down	3	PNN/RNPS1/SAP18	1
ncPRC1	0.0109356	0.0243222	0.316042	0.25799	0.378757	Up	4	RING1/RNF2/RYBP/YAF2	1
EMSY (exclusive subunits)	0.0123415	0.0269839	0.52117	0.43328	0.609327	Up	4	EMSY/GATAD1/KDM5A/PHF12	1
PBAF (exclusive subunits)	0.0142326	0.0306001	5.19735	4.18849	6.08624	Up	4	ARID2/BRD7/PBRM1/PHF10	1
MOZ/MORF	0.0160026	0.0338416	0.711449	0.570789	0.881085	Up	5	BRD1/BRPF1/BRPF3/ING5/MEAF6	0.8
PRC2.1	0.0177335	0.0368971	0.311391	0.230826	0.393921	Up	10	C10orf12/EED/EPOP/EZH2/LCOR/MTF2 (1)/MTF2 (2)/RBBP4/RBBP7/SUZ12	0.6
RNA Pol I (exclusive subunits)	0.018532	0.0377257	-0.241096	-0.359946	-0.117687	Down	6	CD3EAP/POLR1A/POLR1B/POLR1E (1)/POLR1E (2)/ZNRD1	0.166667
CHRAC	0.0187166	0.0377257	0.732514	0.60566	0.860038	Up	4	BAZ1A/CHRAC1/POLE3/SMARCA5	1
Piccolo NuA4	0.0211541	0.0419827	1.50502	1.23478	1.77615	Up	3	EPC1/ING3/KAT5	1
WMM	0.0243174	0.0475295	-0.23816	-0.337366	-0.136723	Down	4	CBLL1/VIRMA/WTAP/ZC3H13	0.5
Importin	0.0323137	0.0622158	0.517622	0.303209	0.738505	Up	4	KPNA2/KPNA3/KPNA4/KPNB1	0.75
MSL	0.0371201	0.070419	0.445544	0.355567	0.533328	Up	4	KAT8/MSL1/MSL2/MSL3	1
MSL (exclusive subunits)	0.0402666	0.075281	0.472397	0.373388	0.574255	Up	3	MSL1/MSL2/MSL3	1
NSL	0.0425332	0.0783825	0.422012	0.285938	0.576474	Up	9	HCFC1 (1)/HCFC1 (2)/KANSL1/KANSL2/KAT8/MCRS1/OGT/PHF20/WDR5	0.555556
PRC2.2	0.043521	0.0790734	0.334344	0.236224	0.43976	Up	6	EED/EZH2/JARID2/RBBP4/RBBP7/SUZ12	0.666667
HBO1 (exclusive subunits)	0.0484502	0.0868065	0.487891	0.353993	0.729358	Up	3	ING4/JADE3/KAT7 (1)	0.666667
CtBP (exclusive subunits)	0.0538228	0.0951114	0.647485	0.502071	0.799235	Up	3	CTBP2/RCOR1 (1)/RREB1	0.666667
GBAF (exclusive subunits)	0.0576692	0.100532	1.8193	1.34372	2.28648	Up	6	BCL7B/BCL7C/BICRA/BICRAL/BRD9/SS18	0.5
Splicing-dependent exon junction complex	0.0611325	0.105148	-0.122253	-0.231765	-0.0221145	Down	6	ALYREF (1)/ALYREF (2)/DEK/RBM8A/RNPS1/SRRM1	0.5
RMI/BLM	0.0627412	0.106495	0.489694	0.366286	0.61611	Up	4	BLM/RMI1/RMI2/TOP3A	1
RNA Pol I	0.088205	0.147772	-0.0401465	-0.13402	0.0403931	Down	12	CD3EAP/POLR1A/POLR1B/POLR1C/POLR1E (1)/POLR1E (2)/POLR2E/POLR2F/POLR2H/POLR2K/POLR2L/ZNRD1	0.166667
N-CoR1	0.0948958	0.156943	0.168563	0.0893288	0.253319	Up	12	GPS2/HDAC3/NCOR1/SF3A1/SF3B3/SMARCA4 (1)/SMARCB1/SMARCC1/SMARCC2 (1)/SRCAP/TBL1XR1/TRIM28	0.5
MLL5-OGT-USP7	0.0973978	0.159042	0.252196	0.1375	0.381905	Up	3	KMT2E/OGT/USP7	0.333333
RPA	0.122985	0.198313	0.635126	0.45037	0.821536	Up	3	RPA1/RPA2/RPA3	1
AP-2 dimers	0.135978	0.216557	0.327477	0.228191	0.427185	Up	3	TFAP2A (1)/TFAP2C/TFAP2D	1
CAF-1	0.148133	0.233039	0.535591	0.201163	0.810619	Up	3	CHAF1A/CHAF1B/RBBP4	0.333333
B-MYB-MuvB	0.155768	0.242096	0.301914	0.177131	0.431859	Up	6	LIN37/LIN52/LIN54/LIN9/MYBL2/RBBP4	0.166667
Paf1C	0.165017	0.253419	-0.0681495	-0.166022	0.0287675	Down	5	CDC73/CTR9/LEO1/PAF1/WDR61	0
HUCA	0.173881	0.26389	0.439739	0.284625	0.603435	Up	3	CABIN1/HIRA/UBN1	1
IGF2BP1-mRNP	0.179153	0.266449	-0.0849741	-0.222713	0.0963498	Down	4	DHX9/HNRNPU/SYNCRIP/YBX1	0.25
MLL1/2 (exclusive subunits)	0.179698	0.266449	0.210136	0.1393	0.278862	Up	3	HCFC2/KMT2A/KMT2B	0.666667
B-WICH	0.187527	0.274898	0.166581	-0.130327	0.358715	Down	7	BAZ1B/DDX21/DEK/MYBBP1A/SF3B1/SIRT7/SMARCA5	0.714286
KAP1-HP1	0.195645	0.283576	0.247214	0.0846237	0.515997	Up	3	CBX3/CBX5/TRIM28	0.333333
Importin (exclusive subunits)	0.233797	0.335109	0.427045	0.16701	0.640797	Up	3	KPNA3/KPNA4/KPNB1	0.666667
APC/C	0.272981	0.384237	0.146188	0.0980149	0.193983	Up	12	ANAPC1/ANAPC10/ANAPC13/ANAPC15/ANAPC16/ANAPC2/ANAPC5/ANAPC7/CDC16/CDC23/CDC26/CDC27	0.0833333
XPC	0.274029	0.384237	0.148624	0.095593	0.200666	Up	4	CETN2/RAD23A/RAD23B/XPC	0.5
SLF1/2-RAD18	0.309034	0.427963	-0.0289473	-0.13358	0.0564167	Down	3	RAD18/SLF1/SLF2	0
Shelterin	0.31374	0.427963	-0.0018501	-0.0603193	0.0557875	Down	6	ACD/POT1/TERF1/TERF2/TERF2IP/TINF2 (1)	0
Shelterin (exclusive subunits)	0.315167	0.427963	-0.00769705	-0.0817058	0.0649193	Down	5	ACD/POT1/TERF1/TERF2IP/TINF2 (1)	0
HUSH	0.340256	0.457219	-0.0177794	-0.0977611	0.0635004	Down	4	MPHOSPH8/PPHLN1 (1)/PPHLN1 (3)/TASOR	0
MRN	0.356452	0.469207	0.248632	0.133801	0.364663	Up	3	MRE11/NBN/RAD50	0.333333
ORC	0.353576	0.469207	0.401496	0.216952	0.605145	Up	5	ORC1/ORC2/ORC3/ORC4/ORC5	0.2
5FMC	0.362968	0.471098	-0.0138106	-0.13084	0.11593	Down	5	LAS1L/PELP1/SENP3/TEX10/WDR18	0
Mitochondrial respiratory chain complex I	0.365192	0.471098	0.317718	0.188508	0.445379	Up	4	NDUFA5/NDUFB10/NDUFS6/NDUFS8	0.5
ncPRC1.1 (exclusive subunits)	0.372554	0.475837	0.114499	0.0454618	0.169602	Up	5	BCOR/BCORL1 (1)/BCORL1 (2)/KDM2B/PCGF1	0.4
CKM	0.384033	0.485689	0.563079	0.170215	0.910535	Up	3	CDK8/MED12/MED13	0.333333
mCRD-poly(A)-bridging complex	0.388578	0.486665	-0.0760433	-0.247941	0.129835	Down	3	HNRNPD/PABPC1/SYNCRIP	0.666667
TFIID (exclusive subunits)	0.402497	0.497434	0.949673	0.559148	1.33082	Up	4	TAF1/TAF13/TAF3/TBP/TBPL2	0.75
RNA Pol II (exclusive subunits)	0.407329	0.497434	0.139089	0.0799004	0.198052	Up	6	POLR2A/POLR2B/POLR2C/POLR2D/POLR2I/POLR2J/POLR2J[2,3]	0.333333
NSL (exclusive subunits)	0.408744	0.497434	0.673922	0.223271	1.28661	Up	3	KANSL1/KANSL2/PHF20	0.333333
Base Excision Repair Complex (exclusive subunits)	0.413157	0.498105	-0.00397942	-0.0802803	0.0821073	Down	3	POLB/XRCC1 (1)/XRCC1 (2)	0
VHL SCF-like	0.421583	0.503558	0.207157	0.114808	0.301008	Up	4	ELOB/ELOC/RBX1/VHL	0.5
XPC (exclusive subunits)	0.440428	0.52124	0.140163	0.0667905	0.208361	Up	3	RAD23A/RAD23B/XPC	0.333333
Fanconi Anemia	0.45149	0.529474	0.278083	0.148602	0.407342	Up	4	CENPS/CENPS-CORT/CENPX/FAAP24/FANCM	0
PRC2.1 (exclusive subunits)	0.464888	0.539988	0.253494	0.110687	0.382159	Up	5	C10orf12/EPOP/LCOR/MTF2 (1)/MTF2 (2)	0.4
RNA Pol II	0.468827	0.539988	0.112646	0.0591159	0.166001	Up	11	POLR2A/POLR2B/POLR2C/POLR2D/POLR2E/POLR2F/POLR2H/POLR2I/POLR2J/POLR2J[2,3]/POLR2K/POLR2L	0.272727
B-MYB-MuvB (exclusive subunits)	0.501584	0.572605	0.269241	0.13405	0.404583	Up	5	LIN37/LIN52/LIN54/LIN9/MYBL2	0
CRL4-DDB2	0.510449	0.577613	0.248848	0.125236	0.373115	Up	4	CUL4A/DDB1/DDB2/RBX1	0.25
CDCA5-PDS5-Cohesin	0.531475	0.596176	0.388742	0.18768	0.560526	Up	3	CDCA5/PDS5A/SMC3	0.666667
VCB	0.575704	0.640223	0.183751	0.0715904	0.300163	Up	3	ELOB/ELOC/VHL	0.333333
SCF	0.662283	0.73021	0.163991	0.069616	0.25188	Up	6	CUL1/FBXL6/FBXO11/FBXO28/RBX1/SKP1	0.333333
CRL4-DDB2 (exclusive subunits)	0.695888	0.760758	0.233308	0.0488695	0.423815	Up	3	CUL4A/DDB1/DDB2	0
Condensin II	0.715929	0.776091	0.253417	0.105105	0.392809	Up	4	NCAPD3/NCAPH2/SMC2/SMC4	0.25
B-WICH (exclusive subunits)	0.752762	0.809219	0.250659	0.0688085	0.409	Down	3	DDX21/MYBBP1A/SIRT7	0.666667
PTW/PP1	0.83208	0.887094	0.085522	0.0297044	0.141804	Up	6	PPP1CA/PPP1CB/PPP1CC/PPP1R10/TOX4/WDR82	0
OST	0.880623	0.93115	0.127763	0.025709	0.231166	Up	4	DDOST/RPN1/RPN2/STT3B	0
PTW/PP1 (exclusive subunits)	0.900885	0.941174	0.0760905	0.0137812	0.137998	Up	5	PPP1CA/PPP1CB/PPP1CC/PPP1R10/TOX4	0
RNA Pol III	0.904694	0.941174	0.0534843	-0.00950092	0.11732	Down	6	POLR1C/POLR2E/POLR2F/POLR2H/POLR2K/POLR2L	0.166667
RNA exosome	0.930515	0.957534	0.106428	0.0274278	0.172466	Up	10	EXOSC1/EXOSC10/EXOSC2 (1)/EXOSC2 (2)/EXOSC3/EXOSC4/EXOSC5/EXOSC6/EXOSC8/EXOSC9	0.2
SCF (exclusive subunits)	0.935266	0.957534	0.131655	0.0130489	0.244423	Up	4	CUL1/FBXL6/FBXO11/FBXO28	0.25
Base Excision Repair Complex	0.957888	0.972973	0.0315966	-0.0450038	0.117569	Down	4	POLB/POLE3/XRCC1 (1)/XRCC1 (2)	0.25
Nuclear pore complex	0.966807	0.97436	0.0752673	0.0266314	0.128176	Down	22	AAAS/AHCTF1/NDC1/NUP107/NUP133/NUP153/NUP188/NUP214/NUP43/NUP50/NUP62/NUP85/NUP88/NUP93/NUP98/POM121/RANBP2/RANGAP1/SEH1L/SUMO1/TPR/UBE2I	0.136364
Nuclear pore complex (exclusive subunits)	0.977569	0.977569	0.0761745	0.0227827	0.135329	Down	20	AAAS/AHCTF1/NDC1/NUP107/NUP133/NUP153/NUP188/NUP214/NUP43/NUP50/NUP62/NUP85/NUP88/NUP93/NUP98/POM121/RANBP2/RANGAP1/SEH1L/TPR	0.15

## Sheet: H3K4me1
Complex	P value	Adjusted P value (BH)	Median effect	Median effect (95% CI left)	Median effect (95% CI right)	Effect direction	# proteins	Proteins for which response was measurable	% significantly enriched proteins
NuRD	1.35439e-14	1.77425e-12	-0.47411	-0.56996	-0.379114	Down	14	CHD3/CHD4/GATAD2A/GATAD2B/HDAC1/HDAC2/KDM1A/MBD2/MBD3/MTA1/MTA2/MTA3/RBBP4/RBBP7	0.5
NuRD (exclusive subunits)	3.20726e-14	2.10075e-12	-0.610434	-0.733073	-0.491213	Down	9	CHD3/CHD4/GATAD2A/GATAD2B/MBD2/MBD3/MTA1/MTA2/MTA3	0.777778
PRC2.1	2.74809e-12	1.2e-10	-0.469708	-0.578213	-0.354066	Down	13	C10orf12/EED/EPOP/EZH1/EZH2/LCOR/MTF2 (1)/MTF2 (2)/PHF1/PHF19/RBBP4/RBBP7/SUZ12	0.461538
MOZ/MORF	1.87231e-10	6.13181e-09	0.429863	0.296242	0.56243	Up	5	BRD1/BRPF1/BRPF3/ING5/MEAF6	0.6
SIN3A/B (exclusive subunits)	3.64844e-09	9.55892e-08	0.311189	0.225619	0.397621	Up	9	ARID4A/ARID4B/BRMS1/BRMS1L/ING1/ING2/SAP30L/SINHCAF/SUDS3	0
LSD-CoREST	1.75481e-07	3.83133e-06	-0.30713	-0.41695	-0.197117	Down	8	HDAC1/HDAC2/HMG20A/HMG20B/PHF21A/RCOR1 (2)/RCOR3/ZMYM2	0.375
PRC2.1 (exclusive subunits)	6.08351e-07	1.13849e-05	-0.458792	-0.601786	-0.298491	Down	7	C10orf12/EPOP/LCOR/MTF2 (1)/MTF2 (2)/PHF1/PHF19	0.428571
PRC2.2	4.84517e-06	7.93396e-05	-0.424123	-0.57683	-0.26623	Down	7	EED/EZH1/EZH2/JARID2/RBBP4/RBBP7/SUZ12	0.428571
BHC	6.82535e-06	9.93467e-05	-0.278938	-0.421817	-0.144289	Down	9	GTF2I/HDAC1/HDAC2/HMG20B/KDM1A/PHF21A/RCOR1 (2)/ZMYM2/ZMYM3	0.222222
NuRF	1.34842e-05	0.000176643	-0.444183	-0.63489	-0.271357	Down	3	BPTF (1)/RBBP4/RBBP7	0.333333
SRCAP	3.86595e-05	0.0004604	0.0709951	0.0384845	0.105826	Up	9	ACTL6A/ACTR6/DMAP1/RUVBL1/RUVBL2/SRCAP/VPS72/YEATS4/ZNHIT1	0
SIN3A/B	9.51696e-05	0.00103893	0.212117	0.124132	0.294737	Up	18	ARID4A/ARID4B/BRMS1/BRMS1L/HDAC1/HDAC2/ING1/ING2/RBBP4/RBBP7/SAP18/SAP30/SAP30L/SF3B3/SIN3A/SIN3B/SINHCAF/SUDS3	0
NSL (exclusive subunits)	0.000187149	0.00188589	0.352941	0.221042	0.479844	Up	4	KANSL1/KANSL2/KANSL3/PHF20	0
HBO1	0.00030533	0.00280692	0.156775	0.0614495	0.256797	Up	7	BRD1/BRPF3/ING4/ING5/JADE3/KAT7 (1)/MEAF6	0.285714
40S Ribosomal subunit	0.000321403	0.00280692	0.0760262	0.0278263	0.124541	Up	26	FAU/RPS10/RPS10-NUDT3/RPS11/RPS12/RPS13/RPS14/RPS15A/RPS16/RPS17/RPS18/RPS19/RPS2/RPS20/RPS23/RPS24/RPS25/RPS27A/RPS28/RPS29/RPS3/RPS3A/RPS4X/RPS5/RPS6/RPS7/RPS8	0
Integrator (exclusive subunits)	0.0016257	0.0133104	-0.202325	-0.283714	-0.120541	Down	13	INTS1/INTS10/INTS11/INTS12/INTS13/INTS14/INTS2/INTS4/INTS5/INTS6/INTS7/INTS8/INTS9	0
MLL3/4 (exclusive subunits)	0.00194218	0.0141347	-0.337954	-0.482299	-0.203908	Down	6	KDM6A/KMT2C/KMT2D/NCOA6/PAGR1/PAXIP1	0
Integrator	0.00188496	0.0141347	-0.191839	-0.268556	-0.115509	Down	14	INTS1/INTS10/INTS11/INTS12/INTS13/INTS14/INTS2/INTS3/INTS4/INTS5/INTS6/INTS7/INTS8/INTS9	0
MLL3/4	0.00276255	0.0190471	-0.226063	-0.337814	-0.124611	Down	10	ASH2L/DPY30/KDM6A/KMT2C/KMT2D/NCOA6/PAGR1/PAXIP1/RBBP5/WDR5	0
CtBP	0.00308118	0.0199637	-0.230349	-0.345573	-0.127676	Down	9	CTBP2/EHMT1/EHMT2/HDAC1/HDAC2/KDM1A/RCOR1 (1)/RCOR1 (2)/RREB1	0
NuA4	0.00320029	0.0199637	0.0445126	0.00320151	0.0812585	Up	20	ACTB/ACTL6A/BRD8 (1)/BRD8 (2)/DMAP1/EP400 (1)/EPC1/EPC2/ING3/KAT5/MBTD1/MEAF6/MORF4L1/MORF4L2/MRGBP/RUVBL1/RUVBL2/TRRAP/VPS72/YEATS4	0
SCL	0.00353844	0.0210698	-0.312906	-0.476572	-0.1774	Down	3	KDM1A/RCOR1 (2)/SFMBT1	0.333333
SCF (exclusive subunits)	0.00522987	0.0297875	0.107	0.0245315	0.194809	Up	4	CUL1/FBXL6/FBXO11/FBXO28	0.25
SCF	0.00619694	0.033825	0.0833228	0.00953173	0.157963	Up	6	CUL1/FBXL6/FBXO11/FBXO28/RBX1/SKP1	0.166667
Nuclear pore complex	0.00865704	0.0453629	0.0367708	0.000974963	0.0707683	Up	23	AAAS/AHCTF1/NDC1/NUP107/NUP133/NUP153/NUP188/NUP214/NUP43/NUP50/NUP62/NUP85/NUP88/NUP93/NUP98/POM121/RANBP2/RANGAP1/SEC13/SEH1L/SUMO1/TPR/UBE2I	0
WMM	0.00924815	0.0457259	0.129216	0.0421526	0.218593	Up	4	CBLL1/VIRMA/WTAP/ZC3H13	0
B-MYB-MuvB	0.00942441	0.0457259	-0.284284	-0.430299	-0.132701	Down	6	LIN37/LIN52/LIN54/LIN9/MYBL2/RBBP4	0
NSL	0.0103045	0.0482106	0.0931547	-0.0164363	0.210052	Up	10	HCFC1 (1)/HCFC1 (2)/KANSL1/KANSL2/KANSL3/KAT8/MCRS1/OGT/PHF20/WDR5	0
Mitochondrial respiratory chain complex I	0.0116131	0.0524594	-0.294513	-0.455708	-0.140485	Down	5	NDUFA2/NDUFA5/NDUFB10/NDUFS6/NDUFS8	0
PBAF	0.0144494	0.0630957	-0.268639	-0.38092	-0.111618	Down	15	ACTB/ACTL6A/ARID1A/ARID2/BRD7/PBRM1/PHF10/SMARCA4 (1)/SMARCB1/SMARCC1/SMARCC2 (1)/SMARCC2 (2)/SMARCD1/SMARCD2/SMARCE1	0.2
RNA Pol II (exclusive subunits)	0.0175693	0.0742444	0.0524951	0.00560903	0.0971118	Up	6	POLR2A/POLR2B/POLR2C/POLR2D/POLR2I/POLR2J/POLR2J[2,3]	0
PRC1	0.0236464	0.0968026	0.0460573	-0.00227343	0.0932042	Up	8	CBX2/CBX4/CBX8/PHC2/PHC3/RING1/RNF2/SCML2	0
B-WICH	0.0264947	0.0991657	-0.0500999	-0.18705	0.0576349	Down	7	BAZ1B/DDX21/DEK/MYBBP1A/SF3B1/SIRT7/SMARCA5	0.285714
RNA Pol II	0.0256934	0.0991657	0.0355036	-0.00870998	0.0749925	Up	11	POLR2A/POLR2B/POLR2C/POLR2D/POLR2E/POLR2F/POLR2H/POLR2I/POLR2J/POLR2J[2,3]/POLR2K/POLR2L	0
Nuclear pore complex (exclusive subunits)	0.0258684	0.0991657	0.0320782	-0.0109134	0.0740378	Up	21	AAAS/AHCTF1/NDC1/NUP107/NUP133/NUP153/NUP188/NUP214/NUP43/NUP50/NUP62/NUP85/NUP88/NUP93/NUP98/POM121/RANBP2/RANGAP1/SEC13/SEH1L/TPR	0
ZAP3	0.0298884	0.108761	0.0542242	0.00712352	0.102199	Up	6	ILF2/ILF3/KHDRBS1/NCOA5/RBMX/YLPM1 (1)	0
Base Excision Repair Complex (exclusive subunits)	0.0313529	0.111006	0.0789986	0.00631348	0.16284	Up	3	POLB/XRCC1 (1)/XRCC1 (2)	0
BAF	0.0375028	0.129286	-0.181939	-0.334182	-0.0140944	Down	12	ACTB/ACTL6A/ARID1A/SMARCA2/SMARCA4 (1)/SMARCB1/SMARCC1/SMARCC2 (1)/SMARCC2 (2)/SMARCD1/SMARCD2/SMARCE1	0.25
HUCA	0.0427672	0.143654	-0.2503	-0.405739	-0.0926758	Down	3	CABIN1/HIRA/UBN1	0
CHRAC	0.0497629	0.162974	-0.171453	-0.387329	0.0310339	Down	4	BAZ1A/CHRAC1/POLE3/SMARCA5	0.25
INO80 (exclusive subunits)	0.0553818	0.172779	-0.208835	-0.339344	-0.0791154	Down	11	ACTR5/ACTR8/INO80/INO80B/INO80C/INO80D/INO80E/NFRKB/TFPT/UCHL5/YY1	0
HUSH	0.0553947	0.172779	0.0711274	0.000931618	0.139194	Up	4	MPHOSPH8/PPHLN1 (1)/PPHLN1 (3)/TASOR	0
GBAF (exclusive subunits)	0.0586325	0.175684	-0.342365	-0.596965	-0.0718864	Down	4	BCL7A/BCL7B/BCL7C/SS18	0
GBAF	0.0590083	0.175684	-0.155741	-0.301802	-0.0122428	Down	10	ACTB/ACTL6A/BCL7A/BCL7B/BCL7C/SMARCA2/SMARCA4 (1)/SMARCC1/SMARCD1/SS18	0.1
OST	0.0649347	0.187116	-0.152901	-0.249849	-0.0563033	Down	4	DDOST/RPN1/RPN2/STT3B	0
B-MYB-MuvB (exclusive subunits)	0.0661626	0.187116	-0.250942	-0.422421	-0.0814707	Down	5	LIN37/LIN52/LIN54/LIN9/MYBL2	0
RFC	0.0671332	0.187116	0.0265056	-0.00527036	0.0579737	Up	5	RFC1/RFC2/RFC3/RFC4/RFC5	0
Paf1C	0.0738449	0.201535	-0.214959	-0.376954	-0.0567332	Down	5	CDC73/CTR9/LEO1/PAF1/WDR61	0
ncPRC1.1 (exclusive subunits)	0.0764891	0.204491	0.0335962	-0.00827214	0.0847158	Up	5	BCOR/BCORL1 (1)/BCORL1 (2)/KDM2B/PCGF1	0
Base Excision Repair Complex	0.079979	0.205436	0.0615535	-0.0183614	0.13656	Up	4	POLB/POLE3/XRCC1 (1)/XRCC1 (2)	0
ZAP3 (exclusive subunits)	0.0785955	0.205436	0.0495143	-0.00870771	0.112374	Up	5	ILF2/ILF3/KHDRBS1/NCOA5/YLPM1 (1)	0
ncPRC1.1	0.082069	0.206751	0.0308049	-0.00375915	0.0663532	Up	11	BCOR/BCORL1 (1)/BCORL1 (2)/KDM2B/PCGF1/RING1/RNF2/RYBP/SKP1/USP7/YAF2	0
PR-DUB	0.0873468	0.215895	-0.240355	-0.412133	-0.0554778	Down	5	ASXL2/BAP1/FOXK1/FOXK2/KDM1B	0
PRC1 (exclusive subunits)	0.0919555	0.223077	0.0414107	-0.0281999	0.110358	Up	6	CBX2/CBX4/CBX8/PHC2/PHC3/SCML2	0
N-CoR2	0.106784	0.249588	0.0295529	-0.0290447	0.089247	Up	7	HDAC1/HDAC2/HDAC3/NCOR1/NCOR2/SAP30/SIN3A	0
TFTC	0.107047	0.249588	0.0251808	-0.0214188	0.0710741	Up	19	ATXN7/ATXN7L3/ENY2/KAT2A/SUPT3H/SUPT7L/TADA2B/TADA3/TAF10/TAF12/TAF2 (1)/TAF4/TAF5/TAF6/TAF6L/TAF7/TAF9/TAF9B/TRRAP	0
RNA exosome	0.108599	0.249588	0.0320126	-0.032392	0.0931796	Up	9	EXOSC1/EXOSC10/EXOSC2 (1)/EXOSC2 (2)/EXOSC3/EXOSC4/EXOSC5/EXOSC6/EXOSC8	0
Cohesin	0.11621	0.26195	0.0550925	-0.131237	0.29949	Up	4	RAD21/SMC1A/SMC3/STAG2	0
CAF-1	0.117978	0.26195	-0.234241	-0.488827	0.0430404	Down	3	CHAF1A/CHAF1B/RBBP4	0
RNA Pol I	0.121487	0.264211	0.0237249	-0.0324929	0.0762445	Up	11	CD3EAP/POLR1A/POLR1B/POLR1C/POLR1E (1)/POLR1E (2)/POLR2E/POLR2F/POLR2H/POLR2K/POLR2L	0
ATAC	0.12303	0.264211	0.0241062	-0.0217458	0.071142	Up	11	DR1/KAT14 (1)/KAT14 (2)/KAT2A/MBIP/SGF29/TADA2A/TADA3/WDR5/YEATS2/ZZZ3	0
SAGA	0.130033	0.274746	0.0184243	-0.0219263	0.0585522	Up	19	ATXN7/ATXN7L3/ENY2/KAT2A/SF3B3/SF3B5/SGF29/SUPT20H/SUPT3H/SUPT7L/TADA2B/TADA3/TAF10/TAF12/TAF2 (1)/TAF6L/TAF8/TAF9/TRRAP	0
ncPRC1.3/5	0.142291	0.295875	0.0363782	-0.0276565	0.0929377	Up	5	RING1/RNF2/RYBP/WDR5/YAF2	0
EMSY	0.16078	0.329096	-0.0811756	-0.177745	0.014306	Down	11	EMSY/GATAD1/HDAC1/HDAC2/KDM5A/MORF4L1/MORF4L2/PHF12/RBBP4/RBBP7/SIN3B	0
EBAFA/B	0.165967	0.334487	-0.0950862	-0.277834	0.0317417	Down	11	ACTB/ACTL6A/MLLT1/SMARCA4 (1)/SMARCB1/SMARCC1/SMARCC2 (1)/SMARCC2 (2)/SMARCD1/SMARCD2/SMARCE1	0.181818
MLL5-OGT-USP7	0.181784	0.360814	-0.120872	-0.266667	0.0291466	Down	3	KMT2E/OGT/USP7	0
RNA Pol I (exclusive subunits)	0.186146	0.361722	0.0438666	-0.0604315	0.147701	Up	5	CD3EAP/POLR1A/POLR1B/POLR1E (1)/POLR1E (2)	0
PTW/PP1 (exclusive subunits)	0.187764	0.361722	0.0292817	-0.0469226	0.110024	Up	5	PPP1CA/PPP1CB/PPP1CC/PPP1R10/TOX4	0
ncPRC1	0.194057	0.368427	0.0295093	-0.0263587	0.0817043	Up	4	RING1/RNF2/RYBP/YAF2	0
MLL1/2	0.198119	0.370766	-0.0754559	-0.134894	-0.0139343	Down	11	ASH2L/DPY30/HCFC1 (1)/HCFC1 (2)/HCFC2/KAT8/KMT2A/KMT2B/MEN1/RBBP5/WDR5	0
SF3B	0.215493	0.397599	0.0222697	-0.0300222	0.0755349	Up	7	PHF5A/SF3B1/SF3B2/SF3B3/SF3B4/SF3B5/SF3B6	0
CtBP (exclusive subunits)	0.228327	0.415428	-0.274694	-0.549746	0.0169224	Down	3	CTBP2/RCOR1 (1)/RREB1	0
APC/C	0.245536	0.44062	-0.0653059	-0.124319	-0.00607077	Down	13	ANAPC1/ANAPC10/ANAPC13/ANAPC15/ANAPC16/ANAPC2/ANAPC4/ANAPC5/ANAPC7/CDC16/CDC23/CDC26/CDC27	0
ncPRC1.6	0.256247	0.453627	0.013503	-0.0624991	0.0786829	Up	14	E2F6/HDAC1/HDAC2/L3MBTL2/MAX (1)/MAX (2)/MGA (1)/MGA (2)/PCGF6/RING1/RNF2/RYBP/WDR5/YAF2	0
CKM	0.267548	0.467317	-0.166502	-0.392297	0.00910537	Down	3	CDK8/MED12/MED13	0
SLF1/2-RAD18	0.273245	0.470988	0.0191112	-0.0237195	0.0624227	Up	3	RAD18/SLF1/SLF2	0
Condensin II	0.292522	0.497666	-0.126509	-0.256506	0.000134534	Down	4	NCAPD3/NCAPH2/SMC2/SMC4	0
MRN	0.296368	0.497746	-0.0833353	-0.175265	0.00973639	Down	3	MRE11/NBN/RAD50	0
MLL1/2 (exclusive subunits)	0.302258	0.501212	-0.0812225	-0.172375	0.00998025	Down	3	HCFC2/KMT2A/KMT2B	0
PCAF	0.31047	0.508395	0.0195699	-0.043845	0.0818067	Up	8	SUPT3H/TADA2A/TADA3/TAF10/TAF12/TAF6L/TAF9/TRRAP	0
ORC	0.333512	0.532806	-0.0019943	-0.0871058	0.0879597	Up	5	ORC1/ORC2/ORC3/ORC4/ORC5	0
5FMC	0.331252	0.532806	-0.0904293	-0.211049	0.0368449	Down	5	LAS1L/PELP1/SENP3/TEX10/WDR18	0
PBAF (exclusive subunits)	0.351544	0.538303	-0.695394	-1.45679	0.114767	Down	4	ARID2/BRD7/PBRM1/PHF10	0
ncPRC1.6 (exclusive subunits)	0.359838	0.538303	0.043214	-0.13826	0.227333	Up	6	E2F6/L3MBTL2/MAX (2)/MGA (1)/MGA (2)/PCGF6	0
SET1A/B	0.360178	0.538303	-0.0769732	-0.158291	0.00994195	Down	9	ASH2L/CXXC1/DPY30/HCFC1 (1)/HCFC1 (2)/RBBP5/SETD1A/WDR5/WDR82	0
ATAC (exclusive subunits)	0.367222	0.538303	0.0145919	-0.0419626	0.0717286	Up	6	DR1/KAT14 (1)/KAT14 (2)/MBIP/YEATS2/ZZZ3	0
Importin (exclusive subunits)	0.36873	0.538303	0.0394662	-0.0478612	0.114994	Up	3	KPNA3/KPNA4/KPNB1	0
TFIID	0.369309	0.538303	0.0128078	-0.0655788	0.0878635	Up	12	TAF1/TAF10/TAF12/TAF2 (1)/TAF3/TAF4/TAF5/TAF6/TAF7/TAF8/TAF9/TAF9B	0
KAP1-HP1	0.369526	0.538303	-0.10217	-0.237141	0.025658	Down	3	CBX3/CBX5/TRIM28	0
RMI/BLM	0.369826	0.538303	0.0550561	-0.124663	0.234351	Up	4	BLM/RMI1/RMI2/TOP3A	0
Splicing-dependent exon junction complex	0.375009	0.539848	0.0196065	-0.0624815	0.100493	Up	6	ALYREF (1)/ALYREF (2)/DEK/RBM8A/RNPS1/SRRM1	0
Shelterin (exclusive subunits)	0.414317	0.586217	0.0113123	-0.0491479	0.067918	Up	5	ACD/POT1/TERF1/TERF2IP/TINF2 (1)	0
Piccolo NuA4	0.41617	0.586217	0.0357339	-0.119252	0.202288	Up	3	EPC1/ING3/KAT5	0
HBO1 (exclusive subunits)	0.452435	0.616578	-0.285592	-0.49233	-0.00399483	Down	3	ING4/JADE3/KAT7 (1)	0
HDAC-ELMSAN1-DNTTIP1	0.44559	0.616578	-0.108063	-0.24649	0.0330386	Down	4	DNTTIP1/ELMSAN1/HDAC1/HDAC2	0
PTW/PP1	0.450366	0.616578	0.00653291	-0.0601476	0.075572	Up	6	PPP1CA/PPP1CB/PPP1CC/PPP1R10/TOX4/WDR82	0
Nuclear cap-binding complex	0.45655	0.616578	-0.122812	-0.299968	0.0504524	Down	3	NCBP1/NCBP2/NCBP3	0
IGF2BP1-mRNP	0.49614	0.656508	0.0244486	-0.0815195	0.140555	Up	4	DHX9/HNRNPU/SYNCRIP/YBX1	0
Telomerase holoenzyme	0.492523	0.656508	0.0143468	-0.0542829	0.0834491	Up	4	DKC1/GAR1/NHP2/NOP10	0
Mediator	0.534164	0.693177	-0.0411755	-0.110494	0.0220415	Down	13	MED1/MED10/MED11/MED15/MED17/MED19/MED21/MED22/MED29/MED4/MED6/MED8/MED9	0
Fanconi Anemia	0.534434	0.693177	-0.087864	-0.221586	0.0467961	Down	5	CENPS/CENPS-CORT/CENPX/FAAP24/FANCA/FANCM	0
CRL4-DDB2 (exclusive subunits)	0.548854	0.704901	0.0250082	-0.169143	0.219799	Up	3	CUL4A/DDB1/DDB2	0
ASAP	0.56388	0.717168	-0.0727482	-0.176318	0.0295943	Down	6	ACIN1 (1)/ACIN1 (2)/ACIN1 (3)/ACIN1 (4)/RNPS1/SAP18	0
NuA4 (exclusive subunits)	0.572091	0.720615	-0.00474022	-0.115664	0.110286	Up	6	BRD8 (1)/BRD8 (2)/EP400 (1)/EPC2/MBTD1/MRGBP	0
Shelterin	0.608165	0.756031	0.00113777	-0.0487624	0.0511071	Up	6	ACD/POT1/TERF1/TERF2/TERF2IP/TINF2 (1)	0
Importin	0.61175	0.756031	-0.00218702	-0.067006	0.0649446	Up	4	KPNA2/KPNA3/KPNA4/KPNB1	0
CRL4-DDB2	0.630344	0.77173	0.00501009	-0.136117	0.147289	Up	4	CUL4A/DDB1/DDB2/RBX1	0
EMSY (exclusive subunits)	0.688007	0.834527	-0.0496479	-0.158632	0.0619501	Down	4	EMSY/GATAD1/KDM5A/PHF12	0
THO	0.711281	0.851246	-0.0253361	-0.069392	0.0186474	Down	6	THOC1/THOC2/THOC3/THOC5/THOC6/THOC7	0
INO80	0.716443	0.851246	-0.124346	-0.253862	0.00513915	Down	15	ACTL6A/ACTR5/ACTR8/INO80/INO80B/INO80C/INO80D/INO80E/MCRS1/NFRKB/RUVBL1/RUVBL2/TFPT/UCHL5/YY1	0
N-CoR1	0.721285	0.851246	-0.00731747	-0.069478	0.0439409	Down	13	GPS2/HDAC3/NCOR1/SF3A1/SF3B3/SMARCA4 (1)/SMARCB1/SMARCC1/SMARCC2 (1)/SMARCC2 (2)/SRCAP/TBL1XR1/TRIM28	0.0769231
MSL	0.743715	0.86988	-0.00974669	-0.128179	0.108569	Up	4	KAT8/MSL1/MSL2/MSL3	0
CDCA5-PDS5-Cohesin	0.786798	0.880945	-0.0801818	-0.300304	0.141086	Down	4	CDCA5/PDS5A/RAD21/SMC3	0
VHL SCF-like	0.785677	0.880945	-0.0603433	-0.188473	0.0727284	Down	4	ELOB/ELOC/RBX1/VHL	0
VCB	0.783933	0.880945	-0.0725055	-0.239927	0.112675	Down	3	ELOB/ELOC/VHL	0
RPA	0.779513	0.880945	-0.103406	-0.356633	0.152024	Down	3	RPA1/RPA2/RPA3	0
PSAP	0.766221	0.880945	-0.0572942	-0.194148	0.0807838	Down	3	PNN/RNPS1/SAP18	0
SNARP (exclusive subunits)	0.815276	0.891476	0.00424349	-0.0975937	0.091216	Up	5	BCLAF1 (1)/BCLAF1 (2)/SCD/SNIP1/THRAP3	0
BRCC	0.820138	0.891476	-0.0377539	-0.126369	0.0529641	Down	5	BABAM2/BARD1/BRCA1/BRCA2/BRCC3	0
XPC (exclusive subunits)	0.828033	0.891476	-0.0166172	-0.0959761	0.0550829	Down	3	RAD23A/RAD23B/XPC	0
AP-2 dimers	0.828186	0.891476	-0.0187126	-0.206328	0.169408	Up	3	TFAP2A (1)/TFAP2C/TFAP2D	0
mCRD-poly(A)-bridging complex	0.83023	0.891476	-0.0111852	-0.142104	0.0975664	Up	3	HNRNPD/PABPC1/SYNCRIP	0
B-WICH (exclusive subunits)	0.837065	0.891508	-0.0252846	-0.151834	0.107274	Down	3	DDX21/MYBBP1A/SIRT7	0
MSL (exclusive subunits)	0.865536	0.914397	-0.0462151	-0.183505	0.0942868	Down	3	MSL1/MSL2/MSL3	0
TREX	0.902323	0.932219	-0.0199551	-0.0624969	0.0232462	Down	9	ALYREF (1)/ALYREF (2)/DDX39B/THOC1/THOC2/THOC3/THOC5/THOC6/THOC7	0
BRISC	0.906989	0.932219	-0.01572	-0.126108	0.103862	Up	3	BABAM1/AC010463.1/BABAM2/BRCC3	0
SNARP	0.907105	0.932219	-0.0196101	-0.10771	0.0654219	Up	6	BCLAF1 (1)/BCLAF1 (2)/PNN/SCD/SNIP1/THRAP3	0
Exon junction	0.91087	0.932219	-0.0155736	-0.112965	0.0836566	Up	3	EIF4A3/MAGOHB/RBM8A	0
XPC	0.940207	0.954784	-0.00579607	-0.0596546	0.0464669	Up	4	CETN2/RAD23A/RAD23B/XPC	0
BRCA1-A	0.958845	0.96622	-0.0211658	-0.0900957	0.0506363	Up	7	ABRAXAS1/BABAM1/AC010463.1/BABAM2/BARD1/BRCA1/BRCC3/UIMC1	0
RNA Pol III	0.97756	0.97756	-0.0191437	-0.0886748	0.0426312	Up	8	POLR1C/POLR2E/POLR2F/POLR2H/POLR2K/POLR2L/POLR3D/POLR3E	0

## Sheet: H3K4me3
Complex	P value	Adjusted P value (BH)	Median effect	Median effect (95% CI left)	Median effect (95% CI right)	Effect direction	# proteins	Proteins for which response was measurable	% significantly enriched proteins
SIN3A/B (exclusive subunits)	9.54675e-13	1.24108e-10	1.42144	1.29418	1.54831	Up	9	ARID4A/ARID4B/BRMS1/BRMS1L/ING1/ING2/SAP30L/SINHCAF/SUDS3	1
SIN3A/B	3.35718e-12	2.18216e-10	1.2857	1.16876	1.39565	Up	18	ARID4A/ARID4B/BRMS1/BRMS1L/HDAC1/HDAC2/ING1/ING2/RBBP4/RBBP7/SAP18/SAP30/SAP30L/SF3B3/SIN3A/SIN3B/SINHCAF/SUDS3	0.666667
TFIID	2.29163e-11	9.93041e-10	1.48041	1.29163	1.67301	Up	12	TAF1/TAF10/TAF12/TAF2 (1)/TAF3/TAF4/TAF5/TAF6/TAF7/TAF8/TAF9/TAF9B	0.833333
TFTC	1.1176e-09	3.63219e-08	0.61794	0.479826	0.769056	Up	20	ATXN7/ATXN7L3/ENY2/KAT2A/SUPT3H/SUPT7L/TADA2B/TADA3/TAF10/TAF12/TAF2 (1)/TAF4/TAF5/TAF5L/TAF6/TAF6L/TAF7/TAF9/TAF9B/TRRAP	0.45
SAGA	3.09275e-08	8.04116e-07	0.422618	0.311126	0.535899	Up	20	ATXN7/ATXN7L3/ENY2/KAT2A/SF3B3/SF3B5/SGF29/SUPT20H/SUPT3H/SUPT7L/TADA2B/TADA3/TAF10/TAF12/TAF2 (1)/TAF5L/TAF6L/TAF8/TAF9/TRRAP	0.4
PRC2.1	9.34204e-08	2.02411e-06	-1.36546	-1.53703	-1.1652	Down	11	C10orf12/EED/EPOP/EZH1/EZH2/LCOR/MTF2 (1)/MTF2 (2)/RBBP4/RBBP7/SUZ12	0.636364
NuRD (exclusive subunits)	3.36977e-07	6.25814e-06	-1.2793	-1.46981	-1.07344	Down	9	CHD3/CHD4/GATAD2A/GATAD2B/MBD2/MBD3/MTA1/MTA2/MTA3	0.888889
MOZ/MORF	1.00096e-06	1.62656e-05	1.06512	0.901764	1.22616	Up	5	BRD1/BRPF1/BRPF3/ING5/MEAF6	0.8
EMSY (exclusive subunits)	2.61134e-06	3.77193e-05	1.13824	0.989558	1.28999	Up	4	EMSY/GATAD1/KDM5A/PHF12	1
ATAC	8.33833e-06	0.000108398	0.514422	0.399328	0.625998	Up	11	DR1/KAT14 (1)/KAT14 (2)/KAT2A/MBIP/SGF29/TADA2A/TADA3/WDR5/YEATS2/ZZZ3	0.545455
HBO1	1.36468e-05	0.00016128	0.581471	0.442088	0.722744	Up	7	BRD1/BRPF3/ING4/ING5/JADE3/KAT7 (1)/MEAF6	0.714286
NuRD	1.68809e-05	0.000182876	-1.00572	-1.19311	-0.816546	Down	14	CHD3/CHD4/GATAD2A/GATAD2B/HDAC1/HDAC2/KDM1A/MBD2/MBD3/MTA1/MTA2/MTA3/RBBP4/RBBP7	0.571429
PRC2.1 (exclusive subunits)	3.92035e-05	0.000392035	-1.38443	-1.58933	-1.16837	Down	5	C10orf12/EPOP/LCOR/MTF2 (1)/MTF2 (2)	0.8
PCAF	7.21922e-05	0.000670356	0.421972	0.284524	0.585492	Up	9	SUPT3H/TADA2A/TADA3/TAF10/TAF12/TAF5L/TAF6L/TAF9/TRRAP	0.555556
NuA4	9.51292e-05	0.000772924	0.198015	0.142215	0.261513	Up	20	ACTB/ACTL6A/BRD8 (1)/BRD8 (2)/DMAP1/EP400 (1)/EPC1/EPC2/ING3/KAT5/MBTD1/MEAF6/MORF4L1/MORF4L2/MRGBP/RUVBL1/RUVBL2/TRRAP/VPS72/YEATS4	0.2
EMSY	9.06665e-05	0.000772924	0.506514	0.275578	0.754605	Up	11	EMSY/GATAD1/HDAC1/HDAC2/KDM5A/MORF4L1/MORF4L2/PHF12/RBBP4/RBBP7/SIN3B	0.545455
APC/C	0.000157295	0.00120285	-0.463383	-0.56366	-0.363077	Down	13	ANAPC1/ANAPC10/ANAPC13/ANAPC15/ANAPC16/ANAPC2/ANAPC4/ANAPC5/ANAPC7/CDC16/CDC23/CDC26/CDC27	0
Integrator	0.000436228	0.00315053	-0.601033	-0.753553	-0.448824	Down	13	INTS1/INTS10/INTS11/INTS12/INTS13/INTS14/INTS2/INTS3/INTS4/INTS5/INTS6/INTS7/INTS9	0
PRC2.2	0.000494912	0.00338624	-0.477296	-0.90213	-0.196823	Down	7	EED/EZH1/EZH2/JARID2/RBBP4/RBBP7/SUZ12	0.428571
SRCAP	0.000588374	0.00382443	0.178324	0.125982	0.231064	Up	9	ACTL6A/ACTR6/DMAP1/RUVBL1/RUVBL2/SRCAP/VPS72/YEATS4/ZNHIT1	0.222222
40S Ribosomal subunit	0.000726756	0.00449897	0.209237	0.143676	0.276035	Up	26	FAU/RPS10/RPS10-NUDT3/RPS11/RPS12/RPS13/RPS14/RPS15A/RPS16/RPS17/RPS18/RPS19/RPS2/RPS20/RPS23/RPS24/RPS25/RPS27A/RPS28/RPS29/RPS3/RPS3A/RPS4X/RPS5/RPS6/RPS7/RPS8	0
Integrator (exclusive subunits)	0.000817215	0.004829	-0.625913	-0.773695	-0.479531	Down	12	INTS1/INTS10/INTS11/INTS12/INTS13/INTS14/INTS2/INTS4/INTS5/INTS6/INTS7/INTS9	0
LSD-CoREST	0.000998833	0.00546466	-1.00199	-1.32826	-0.609793	Down	7	HDAC1/HDAC2/HMG20A/HMG20B/PHF21A/RCOR3/ZMYM2	0.571429
ATAC (exclusive subunits)	0.00100886	0.00546466	0.518125	0.37664	0.658103	Up	6	DR1/KAT14 (1)/KAT14 (2)/MBIP/YEATS2/ZZZ3	0.333333
CHRAC	0.0013452	0.00699502	-0.760705	-0.922529	-0.597291	Down	4	BAZ1A/CHRAC1/POLE3/SMARCA5	1
BHC	0.00168825	0.00844124	-0.843163	-1.12404	-0.567847	Down	8	GTF2I/HDAC1/HDAC2/HMG20B/KDM1A/PHF21A/ZMYM2/ZMYM3	0.25
MLL3/4 (exclusive subunits)	0.00475933	0.0229153	-0.965287	-1.22833	-0.704129	Down	5	KDM6A/KMT2C/KMT2D/NCOA6/PAXIP1	0.4
Paf1C	0.00499097	0.0230151	0.353576	0.232384	0.473914	Up	5	CDC73/CTR9/LEO1/PAF1/WDR61	0
CtBP	0.00513414	0.0230151	-0.705317	-0.875456	-0.519495	Down	8	CTBP2/EHMT1/EHMT2/HDAC1/HDAC2/KDM1A/RCOR1 (1)/RREB1	0.375
BRCA1-A	0.00619386	0.02684	-0.431859	-0.575781	-0.295333	Down	7	ABRAXAS1/BABAM1/AC010463.1/BABAM2/BARD1/BRCA1/BRCC3/UIMC1	0
ORC	0.00979978	0.0410959	0.638627	0.430226	0.87846	Up	5	ORC1/ORC2/ORC3/ORC4/ORC5	0.6
ncPRC1.6	0.0104863	0.0426005	-0.22166	-0.347676	-0.131207	Down	14	E2F6/HDAC1/HDAC2/L3MBTL2/MAX (1)/MAX (2)/MGA (1)/MGA (2)/PCGF6/RING1/RNF2/RYBP/WDR5/YAF2	0
ASAP	0.0115289	0.0454168	0.301187	0.186797	0.415464	Up	6	ACIN1 (1)/ACIN1 (2)/ACIN1 (3)/ACIN1 (4)/RNPS1/SAP18	0
PRC1	0.0128961	0.0493087	-0.205071	-0.308297	-0.123649	Down	7	CBX4/CBX8/PHC2/PHC3/RING1/RNF2/SCML2	0
ncPRC1.6 (exclusive subunits)	0.0182332	0.0677234	-0.78038	-1.07109	-0.491789	Down	6	E2F6/L3MBTL2/MAX (2)/MGA (1)/MGA (2)/PCGF6	0
SF3B	0.0195274	0.0705155	0.166334	0.0903219	0.240639	Up	7	PHF5A/SF3B1/SF3B2/SF3B3/SF3B4/SF3B5/SF3B6	0
SET1A/B	0.0200806	0.0705534	0.114203	-0.0123507	0.26278	Up	9	ASH2L/CXXC1/DPY30/HCFC1 (1)/HCFC1 (2)/RBBP5/SETD1A/WDR5/WDR82	0.333333
ZAP3	0.0295173	0.10098	0.145753	0.0734657	0.221316	Up	6	ILF2/ILF3/KHDRBS1/NCOA5/RBMX/YLPM1 (1)	0
N-CoR2	0.0326017	0.108672	0.0922339	-0.00250052	0.210221	Up	7	HDAC1/HDAC2/HDAC3/NCOR1/NCOR2/SAP30/SIN3A	0.285714
MSL	0.0373989	0.118724	-0.512325	-0.708357	-0.321375	Down	4	KAT8/MSL1/MSL2/MSL3	0
PSAP	0.0382182	0.118724	0.302138	0.163127	0.440654	Up	3	PNN/RNPS1/SAP18	0
BRCC	0.038357	0.118724	-0.391597	-0.561851	-0.232597	Down	5	BABAM2/BARD1/BRCA1/BRCA2/BRCC3	0
HBO1 (exclusive subunits)	0.0442645	0.133823	0.467152	0.279643	0.610683	Up	3	ING4/JADE3/KAT7 (1)	0.666667
MRN	0.0462288	0.134152	-0.522012	-0.725973	-0.319963	Down	3	MRE11/NBN/RAD50	0
MSL (exclusive subunits)	0.0464371	0.134152	-0.57649	-0.808529	-0.349006	Down	3	MSL1/MSL2/MSL3	0
PTW/PP1	0.051545	0.136752	0.171149	0.0840938	0.262087	Up	6	PPP1CA/PPP1CB/PPP1CC/PPP1R10/TOX4/WDR82	0.5
Telomerase holoenzyme	0.0510363	0.136752	0.193552	0.0986904	0.288131	Up	4	DKC1/GAR1/NHP2/NOP10	0
PRC1 (exclusive subunits)	0.0492803	0.136752	-0.255364	-0.372692	-0.140928	Down	5	CBX4/CBX8/PHC2/PHC3/SCML2	0
Condensin II	0.0500037	0.136752	-0.652062	-0.923844	-0.381141	Down	3	NCAPD3/NCAPH2/SMC2	0
Shelterin	0.0544255	0.141506	-0.148671	-0.211987	-0.0876108	Down	6	ACD/POT1/TERF1/TERF2/TERF2IP/TINF2 (1)	0
Exon junction	0.0582467	0.145613	0.247793	0.118778	0.379389	Up	3	EIF4A3/MAGOHB/RBM8A	0
CtBP (exclusive subunits)	0.0585828	0.145613	-0.859896	-1.23701	-0.478568	Down	3	CTBP2/RCOR1 (1)/RREB1	0.333333
VHL SCF-like	0.0593653	0.145613	-0.314834	-0.450404	-0.188275	Down	4	ELOB/ELOC/RBX1/VHL	0
INO80 (exclusive subunits)	0.062839	0.151279	-0.422961	-0.607654	-0.241504	Down	11	ACTR5/ACTR8/INO80/INO80B/INO80C/INO80D/INO80E/NFRKB/TFPT/UCHL5/YY1	0
ZAP3 (exclusive subunits)	0.0650169	0.153676	0.131659	0.0520599	0.220824	Up	5	ILF2/ILF3/KHDRBS1/NCOA5/YLPM1 (1)	0
ncPRC1	0.0667029	0.154846	-0.129278	-0.184	-0.0739506	Down	4	RING1/RNF2/RYBP/YAF2	0
MLL3/4	0.0693372	0.158138	-0.664311	-0.972479	-0.259489	Down	9	ASH2L/DPY30/KDM6A/KMT2C/KMT2D/NCOA6/PAXIP1/RBBP5/WDR5	0.222222
Shelterin (exclusive subunits)	0.0717462	0.159862	-0.151807	-0.227974	-0.0805262	Down	5	ACD/POT1/TERF1/TERF2IP/TINF2 (1)	0
5FMC	0.0725528	0.159862	0.200498	0.0703874	0.327261	Up	5	LAS1L/PELP1/SENP3/TEX10/WDR18	0
WMM	0.0825552	0.17887	0.171683	0.0704697	0.281375	Up	3	CBLL1/WTAP/ZC3H13	0
Mitochondrial respiratory chain complex I	0.092792	0.197753	-0.481951	-0.715899	-0.249702	Down	4	NDUFA5/NDUFB10/NDUFS6/NDUFS8	0
CRL4-DDB2	0.104752	0.216154	-0.242027	-0.359531	-0.125517	Down	4	CUL4A/DDB1/DDB2/RBX1	0
BRISC	0.104091	0.216154	-0.413646	-0.622789	-0.207981	Down	3	BABAM1/AC010463.1/BABAM2/BRCC3	0
SNARP	0.113557	0.230663	0.210639	0.106614	0.312228	Up	6	BCLAF1 (1)/BCLAF1 (2)/PNN/SCD/SNIP1/THRAP3	0
ncPRC1.3/5	0.116372	0.232745	-0.116263	-0.175133	-0.054073	Down	5	RING1/RNF2/RYBP/WDR5/YAF2	0
OST	0.120653	0.233504	-0.392741	-0.560961	-0.215533	Down	5	DDOST/RPN1/RPN2/STT3A/STT3B	0
AP-2 dimers	0.121118	0.233504	-0.408123	-0.589716	-0.220345	Down	4	TFAP2A (1)/TFAP2A (2)/TFAP2C/TFAP2D	0
VCB	0.12214	0.233504	-0.323805	-0.523624	-0.146639	Down	3	ELOB/ELOC/VHL	0
B-WICH	0.126622	0.238563	-0.319271	-0.579025	-0.112946	Down	7	BAZ1B/DDX21/DEK/MYBBP1A/SF3B1/SIRT7/SMARCA5	0.285714
Piccolo NuA4	0.132411	0.243277	0.356255	0.10552	0.611425	Up	3	EPC1/ING3/KAT5	0
PR-DUB	0.132867	0.243277	-0.600952	-0.892762	-0.263812	Down	5	ASXL2/BAP1/FOXK1/FOXK2/KDM1B	0
Mediator	0.150267	0.269606	-0.155806	-0.2421	-0.0725703	Down	16	MED1/MED10/MED11/MED14/MED15/MED17/MED19/MED20/MED21/MED22/MED26/MED29/MED4/MED6/MED8/MED9	0
Fanconi Anemia	0.151394	0.269606	-0.378167	-0.586898	-0.169205	Down	4	CENPS/CENPS-CORT/CENPX/FAAP24/FANCM	0
PTW/PP1 (exclusive subunits)	0.160025	0.281125	0.0628733	-0.0567766	0.205432	Up	5	PPP1CA/PPP1CB/PPP1CC/PPP1R10/TOX4	0.4
RNA Pol I (exclusive subunits)	0.164132	0.284495	0.0951562	0.00244	0.191358	Up	7	CD3EAP/POLR1A/POLR1B/POLR1E (1)/POLR1E (2)/TWISTNB/ZNRD1	0
RFC	0.171246	0.290884	0.0626228	0.00846522	0.116315	Up	5	RFC1/RFC2/RFC3/RFC4/RFC5	0
TREX-2	0.172293	0.290884	0.0990198	-0.00751079	0.222019	Up	3	CETN2/ENY2/PCID2	0
Nuclear cap-binding complex	0.18367	0.306117	0.178345	0.0240991	0.340044	Up	3	NCBP1/NCBP2/NCBP3	0
RPA	0.19415	0.319487	-0.505656	-0.819396	-0.193443	Down	3	RPA1/RPA2/RPA3	0
KAP1-HP1	0.197495	0.32093	-0.312376	-0.561935	-0.0519326	Down	3	CBX3/CBX5/TRIM28	0.333333
ncPRC1.1	0.209123	0.33563	-0.054539	-0.108721	-0.00413096	Down	11	BCOR/BCORL1 (1)/BCORL1 (2)/KDM2B/PCGF1/RING1/RNF2/RYBP/SKP1/USP7/YAF2	0.0909091
CRL4-DDB2 (exclusive subunits)	0.214725	0.340418	-0.222657	-0.377913	-0.0769713	Down	3	CUL4A/DDB1/DDB2	0
SNARP (exclusive subunits)	0.220284	0.344462	0.194191	0.0674599	0.312483	Up	5	BCLAF1 (1)/BCLAF1 (2)/SCD/SNIP1/THRAP3	0
HDAC-ELMSAN1-DNTTIP1	0.223233	0.344462	-0.365634	-0.57022	-0.15574	Down	4	DNTTIP1/ELMSAN1/HDAC1/HDAC2	0
NSL (exclusive subunits)	0.225225	0.344462	-0.376353	-0.703623	-0.0768814	Down	3	KANSL1/KANSL2/PHF20	0
RMI/BLM	0.22836	0.345196	-0.340227	-0.557428	-0.126166	Down	4	BLM/RMI1/RMI2/TOP3A	0
HUCA	0.25065	0.374534	-0.428693	-0.734367	-0.12454	Down	3	CABIN1/HIRA/UBN1	0
B-MYB-MuvB	0.253961	0.37517	-0.255777	-0.443883	-0.0812561	Down	6	LIN37/LIN52/LIN54/LIN9/MYBL2/RBBP4	0
NuA4 (exclusive subunits)	0.266012	0.388557	0.148737	-0.0385886	0.331478	Up	6	BRD8 (1)/BRD8 (2)/EP400 (1)/EPC2/MBTD1/MRGBP	0
B-MYB-MuvB (exclusive subunits)	0.28386	0.408778	-0.292889	-0.514715	-0.071224	Down	5	LIN37/LIN52/LIN54/LIN9/MYBL2	0
NuRF	0.286145	0.408778	0.155914	-0.0865277	0.418643	Up	3	BPTF (1)/RBBP4/RBBP7	0.333333
Base Excision Repair Complex	0.319317	0.451208	-0.119691	-0.213741	-0.0292672	Down	4	POLB/POLE3/XRCC1 (1)/XRCC1 (2)	0.25
SLF1/2-RAD18	0.341669	0.472907	-0.195414	-0.386848	-0.0276341	Down	3	RAD18/SLF1/SLF2	0
XPC	0.341948	0.472907	0.0507201	-0.0114134	0.11352	Up	4	CETN2/RAD23A/RAD23B/XPC	0
RNA Pol II	0.395593	0.541338	-0.0953509	-0.177213	-0.0147994	Down	11	POLR2A/POLR2B/POLR2C/POLR2D/POLR2E/POLR2F/POLR2H/POLR2I/POLR2J/POLR2J[2,3]/POLR2K/POLR2L	0
NSL	0.403803	0.546816	-0.125501	-0.287223	0.0114767	Down	9	HCFC1 (1)/HCFC1 (2)/KANSL1/KANSL2/KAT8/MCRS1/OGT/PHF20/WDR5	0
mCRD-poly(A)-bridging complex	0.415665	0.557077	0.118975	-0.0527114	0.272994	Up	3	HNRNPD/PABPC1/SYNCRIP	0
IGF2BP1-mRNP	0.428681	0.557285	0.110846	-0.0650251	0.245059	Up	4	DHX9/HNRNPU/SYNCRIP/YBX1	0
XPC (exclusive subunits)	0.422071	0.557285	0.0504102	-0.0293557	0.131985	Up	3	RAD23A/RAD23B/XPC	0
RNA exosome	0.425751	0.557285	0.0398009	-0.0255772	0.105655	Up	10	EXOSC1/EXOSC10/EXOSC2 (1)/EXOSC2 (2)/EXOSC3/EXOSC4/EXOSC5/EXOSC6/EXOSC8/EXOSC9	0
CKM	0.453023	0.583099	-0.226815	-0.469922	0.0131145	Down	3	CDK8/MED12/MED13	0
RNA Pol I	0.480408	0.61189	0.0152527	-0.0651124	0.0927694	Up	13	CD3EAP/POLR1A/POLR1B/POLR1C/POLR1E (1)/POLR1E (2)/POLR2E/POLR2F/POLR2H/POLR2K/POLR2L/TWISTNB/ZNRD1	0
CAF-1	0.485001	0.61189	-0.143276	-0.354685	0.0479348	Down	3	CHAF1A/CHAF1B/RBBP4	0
GBAF (exclusive subunits)	0.489512	0.61189	-0.243486	-0.571771	0.0932816	Down	6	BCL7A/BCL7B/BCL7C/BICRA/BRD9/SS18	0.166667
INO80	0.548469	0.679057	-0.321653	-0.50116	-0.133281	Down	15	ACTL6A/ACTR5/ACTR8/INO80/INO80B/INO80C/INO80D/INO80E/MCRS1/NFRKB/RUVBL1/RUVBL2/TFPT/UCHL5/YY1	0.133333
Splicing-dependent exon junction complex	0.582466	0.714345	0.0591662	-0.0681633	0.181507	Up	6	ALYREF (1)/ALYREF (2)/DEK/RBM8A/RNPS1/SRRM1	0
RNA Pol II (exclusive subunits)	0.591362	0.718313	-0.0860918	-0.191591	0.017838	Down	6	POLR2A/POLR2B/POLR2C/POLR2D/POLR2I/POLR2J/POLR2J[2,3]	0
ncPRC1.1 (exclusive subunits)	0.596753	0.718313	0.0206998	-0.0415392	0.0924696	Up	5	BCOR/BCORL1 (1)/BCORL1 (2)/KDM2B/PCGF1	0
N-CoR1	0.618147	0.737239	0.0231808	-0.0909123	0.118625	Up	13	GPS2/HDAC3/NCOR1/SF3A1/SF3B3/SMARCA4 (1)/SMARCB1/SMARCC1/SMARCC2 (1)/SMARCC2 (2)/SRCAP/TBL1XR1/TRIM28	0
RNA Pol III	0.660705	0.775739	-0.0808995	-0.183951	0.0214891	Down	6	POLR1C/POLR2E/POLR2F/POLR2H/POLR2K/POLR2L	0
CDCA5-PDS5-Cohesin	0.662362	0.775739	-0.122171	-0.341332	0.0857499	Down	4	CDCA5/PDS5A/RAD21/SMC3	0
BAF	0.673472	0.781709	-0.19831	-0.37362	-0.00939069	Down	12	ACTB/ACTL6A/ARID1A/SMARCA2/SMARCA4 (1)/SMARCB1/SMARCC1/SMARCC2 (1)/SMARCC2 (2)/SMARCD1/SMARCD2/SMARCE1	0.166667
MLL1/2 (exclusive subunits)	0.679513	0.78174	-0.0895654	-0.251887	0.0775764	Down	3	HCFC2/KMT2A/KMT2B	0
SCF	0.705807	0.794646	-0.100023	-0.197019	0.00732913	Down	6	CUL1/FBXL6/FBXO11/FBXO28/RBX1/SKP1	0
EBAFA/B	0.709069	0.794646	-0.0814157	-0.276456	0.127007	Up	11	ACTB/ACTL6A/MLLT1/SMARCA4 (1)/SMARCB1/SMARCC1/SMARCC2 (1)/SMARCC2 (2)/SMARCD1/SMARCD2/SMARCE1	0.0909091
HUSH	0.69891	0.794646	0.0138812	-0.0805569	0.102452	Up	4	MPHOSPH8/PPHLN1 (1)/PPHLN1 (3)/TASOR	0
PBAF	0.725951	0.806613	-0.147814	-0.304668	0.0171531	Down	15	ACTB/ACTL6A/ARID1A/ARID2/BRD7/PBRM1/PHF10/SMARCA4 (1)/SMARCB1/SMARCC1/SMARCC2 (1)/SMARCC2 (2)/SMARCD1/SMARCD2/SMARCE1	0.133333
Base Excision Repair Complex (exclusive subunits)	0.739227	0.814403	-0.081883	-0.182337	0.025807	Down	3	POLB/XRCC1 (1)/XRCC1 (2)	0
Importin	0.782672	0.85502	-0.0562684	-0.18988	0.0526599	Down	4	KPNA2/KPNA3/KPNA4/KPNB1	0
Nuclear pore complex (exclusive subunits)	0.80266	0.86887	-0.0259639	-0.0841845	0.0218645	Down	22	AAAS/AHCTF1/NDC1/NUP107/NUP133/NUP153/NUP188/NUP214/NUP35/NUP43/NUP50/NUP62/NUP85/NUP88/NUP93/NUP98/POM121/RANBP2/RANGAP1/SEC13/SEH1L/TPR	0
Importin (exclusive subunits)	0.808717	0.86887	-0.0648325	-0.28602	0.0828913	Down	3	KPNA3/KPNA4/KPNB1	0
MLL1/2	0.827681	0.881955	-0.044568	-0.139552	0.0512153	Down	11	ASH2L/DPY30/HCFC1 (1)/HCFC1 (2)/HCFC2/KAT8/KMT2A/KMT2B/MEN1/RBBP5/WDR5	0
B-WICH (exclusive subunits)	0.851299	0.899747	-0.174025	-0.383706	0.143914	Down	3	DDX21/MYBBP1A/SIRT7	0
TREX	0.919917	0.957452	-0.0141419	-0.0572047	0.0286158	Down	9	ALYREF (1)/ALYREF (2)/DDX39B/THOC1/THOC2/THOC3/THOC5/THOC6/THOC7	0
GBAF	0.920627	0.957452	-0.0940658	-0.299863	0.116004	Down	12	ACTB/ACTL6A/BCL7A/BCL7B/BCL7C/BICRA/BRD9/SMARCA2/SMARCA4 (1)/SMARCC1/SMARCD1/SS18	0.0833333
Cohesin	0.930573	0.960115	-0.0162153	-0.225441	0.184917	Up	3	RAD21/SMC1A/SMC3	0
Nuclear pore complex	0.960788	0.980643	-0.0107639	-0.0579689	0.0293476	Down	24	AAAS/AHCTF1/NDC1/NUP107/NUP133/NUP153/NUP188/NUP214/NUP35/NUP43/NUP50/NUP62/NUP85/NUP88/NUP93/NUP98/POM121/RANBP2/RANGAP1/SEC13/SEH1L/SUMO1/TPR/UBE2I	0
PBAF (exclusive subunits)	0.965556	0.980643	-0.0598321	-0.273993	0.152574	Down	4	ARID2/BRD7/PBRM1/PHF10	0
SCF (exclusive subunits)	0.983349	0.987793	-0.0900744	-0.199082	0.0332209	Down	4	CUL1/FBXL6/FBXO11/FBXO28	0
THO	0.987793	0.987793	-0.0098514	-0.0501542	0.0306898	Up	6	THOC1/THOC2/THOC3/THOC5/THOC6/THOC7	0

## Sheet: H3K9acK14ac
Complex	P value	Adjusted P value (BH)	Median effect	Median effect (95% CI left)	Median effect (95% CI right)	Effect direction	# proteins	Proteins for which response was measurable	% significantly enriched proteins
PBAF	6.34107e-24	8.43363e-22	4.59637	4.13261	4.99714	Up	16	ACTB/ACTL6A/ARID1A/ARID2/BRD7/PBRM1/PHF10/SMARCA4 (1)/SMARCA4 (2)/SMARCB1/SMARCC1/SMARCC2 (1)/SMARCC2 (2)/SMARCD1/SMARCD2/SMARCE1	1
BAF	1.32172e-21	8.78944e-20	4.16346	3.78272	4.80778	Up	13	ACTB/ACTL6A/ARID1A/SMARCA2/SMARCA4 (1)/SMARCA4 (2)/SMARCB1/SMARCC1/SMARCC2 (1)/SMARCC2 (2)/SMARCD1/SMARCD2/SMARCE1	1
EBAFA/B	1.24146e-19	5.50381e-18	3.99549	3.61019	4.44415	Up	12	ACTB/ACTL6A/MLLT1/SMARCA4 (1)/SMARCA4 (2)/SMARCB1/SMARCC1/SMARCC2 (1)/SMARCC2 (2)/SMARCD1/SMARCD2/SMARCE1	1
NuA4	1.01111e-18	3.36195e-17	0.990512	0.876144	1.10138	Up	20	ACTB/ACTL6A/BRD8 (1)/BRD8 (2)/DMAP1/EP400 (1)/EPC1/EPC2/ING3/KAT5/MBTD1/MEAF6/MORF4L1/MORF4L2/MRGBP/RUVBL1/RUVBL2/TRRAP/VPS72/YEATS4	1
GBAF	5.55466e-13	1.47754e-11	3.3076	2.9183	3.69257	Up	13	ACTB/ACTL6A/BCL7A/BCL7B/BCL7C/BICRA/BICRAL/BRD9/SMARCA2/SMARCA4 (1)/SMARCC1/SMARCD1/SS18	0.769231
ATAC	4.24878e-10	9.41812e-09	0.638764	0.584776	0.692638	Up	11	DR1/KAT14 (1)/KAT14 (2)/KAT2A/MBIP/SGF29/TADA2A/TADA3/WDR5/YEATS2/ZZZ3	1
TFTC	9.18561e-10	1.74527e-08	0.583178	0.523678	0.641348	Up	20	ATXN7/ATXN7L3/ENY2/KAT2A/SUPT3H/SUPT7L/TADA2B/TADA3/TAF10/TAF12/TAF2 (1)/TAF4/TAF5/TAF5L/TAF6/TAF6L/TAF7/TAF9/TAF9B/TRRAP	0.9
SRCAP	1.91375e-09	3.18162e-08	0.516782	0.446677	0.587846	Up	9	ACTL6A/ACTR6/DMAP1/RUVBL1/RUVBL2/SRCAP/VPS72/YEATS4/ZNHIT1	1
SIN3A/B	1.5199e-08	2.24608e-07	0.540239	0.489231	0.589368	Up	18	ARID4A/ARID4B/BRMS1/BRMS1L/HDAC1/HDAC2/ING1/ING2/RBBP4/RBBP7/SAP18/SAP30/SAP30L/SF3B3/SIN3A/SIN3B/SINHCAF/SUDS3	0.888889
SAGA	8.10107e-08	1.07744e-06	0.541845	0.482222	0.596339	Up	20	ATXN7/ATXN7L3/ENY2/KAT2A/SF3B3/SF3B5/SGF29/SUPT20H/SUPT3H/SUPT7L/TADA2B/TADA3/TAF10/TAF12/TAF2 (1)/TAF5L/TAF6L/TAF8/TAF9/TRRAP	0.85
EMSY	2.47521e-07	2.99276e-06	0.46503	0.394014	0.542184	Up	11	EMSY/GATAD1/HDAC1/HDAC2/KDM5A/MORF4L1/MORF4L2/PHF12/RBBP4/RBBP7/SIN3B	0.909091
NuRD	7.63167e-07	8.45844e-06	0.634119	0.546971	0.729229	Up	14	CHD3/CHD4/GATAD2A/GATAD2B/HDAC1/HDAC2/KDM1A/MBD2/MBD3/MTA1/MTA2/MTA3/RBBP4/RBBP7	0.857143
SIN3A/B (exclusive subunits)	1.72437e-06	1.72996e-05	0.568452	0.496317	0.640736	Up	9	ARID4A/ARID4B/BRMS1/BRMS1L/ING1/ING2/SAP30L/SINHCAF/SUDS3	1
PCAF	1.82101e-06	1.72996e-05	0.588508	0.503775	0.673145	Up	9	SUPT3H/TADA2A/TADA3/TAF10/TAF12/TAF5L/TAF6L/TAF9/TRRAP	1
N-CoR1	2.24554e-06	1.99104e-05	0.277177	0.187637	0.396794	Up	14	GPS2/HDAC3/NCOR1/SF3A1/SF3B3/SMARCA4 (1)/SMARCA4 (2)/SMARCB1/SMARCC1/SMARCC2 (1)/SMARCC2 (2)/SRCAP/TBL1XR1/TRIM28	0.642857
INO80	3.14166e-06	2.6115e-05	0.739165	0.589109	0.899599	Up	15	ACTL6A/ACTR5/ACTR8/INO80/INO80B/INO80C/INO80D/INO80E/MCRS1/NFRKB/RUVBL1/RUVBL2/TFPT/UCHL5/YY1	0.733333
ATAC (exclusive subunits)	4.25749e-06	3.33086e-05	0.676981	0.610212	0.748056	Up	6	DR1/KAT14 (1)/KAT14 (2)/MBIP/YEATS2/ZZZ3	1
THO	7.12009e-06	5.08387e-05	-0.171851	-0.205653	-0.138402	Down	6	THOC1/THOC2/THOC3/THOC5/THOC6/THOC7	1
PBAF (exclusive subunits)	7.26266e-06	5.08387e-05	5.09469	4.47333	5.72826	Up	4	ARID2/BRD7/PBRM1/PHF10	1
NuA4 (exclusive subunits)	9.36681e-06	6.22893e-05	1.18707	1.04188	1.33346	Up	6	BRD8 (1)/BRD8 (2)/EP400 (1)/EPC2/MBTD1/MRGBP	1
PRC2.1	1.44028e-05	8.92038e-05	0.438879	0.360753	0.510513	Up	12	C10orf12/EED/EPOP/EZH1/EZH2/LCOR/MTF2 (1)/MTF2 (2)/PHF19/RBBP4/RBBP7/SUZ12	0.583333
TREX	1.47555e-05	8.92038e-05	-0.160708	-0.196232	-0.124389	Down	9	ALYREF (1)/ALYREF (2)/DDX39B/THOC1/THOC2/THOC3/THOC5/THOC6/THOC7	0.777778
ncPRC1.6	5.35147e-05	0.000309455	0.33565	0.254007	0.41717	Up	14	E2F6/HDAC1/HDAC2/L3MBTL2/MAX (1)/MAX (2)/MGA (1)/MGA (2)/PCGF6/RING1/RNF2/RYBP/WDR5/YAF2	0.857143
GBAF (exclusive subunits)	0.000126581	0.000701471	2.88134	2.40269	3.31227	Up	7	BCL7A/BCL7B/BCL7C/BICRA/BICRAL/BRD9/SS18	0.571429
NuRD (exclusive subunits)	0.000167233	0.000889679	0.735817	0.615471	0.857572	Up	9	CHD3/CHD4/GATAD2A/GATAD2B/MBD2/MBD3/MTA1/MTA2/MTA3	0.888889
TFIID	0.00019482	0.000996578	0.602256	0.504865	0.707916	Up	14	TAF1/TAF10/TAF12/TAF13/TAF2 (1)/TAF3/TAF4/TAF5/TAF6/TAF7/TAF8/TAF9/TAF9B/TBP/TBPL2	0.642857
Mediator	0.00026356	0.00129828	0.392729	0.332014	0.45132	Up	16	MED1/MED10/MED11/MED14/MED15/MED17/MED19/MED20/MED21/MED22/MED26/MED29/MED4/MED6/MED8/MED9	0.75
ZAP3	0.000289675	0.00137595	-0.157462	-0.204801	-0.111925	Down	7	ILF2/ILF3/KHDRBS1/NCOA5/RBMX/YLPM1 (1)/YLPM1 (3)	0.571429
PRC2.2	0.000304582	0.00139688	0.504018	0.436699	0.567292	Up	7	EED/EZH1/EZH2/JARID2/RBBP4/RBBP7/SUZ12	0.714286
MLL1/2	0.000349589	0.00151516	0.188731	0.144527	0.233315	Up	11	ASH2L/DPY30/HCFC1 (1)/HCFC1 (2)/HCFC2/KAT8/KMT2A/KMT2B/MEN1/RBBP5/WDR5	0.545455
ncPRC1.1	0.000353157	0.00151516	0.143652	0.1141	0.180056	Up	11	BCOR/BCORL1 (1)/BCORL1 (2)/KDM2B/PCGF1/RING1/RNF2/RYBP/SKP1/USP7/YAF2	0.636364
MLL3/4	0.000475047	0.00197441	0.385784	0.2865	0.505585	Up	10	ASH2L/DPY30/KDM6A/KMT2C/KMT2D/NCOA6/PAGR1/PAXIP1/RBBP5/WDR5	0.7
NuRF	0.000502423	0.00202492	0.64032	0.53638	0.748231	Up	4	BPTF (1)/BPTF (2)/RBBP4/RBBP7	1
N-CoR2	0.000594313	0.00232481	0.383689	0.261578	0.488982	Up	7	HDAC1/HDAC2/HDAC3/NCOR1/NCOR2/SAP30/SIN3A	0.714286
SET1A/B	0.000646631	0.0024572	0.297245	0.217044	0.38774	Up	9	ASH2L/CXXC1/DPY30/HCFC1 (1)/HCFC1 (2)/RBBP5/SETD1A/WDR5/WDR82	0.555556
Piccolo NuA4	0.000826261	0.00305258	1.12575	0.953775	1.30064	Up	3	EPC1/ING3/KAT5	1
INO80 (exclusive subunits)	0.00123325	0.00443304	0.786281	0.62028	0.956604	Up	11	ACTR5/ACTR8/INO80/INO80B/INO80C/INO80D/INO80E/NFRKB/TFPT/UCHL5/YY1	0.727273
ZAP3 (exclusive subunits)	0.00144479	0.00505677	-0.149124	-0.195816	-0.102336	Down	6	ILF2/ILF3/KHDRBS1/NCOA5/YLPM1 (1)/YLPM1 (3)	0.5
CHRAC	0.00150541	0.00513383	0.469443	0.384741	0.553801	Up	4	BAZ1A/CHRAC1/POLE3/SMARCA5	1
MOZ/MORF	0.00201487	0.00669944	0.498335	0.388591	0.605455	Up	6	BRD1/BRPF1/BRPF3/ING5/KAT6A/MEAF6	0.666667
ASAP	0.00209629	0.00671539	-0.212917	-0.283195	-0.142884	Down	6	ACIN1 (1)/ACIN1 (2)/ACIN1 (3)/ACIN1 (4)/RNPS1/SAP18	0.166667
SNARP	0.00212065	0.00671539	-0.2104	-0.272187	-0.14618	Down	6	BCLAF1 (1)/BCLAF1 (2)/PNN/SCD/SNIP1/THRAP3	0.5
PRC1	0.0023999	0.00742295	0.257082	0.190674	0.339777	Up	8	CBX2/CBX4/CBX8/PHC2/PHC3/RING1/RNF2/SCML2	0.75
HBO1	0.00255635	0.00772714	0.371853	0.247666	0.513491	Up	7	BRD1/BRPF3/ING4/ING5/JADE3/KAT7 (1)/MEAF6	0.571429
SF3B	0.00306145	0.00904827	-0.135901	-0.190125	-0.0786228	Down	7	PHF5A/SF3B1/SF3B2/SF3B3/SF3B4/SF3B5/SF3B6	0.428571
Exon junction	0.00361627	0.0104557	-0.241192	-0.319079	-0.164664	Down	3	EIF4A3/MAGOHB/RBM8A	1
ncPRC1.3/5	0.00471495	0.0133423	0.206982	0.160357	0.255098	Up	5	RING1/RNF2/RYBP/WDR5/YAF2	1
SNARP (exclusive subunits)	0.00509784	0.013837	-0.220475	-0.291175	-0.145512	Down	5	BCLAF1 (1)/BCLAF1 (2)/SCD/SNIP1/THRAP3	0.6
RNA Pol I	0.00502363	0.013837	-0.0939644	-0.14644	-0.0458909	Down	12	CD3EAP/POLR1A/POLR1B/POLR1C/POLR1E (1)/POLR1E (2)/POLR2E/POLR2F/POLR2H/POLR2K/POLR2L/ZNRD1	0
WMM	0.00560753	0.014916	-0.254784	-0.342757	-0.157585	Down	4	CBLL1/VIRMA/WTAP/ZC3H13	0.5
B-MYB-MuvB	0.00695631	0.018141	0.458303	0.342428	0.570163	Up	6	LIN37/LIN52/LIN54/LIN9/MYBL2/RBBP4	1
Importin	0.00982334	0.0251251	0.30693	0.144651	0.485961	Up	4	KPNA2/KPNA3/KPNA4/KPNB1	0.5
EMSY (exclusive subunits)	0.0110798	0.0278039	0.357319	0.271379	0.438441	Up	4	EMSY/GATAD1/KDM5A/PHF12	0.75
Telomerase holoenzyme	0.0117463	0.0289306	-0.145162	-0.203888	-0.087078	Down	4	DKC1/GAR1/NHP2/NOP10	0.25
ncPRC1	0.0124417	0.0300864	0.194911	0.15108	0.238279	Up	4	RING1/RNF2/RYBP/YAF2	1
PR-DUB	0.0148329	0.0352281	0.569937	0.42532	0.714031	Up	5	ASXL2/BAP1/FOXK1/FOXK2/KDM1B	0.8
PRC1 (exclusive subunits)	0.0172293	0.0402017	0.305863	0.209685	0.403328	Up	6	CBX2/CBX4/CBX8/PHC2/PHC3/SCML2	0.666667
PSAP	0.0175352	0.04021	-0.197378	-0.283002	-0.111963	Down	3	PNN/RNPS1/SAP18	0.333333
40S Ribosomal subunit	0.0209436	0.0465341	-0.0576539	-0.104154	-0.0127068	Down	26	FAU/RPS10/RPS10-NUDT3/RPS11/RPS12/RPS13/RPS14/RPS15A/RPS16/RPS17/RPS18/RPS19/RPS2/RPS20/RPS23/RPS24/RPS25/RPS27A/RPS28/RPS29/RPS3/RPS3A/RPS4X/RPS5/RPS6/RPS7/RPS8	0.0384615
RFC	0.0209928	0.0465341	-0.048449	-0.0742198	-0.023	Down	5	RFC1/RFC2/RFC3/RFC4/RFC5	0
HDAC-ELMSAN1-DNTTIP1	0.0217557	0.0472955	0.336564	0.247148	0.426162	Up	4	DNTTIP1/ELMSAN1/HDAC1/HDAC2	0.5
RNA Pol I (exclusive subunits)	0.0220475	0.0472955	-0.162103	-0.241209	-0.0811947	Down	6	CD3EAP/POLR1A/POLR1B/POLR1E (1)/POLR1E (2)/ZNRD1	0
MLL3/4 (exclusive subunits)	0.0288913	0.0609928	0.515941	0.371919	0.66201	Up	6	KDM6A/KMT2C/KMT2D/NCOA6/PAGR1/PAXIP1	0.5
ncPRC1.6 (exclusive subunits)	0.0302588	0.0628815	0.50883	0.358187	0.655554	Up	6	E2F6/L3MBTL2/MAX (2)/MGA (1)/MGA (2)/PCGF6	0.666667
XPC	0.0341885	0.069955	0.14816	0.109017	0.18743	Up	4	CETN2/RAD23A/RAD23B/XPC	0.75
BHC	0.0367219	0.0728958	0.297843	0.192293	0.395028	Up	8	GTF2I/HDAC1/HDAC2/HMG20B/KDM1A/PHF21A/ZMYM2/ZMYM3	0.375
RNA Pol II	0.0365178	0.0728958	-0.0415096	-0.0755689	-0.00907261	Down	11	POLR2A/POLR2B/POLR2C/POLR2D/POLR2E/POLR2F/POLR2H/POLR2I/POLR2J/POLR2J[2,3]/POLR2K/POLR2L	0
B-MYB-MuvB (exclusive subunits)	0.0392518	0.076772	0.429997	0.302493	0.557453	Up	5	LIN37/LIN52/LIN54/LIN9/MYBL2	1
PRC2.1 (exclusive subunits)	0.0406766	0.0784056	0.328474	0.221817	0.432262	Up	6	C10orf12/EPOP/LCOR/MTF2 (1)/MTF2 (2)/PHF19	0.333333
ncPRC1.1 (exclusive subunits)	0.0413788	0.0786197	0.101351	0.0524889	0.135937	Up	5	BCOR/BCORL1 (1)/BCORL1 (2)/KDM2B/PCGF1	0.4
HUSH	0.0479831	0.0898839	-0.09603	-0.155195	-0.0386562	Down	4	MPHOSPH8/PPHLN1 (1)/PPHLN1 (3)/TASOR	0
LSD-CoREST	0.0516062	0.0948495	0.307521	0.18155	0.415543	Up	7	HDAC1/HDAC2/HMG20A/HMG20B/PHF21A/RCOR3/ZMYM2	0.428571
CRL4-DDB2	0.0520603	0.0948495	0.213195	0.142521	0.286364	Up	4	CUL4A/DDB1/DDB2/RBX1	0.75
HBO1 (exclusive subunits)	0.0554491	0.0970359	0.339401	0.216887	0.503417	Up	3	ING4/JADE3/KAT7 (1)	0.666667
Splicing-dependent exon junction complex	0.0550329	0.0970359	-0.100654	-0.178402	-0.031436	Down	6	ALYREF (1)/ALYREF (2)/DEK/RBM8A/RNPS1/SRRM1	0.5
NSL	0.0548435	0.0970359	0.261616	0.152623	0.379003	Up	10	HCFC1 (1)/HCFC1 (2)/KANSL1/KANSL2/KANSL3/KAT8/MCRS1/OGT/PHF20/WDR5	0.2
MLL5-OGT-USP7	0.0723954	0.123771	0.171767	0.0713799	0.29005	Up	3	KMT2E/OGT/USP7	0.333333
XPC (exclusive subunits)	0.0725873	0.123771	0.148218	0.0988034	0.197921	Up	3	RAD23A/RAD23B/XPC	0.666667
Integrator	0.087613	0.1475	0.248248	0.159875	0.338023	Up	13	INTS1/INTS10/INTS11/INTS12/INTS13/INTS14/INTS2/INTS3/INTS4/INTS5/INTS6/INTS7/INTS9	0.0769231
CRL4-DDB2 (exclusive subunits)	0.0921259	0.152345	0.200205	0.112514	0.293713	Up	3	CUL4A/DDB1/DDB2	0.666667
MRN	0.0927817	0.152345	-0.145163	-0.250951	-0.0391787	Down	3	MRE11/NBN/RAD50	0
Nuclear cap-binding complex	0.0969282	0.157213	-0.154726	-0.268864	-0.0318474	Down	3	NCBP1/NCBP2/NCBP3	0
CtBP	0.109217	0.168905	0.217935	0.103628	0.34135	Up	8	CTBP2/EHMT1/EHMT2/HDAC1/HDAC2/KDM1A/RCOR1 (1)/RREB1	0.25
Integrator (exclusive subunits)	0.109076	0.168905	0.262039	0.175099	0.348727	Up	12	INTS1/INTS10/INTS11/INTS12/INTS13/INTS14/INTS2/INTS4/INTS5/INTS6/INTS7/INTS9	0.0833333
IGF2BP1-mRNP	0.108694	0.168905	-0.10671	-0.19258	0.0193072	Down	4	DHX9/HNRNPU/SYNCRIP/YBX1	0.25
RNA Pol II (exclusive subunits)	0.108896	0.168905	-0.0384131	-0.0751187	-0.00352053	Down	6	POLR2A/POLR2B/POLR2C/POLR2D/POLR2I/POLR2J/POLR2J[2,3]	0
APC/C	0.11357	0.173619	-0.0382173	-0.0969103	0.0203253	Down	13	ANAPC1/ANAPC10/ANAPC13/ANAPC15/ANAPC16/ANAPC2/ANAPC4/ANAPC5/ANAPC7/CDC16/CDC23/CDC26/CDC27	0
MLL1/2 (exclusive subunits)	0.121452	0.183559	0.145939	0.0865124	0.205535	Up	3	HCFC2/KMT2A/KMT2B	0.333333
BRCA1-A	0.137711	0.205793	0.189503	0.109268	0.274406	Up	7	ABRAXAS1/BABAM1/AC010463.1/BABAM2/BARD1/BRCA1/BRCC3/UIMC1	0
mCRD-poly(A)-bridging complex	0.141781	0.20952	-0.155551	-0.257052	-0.0162444	Down	3	HNRNPD/PABPC1/SYNCRIP	0.333333
RNA Pol III	0.159097	0.232527	-0.0451219	-0.0958083	0.0110732	Down	7	POLR1C/POLR2E/POLR2F/POLR2H/POLR2K/POLR2L/POLR3D	0
ORC	0.185238	0.26779	0.283914	0.156538	0.434331	Up	5	ORC1/ORC2/ORC3/ORC4/ORC5	0.2
Shelterin	0.205965	0.294552	-0.0254174	-0.0671326	0.0160253	Down	6	ACD/POT1/TERF1/TERF2/TERF2IP/TINF2 (1)	0
VHL SCF-like	0.213395	0.301931	0.201397	0.113212	0.28502	Up	4	ELOB/ELOC/RBX1/VHL	0.25
Shelterin (exclusive subunits)	0.223396	0.312754	-0.0306684	-0.0839661	0.0225709	Down	5	ACD/POT1/TERF1/TERF2IP/TINF2 (1)	0
Base Excision Repair Complex	0.22917	0.317495	0.0815035	0.0283274	0.138087	Up	4	POLB/POLE3/XRCC1 (1)/XRCC1 (2)	0.25
AP-2 dimers	0.232709	0.319075	0.222347	0.12462	0.320009	Up	4	TFAP2A (1)/TFAP2A (2)/TFAP2C/TFAP2D	0
Importin (exclusive subunits)	0.242067	0.32852	0.224433	0.0819996	0.408683	Up	3	KPNA3/KPNA4/KPNB1	0.333333
BRCC	0.263468	0.353953	0.164476	0.0755524	0.264009	Up	5	BABAM2/BARD1/BRCA1/BRCA2/BRCC3	0
5FMC	0.276	0.36708	-0.0450066	-0.139913	0.0482756	Down	5	LAS1L/PELP1/SENP3/TEX10/WDR18	0
BRISC	0.281341	0.370478	0.214011	0.0975167	0.330581	Up	3	BABAM1/AC010463.1/BABAM2/BRCC3	0
MSL	0.296119	0.386116	0.191009	0.0977933	0.28478	Up	4	KAT8/MSL1/MSL2/MSL3	0
MSL (exclusive subunits)	0.329988	0.4261	0.202879	0.0870834	0.320207	Up	3	MSL1/MSL2/MSL3	0
RPA	0.355786	0.454995	0.248221	0.103454	0.393854	Up	3	RPA1/RPA2/RPA3	0
TFIID (exclusive subunits)	0.376408	0.476784	0.418448	0.11225	0.686621	Up	4	TAF1/TAF13/TAF3/TBP/TBPL2	0.25
VCB	0.381802	0.479053	0.187284	0.0688426	0.301	Up	3	ELOB/ELOC/VHL	0
RMI/BLM	0.400528	0.492025	0.179034	0.0781469	0.285548	Up	4	BLM/RMI1/RMI2/TOP3A	0
TREX-2	0.401841	0.492025	0.143775	0.0769688	0.207032	Up	3	CETN2/ENY2/PCID2	0.666667
CKM	0.405958	0.492025	0.339018	0.126422	0.507374	Up	3	CDK8/MED12/MED13	0.333333
PTW/PP1 (exclusive subunits)	0.406938	0.492025	-0.0112231	-0.0626865	0.0402288	Down	5	PPP1CA/PPP1CB/PPP1CC/PPP1R10/TOX4	0
Fanconi Anemia	0.41102	0.492483	0.159244	0.0628379	0.253562	Up	5	CENPS/CENPS-CORT/CENPX/FAAP24/FANCA/FANCM	0
OST	0.467697	0.55539	-0.0174897	-0.116059	0.0820133	Down	4	DDOST/RPN1/RPN2/STT3B	0
Paf1C	0.487071	0.573278	-0.00525728	-0.0962349	0.0862003	Down	5	CDC73/CTR9/LEO1/PAF1/WDR61	0
SCF	0.514608	0.600376	0.0898418	0.022669	0.157185	Up	6	CUL1/FBXL6/FBXO11/FBXO28/RBX1/SKP1	0.166667
CAF-1	0.526533	0.608946	0.150824	-0.190307	0.51169	Up	3	CHAF1A/CHAF1B/RBBP4	0.333333
B-WICH	0.54869	0.623724	0.0198027	-0.095216	0.128758	Down	7	BAZ1B/DDX21/DEK/MYBBP1A/SF3B1/SIRT7/SMARCA5	0.428571
MutSalpha/beta	0.545387	0.623724	0.226176	0.0352038	0.42374	Up	3	MSH2/MSH3/MSH6	0
B-WICH (exclusive subunits)	0.563094	0.634674	0.0215431	-0.0969744	0.13447	Down	3	DDX21/MYBBP1A/SIRT7	0
SLF1/2-RAD18	0.606022	0.671866	0.00579605	-0.0985304	0.0986235	Down	3	RAD18/SLF1/SLF2	0
PTW/PP1	0.606194	0.671866	0.00240431	-0.0447634	0.0507266	Down	6	PPP1CA/PPP1CB/PPP1CC/PPP1R10/TOX4/WDR82	0
RNA exosome	0.614014	0.674908	0.0262869	-0.0216603	0.0729201	Down	9	EXOSC1/EXOSC10/EXOSC2 (1)/EXOSC2 (2)/EXOSC3/EXOSC4/EXOSC5/EXOSC6/EXOSC8	0
CDCA5-PDS5-Cohesin	0.648691	0.70718	0.120157	-0.0466899	0.262773	Up	4	CDCA5/PDS5A/RAD21/SMC3	0.25
Base Excision Repair Complex (exclusive subunits)	0.668992	0.722335	0.0488286	0.00082236	0.104284	Up	3	POLB/XRCC1 (1)/XRCC1 (2)	0
Mitochondrial respiratory chain complex I	0.673456	0.722335	0.0196808	-0.134465	0.183302	Down	5	NDUFA2/NDUFA5/NDUFB10/NDUFS6/NDUFS8	0
HUCA	0.744664	0.792323	0.0393457	-0.156054	0.235211	Down	3	CABIN1/HIRA/UBN1	0
CtBP (exclusive subunits)	0.763974	0.803835	0.185857	-0.0153421	0.390805	Up	3	CTBP2/RCOR1 (1)/RREB1	0
Cohesin	0.767572	0.803835	-0.00434637	-0.230585	0.191125	Down	4	RAD21/SMC1A/SMC3/STAG2	0
Nuclear pore complex	0.793223	0.824208	0.0462598	0.00830437	0.0787905	Up	23	AAAS/AHCTF1/NDC1/NUP107/NUP133/NUP153/NUP188/NUP214/NUP43/NUP50/NUP62/NUP85/NUP88/NUP93/NUP98/POM121/RANBP2/RANGAP1/SEC13/SEH1L/SUMO1/TPR/UBE2I	0.0869565
NSL (exclusive subunits)	0.823947	0.849495	0.257848	0.0323205	0.475495	Up	4	KANSL1/KANSL2/KANSL3/PHF20	0
KAP1-HP1	0.930699	0.952176	0.136412	-0.0352467	0.294614	Up	3	CBX3/CBX5/TRIM28	0
Nuclear pore complex (exclusive subunits)	0.957928	0.972553	0.0395927	-0.00425907	0.0781803	Up	21	AAAS/AHCTF1/NDC1/NUP107/NUP133/NUP153/NUP188/NUP214/NUP43/NUP50/NUP62/NUP85/NUP88/NUP93/NUP98/POM121/RANBP2/RANGAP1/SEC13/SEH1L/TPR	0.0952381
SCF (exclusive subunits)	0.966818	0.974143	0.0550144	-0.0284836	0.138455	Up	4	CUL1/FBXL6/FBXO11/FBXO28	0
Condensin II	0.9959	0.9959	0.0926273	-0.0570667	0.236246	Down	4	NCAPD3/NCAPH2/SMC2/SMC4	0

## Sheet: H3K9me2
Complex	P value	Adjusted P value (BH)	Median effect	Median effect (95% CI left)	Median effect (95% CI right)	Effect direction	# proteins	Proteins for which response was measurable	% significantly enriched proteins
NuRD	1.88338e-08	1.75155e-06	0.976805	0.802691	1.13418	Up	11	CHD3/CHD4/GATAD2A/GATAD2B/HDAC2/KDM1A/MBD2/MTA1/MTA2/RBBP4/RBBP7	0.454545
PRC2.2	7.02978e-08	3.26885e-06	0.70168	0.606344	0.906083	Up	5	EED/EZH2/RBBP4/RBBP7/SUZ12	0.8
HUSH	9.12343e-07	2.82826e-05	0.836101	0.728975	0.979433	Up	4	MPHOSPH8/PPHLN1 (1)/PPHLN1 (3)/TASOR	0.75
NuRD (exclusive subunits)	1.7238e-06	4.00784e-05	1.13775	0.866822	1.44439	Up	7	CHD3/CHD4/GATAD2A/GATAD2B/MBD2/MTA1/MTA2	0.428571
PRC2.1	8.91037e-06	0.000165733	0.656171	0.544798	0.789486	Up	10	C10orf12/EED/EPOP/EZH2/LCOR/MTF2 (1)/MTF2 (2)/RBBP4/RBBP7/SUZ12	0.4
APC/C	2.1417e-05	0.000331964	-0.300508	-0.448594	-0.160765	Down	9	ANAPC1/ANAPC10/ANAPC15/ANAPC16/ANAPC2/ANAPC7/CDC16/CDC23/CDC26	0
SIN3A/B	0.000229191	0.00304497	0.629675	0.341508	0.889376	Up	7	HDAC2/RBBP4/RBBP7/SAP18/SAP30/SF3B3/SINHCAF	0.285714
SRCAP	0.000357622	0.00415736	-0.111747	-0.179194	-0.0479391	Down	9	ACTL6A/ACTR6/DMAP1/RUVBL1/RUVBL2/SRCAP/VPS72/YEATS4/ZNHIT1	0
ORC	0.000547298	0.00565541	0.730224	0.521083	0.885306	Up	3	ORC1/ORC2/ORC3	0.333333
MSL	0.000663906	0.00617433	-0.20765	-0.308687	-0.111308	Down	4	KAT8/MSL1/MSL2/MSL3	0
BRCA1-A	0.00116494	0.00984905	-0.172102	-0.281784	-0.068078	Down	5	ABRAXAS1/BARD1/BRCA1/BRCC3/UIMC1	0
Paf1C	0.00156664	0.0121415	0.30392	0.2112	0.396525	Up	5	CDC73/CTR9/LEO1/PAF1/WDR61	0
NuRF	0.00181271	0.0129678	0.923856	0.705421	1.09036	Up	3	BPTF (1)/RBBP4/RBBP7	0.666667
RPA	0.00319703	0.0205792	-0.374619	-0.586943	-0.165038	Down	3	RPA1/RPA2/RPA3	0
PRC1 (exclusive subunits)	0.00331922	0.0205792	0.366275	0.211635	0.509794	Up	4	CBX4/CBX8/PHC2/PHC3	0.25
MSL (exclusive subunits)	0.00372901	0.0216749	-0.205713	-0.343623	-0.0865516	Down	3	MSL1/MSL2/MSL3	0
NuA4	0.00660676	0.0329585	-0.0797532	-0.146892	-0.0110727	Down	10	ACTB/ACTL6A/DMAP1/MEAF6/MORF4L1/MORF4L2/RUVBL1/RUVBL2/VPS72/YEATS4	0
5FMC	0.00665233	0.0329585	0.256221	0.161213	0.357717	Up	5	LAS1L/PELP1/SENP3/TEX10/WDR18	0
PRC1	0.00673346	0.0329585	0.241409	0.113592	0.365587	Up	6	CBX4/CBX8/PHC2/PHC3/RING1/RNF2	0.166667
KAP1-HP1	0.00824419	0.0352185	3.58843	2.80966	3.98033	Up	3	CBX3/CBX5/TRIM28	0.333333
BRCC	0.00831368	0.0352185	-0.144747	-0.248741	-0.0412072	Down	4	BARD1/BRCA1/BRCA2/BRCC3	0
INO80	0.00833126	0.0352185	-0.129291	-0.225119	-0.0356365	Down	4	ACTL6A/ACTR8/RUVBL1/RUVBL2	0
Importin	0.0205475	0.0796216	-0.16732	-0.315291	-0.0263321	Down	3	KPNA2/KPNA4/KPNB1	0
CHRAC	0.0200107	0.0796216	-0.21429	-0.376944	-0.0491762	Down	4	BAZ1A/CHRAC1/POLE3/SMARCA5	0
MLL1/2	0.0218913	0.0814357	-0.0345463	-0.0817476	0.0162827	Down	10	ASH2L/DPY30/HCFC1 (1)/HCFC2/KAT8/KMT2A/KMT2B/MEN1/RBBP5/WDR5	0
CRL4-DDB2 (exclusive subunits)	0.0231616	0.0828474	-0.304663	-0.602082	-0.0307632	Down	3	CUL4A/DDB1/DDB2	0
RNA exosome	0.0290352	0.0997659	-0.0662309	-0.158082	0.0139572	Down	7	EXOSC1/EXOSC10/EXOSC2 (1)/EXOSC3/EXOSC4/EXOSC6/EXOSC8	0
RMI/BLM	0.0307715	0.0997659	-0.218227	-0.425636	-0.00994385	Down	4	BLM/RMI1/RMI2/TOP3A	0
MRN	0.0311098	0.0997659	-0.264951	-0.521253	-0.0140136	Down	3	MRE11/NBN/RAD50	0
Base Excision Repair Complex	0.0425612	0.13194	-0.0804646	-0.189787	0.00846426	Down	4	POLB/POLE3/XRCC1 (1)/XRCC1 (2)	0
RNA Pol I (exclusive subunits)	0.0464887	0.139466	0.33377	0.165222	0.50032	Up	4	CD3EAP/POLR1A/POLR1E (1)/ZNRD1	0
CtBP	0.0622547	0.180928	0.389944	0.147826	0.640913	Up	6	EHMT1/EHMT2/HDAC2/KDM1A/RCOR1 (1)/RREB1	0.333333
MLL3/4	0.0661318	0.186371	-0.0429416	-0.115749	0.0226613	Down	5	ASH2L/DPY30/KMT2D/RBBP5/WDR5	0
SNARP	0.0702338	0.19211	0.0981669	0.0407779	0.152561	Up	6	BCLAF1 (1)/BCLAF1 (2)/PNN/SCD/SNIP1/THRAP3	0
PSAP	0.0746811	0.198438	0.143543	0.0586487	0.228166	Up	3	PNN/RNPS1/SAP18	0
ASAP	0.0793716	0.201951	0.129781	0.0589467	0.201229	Up	6	ACIN1 (1)/ACIN1 (2)/ACIN1 (3)/ACIN1 (4)/RNPS1/SAP18	0
Nuclear pore complex	0.0832046	0.201951	-0.0331212	-0.117666	0.104808	Down	11	AHCTF1/NUP107/NUP133/NUP153/NUP188/NUP214/NUP50/NUP62/NUP88/NUP98/RANBP2	0
SCF (exclusive subunits)	0.0850987	0.201951	-0.0534037	-0.173283	0.0861819	Down	4	CUL1/FBXL6/FBXO11/FBXO28	0
N-CoR2	0.0866527	0.201951	0.281298	0.0612206	0.572715	Up	5	HDAC2/HDAC3/NCOR1/NCOR2/SAP30	0
SF3B	0.0868606	0.201951	0.0810368	0.0329188	0.128552	Up	7	PHF5A/SF3B1/SF3B2/SF3B3/SF3B4/SF3B5/SF3B6	0
40S Ribosomal subunit	0.0943478	0.214008	-0.0122849	-0.0725481	0.0513485	Down	26	FAU/RPS10/RPS10-NUDT3/RPS11/RPS12/RPS13/RPS14/RPS15A/RPS16/RPS17/RPS18/RPS19/RPS2/RPS20/RPS23/RPS24/RPS25/RPS27A/RPS28/RPS29/RPS3A/RPS4X/RPS5/RPS6/RPS7/RPS8/RPS9	0
Base Excision Repair Complex (exclusive subunits)	0.123145	0.272677	-0.0534454	-0.15007	0.0346544	Down	3	POLB/XRCC1 (1)/XRCC1 (2)	0
CRL4-DDB2	0.131963	0.285409	-0.208591	-0.452839	0.0544612	Down	4	CUL4A/DDB1/DDB2/RBX1	0
EMSY (exclusive subunits)	0.135649	0.286712	-0.101704	-0.308636	0.121188	Down	3	EMSY/GATAD1/KDM5A	0
SNARP (exclusive subunits)	0.146351	0.302458	0.087622	0.01471	0.146393	Up	5	BCLAF1 (1)/BCLAF1 (2)/SCD/SNIP1/THRAP3	0
MLL1/2 (exclusive subunits)	0.174349	0.352487	-0.0285946	-0.11847	0.103229	Down	3	HCFC2/KMT2A/KMT2B	0
NSL	0.182286	0.360694	-0.0501949	-0.209767	0.0961728	Down	3	HCFC1 (1)/KAT8/WDR5	0
HDAC-ELMSAN1-DNTTIP1	0.206086	0.399291	-0.143026	-0.261806	0.00527363	Down	3	DNTTIP1/ELMSAN1/HDAC2	0
SAGA	0.243111	0.461415	0.104158	0.0210518	0.19208	Up	6	ENY2/SF3B3/SF3B5/SGF29/SUPT20H/TADA3	0
Exon junction	0.263901	0.47715	0.0823877	0.00486019	0.157619	Up	3	EIF4A3/MAGOHB/RBM8A	0
SET1A/B	0.264113	0.47715	-0.016139	-0.0829008	0.0563336	Down	5	ASH2L/DPY30/HCFC1 (1)/RBBP5/WDR5	0
SCF	0.266794	0.47715	-0.00272521	-0.117293	0.125016	Down	6	CUL1/FBXL6/FBXO11/FBXO28/RBX1/SKP1	0
TREX	0.275097	0.482717	-0.00791913	-0.0666859	0.0510255	Down	8	ALYREF (1)/DDX39B/THOC1/THOC2/THOC3/THOC5/THOC6/THOC7	0
IGF2BP1-mRNP	0.289175	0.494201	-0.0331466	-0.145657	0.0605323	Down	4	DHX9/HNRNPU/SYNCRIP/YBX1	0
Nuclear cap-binding complex	0.292269	0.494201	0.0834025	0.00110358	0.185224	Up	3	NCBP1/NCBP2/NCBP3	0
PRC2.1 (exclusive subunits)	0.303881	0.495806	0.354253	-0.00353534	0.774311	Up	5	C10orf12/EPOP/LCOR/MTF2 (1)/MTF2 (2)	0
THO	0.299507	0.495806	-0.0115388	-0.0773584	0.0536536	Down	6	THOC1/THOC2/THOC3/THOC5/THOC6/THOC7	0
EMSY	0.325677	0.522207	0.166541	-0.112296	0.537994	Up	8	EMSY/GATAD1/HDAC2/KDM5A/MORF4L1/MORF4L2/RBBP4/RBBP7	0.25
Telomerase holoenzyme	0.350622	0.552675	0.0747175	0.00478951	0.142969	Up	4	DKC1/GAR1/NHP2/NOP10	0
AP-2 dimers	0.358124	0.555093	-0.0470178	-0.270826	0.163876	Down	3	TFAP2A (1)/TFAP2C/TFAP2D	0
ZAP3	0.393708	0.600244	0.0505689	0.00180354	0.0979123	Up	6	ILF2/ILF3/KHDRBS1/NCOA5/RBMX/YLPM1 (1)	0
RNA Pol I	0.411154	0.616731	0.127274	0.012052	0.250345	Up	8	CD3EAP/POLR1A/POLR1E (1)/POLR2E/POLR2F/POLR2K/POLR2L/ZNRD1	0
RNA Pol III	0.419576	0.619374	-0.00931629	-0.0962945	0.0737196	Down	4	POLR2E/POLR2F/POLR2K/POLR2L	0
ncPRC1.6	0.462439	0.671981	0.0496521	-0.0401234	0.164323	Up	7	HDAC2/MAX (1)/RING1/RNF2/RYBP/WDR5/YAF2	0
ncPRC1.1 (exclusive subunits)	0.509345	0.673523	0.000789906	-0.060005	0.0725559	Down	5	BCOR/BCORL1 (1)/BCORL1 (2)/KDM2B/PCGF1	0
ncPRC1.1	0.514195	0.673523	0.00463041	-0.0452694	0.0609815	Down	10	BCOR/BCORL1 (1)/BCORL1 (2)/KDM2B/PCGF1/RING1/RNF2/RYBP/SKP1/YAF2	0
ZAP3 (exclusive subunits)	0.49651	0.673523	0.051426	-0.0121956	0.111965	Up	5	ILF2/ILF3/KHDRBS1/NCOA5/YLPM1 (1)	0
HBO1	0.510924	0.673523	-0.00170622	-0.0808422	0.0818539	Down	6	BRD1/ING4/ING5/JADE3/KAT7 (1)/MEAF6	0
RNA Pol II (exclusive subunits)	0.486636	0.673523	0.0432535	-0.00253699	0.0938684	Up	6	POLR2A/POLR2B/POLR2C/POLR2D/POLR2I/POLR2J/POLR2J[2,3]	0
Fanconi Anemia	0.475654	0.673523	0.183384	-0.046097	0.428941	Up	3	CENPS/CENPS-CORT/CENPX/FANCM	0
LSD-CoREST	0.492788	0.673523	0.0777925	-0.00341727	0.162822	Up	3	HDAC2/HMG20A/HMG20B	0
Splicing-dependent exon junction complex	0.61297	0.791753	0.0462873	-0.0586193	0.147963	Down	5	ALYREF (1)/DEK/RBM8A/RNPS1/SRRM1	0
MOZ/MORF	0.624827	0.796013	0.0102874	-0.0869259	0.109229	Down	4	BRD1/BRPF1/ING5/MEAF6	0
ncPRC1.3/5	0.633652	0.796346	-0.00410394	-0.0918423	0.0869007	Down	5	RING1/RNF2/RYBP/WDR5/YAF2	0
SLF1/2-RAD18	0.64563	0.800581	0.00359306	-0.0694836	0.0757262	Down	3	RAD18/SLF1/SLF2	0
PTW/PP1	0.663423	0.811821	0.00607905	-0.108478	0.126056	Down	5	PPP1CA/PPP1CB/PPP1CC/PPP1R10/TOX4	0
ATAC	0.696248	0.835327	0.0231968	-0.143926	0.208155	Down	5	SGF29/TADA3/WDR5/YEATS2/ZZZ3	0
HBO1 (exclusive subunits)	0.700597	0.835327	-0.00705361	-0.125275	0.142975	Down	3	ING4/JADE3/KAT7 (1)	0
BHC	0.721665	0.849555	0.232168	-0.0719325	0.494675	Up	4	HDAC2/HMG20B/KDM1A/ZMYM3	0
XPC (exclusive subunits)	0.7446	0.865597	0.0397078	-0.0829547	0.193224	Up	3	RAD23A/RAD23B/XPC	0
EBAFA/B	0.781199	0.885993	0.0528905	-0.132929	0.221306	Down	5	ACTB/ACTL6A/MLLT1/SMARCA4 (1)/SMARCB1	0
N-CoR1	0.779962	0.885993	0.0729708	-0.0134701	0.160817	Up	10	GPS2/HDAC3/NCOR1/SF3A1/SF3B3/SMARCA4 (1)/SMARCB1/SRCAP/TBL1XR1/TRIM28	0
B-WICH	0.795197	0.890567	0.0478452	-0.0223151	0.0966135	Down	7	BAZ1B/DDX21/DEK/MYBBP1A/SF3B1/SIRT7/SMARCA5	0
WMM	0.807723	0.890567	0.0183291	-0.0983699	0.128271	Down	4	CBLL1/VIRMA/WTAP/ZC3H13	0
XPC	0.813959	0.890567	0.0358665	-0.0526681	0.136936	Up	4	CETN2/RAD23A/RAD23B/XPC	0
ncPRC1	0.829058	0.89654	0.00699861	-0.0848866	0.102989	Down	4	RING1/RNF2/RYBP/YAF2	0
PBAF	0.872225	0.926013	0.106333	-0.0708007	0.299419	Up	5	ACTB/ACTL6A/PBRM1/SMARCA4 (1)/SMARCB1	0
B-WICH (exclusive subunits)	0.876227	0.926013	0.0416472	-0.0930829	0.113019	Down	3	DDX21/MYBBP1A/SIRT7	0
BAF	0.912397	0.953404	0.100942	-0.070187	0.274119	Up	4	ACTB/ACTL6A/SMARCA4 (1)/SMARCB1	0
GBAF	0.939429	0.970743	0.0687697	-0.1369	0.250359	Down	3	ACTB/ACTL6A/SMARCA4 (1)	0
mCRD-poly(A)-bridging complex	0.973538	0.984903	0.0391779	-0.0479471	0.144411	Up	3	HNRNPD/PABPC1/SYNCRIP	0
RNA Pol II	0.974313	0.984903	0.0286868	-0.0129362	0.0708978	Up	10	POLR2A/POLR2B/POLR2C/POLR2D/POLR2E/POLR2F/POLR2I/POLR2J/POLR2J[2,3]/POLR2K/POLR2L	0
RFC	0.996059	0.996059	0.015338	-0.0238514	0.0518709	Down	5	RFC1/RFC2/RFC3/RFC4/RFC5	0

## Sheet: H3K9me3
Complex	P value	Adjusted P value (BH)	Median effect	Median effect (95% CI left)	Median effect (95% CI right)	Effect direction	# proteins	Proteins for which response was measurable	% significantly enriched proteins
ncPRC1.6 (exclusive subunits)	3.34833e-09	4.38631e-07	0.957673	0.852877	1.08018	Up	6	E2F6/L3MBTL2/MAX (2)/MGA (1)/MGA (2)/PCGF6	0.833333
ncPRC1.6	4.99685e-08	3.27294e-06	0.236092	0.183013	0.300212	Up	15	E2F6/HDAC1/HDAC2/L3MBTL2/MAX (1)/MAX (2)/MGA (1)/MGA (2)/PCGF6/RING1/RNF2/RYBP/TFDP1/WDR5/YAF2	0.466667
SIN3A/B (exclusive subunits)	1.23541e-06	5.39462e-05	0.227357	0.178071	0.279933	Up	9	ARID4A/ARID4B/BRMS1/BRMS1L/ING1/ING2/SAP30L/SINHCAF/SUDS3	0.444444
PRC1	5.5273e-06	0.000178078	0.256866	0.20388	0.319279	Up	9	CBX2/CBX4/CBX8/COMMD3-BMI1/BMI1/PHC2/PHC3/RING1/RNF2/SCML2	0.555556
CAF-1	7.32798e-06	0.000178078	2.30087	1.63058	2.94613	Up	3	CHAF1A/CHAF1B/RBBP4	0.666667
BHC	8.15625e-06	0.000178078	0.225189	0.133913	0.335547	Up	8	GTF2I/HDAC1/HDAC2/HMG20B/KDM1A/PHF21A/ZMYM2/ZMYM3	0.375
HUSH	1.33295e-05	0.000249453	0.697427	0.534392	0.870787	Up	4	MPHOSPH8/PPHLN1 (1)/PPHLN1 (3)/TASOR	0.75
SIN3A/B	4.17751e-05	0.000684068	0.203865	0.162103	0.244236	Up	18	ARID4A/ARID4B/BRMS1/BRMS1L/HDAC1/HDAC2/ING1/ING2/RBBP4/RBBP7/SAP18/SAP30/SAP30L/SF3B3/SIN3A/SIN3B/SINHCAF/SUDS3	0.222222
KAP1-SETDB1-DNMT1-ZNF304	0.000100754	0.00146653	1.04283	0.600757	1.48656	Up	3	DNMT1 (1)/DNMT1 (2)/TRIM28	0.666667
SF3B	0.000112851	0.00147834	-0.0780863	-0.117538	-0.0412043	Down	7	PHF5A/SF3B1/SF3B2/SF3B3/SF3B4/SF3B5/SF3B6	0
INO80 (exclusive subunits)	0.000135857	0.00161793	0.412607	0.303495	0.523898	Up	11	ACTR5/ACTR8/INO80/INO80B/INO80C/INO80D/INO80E/NFRKB/TFPT/UCHL5/YY1	0
KAP1-HP1	0.000149541	0.00163249	2.59505	1.85949	3.29626	Up	3	CBX3/CBX5/TRIM28	0.666667
B-MYB-MuvB	0.000283989	0.00286173	0.246466	0.185121	0.307952	Up	6	LIN37/LIN52/LIN54/LIN9/MYBL2/RBBP4	0
B-MYB-MuvB (exclusive subunits)	0.000582957	0.00477296	0.244352	0.176473	0.313131	Up	5	LIN37/LIN52/LIN54/LIN9/MYBL2	0
ORC	0.0005573	0.00477296	1.18556	0.848406	1.52595	Up	5	ORC1/ORC2/ORC3/ORC4/ORC5	0
SRCAP	0.000515416	0.00477296	-0.0587742	-0.0973113	-0.0206918	Down	9	ACTL6A/ACTR6/DMAP1/RUVBL1/RUVBL2/SRCAP/VPS72/YEATS4/ZNHIT1	0
ASAP	0.000719927	0.00536495	-0.116634	-0.184377	-0.051567	Down	6	ACIN1 (1)/ACIN1 (2)/ACIN1 (3)/ACIN1 (4)/RNPS1/SAP18	0
Integrator (exclusive subunits)	0.000756355	0.00536495	0.150208	0.105644	0.196342	Up	13	INTS1/INTS10/INTS11/INTS12/INTS13/INTS14/INTS2/INTS4/INTS5/INTS6/INTS7/INTS8/INTS9	0
THO	0.000778123	0.00536495	-0.0900747	-0.13834	-0.0418754	Down	6	THOC1/THOC2/THOC3/THOC5/THOC6/THOC7	0
Integrator	0.00121346	0.00794817	0.145809	0.103565	0.189238	Up	14	INTS1/INTS10/INTS11/INTS12/INTS13/INTS14/INTS2/INTS3/INTS4/INTS5/INTS6/INTS7/INTS8/INTS9	0
PRC1 (exclusive subunits)	0.00129161	0.00805718	0.27602	0.187621	0.357632	Up	6	CBX2/CBX4/CBX8/PHC2/PHC3/SCML2	0.5
PR-DUB	0.00154888	0.00922287	0.309978	0.213886	0.404599	Up	5	ASXL2/BAP1/FOXK1/FOXK2/KDM1B	0.2
ncPRC1	0.00203658	0.0115997	0.199921	0.106279	0.256127	Up	5	COMMD3-BMI1/BMI1/RING1/RNF2/RYBP/YAF2	0.4
TREX	0.00259067	0.0141407	-0.0675449	-0.115146	-0.0176796	Down	9	ALYREF (1)/ALYREF (2)/DDX39B/THOC1/THOC2/THOC3/THOC5/THOC6/THOC7	0
40S Ribosomal subunit	0.00392755	0.020456	-0.0283895	-0.0642396	0.00825458	Down	29	FAU/RPS10/RPS10-NUDT3/RPS11/RPS12/RPS13/RPS14/RPS15/RPS15A/RPS16/RPS17/RPS18/RPS19/RPS2/RPS20/RPS23/RPS24/RPS25/RPS27A/RPS28/RPS29/RPS3/RPS3A/RPS4X/RPS5/RPS6/RPS7/RPS8/RPS9/RPSA	0
ncPRC1.1	0.00414252	0.020456	0.0776839	0.0298038	0.142607	Up	11	BCOR/BCORL1 (1)/BCORL1 (2)/KDM2B/PCGF1/RING1/RNF2/RYBP/SKP1/USP7/YAF2	0.272727
INO80	0.00426162	0.020456	0.341778	0.229443	0.449381	Up	15	ACTL6A/ACTR5/ACTR8/INO80/INO80B/INO80C/INO80D/INO80E/MCRS1/NFRKB/RUVBL1/RUVBL2/TFPT/UCHL5/YY1	0
Mediator	0.00437227	0.020456	0.163782	0.109035	0.219456	Up	17	MED1/MED10/MED11/MED14/MED15/MED17/MED19/MED20/MED21/MED22/MED29/MED30/MED31/MED4/MED6/MED8/MED9	0
NuA4 (exclusive subunits)	0.00601998	0.0271937	0.199765	0.128087	0.274269	Up	6	BRD8 (1)/BRD8 (2)/EP400 (1)/EPC2/MBTD1/MRGBP	0
PRC2.1	0.00844494	0.0368762	0.297521	0.17317	0.423997	Up	12	C10orf12/EED/EPOP/EZH1/EZH2/LCOR/MTF2 (1)/MTF2 (2)/PHF19/RBBP4/RBBP7/SUZ12	0
PRC2.2	0.0119365	0.0488652	0.334828	0.190871	0.48179	Up	6	EED/EZH1/EZH2/RBBP4/RBBP7/SUZ12	0
LSD-CoREST	0.0117236	0.0488652	0.137343	0.0492455	0.25247	Up	7	HDAC1/HDAC2/HMG20A/HMG20B/PHF21A/RCOR3/ZMYM2	0.142857
EMSY	0.0124165	0.0492895	0.178316	0.109703	0.245819	Up	11	EMSY/GATAD1/HDAC1/HDAC2/KDM5A/MORF4L1/MORF4L2/PHF12/RBBP4/RBBP7/SIN3B	0
PSAP	0.0144214	0.0555647	-0.0969066	-0.171621	-0.0237206	Down	3	PNN/RNPS1/SAP18	0
Nuclear cap-binding complex	0.018557	0.0694561	-0.119235	-0.217933	-0.0191992	Down	3	NCBP1/NCBP2/NCBP3	0
MLL5-OGT-USP7	0.0308655	0.112316	0.137059	0.0201823	0.281289	Up	3	KMT2E/OGT/USP7	0.333333
Exon junction	0.0375807	0.129126	-0.0742094	-0.148721	0.00055086	Down	3	EIF4A3/MAGOHB/RBM8A	0
mCRD-poly(A)-bridging complex	0.0379293	0.129126	-0.0652296	-0.131076	0.00546135	Down	3	HNRNPD/PABPC1/SYNCRIP	0
ncPRC1.3/5	0.0384421	0.129126	0.126446	0.0290282	0.220761	Up	5	RING1/RNF2/RYBP/WDR5/YAF2	0.4
VHL SCF-like	0.0445892	0.14603	0.232182	0.122204	0.343623	Up	4	ELOB/ELOC/RBX1/VHL	0
SCF	0.0485118	0.155001	0.213672	0.104332	0.326376	Up	6	CUL1/FBXL6/FBXO11/FBXO28/RBX1/SKP1	0.166667
IGF2BP1-mRNP	0.0534945	0.166852	-0.0504792	-0.114115	0.0188626	Down	4	DHX9/HNRNPU/SYNCRIP/YBX1	0
SNARP	0.058069	0.176908	-0.0314037	-0.0734421	0.0124475	Down	6	BCLAF1 (1)/BCLAF1 (2)/PNN/SCD/SNIP1/THRAP3	0
Piccolo NuA4	0.0597602	0.177922	0.196683	0.0939764	0.299319	Up	3	EPC1/ING3/KAT5	0
ZAP3	0.0629275	0.183189	-0.0250362	-0.0693327	0.0236971	Down	7	ILF2/ILF3/KHDRBS1/NCOA5/RBMX/YLPM1 (1)/YLPM1 (2)	0
VCB	0.0659585	0.187838	0.219847	0.0881008	0.351357	Up	3	ELOB/ELOC/VHL	0
AP-2 dimers	0.0694953	0.189664	0.231148	0.115943	0.343974	Up	4	TFAP2A (1)/TFAP2A (2)/TFAP2C/TFAP2D	0
Nuclear pore complex	0.0689235	0.189664	-0.00174436	-0.0373957	0.0377865	Down	24	AAAS/AHCTF1/NDC1/NUP107/NUP133/NUP153/NUP188/NUP214/NUP35/NUP43/NUP50/NUP62/NUP85/NUP88/NUP93/NUP98/POM121/RANBP2/RANGAP1/SEC13/SEH1L/SUMO1/TPR/UBE2I	0
APC/C	0.0920256	0.246028	-0.012333	-0.0718043	0.0457273	Down	13	ANAPC1/ANAPC10/ANAPC13/ANAPC15/ANAPC16/ANAPC2/ANAPC4/ANAPC5/ANAPC7/CDC16/CDC23/CDC26/CDC27	0
MRN	0.10141	0.265693	-0.0437092	-0.121571	0.0496806	Down	3	MRE11/NBN/RAD50	0
SCF (exclusive subunits)	0.104387	0.268131	0.244814	0.102249	0.369289	Up	4	CUL1/FBXL6/FBXO11/FBXO28	0.25
N-CoR2	0.109273	0.275284	0.0966439	0.0244297	0.20698	Up	7	HDAC1/HDAC2/HDAC3/NCOR1/NCOR2/SAP30/SIN3A	0
HUCA	0.112277	0.277515	0.223965	0.0887742	0.358158	Up	3	CABIN1/HIRA/UBN1	0
ZAP3 (exclusive subunits)	0.118269	0.285958	-0.0223045	-0.0756582	0.0318415	Down	6	ILF2/ILF3/KHDRBS1/NCOA5/YLPM1 (1)/YLPM1 (2)	0
MLL3/4 (exclusive subunits)	0.121969	0.285958	0.162121	0.0681436	0.258249	Up	6	KDM6A/KMT2C/KMT2D/NCOA6/PAGR1/PAXIP1	0
EMSY (exclusive subunits)	0.122241	0.285958	0.162588	0.0704166	0.257465	Up	4	EMSY/GATAD1/KDM5A/PHF12	0
Condensin II	0.124973	0.286996	0.161784	0.0556759	0.275465	Up	4	NCAPD3/NCAPH2/SMC2/SMC4	0
Nuclear pore complex (exclusive subunits)	0.127887	0.286996	0.00588376	-0.0354609	0.0497361	Down	22	AAAS/AHCTF1/NDC1/NUP107/NUP133/NUP153/NUP188/NUP214/NUP35/NUP43/NUP50/NUP62/NUP85/NUP88/NUP93/NUP98/POM121/RANBP2/RANGAP1/SEC13/SEH1L/TPR	0
NuA4	0.129258	0.286996	0.117778	0.0595783	0.172209	Up	20	ACTB/ACTL6A/BRD8 (1)/BRD8 (2)/DMAP1/EP400 (1)/EPC1/EPC2/ING3/KAT5/MBTD1/MEAF6/MORF4L1/MORF4L2/MRGBP/RUVBL1/RUVBL2/TRRAP/VPS72/YEATS4	0
Splicing-dependent exon junction complex	0.133777	0.292081	-0.0243412	-0.0986436	0.0537506	Down	6	ALYREF (1)/ALYREF (2)/DEK/RBM8A/RNPS1/SRRM1	0
SNARP (exclusive subunits)	0.150681	0.323594	-0.0220293	-0.0686586	0.0303847	Down	5	BCLAF1 (1)/BCLAF1 (2)/SCD/SNIP1/THRAP3	0
CKM	0.160092	0.338259	0.181245	0.0416227	0.301804	Up	3	CDK8/MED12/MED13	0
Importin (exclusive subunits)	0.168078	0.346648	-0.0869936	-0.320604	0.0616578	Down	3	KPNA3/KPNA4/KPNB1	0
Paf1C	0.169355	0.346648	-0.0181687	-0.0727372	0.0380309	Down	5	CDC73/CTR9/LEO1/PAF1/WDR61	0
TFTC	0.192226	0.38154	0.0833003	0.0402152	0.12769	Up	20	ATXN7/ATXN7L3/ENY2/KAT2A/SUPT3H/SUPT7L/TADA2B/TADA3/TAF10/TAF12/TAF2 (1)/TAF4/TAF5/TAF5L/TAF6/TAF6L/TAF7/TAF9/TAF9B/TRRAP	0
PRC2.1 (exclusive subunits)	0.191558	0.38154	0.222166	0.0856506	0.354719	Up	6	C10orf12/EPOP/LCOR/MTF2 (1)/MTF2 (2)/PHF19	0
Shelterin	0.200038	0.39112	0.0950939	0.0277083	0.165212	Up	6	ACD/POT1/TERF1/TERF2/TERF2IP/TINF2 (1)	0
MLL3/4	0.221063	0.42587	0.0963058	0.0381963	0.163808	Up	10	ASH2L/DPY30/KDM6A/KMT2C/KMT2D/NCOA6/PAGR1/PAXIP1/RBBP5/WDR5	0
RNA Pol I (exclusive subunits)	0.232636	0.441672	-0.00811923	-0.070277	0.0563588	Down	7	CD3EAP/POLR1A/POLR1B/POLR1E (1)/POLR1E (2)/TWISTNB/ZNRD1	0
RFC	0.242217	0.451383	-0.00840612	-0.0441987	0.0267269	Down	5	RFC1/RFC2/RFC3/RFC4/RFC5	0
WMM	0.247625	0.451383	-0.0189066	-0.0808529	0.0415094	Down	4	CBLL1/VIRMA/WTAP/ZC3H13	0
CDCA5-PDS5-Cohesin	0.250346	0.451383	0.0939037	0.00186163	0.178801	Up	4	CDCA5/PDS5A/RAD21/SMC3	0.25
MSL (exclusive subunits)	0.251534	0.451383	0.113215	0.0249858	0.201209	Up	3	MSL1/MSL2/MSL3	0
HDAC-ELMSAN1-DNTTIP1	0.257236	0.455378	0.142139	0.0442627	0.237965	Up	4	DNTTIP1/ELMSAN1/HDAC1/HDAC2	0
Shelterin (exclusive subunits)	0.261484	0.456726	0.0948529	0.00669312	0.188948	Up	5	ACD/POT1/TERF1/TERF2IP/TINF2 (1)	0
MSL	0.267298	0.460738	0.104814	0.030346	0.178696	Up	4	KAT8/MSL1/MSL2/MSL3	0
CHRAC	0.284047	0.479936	0.181155	0.0475605	0.321572	Up	4	BAZ1A/CHRAC1/POLE3/SMARCA5	0
Importin	0.285763	0.479936	-0.0423505	-0.17966	0.0704114	Down	4	KPNA2/KPNA3/KPNA4/KPNB1	0
Cohesin	0.301732	0.489966	0.0918092	0.00260103	0.168141	Up	3	RAD21/SMC1A/SMC3	0
HBO1	0.302956	0.489966	-0.00674453	-0.0878855	0.0758384	Down	6	BRD1/ING4/ING5/JADE3/KAT7 (1)/MEAF6	0
NuRF	0.300859	0.489966	0.129663	0.00292319	0.268378	Up	3	BPTF (1)/RBBP4/RBBP7	0
BRISC	0.307521	0.491284	-0.00931691	-0.0917948	0.0804862	Down	3	BABAM1/AC010463.1/BABAM2/BRCC3	0
SAGA	0.317364	0.500387	0.0885764	0.0415566	0.135635	Up	21	ATXN7/ATXN7L3/ENY2/KAT2A/SF3B3/SF3B5/SGF29/SUPT20H/SUPT3H/SUPT7L/TADA1/TADA2B/TADA3/TAF10/TAF12/TAF2 (1)/TAF5L/TAF6L/TAF8/TAF9/TRRAP	0
CtBP	0.320859	0.500387	0.117572	-0.0156937	0.225568	Down	8	CTBP2/EHMT1/EHMT2/HDAC1/HDAC2/KDM1A/RCOR1 (1)/RREB1	0.25
XPC	0.335344	0.516824	-0.00941558	-0.0602711	0.0387822	Down	4	CETN2/RAD23A/RAD23B/XPC	0
NuRD (exclusive subunits)	0.353246	0.519946	-0.00714771	-0.142803	0.128552	Down	9	CHD3/CHD4/GATAD2A/GATAD2B/MBD2/MBD3/MTA1/MTA2/MTA3	0.222222
HBO1 (exclusive subunits)	0.34906	0.519946	-0.022017	-0.147826	0.13662	Down	3	ING4/JADE3/KAT7 (1)	0
TFIID	0.349934	0.519946	0.0976628	0.0284816	0.167816	Up	12	TAF1/TAF10/TAF12/TAF2 (1)/TAF3/TAF4/TAF5/TAF6/TAF7/TAF8/TAF9/TAF9B	0
OST	0.350712	0.519946	0.0597954	0.0104988	0.111803	Up	4	DDOST/RPN1/RPN2/STT3B	0
SLF1/2-RAD18	0.361834	0.526669	-0.0103909	-0.0723767	0.0572477	Down	3	RAD18/SLF1/SLF2	0
XPC (exclusive subunits)	0.371798	0.535226	-0.0141466	-0.0916871	0.0524744	Down	3	RAD23A/RAD23B/XPC	0
Base Excision Repair Complex	0.392314	0.558621	0.13878	0.0242508	0.261072	Up	4	POLB/POLE3/XRCC1 (1)/XRCC1 (2)	0
Telomerase holoenzyme	0.403571	0.560243	-0.00386814	-0.0555178	0.0473928	Down	4	DKC1/GAR1/NHP2/NOP10	0
CtBP (exclusive subunits)	0.405518	0.560243	0.186947	0.00521858	0.374068	Up	3	CTBP2/RCOR1 (1)/RREB1	0
MOZ/MORF	0.406283	0.560243	-0.0124355	-0.132453	0.0932676	Down	4	BRD1/BRPF1/ING5/MEAF6	0
NSL	0.425041	0.580004	0.110104	0.032445	0.185559	Up	10	HCFC1 (1)/HCFC1 (2)/KANSL1/KANSL2/KANSL3/KAT8/MCRS1/OGT/PHF20/WDR5	0
SET1A/B	0.464576	0.627417	0.0693548	0.0148458	0.126249	Up	8	ASH2L/CXXC1/DPY30/HCFC1 (1)/HCFC1 (2)/RBBP5/WDR5/WDR82	0
GBAF	0.470836	0.629383	0.112064	0.00699693	0.226846	Up	4	ACTB/ACTL6A/SMARCA4 (1)/SMARCC1	0
RNA Pol I	0.499636	0.661134	0.0197214	-0.0259946	0.063581	Down	13	CD3EAP/POLR1A/POLR1B/POLR1C/POLR1E (1)/POLR1E (2)/POLR2E/POLR2F/POLR2H/POLR2K/POLR2L/TWISTNB/ZNRD1	0
BRCA1-A	0.507428	0.664731	0.01674	-0.0476666	0.0791937	Down	7	ABRAXAS1/BABAM1/AC010463.1/BABAM2/BARD1/BRCA1/BRCC3/UIMC1	0
5FMC	0.538245	0.692239	0.00280647	-0.0488928	0.0533715	Down	5	LAS1L/PELP1/SENP3/TEX10/WDR18	0
Base Excision Repair Complex (exclusive subunits)	0.538995	0.692239	0.110607	-0.0158866	0.248893	Up	3	POLB/XRCC1 (1)/XRCC1 (2)	0
NSL (exclusive subunits)	0.557438	0.708975	0.115087	-0.00286516	0.237044	Up	4	KANSL1/KANSL2/KANSL3/PHF20	0
N-CoR1	0.608422	0.766377	0.0458016	-0.00912643	0.0980969	Down	12	GPS2/HDAC3/NCOR1/SF3A1/SF3B3/SMARCA4 (1)/SMARCB1/SMARCC1/SMARCC2 (1)/SRCAP/TBL1XR1/TRIM28	0
B-WICH (exclusive subunits)	0.614676	0.766881	0.00768364	-0.0777078	0.0858458	Down	3	DDX21/MYBBP1A/SIRT7	0
CRL4-DDB2	0.623819	0.767429	0.0903632	-0.0125154	0.197741	Up	4	CUL4A/DDB1/DDB2/RBX1	0
PCAF	0.626831	0.767429	0.0745154	-0.00912756	0.149205	Up	9	SUPT3H/TADA2A/TADA3/TAF10/TAF12/TAF5L/TAF6L/TAF9/TRRAP	0
RMI/BLM	0.661171	0.801735	0.0185084	-0.0664663	0.103336	Down	4	BLM/RMI1/RMI2/TOP3A	0
MLL1/2 (exclusive subunits)	0.668942	0.801735	0.0106573	-0.0602306	0.0894191	Down	3	HCFC2/KMT2A/KMT2B	0
RNA Pol II (exclusive subunits)	0.677221	0.801735	0.0125727	-0.0224517	0.0487444	Down	6	POLR2A/POLR2B/POLR2C/POLR2D/POLR2I/POLR2J/POLR2J[2,3]	0
RNA exosome	0.679332	0.801735	0.0136618	-0.0387562	0.0669747	Down	10	EXOSC1/EXOSC10/EXOSC2 (1)/EXOSC2 (2)/EXOSC3/EXOSC4/EXOSC5/EXOSC6/EXOSC8/EXOSC9	0
RNA Pol III	0.701531	0.810565	0.0499273	-0.00436741	0.107547	Up	7	POLR1C/POLR2E/POLR2F/POLR2H/POLR2K/POLR2L/POLR3E	0
MLL1/2	0.705377	0.810565	0.0500872	0.000793957	0.100609	Up	11	ASH2L/DPY30/HCFC1 (1)/HCFC1 (2)/HCFC2/KAT8/KMT2A/KMT2B/MEN1/RBBP5/WDR5	0
Mitochondrial respiratory chain complex I	0.699902	0.810565	0.0794102	-0.0179861	0.184747	Up	5	NDUFA2/NDUFA5/NDUFB10/NDUFS6/NDUFS8	0
PBAF (exclusive subunits)	0.733415	0.835455	0.0193147	-0.193945	0.199036	Down	3	ARID2/BRD7/PBRM1	0
ATAC	0.766588	0.865716	0.0478216	0.000581908	0.0951773	Up	11	DR1/KAT14 (1)/KAT14 (2)/KAT2A/MBIP/SGF29/TADA2A/TADA3/WDR5/YEATS2/ZZZ3	0
RPA	0.778715	0.871894	0.11652	-0.0664979	0.298857	Up	3	RPA1/RPA2/RPA3	0
ATAC (exclusive subunits)	0.788686	0.875576	0.0364931	-0.00954263	0.0816927	Up	6	DR1/KAT14 (1)/KAT14 (2)/MBIP/YEATS2/ZZZ3	0
NuRD	0.807432	0.888854	0.0846097	-0.0151691	0.175737	Up	14	CHD3/CHD4/GATAD2A/GATAD2B/HDAC1/HDAC2/KDM1A/MBD2/MBD3/MTA1/MTA2/MTA3/RBBP4/RBBP7	0.142857
EBAFA/B	0.843706	0.921045	0.108825	-0.000486491	0.230608	Up	8	ACTB/ACTL6A/MLLT1/SMARCA4 (1)/SMARCB1/SMARCC1/SMARCC2 (1)/SMARCE1	0
BAF	0.871912	0.943971	0.104978	-0.00396606	0.225762	Up	8	ACTB/ACTL6A/ARID1A/SMARCA4 (1)/SMARCB1/SMARCC1/SMARCC2 (1)/SMARCE1	0
RNA Pol II	0.883366	0.948532	0.0236842	-0.00980035	0.0588366	Down	11	POLR2A/POLR2B/POLR2C/POLR2D/POLR2E/POLR2F/POLR2H/POLR2I/POLR2J/POLR2J[2,3]/POLR2K/POLR2L	0
PTW/PP1	0.905758	0.964669	0.026137	-0.0232219	0.076142	Down	6	PPP1CA/PPP1CB/PPP1CC/PPP1R10/TOX4/WDR82	0
B-WICH	0.913483	0.965051	0.0458781	-0.0361753	0.138445	Down	7	BAZ1B/DDX21/DEK/MYBBP1A/SF3B1/SIRT7/SMARCA5	0
Fanconi Anemia	0.921575	0.965811	0.0551246	-0.0375635	0.157554	Up	5	CENPS/CENPS-CORT/CENPX/FAAP24/FANCA/FANCM	0
TREX-2	0.934431	0.967147	0.0361278	-0.0348742	0.115836	Up	3	CETN2/ENY2/PCID2	0
CRL4-DDB2 (exclusive subunits)	0.937616	0.967147	0.0551856	-0.0650942	0.17399	Up	3	CUL4A/DDB1/DDB2	0
BRCC	0.950802	0.972675	0.0456611	-0.0322338	0.126186	Up	5	BABAM2/BARD1/BRCA1/BRCA2/BRCC3	0
PTW/PP1 (exclusive subunits)	0.957825	0.972675	0.0304851	-0.0230269	0.085002	Up	5	PPP1CA/PPP1CB/PPP1CC/PPP1R10/TOX4	0
PBAF	0.971301	0.978772	0.0766152	-0.0165994	0.178619	Down	11	ACTB/ACTL6A/ARID1A/ARID2/BRD7/PBRM1/SMARCA4 (1)/SMARCB1/SMARCC1/SMARCC2 (1)/SMARCE1	0
ncPRC1.1 (exclusive subunits)	0.999959	0.999959	0.0196981	-0.0272124	0.0626901	Down	5	BCOR/BCORL1 (1)/BCORL1 (2)/KDM2B/PCGF1	0

## Sheet: H3K27ac
Complex	P value	Adjusted P value (BH)	Median effect	Median effect (95% CI left)	Median effect (95% CI right)	Effect direction	# proteins	Proteins for which response was measurable	% significantly enriched proteins
SRCAP	1.8106e-28	1.70196e-26	1.12047	1.05461	1.19115	Up	9	ACTL6A/ACTR6/DMAP1/RUVBL1/RUVBL2/SRCAP/VPS72/YEATS4/ZNHIT1	1
NuA4	8.8743e-16	4.17092e-14	1.03364	0.92923	1.11911	Up	10	ACTB/ACTL6A/DMAP1/EP400 (1)/MEAF6/MORF4L1/RUVBL1/RUVBL2/VPS72/YEATS4	0.7
PRC2.1	2.22238e-11	6.96345e-10	-0.431295	-0.563982	-0.292993	Down	10	C10orf12/EED/EPOP/EZH2/LCOR/MTF2 (1)/MTF2 (2)/RBBP4/RBBP7/SUZ12	0
INO80	3.06608e-10	6.76167e-09	1.07897	0.992082	1.15266	Up	4	ACTL6A/ACTR8/RUVBL1/RUVBL2	0.75
EBAFA/B	3.59664e-10	6.76167e-09	0.997444	0.849264	1.13258	Up	4	ACTB/ACTL6A/MLLT1/SMARCC1	0.5
BAF	2.89808e-08	3.89171e-07	0.894427	0.683561	1.09785	Up	3	ACTB/ACTL6A/SMARCC1	0.666667
GBAF	2.89808e-08	3.89171e-07	0.894427	0.683561	1.09785	Up	3	ACTB/ACTL6A/SMARCC1	0.666667
PRC2.2	1.2124e-07	1.42457e-06	-0.332652	-0.499678	-0.202004	Down	5	EED/EZH2/RBBP4/RBBP7/SUZ12	0
PBAF	9.48888e-07	9.91061e-06	0.757078	0.582389	0.93686	Up	4	ACTB/ACTL6A/PBRM1/SMARCC1	0.5
PRC2.1 (exclusive subunits)	1.63881e-05	0.000154048	-0.516112	-0.781421	-0.271871	Down	5	C10orf12/EPOP/LCOR/MTF2 (1)/MTF2 (2)	0
HBO1	2.64491e-05	0.000207185	-0.203768	-0.310004	-0.100655	Down	8	BRD1/BRPF3/ING4/ING5/JADE2/JADE3/KAT7 (1)/MEAF6	0
HBO1 (exclusive subunits)	2.63481e-05	0.000207185	-0.280339	-0.440014	-0.153458	Down	4	ING4/JADE2/JADE3/KAT7 (1)	0
MLL1/2	0.0227946	0.150093	-0.0411552	-0.123554	0.0384037	Down	10	ASH2L/DPY30/HCFC1 (1)/HCFC2/KAT8/KMT2A/KMT2B/MEN1/RBBP5/WDR5	0.1
Telomerase holoenzyme	0.0232323	0.150093	0.112163	0.0373417	0.186236	Up	4	DKC1/GAR1/NHP2/NOP10	0
SET1A/B	0.0239511	0.150093	-0.047536	-0.15705	0.0520531	Down	6	ASH2L/CXXC1/DPY30/HCFC1 (1)/RBBP5/WDR5	0.166667
ZAP3	0.0274239	0.161116	-0.0480151	-0.10712	0.0131719	Down	6	ILF2/ILF3/KHDRBS1/NCOA5/RBMX/YLPM1 (1)	0
NuRF	0.0387808	0.204705	-0.175125	-0.34617	0.0545678	Down	3	BPTF (1)/RBBP4/RBBP7	0
SF3B	0.0391988	0.204705	-0.0485533	-0.116321	0.0186658	Down	7	PHF5A/SF3B1/SF3B2/SF3B3/SF3B4/SF3B5/SF3B6	0
SCF (exclusive subunits)	0.0467619	0.213988	-0.0938348	-0.228886	0.0480784	Down	3	CUL1/FBXL6/FBXO28	0
TREX	0.0471007	0.213988	-0.0377365	-0.094048	0.0183164	Down	9	ALYREF (1)/ALYREF (2)/DDX39B/THOC1/THOC2/THOC3/THOC5/THOC6/THOC7	0
MOZ/MORF	0.0478059	0.213988	-0.0992656	-0.225724	0.0267565	Down	5	BRD1/BRPF1/BRPF3/ING5/MEAF6	0
NSL	0.0520735	0.222496	-0.0705353	-0.376312	0.176567	Down	4	HCFC1 (1)/KAT8/OGT/WDR5	0.25
THO	0.0583795	0.238595	-0.0396828	-0.0954699	0.0160363	Down	6	THOC1/THOC2/THOC3/THOC5/THOC6/THOC7	0
N-CoR1	0.0611087	0.239342	0.0807686	-0.0216341	0.21404	Up	9	GPS2/HDAC3/NCOR1/SF3A1/SF3B3/SMARCC1/SRCAP/TBL1XR1/TRIM28	0.111111
WMM	0.0692871	0.257252	-0.0955457	-0.206124	0.03562	Down	4	CBLL1/VIRMA/WTAP/ZC3H13	0
CtBP	0.0711547	0.257252	0.233074	0.0251383	0.438844	Up	7	CTBP2/EHMT1/EHMT2/HDAC2/KDM1A/RCOR1 (1)/RREB1	0
MLL3/4	0.0933187	0.314341	-0.0231085	-0.118607	0.0742605	Down	6	ASH2L/DPY30/KMT2C/KMT2D/RBBP5/WDR5	0.166667
ncPRC1.1	0.0936333	0.314341	0.0727814	0.0121318	0.126629	Up	11	BCOR/BCORL1 (1)/BCORL1 (2)/KDM2B/PCGF1/RING1/RNF2/RYBP/SKP1/USP7/YAF2	0
ATAC	0.103149	0.334346	0.57361	0.295048	0.801883	Up	6	SGF29/TADA2A/TADA3/WDR5/YEATS2/ZZZ3	0.166667
ZAP3 (exclusive subunits)	0.108865	0.34111	-0.0366847	-0.105676	0.0373511	Down	5	ILF2/ILF3/KHDRBS1/NCOA5/YLPM1 (1)	0
ncPRC1	0.117602	0.3566	0.0870344	0.00235159	0.174372	Up	4	RING1/RNF2/RYBP/YAF2	0
Splicing-dependent exon junction complex	0.14971	0.433295	-0.0577971	-0.187685	0.0640921	Down	6	ALYREF (1)/ALYREF (2)/DEK/RBM8A/RNPS1/SRRM1	0
N-CoR2	0.152114	0.433295	0.134202	0.00788121	0.266248	Up	6	HDAC2/HDAC3/NCOR1/NCOR2/SAP30/SIN3A	0
CtBP (exclusive subunits)	0.173528	0.479755	0.368448	-0.081814	0.822761	Up	3	CTBP2/RCOR1 (1)/RREB1	0
BHC	0.186824	0.487819	0.165015	-0.0257828	0.349962	Up	4	GTF2I/HDAC2/HMG20B/KDM1A	0
SNARP	0.184969	0.487819	-0.0391489	-0.14093	0.0614989	Down	5	BCLAF1 (1)/BCLAF1 (2)/PNN/SNIP1/THRAP3	0
RFC	0.213912	0.538691	-0.0199844	-0.0737992	0.0349229	Down	5	RFC1/RFC2/RFC3/RFC4/RFC5	0
RPA	0.217774	0.538691	0.354564	-0.0924598	0.803755	Up	3	RPA1/RPA2/RPA3	0
PRC1	0.230666	0.538691	0.0682166	-0.0104331	0.144789	Up	6	CBX4/CBX8/PHC2/PHC3/RING1/RNF2	0
ASAP	0.238341	0.538691	-0.0536867	-0.20821	0.0988125	Down	6	ACIN1 (1)/ACIN1 (2)/ACIN1 (3)/ACIN1 (4)/RNPS1/SAP18	0
NuRD (exclusive subunits)	0.244123	0.538691	0.206928	-0.0465062	0.455321	Up	4	CHD3/CHD4/MTA1/MTA2	0
PSAP	0.244242	0.538691	-0.0824797	-0.296403	0.132113	Down	3	PNN/RNPS1/SAP18	0
LSD-CoREST	0.246422	0.538691	0.145929	-0.0383125	0.34694	Up	3	HDAC2/HMG20A/HMG20B	0
SCF	0.255643	0.542248	-0.0265407	-0.158032	0.118411	Down	5	CUL1/FBXL6/FBXO28/RBX1/SKP1	0
SNARP (exclusive subunits)	0.259587	0.542248	-0.0313419	-0.126668	0.0661809	Down	4	BCLAF1 (1)/BCLAF1 (2)/SNIP1/THRAP3	0
CRL4-DDB2	0.27994	0.572052	0.203431	-0.0790977	0.529102	Up	3	DDB1/DDB2/RBX1	0
Exon junction	0.290586	0.581173	-0.0419629	-0.172959	0.0834866	Down	3	EIF4A3/MAGOHB/RBM8A	0
XPC	0.304055	0.584914	0.0891191	-0.0269545	0.198887	Up	4	CETN2/RAD23A/RAD23B/XPC	0
mCRD-poly(A)-bridging complex	0.304902	0.584914	-0.0373103	-0.165511	0.0969703	Down	3	HNRNPD/PABPC1/SYNCRIP	0
HDAC-ELMSAN1-DNTTIP1	0.334353	0.607095	0.137109	-0.0793443	0.352131	Up	3	DNTTIP1/ELMSAN1/HDAC2	0
Paf1C	0.341419	0.607095	0.147778	-0.0680499	0.365483	Up	5	CDC73/CTR9/LEO1/PAF1/WDR61	0
RNA Pol II (exclusive subunits)	0.346067	0.607095	-0.00820412	-0.0602533	0.0473109	Down	6	POLR2A/POLR2B/POLR2C/POLR2D/POLR2I/POLR2J/POLR2J[2,3]	0
ncPRC1.1 (exclusive subunits)	0.352746	0.607095	0.0572625	-0.0319997	0.123646	Up	5	BCOR/BCORL1 (1)/BCORL1 (2)/KDM2B/PCGF1	0
CHRAC	0.358275	0.607095	-0.0396213	-0.317783	0.253133	Down	4	BAZ1A/CHRAC1/POLE3/SMARCA5	0
SAGA	0.358416	0.607095	0.0273006	-0.0806847	0.179048	Up	5	ENY2/SF3B3/SF3B5/SGF29/TADA3	0
Fanconi Anemia	0.361674	0.607095	0.168143	-0.129363	0.442415	Up	3	CENPS/CENPS-CORT/FAAP24/FANCM	0
RMI/BLM	0.372472	0.614252	0.230681	-0.106803	0.573576	Up	4	BLM/RMI1/RMI2/TOP3A	0
RNA exosome	0.40583	0.625378	0.0710072	-0.0348691	0.184431	Up	8	EXOSC1/EXOSC10/EXOSC2 (1)/EXOSC3/EXOSC4/EXOSC5/EXOSC6/EXOSC8	0
B-WICH (exclusive subunits)	0.405189	0.625378	0.0821243	-0.0703538	0.229564	Up	3	DDX21/MYBBP1A/SIRT7	0
RNA Pol II	0.395602	0.625378	-0.00326121	-0.0534939	0.0512871	Down	11	POLR2A/POLR2B/POLR2C/POLR2D/POLR2E/POLR2F/POLR2H/POLR2I/POLR2J/POLR2J[2,3]/POLR2K/POLR2L	0
HUSH	0.397457	0.625378	-0.0357467	-0.174885	0.121539	Down	4	MPHOSPH8/PPHLN1 (1)/PPHLN1 (3)/TASOR	0
5FMC	0.428307	0.649369	0.0851991	-0.0679686	0.234095	Up	5	LAS1L/PELP1/SENP3/TEX10/WDR18	0
EMSY (exclusive subunits)	0.453511	0.676668	0.0640122	-0.110893	0.400102	Up	3	GATAD1/KDM5A/PHF12	0
RNA Pol III	0.486986	0.71526	-0.0144234	-0.116265	0.0794172	Down	6	POLR1C/POLR2E/POLR2F/POLR2H/POLR2K/POLR2L	0
Nuclear cap-binding complex	0.502296	0.726397	-0.0227065	-0.210837	0.180055	Down	3	NCBP1/NCBP2/NCBP3	0
ORC	0.51407	0.73216	0.0762773	-0.0755559	0.237109	Up	3	ORC1/ORC2/ORC3	0
AP-2 dimers	0.554638	0.766706	0.130005	-0.11076	0.376519	Up	4	TFAP2A (1)/TFAP2A (2)/TFAP2C/TFAP2D	0
XPC (exclusive subunits)	0.547709	0.766706	0.0756835	-0.0863911	0.221981	Up	3	RAD23A/RAD23B/XPC	0
B-WICH	0.565561	0.770475	-0.00604802	-0.118493	0.121818	Down	7	BAZ1B/DDX21/DEK/MYBBP1A/SF3B1/SIRT7/SMARCA5	0
PRC1 (exclusive subunits)	0.610454	0.808207	0.058995	-0.0623939	0.201691	Up	4	CBX4/CBX8/PHC2/PHC3	0
RNA Pol I	0.607849	0.808207	0.00432187	-0.0869504	0.0924059	Down	10	CD3EAP/POLR1A/POLR1C/POLR1E (1)/POLR1E (2)/POLR2E/POLR2F/POLR2H/POLR2K/POLR2L	0
MSL	0.621532	0.811445	-0.00806449	-0.15422	0.132831	Down	4	KAT8/MSL1/MSL2/MSL3	0
BRCC	0.647707	0.828392	0.0810502	-0.134819	0.294048	Up	3	BARD1/BRCA1/BRCC3	0
Importin	0.652138	0.828392	0.0497833	-0.0779752	0.182937	Up	3	KPNA2/KPNA4/KPNB1	0
MLL1/2 (exclusive subunits)	0.662432	0.830248	-0.0043288	-0.142839	0.165863	Down	3	HCFC2/KMT2A/KMT2B	0
Nuclear pore complex	0.67267	0.831987	0.00426932	-0.0730332	0.0764539	Down	12	AHCTF1/NUP107/NUP133/NUP153/NUP188/NUP214/NUP50/NUP88/NUP93/NUP98/RANBP2/RANGAP1	0
NuRD	0.730965	0.832417	0.0672983	-0.112861	0.248657	Down	8	CHD3/CHD4/HDAC2/KDM1A/MTA1/MTA2/RBBP4/RBBP7	0
SIN3A/B (exclusive subunits)	0.735006	0.832417	0.0662285	-0.151368	0.312527	Up	3	BRMS1L/SINHCAF/SUDS3	0
BRCA1-A	0.721772	0.832417	0.0693441	-0.113226	0.250315	Up	5	ABRAXAS1/BARD1/BRCA1/BRCC3/UIMC1	0
MLL5-OGT-USP7	0.718725	0.832417	0.102396	-0.212188	0.407067	Up	3	KMT2E/OGT/USP7	0
SLF1/2-RAD18	0.718379	0.832417	-0.00122509	-0.070942	0.0660056	Down	3	RAD18/SLF1/SLF2	0
APC/C	0.705644	0.832417	0.0832892	-0.111226	0.286602	Up	9	ANAPC1/ANAPC10/ANAPC15/ANAPC16/ANAPC7/CDC16/CDC23/CDC26/CDC27	0
PTW/PP1	0.688935	0.832417	0.0447151	-0.0655352	0.158271	Up	5	PPP1CA/PPP1CB/PPP1CC/PPP1R10/TOX4	0
KAP1-HP1	0.76705	0.858365	0.0823524	-0.183966	0.347946	Up	3	CBX3/CBX5/TRIM28	0
EMSY	0.77836	0.860775	0.0549148	-0.0991631	0.213511	Down	8	GATAD1/HDAC2/KDM5A/MORF4L1/PHF12/RBBP4/RBBP7/SIN3B	0
SIN3A/B	0.793558	0.867377	0.0502014	-0.0685481	0.185083	Down	11	BRMS1L/HDAC2/RBBP4/RBBP7/SAP18/SAP30/SF3B3/SIN3A/SIN3B/SINHCAF/SUDS3	0
Base Excision Repair Complex	0.833503	0.896538	0.00800481	-0.14584	0.155873	Down	4	POLB/POLE3/XRCC1 (1)/XRCC1 (2)	0
ncPRC1.3/5	0.842939	0.896538	0.062811	-0.0380649	0.149114	Down	5	RING1/RNF2/RYBP/WDR5/YAF2	0.2
MSL (exclusive subunits)	0.84885	0.896538	0.0121195	-0.149587	0.174096	Down	3	MSL1/MSL2/MSL3	0
Base Excision Repair Complex (exclusive subunits)	0.910214	0.925274	0.0107714	-0.131036	0.139615	Down	3	POLB/XRCC1 (1)/XRCC1 (2)	0
40S Ribosomal subunit	0.915431	0.925274	0.0297393	-0.0259621	0.0843665	Up	25	FAU/RPS10/RPS10-NUDT3/RPS11/RPS12/RPS13/RPS14/RPS15A/RPS16/RPS17/RPS18/RPS19/RPS2/RPS20/RPS23/RPS24/RPS25/RPS27A/RPS28/RPS29/RPS3A/RPS4X/RPS5/RPS6/RPS7/RPS8	0
IGF2BP1-mRNP	0.903348	0.925274	0.00834812	-0.111388	0.122882	Down	4	DHX9/HNRNPU/SYNCRIP/YBX1	0
ncPRC1.6	0.908973	0.925274	0.0699984	-0.0261248	0.157339	Up	7	HDAC2/MAX (1)/RING1/RNF2/RYBP/WDR5/YAF2	0.142857
RNA Pol I (exclusive subunits)	0.97877	0.97877	0.0389292	-0.133916	0.213281	Up	4	CD3EAP/POLR1A/POLR1E (1)/POLR1E (2)	0

## Sheet: H3K27me2
Complex	P value	Adjusted P value (BH)	Median effect	Median effect (95% CI left)	Median effect (95% CI right)	Effect direction	# proteins	Proteins for which response was measurable	% significantly enriched proteins
PRC1	3.90375e-13	3.66953e-11	0.747181	0.532902	1.03637	Up	6	CBX4/CBX8/PHC2/PHC3/RING1/RNF2	0.333333
PRC1 (exclusive subunits)	9.02169e-10	4.24019e-08	1.28084	1.05798	1.56427	Up	4	CBX4/CBX8/PHC2/PHC3	0.5
ORC	2.17014e-06	6.25898e-05	1.00852	0.724398	1.35354	Up	5	ORC1/ORC2/ORC3/ORC4/ORC5	0.6
PRC2.1	2.7471e-06	6.25898e-05	0.708578	0.522898	0.849503	Up	10	C10orf12/EED/EPOP/EZH2/LCOR/MTF2 (1)/MTF2 (2)/RBBP4/RBBP7/SUZ12	0.3
HBO1	3.32925e-06	6.25898e-05	-0.399789	-0.576305	-0.189638	Down	6	BRD1/ING4/ING5/JADE3/KAT7 (1)/MEAF6	0
PRC2.2	2.34928e-05	0.000368054	0.600146	0.442584	0.745445	Up	6	EED/EZH2/JARID2/RBBP4/RBBP7/SUZ12	0.333333
APC/C	3.32858e-05	0.000446981	-0.211627	-0.342414	-0.0769748	Down	9	ANAPC1/ANAPC10/ANAPC15/ANAPC16/ANAPC2/ANAPC7/CDC16/CDC26/CDC27	0
SIN3A/B	0.000122806	0.00140301	0.342153	0.191208	0.469485	Up	8	HDAC2/RBBP4/RBBP7/SAP18/SAP30/SF3B3/SIN3A/SINHCAF	0
HBO1 (exclusive subunits)	0.00013433	0.00140301	-0.475598	-0.701621	-0.26675	Down	3	ING4/JADE3/KAT7 (1)	0
ncPRC1.6	0.000171509	0.00161219	0.263425	0.126148	0.398838	Up	8	HDAC2/MAX (1)/MGA (1)/RING1/RNF2/RYBP/WDR5/YAF2	0
MOZ/MORF	0.000482358	0.00412196	-0.289219	-0.493743	-0.0735101	Down	4	BRD1/BRPF1/ING5/MEAF6	0
NuRF	0.000820862	0.00643009	0.388421	0.227156	0.527829	Up	3	BPTF (1)/RBBP4/RBBP7	0
ncPRC1.1	0.00316423	0.0228798	0.159646	0.0582335	0.275885	Up	11	BCOR/BCORL1 (1)/BCORL1 (2)/KDM2B/PCGF1/RING1/RNF2/RYBP/SKP1/USP7/YAF2	0
ncPRC1.1 (exclusive subunits)	0.00650616	0.0429018	0.182217	0.0781052	0.299043	Up	5	BCOR/BCORL1 (1)/BCORL1 (2)/KDM2B/PCGF1	0
Importin	0.00684603	0.0429018	-0.13097	-0.272243	-0.00842647	Down	3	KPNA2/KPNA4/KPNB1	0
MRN	0.0100183	0.0578031	-0.266695	-0.548282	0.0124744	Down	3	MRE11/NBN/RAD50	0
40S Ribosomal subunit	0.0104538	0.0578031	-0.0154989	-0.0624754	0.0282276	Down	26	FAU/RPS10/RPS10-NUDT3/RPS11/RPS12/RPS13/RPS14/RPS15A/RPS16/RPS17/RPS18/RPS19/RPS2/RPS20/RPS23/RPS24/RPS25/RPS27A/RPS28/RPS29/RPS3A/RPS4X/RPS5/RPS6/RPS7/RPS8/RPS9	0
ncPRC1.3/5	0.0132491	0.0691897	0.160182	0.0225429	0.37519	Up	5	RING1/RNF2/RYBP/WDR5/YAF2	0
PBAF	0.0141892	0.070199	-0.106791	-0.302559	0.0447761	Down	5	ACTB/ACTL6A/PBRM1/SMARCB1/SMARCC1	0
MSL	0.0179838	0.0845241	-0.0677073	-0.143483	0.00893053	Down	4	KAT8/MSL1/MSL2/MSL3	0
ncPRC1	0.0263003	0.117725	0.241912	0.0990747	0.427758	Up	4	RING1/RNF2/RYBP/YAF2	0
RMI/BLM	0.030116	0.128677	-0.109442	-0.252077	0.0324485	Down	4	BLM/RMI1/RMI2/TOP3A	0
NuA4	0.0365706	0.149462	-0.0390613	-0.115266	0.0356028	Down	9	ACTB/ACTL6A/DMAP1/MEAF6/MORF4L1/RUVBL1/RUVBL2/VPS72/YEATS4	0
5FMC	0.0384957	0.150775	0.117674	0.0355953	0.199459	Up	5	LAS1L/PELP1/SENP3/TEX10/WDR18	0
N-CoR2	0.0438461	0.162239	0.212551	0.0407552	0.39537	Up	6	HDAC2/HDAC3/NCOR1/NCOR2/SAP30/SIN3A	0
BAF	0.0460543	0.162239	-0.0713831	-0.216715	0.0569966	Down	4	ACTB/ACTL6A/SMARCB1/SMARCC1	0
BRCA1-A	0.0466005	0.162239	-0.0548099	-0.163881	0.0430367	Down	5	ABRAXAS1/BARD1/BRCA1/BRCC3/UIMC1	0
INO80	0.0496501	0.166683	-0.0627775	-0.163843	0.0347764	Down	4	ACTL6A/ACTR8/RUVBL1/RUVBL2	0
GBAF	0.0609623	0.197602	-0.0768798	-0.28118	0.0886005	Down	3	ACTB/ACTL6A/SMARCC1	0
SRCAP	0.065116	0.200113	-0.0288798	-0.0988278	0.0408765	Down	9	ACTL6A/ACTR6/DMAP1/RUVBL1/RUVBL2/SRCAP/VPS72/YEATS4/ZNHIT1	0
MSL (exclusive subunits)	0.0659946	0.200113	-0.054931	-0.148346	0.0388556	Down	3	MSL1/MSL2/MSL3	0
SAGA	0.0705196	0.207151	0.109104	0.0235012	0.209349	Up	6	ENY2/SF3B3/SF3B5/SGF29/SUPT20H/TADA3	0
Paf1C	0.0789576	0.224909	0.0828121	0.0162532	0.151437	Up	5	CDC73/CTR9/LEO1/PAF1/WDR61	0
EMSY	0.101186	0.279749	0.252947	0.0363126	0.45492	Up	7	GATAD1/HDAC2/KDM5A/MORF4L1/PHF12/RBBP4/RBBP7	0
RPA	0.108225	0.282587	-0.114809	-0.35172	0.123132	Down	3	RPA1/RPA2/RPA3	0
AP-2 dimers	0.105988	0.282587	0.189057	0.0325948	0.347979	Up	4	TFAP2A (1)/TFAP2A (2)/TFAP2C/TFAP2D	0
Fanconi Anemia	0.111254	0.282646	-0.165818	-0.445331	0.191855	Down	4	CENPS/CENPS-CORT/CENPX/FAAP24/FANCM	0
Integrator	0.125953	0.311568	-0.162267	-0.602076	0.395732	Down	3	INTS11/INTS12/INTS6	0
MLL3/4	0.135693	0.327055	0.122932	0.00706068	0.261022	Up	5	ASH2L/DPY30/KMT2D/RBBP5/WDR5	0
Telomerase holoenzyme	0.148654	0.345931	0.0797646	0.0095792	0.149581	Up	4	DKC1/GAR1/NHP2/NOP10	0
BRCC	0.150933	0.345931	-0.0406354	-0.168188	0.0757352	Down	4	BARD1/BRCA1/BRCA2/BRCC3	0
SCF (exclusive subunits)	0.156752	0.345931	-0.0356726	-0.142852	0.0774992	Down	4	CUL1/FBXL6/FBXO11/FBXO28	0
NuRD	0.158245	0.345931	0.158132	-0.0053433	0.369763	Up	11	CHD3/CHD4/GATAD2A/GATAD2B/HDAC2/KDM1A/MBD2/MTA1/MTA2/RBBP4/RBBP7	0
Nuclear pore complex	0.199764	0.426769	-0.00839119	-0.0795255	0.0845921	Down	12	AHCTF1/NUP107/NUP133/NUP153/NUP188/NUP214/NUP50/NUP62/NUP88/NUP98/RANBP2/RANGAP1	0
PSAP	0.207831	0.434136	0.0532428	-0.0057204	0.109536	Up	3	PNN/RNPS1/SAP18	0
SCF	0.246045	0.502787	-0.00992851	-0.106092	0.0922895	Down	6	CUL1/FBXL6/FBXO11/FBXO28/RBX1/SKP1	0
CtBP	0.260455	0.520911	0.106116	-0.000717634	0.211503	Up	6	EHMT1/EHMT2/HDAC2/KDM1A/RCOR1 (1)/RREB1	0
SNARP	0.29146	0.569526	0.0408968	-0.0148046	0.0917403	Up	5	BCLAF1 (1)/BCLAF1 (2)/PNN/SNIP1/THRAP3	0
N-CoR1	0.29688	0.569526	-0.000117675	-0.0815263	0.0691994	Down	9	GPS2/HDAC3/NCOR1/SF3A1/SF3B3/SMARCB1/SMARCC1/SRCAP/TBL1XR1	0
SLF1/2-RAD18	0.310909	0.584508	-0.0136425	-0.0833437	0.0515332	Down	3	RAD18/SLF1/SLF2	0
HUSH	0.325195	0.599379	0.0683166	-0.0173595	0.163431	Up	4	MPHOSPH8/PPHLN1 (1)/PPHLN1 (3)/TASOR	0
THO	0.334671	0.604983	-0.00412515	-0.0621442	0.0529287	Down	6	THOC1/THOC2/THOC3/THOC5/THOC6/THOC7	0
PRC2.1 (exclusive subunits)	0.348584	0.609864	0.810862	0.109851	1.36049	Up	5	C10orf12/EPOP/LCOR/MTF2 (1)/MTF2 (2)	0.2
SET1A/B	0.354466	0.609864	0.0951812	-0.0130865	0.210147	Up	6	ASH2L/DPY30/HCFC1 (1)/HCFC1 (2)/RBBP5/WDR5	0
ATAC	0.356835	0.609864	0.1056	-0.0475748	0.245135	Up	5	SGF29/TADA3/WDR5/YEATS2/ZZZ3	0
SF3B	0.392155	0.65826	0.0352887	-0.00813502	0.0786566	Up	7	PHF5A/SF3B1/SF3B2/SF3B3/SF3B4/SF3B5/SF3B6	0
EBAFA/B	0.418954	0.678994	-0.0237225	-0.163833	0.118489	Down	5	ACTB/ACTL6A/MLLT1/SMARCB1/SMARCC1	0
TREX	0.417637	0.678994	0.00475526	-0.051139	0.0611013	Down	9	ALYREF (1)/ALYREF (2)/DDX39B/THOC1/THOC2/THOC3/THOC5/THOC6/THOC7	0
B-WICH	0.432038	0.688332	-0.00753128	-0.0839388	0.0578936	Down	7	BAZ1B/DDX21/DEK/MYBBP1A/SF3B1/SIRT7/SMARCA5	0
TFTC	0.475801	0.745421	0.102431	-0.0627837	0.274564	Up	3	ENY2/TADA3/TAF5	0
RFC	0.5436	0.837679	0.019306	-0.0103824	0.0488464	Up	5	RFC1/RFC2/RFC3/RFC4/RFC5	0
CRL4-DDB2 (exclusive subunits)	0.558888	0.841765	0.00111218	-0.283322	0.288948	Down	3	CUL4A/DDB1/DDB2	0
SNARP (exclusive subunits)	0.564162	0.841765	0.031525	-0.0323809	0.0919806	Up	4	BCLAF1 (1)/BCLAF1 (2)/SNIP1/THRAP3	0
MLL1/2 (exclusive subunits)	0.593382	0.860521	0.0783216	-0.0989817	0.349007	Down	3	HCFC2/KMT2A/KMT2B	0
XPC	0.595041	0.860521	0.044761	-0.02712	0.111679	Up	4	CETN2/RAD23A/RAD23B/XPC	0
Exon junction	0.615151	0.876124	0.0314904	-0.0314967	0.0941081	Up	3	EIF4A3/MAGOHB/RBM8A	0
WMM	0.707282	0.923396	0.0383463	-0.0467238	0.127832	Up	4	CBLL1/VIRMA/WTAP/ZC3H13	0
Nuclear cap-binding complex	0.703138	0.923396	0.0297309	-0.0535876	0.105671	Up	3	NCBP1/NCBP2/NCBP3	0
RNA Pol I (exclusive subunits)	0.706509	0.923396	0.0286489	-0.167276	0.219093	Down	3	CD3EAP/POLR1A/POLR1E (1)	0
mCRD-poly(A)-bridging complex	0.69054	0.923396	0.0335486	-0.0371099	0.107151	Up	3	HNRNPD/PABPC1/SYNCRIP	0
B-WICH (exclusive subunits)	0.684228	0.923396	0.0385405	-0.0628969	0.112074	Up	3	DDX21/MYBBP1A/SIRT7	0
Base Excision Repair Complex	0.695349	0.923396	0.0582753	-0.040937	0.170037	Up	4	POLB/POLE3/XRCC1 (1)/XRCC1 (2)	0
RNA Pol I	0.723349	0.931436	0.0194905	-0.0601841	0.0961392	Down	7	CD3EAP/POLR1A/POLR1E (1)/POLR2E/POLR2F/POLR2K/POLR2L	0
Splicing-dependent exon junction complex	0.744091	0.934694	0.0442447	-0.0396091	0.121563	Up	6	ALYREF (1)/ALYREF (2)/DEK/RBM8A/RNPS1/SRRM1	0
CHRAC	0.753485	0.934694	0.0641572	-0.0390199	0.173983	Up	4	BAZ1A/CHRAC1/POLE3/SMARCA5	0
CRL4-DDB2	0.75571	0.934694	0.0443144	-0.192277	0.28318	Down	4	CUL4A/DDB1/DDB2/RBX1	0
ASAP	0.770883	0.941077	0.0316369	-0.0288105	0.0916656	Up	6	ACIN1 (1)/ACIN1 (2)/ACIN1 (3)/ACIN1 (4)/RNPS1/SAP18	0
RNA exosome	0.893196	0.965063	0.0450691	-0.0486944	0.145887	Up	7	EXOSC1/EXOSC10/EXOSC2 (1)/EXOSC3/EXOSC4/EXOSC6/EXOSC8	0
Base Excision Repair Complex (exclusive subunits)	0.893133	0.965063	0.0380447	-0.0639805	0.156315	Up	3	POLB/XRCC1 (1)/XRCC1 (2)	0
BHC	0.887564	0.965063	0.0330864	-0.126592	0.186437	Down	4	HDAC2/HMG20B/KDM1A/ZMYM3	0
RNA Pol III	0.881049	0.965063	0.0168953	-0.0549444	0.0871373	Down	4	POLR2E/POLR2F/POLR2K/POLR2L	0
IGF2BP1-mRNP	0.880125	0.965063	0.0148034	-0.0717038	0.0885556	Down	4	DHX9/HNRNPU/SYNCRIP/YBX1	0
NSL	0.87494	0.965063	0.0279229	-0.0915778	0.178154	Down	4	HCFC1 (1)/HCFC1 (2)/KAT8/WDR5	0
PTW/PP1	0.830157	0.965063	0.0233036	-0.0880515	0.140865	Down	5	PPP1CA/PPP1CB/PPP1CC/PPP1R10/TOX4	0
LSD-CoREST	0.819827	0.965063	0.011546	-0.0734008	0.133474	Down	3	HDAC2/HMG20A/HMG20B	0
XPC (exclusive subunits)	0.815004	0.965063	0.0413925	-0.0588402	0.128247	Up	3	RAD23A/RAD23B/XPC	0
ZAP3 (exclusive subunits)	0.85375	0.965063	0.0190011	-0.0491547	0.0828452	Down	6	ILF2/ILF3/KHDRBS1/NCOA5/YLPM1 (1)/YLPM1 (2)	0
NuRD (exclusive subunits)	0.917806	0.980383	0.0999025	-0.211112	0.407801	Down	7	CHD3/CHD4/GATAD2A/GATAD2B/MBD2/MTA1/MTA2	0
RNA Pol II	0.936007	0.988592	0.0190649	-0.0210348	0.0596466	Down	10	POLR2A/POLR2B/POLR2C/POLR2D/POLR2E/POLR2F/POLR2I/POLR2J/POLR2J[2,3]/POLR2K/POLR2L	0
RNA Pol II (exclusive subunits)	0.987433	0.995422	0.0198691	-0.0273913	0.0683163	Up	6	POLR2A/POLR2B/POLR2C/POLR2D/POLR2I/POLR2J/POLR2J[2,3]	0
MLL1/2	0.963562	0.995422	0.0638771	-0.0346979	0.163387	Up	11	ASH2L/DPY30/HCFC1 (1)/HCFC1 (2)/HCFC2/KAT8/KMT2A/KMT2B/MEN1/RBBP5/WDR5	0
ZAP3	0.968841	0.995422	0.0210999	-0.0346463	0.0741766	Down	7	ILF2/ILF3/KHDRBS1/NCOA5/RBMX/YLPM1 (1)/YLPM1 (2)	0
HDAC-ELMSAN1-DNTTIP1	0.982388	0.995422	0.019657	-0.0738242	0.126714	Down	3	DNTTIP1/ELMSAN1/HDAC2	0
EMSY (exclusive subunits)	0.995422	0.995422	0.251612	-0.194875	0.696069	Down	3	GATAD1/KDM5A/PHF12	0

[truncated: 6 more sheets: H3K27me3, H4ac, H4K16ac, H4K20me2, H4K20me3, DNA Methylation]
