# Supplementary material for: Decoding chromatin states by proteomic profiling of nucleosome readers
Source: Nature. 2024 Mar 6;627(8004):671–9. doi: 10.1038/s41586-024-07141-5 (PMC10954555; doi:10.1038/s41586-024-07141-5)
Supplement: Supplementary file 13 — Key resources table. [file 41586_2024_7141_MOESM13_ESM.xlsx]

## Sheet: Sheet1
KEY RESOURCES TABLE
REAGENT or RESOURCE	SOURCE	IDENTIFIER
Antibodies
Anti-V5 tag	eBioscience	TCM5 #14-6796-82
Anti-V5 tag	Abcam	ab15828
Anti-INO80	Abcam	ab118787
Anti-INO80B	Santa Cruz	(E-3): sc-390009
Anti-ACTR5	GeneTex	GTX80453
Anti-TBRG1	Santa Cruz	(D-9): sc-515620
Anti-H3	Active motif	39163
Anti-H3K4me1	Abcam	ab8895
Anti-H3K4me3	Millipore	17-614
Anti-H4	Abcam	ab31830
Anti-H4ac (pan-acetyl)	Active motif	39967
Anti-CBX4	Cell Signaling Technology	E6L7X #30559
Anti-CBX8	Santa Cruz	(C-3): sc-374332
Anti-H2B	Abcam	ab1790
Anti-H2A.Z	Abcam	ab4174
Alexa Fluor® 488 Anti-Mouse IgG	Jackson ImmunoResearch Laboratories	715-545-150
Bacterial strains
E. coli BL21-CodonPlus (DE3)-RIL	Agilent	Cat#230245
E. coli XL-10 Gold	Agilent	Cat#200317
Chemicals
4-Mercaptophenylacetic acid (MPAA)	Sigma	Cat#653152
Tris(2-carboxyethyl)phosphine hydrochloride (TCEP)	Sigma	Cat#C4706
DL-Dithiothreitol (DTT)	Sigma	Cat#D9779
Acetonitrile (LC/MS Grade)	Fisher Scientific	Cat#A955-1
Water (LC/MS Grade)	Fisher Scientific	Cat#W6212
Trifluoroacetic acid (TFA)	Sigma	Cat#91707
Sodium butyrate	Sigma	Cat#B5887
Trichostatin A (TSA)	Sigma	Cat#T1952
Iodoacetamide	Sigma	Cat#I1149
Urea	Sigma	Cat#U1250
Triethylammonium bicarbonate buffer	Sigma	Cat#T7408
Propionic anhydride	Sigma	Cat#240311
Phenyl isocyanate	Sigma	Cat#185353
Trypsin	Promega	Cat#V5113
C18 peptide desalting stagetips	Glygen	Cat#TT2C18
Pierce C-18 spin columns	Thermo Scientific	Cat#89870
SILAC-labelled heavy L-Arginine-13C6, 15N4 · HCl	Sigma/Isotec	Cat#608033
SILAC-labelled heavy L-Lysine-13C6, 15N2 · HCl	Sigma/Isotec	Cat#608041
Unlabelled L-Arginine-12C6, 14N4 · HCl	Sigma	Cat#A6969
Unlabelled L-Lysine-12C6, 14N2 · HCl	Sigma	Cat#L8662
RPMI 1640 Medium for SILAC (Arg/Lys-free)	ThermoFisher Scientific	Cat#88365
Dialysed FBS for SILAC	ThermoFisher Scientific/Gibco	Cat#26400044
Biotin-11-dUTP	Yorkshire Bioscience Ltd	Cat#P1612
Streptavidin Sepharose high performance	Cytiva	Cat#17-5113-01
Dynabeads® Protein G	Invitrogen	10004D
Dynabeads® Protein A	Invitrogen	10002D
GFP-Trap® Agarose beads	ChromoTek	gta-20
Lipofectamine CRISPRMAX Cas9 Transfection Reagent	Invitrogen	Cat#CMAX00008
TrueCut Cas9 Protein v2	Invitrogen	Cat#A36498
Micrococcal nuclease	ThermoFisher Scientific	Cat#ENO181
HRV-3C Protease, Biotin tagged	Sigma-Aldrich	Cat#SAE0110
EGS (Ethylene Glycol bis (Succinimidyl Succinate))	ThermoFisher Scientific	Cat#21565
DSG (disuccinimidyl glutarate)	ThermoFisher Scientific	Cat#20593
Peptides
H3unmod (aa 1-31, C-terminal benzyl thioester) peptide: ARTKQTARKSTGGKAPRKQLATKAARKSAPA-S-Bzl	Cambridge Peptides	Peptide code: 15555
H3K9me2 (aa 1-31, C-terminal benzyl thioester) peptide: ARTKQTARK(Me2)STGGKAPRKQLATKAARKSAPA-S-Bzl	Cambridge Peptides	Peptide code: 15556
H3K9me3 (aa 1-31, C-terminal benzyl thioester) peptide: ARTKQTARK(Me3)STGGKAPRKQLATKAARKSAPA-S-Bzl	Cambridge Peptides	Peptide code: 15557
H3K9me3K27me3 (aa 1-31, C-terminal benzyl thioester) peptide: ARTKQTARK(Me3)STGGKAPRKQLATKAARK(Me3)SAPA-S-Bzl	Almac Sciences	Peptide code: 1201P03
H3K27me2 (aa 1-31, C-terminal benzyl thioester) peptide: ARTKQTARKSTGGKAPRKQLATKAARK(Me2)SAPA-S-Bzl	Cambridge Peptides	Peptide code: 24148
H3K27me3 (aa 1-31, C-terminal benzyl thioester) peptide: ARTKQTARKSTGGKAPRKQLATKAARK(Me3)SAPA-S-Bzl	Almac Sciences	Peptide code: 1201P01
H3K4me1K27me3 (aa 1-31, C-terminal benzyl thioester) peptide: ARTK(Me)QTARKSTGGKAPRKQLATKAARK(Me3)SAPA-S-Bzl	Cambridge Peptides	Peptide code: 15563
H3K4me1K18acK23acK27me3 (aa 1-31, C-terminal thioester) peptide: ARTK(Me)QTARKSTGGKAPRK(Ac)QLATK(Ac)AARK(Me3)SAPA-S-Bzl	Cambridge Peptides	Peptide code: 15565
H3K4me1K9acK14acK27me3 (aa 1-31, C-terminal benzyl thioester) peptide: ARTK(Me)QTARK(Ac)STGGK(Ac)APRKQLATKAARK(Me3)SAPA-S-Bzl	Cambridge Peptides	Peptide code: 15564
H3K4me1 (aa 1-31, C-terminal ethyl 3-mercaptopropionate thioester) peptide: ARTK(Me)QTARKSTGGKAPRKQLATKAARKSAPA-S-(CH2)2CO2Et	Almac Sciences	Peptide code: 941P03
H3K4me1K27ac (aa 1-31, C-terminal benzyl thioester) peptide: ARTK(Me)QTARKSTGGKAPRKQLATKAARK(Ac)SAPA-S-Bzl	Cambridge Peptides	Peptide code: 34341
H3K27ac (aa 1-31, C-terminal benzyl thioester) peptide: ARTKQTARKSTGGKAPRKQLATKAARK(Ac)SAPA-S-Bzl	Cambridge Peptides	Peptide code: 34342
H3K4me1K9acK14ac (aa 1-31, C-terminal benzyl thioester) peptide: ARTK(Me)QTARK(Ac)STGGK(Ac)APRKQLATKAARKSAPA-S-Bzl	Cambridge Peptides	Peptide code: 15561
H3K9acK14ac (aa 1-31, C-terminal benzyl thioester) peptide: ARTKQTARK(Ac)STGGK(Ac)APRKQLATKAARKSAPA-S-Bzl	Cambridge Peptides	Peptide code: 15560
H3K4me3K9acK14ac (aa 1-31, C-terminal benzyl thioester) peptide: ARTK(Me3)QTARK(Ac)STGGK(Ac)APRKQLATKAARKSAPA-S-Bzl	Cambridge Peptides	Peptide code: 24153
H3K4me3K9acK18ac (aa 1-31, C-terminal benzyl thioester) peptide: ARTK(Me3)QTARK(Ac)STGGKAPRK(Ac)QLATKAARKSAPA-S-Bzl	Cambridge Peptides	Peptide code: 24154
H3K4me3K9ac (aa 1-31, C-terminal benzyl thioester) peptide: ARTK(Me3)QTARK(Ac)STGGKAPRKQLATKAARKSAPA-S-Bzl	Cambridge Peptides	Peptide code: 24156
H3K4me3 (aa 1-31, C-terminal benzyl thioester) peptide: ARTK(Me3)QTARKSTGGKAPRKQLATKAARKSAPA-S-Bzl	Cambridge Peptides	Peptide code: 34339
H3K4me3K14ac (aa 1-31, C-terminal benzyl thioester) peptide: ARTK(Me3)QTARKSTGGK(Ac)APRKQLATKAARKSAPA-S-Bzl	Cambridge Peptides	Peptide code: 24155
H3K4me1-5ac (aa 1-31, C-terminal benzyl thioester) peptide: ARTK(Me)QTARK(Ac)STGGK(Ac)APRK(Ac)QLATK(Ac)AARK(Ac)SAPA-S-Bzl	Cambridge Peptides	Peptide code: 15562
H3K4me3-5ac (aa 1-31, C-terminal benzyl thioester) peptide: ARTK(Me3)QTARK(Ac)STGGK(Ac)APRK(Ac)QLATK(Ac)AARK(Ac)SAPA-S-Bzl	Cambridge Peptides	Peptide code: 15566
H4unmod (aa 1-28, N-terminal acetylation, C-terminal benzyl thioester) peptide: Ac-SGRGKGGKGLGKGGAKRHRKVLRDNIQG-S-Bzl	Cambridge Peptides	Peptide codes: 15568 & 34343
H4K20me2 (aa 1-28, N-terminal acetylation, C-terminal benzyl thioester) peptide: Ac-SGRGKGGKGLGKGGAKRHRK(Me2)VLRDNIQG-S-Bzl	Almac Sciences	Peptide code: 1201P05
H4K20me3 (aa 1-28, N-terminal acetylation, C-terminal benzyl thioester) peptide: Ac-SGRGKGGKGLGKGGAKRHRK(Me3)VLRDNIQG-S-Bzl	Almac Sciences	Peptide code: 1201P06
H4K16ac (aa 1-28, N-terminal acetylation, C-terminal benzyl thioester) peptide: Ac-SGRGKGGKGLGKGGAK(Ac)RHRKVLRDNIQG-S-Bzl	Cambridge Peptides	Peptide code: 15569
H4K5acK12ac (aa 1-28, N-terminal acetylation, C-terminal benzyl thioester) peptide: Ac-SGRGK(Ac)GGKGLGK(Ac)GGAKRHRKVLRDNIQG-S-Bzl	Cambridge Peptides	Peptide code: 34344
H4K5acK8acK12ac (aa 1-28, N-terminal acetylation, C-terminal benzyl thioester) peptide: Ac-SGRGK(Ac)GGK(Ac)GLGK(Ac)GGAKRHRKVLRDNIQG-S-Bzl	Cambridge Peptides	Peptide code: 34345
H4K5acK8acK12acK16ac (aa 1-28, N-terminal acetylation, C-terminal thioester) peptide: Ac-SGRGK(Ac)GGK(Ac)GLGK(Ac)GGAK(Ac)RHRKVLRDNIQG-S-Bzl	Cambridge Peptides	Peptide code: 15570
H4K5acK8acK12acK16acK20me2 (aa 1-28, N-terminal acetylation, C-terminal thioester) peptide: Ac-SGRGK(Ac)GGK(Ac)GLGK(Ac)GGAK(Ac)RHRK(Me2)VLRDNIQG-S-Bzl	Cambridge Peptides	Peptide code: 24157
Deposited Data
SILAC di-nucleosome purification experiments	This paper	PRIDE: PXD018966
H3K4me1 and H3K4me3 ChIP-MS (histone PTMs)	This paper	PRIDE: PXD042224
H3K4me1 and H3K4me3 ChIP-MS (proteins)	This paper	PRIDE: PXD042826
Label-free di-nucleosome purification experiments with 200bp SV40 promoter linker	This paper	PRIDE: PXD041835
Label-free di-nucleosome purification experiments with 200bp SV40 enhancer linker	This paper	PRIDE: PXD041443
Label-free di-nucleosome purification experiments with short linkers and heterochromatic PTMs	This paper	PRIDE: PXD042368
INO80B-V5 IP-MS data	This paper	PRIDE: PXD020712
ACTR5 ChIP-MS	This paper	PRIDE: PXD042210
Effect of native chemical ligation on protein binding	This paper	PRIDE: PXD042390
MS Histone PTM analysis of ligated and recombinant H3 and H4 protein products	This paper	PRIDE: PXD020773
Stability of nucleosomal modifications during pull-down affinity purification in nuclear extract	This paper	PRIDE: PXD042823
Cell Lines
HeLa S3 (RRID: CVCL_0058)	ATCC	Cat# CCL-2.2
MCF-7 (RRID: CVCL_0031)	ATCC	Cat# HTB-22
MCF-7 with endogenous INO80B-V5 fusion	This paper	N/A
IMR90 human fibroblast (RRID: CVCL_0347)	ATCC	Cat# CCL-186
HeLa Kyoto BAC cell line expressing the C terminally LAP (localization and affinity purification) –tagged INO80 subunit ACTR5	Hein et al., 2015, Cell 163: 712-723	Cell line ID: MCP_ky_ 0007413 (Hein et al., 2015, Cell 163: 712-723)
Oligonucleotides
Forward annealing oligo for 55bp linker: CAT GGC GGC CGC GTA GTA CTG AAT CAT ACT AAG GCA TCT GTA ATC GGA TCT TG	Metabion	N/A
Reverse annealing oligo for 55bp linker: CTA GCA AGA TCC GAT TAC AGA TGC CTT AGT ATG ATT CAG TAC TAC GCG GCC GC	Metabion	N/A
Forward annealing oligo for 50bp control linker: CAT GGC GGC CGC GTA GTA CTG AAT CAT AGC ATC TGT AAT CGG ATC TTG	Metabion	N/A
Reverse annealing oligo for 50bp control linker: CTA GCA AGA TCC GAT TAC AGA TGC TAT GAT TCA GTA CTA CGC GGC CGC	Metabion	N/A
Forward annealing oligo for 45bp linker: CAT GGC GGC CGC GTA GTA CTG AAT CAT CTG TAA TCG GAT CTT G	Metabion	N/A
Reverse annealing oligo for 45bp linker: CTA GCA AGA TCC GAT TAC AGA TGA TTC AGT ACT ACG CGG CCG C	Metabion	N/A
Forward annealing oligo for 40bp linker: CAT GGC GGC CGC GTA GTA CTG AAT GTA ATC GGA TCT TG	Metabion	N/A
Reverse annealing oligo for 40bp linker: CTA GCA AGA TCC GAT TAC ATT CAG TAC TAC GCG GCC GC	Metabion	N/A
Forward annealing oligo for 35bp linker: CAT GGC GGC CGC GTA GTA CTG AAT CGG ATC TTG	Metabion	N/A
Reverse annealing oligo for 35bp linker: CTA GCA AGA TCC GAT TCA GTA CTA CGC GGC CGC	Metabion	N/A
Forward PCR primer for the amplification of the SV40 enhancer from pGL3-Control: ATT CTC CAT GGC TTC TGA GGC GGA AAG AAC CAG CTG TGG AAT GTG TGT CAG TTA GGG	Metabion	N/A
Reverse PCR primer for the amplification of the SV40 enhancer from pGL3-Control: CCT GTG CTA GCA CTA TGG TTG CTG ACT AAT TGA G	Metabion	N/A
Forward PCR primer for the amplification of the SV40 promoter from pGL3-Control: TCC TGT GCT AGC CTC AAT TAG TCA GCA ACC ATA GTC	Metabion	N/A
Reverse PCR primer for the amplification of the SV40 promoter from pGL3-Control: GAT TCT CCA TGG TTT GCA AAA GCC TAG GCC TCC A	Metabion	N/A
200bp scrambled linker oligo (NcoI and NdeI restriction sites are in italic; 5’ bGHR and 3’ pCIfor primer binding sites are underlined): TAG AAG GCA CAG TCG AGG ATT CTC CAT GGN NNN NNN NNN NNN NNN NNN NNN NNN NNN NNN NNN NNN NNN NNN NNN NNN NNN NNN NNN NNN NNN NNN NNN NNN NNN NNN NNN NNN NNN NNN NNN NNN NNN NNN NNN NNN NNN NNN NNN NNN NNN NNN NNN NNN NNN NNN NNN NNN NNN NNN NNN NNN NNN NNN NNN NN…	Biolegio	N/A
pCIfor primer for primer extension: CCA CTC CCA GTT CAA TTA CAG	Sigma	N/A
INO80B V5 ssDNA oligo for HDR: GGG GGG GCC CGA GGG TCC TGG ATC CCC CCT TTT GGC TAC GGA AAA CCT GTA TTT TCA GAG CGG TAA GCC TAT CCC TAA CCC TCT CCT CGG TCT CGA TTC TAC GTA AGG CAC TTA ACC CGC ACT CTG CGC CCC GTC CCA TGC CCG CT	IDT	N/A
INO80B crRNA oligo: /AltR1/rGrC rUrArC rGrUrA rArGrG rCrCrC rUrUrA rArCrC rGrUrU rUrUrA rGrArG rCrUrA rUrGrC rU/AltR2/	IDT	N/A
Alt-R® CRISPR-Cas9 tracrRNA	IDT	Cat#1072532
Recombinant DNA
Human H3.1 Δ1-31 T32C, cloned into pET28a(+)	Bartke et al., 2010, Cell 143: 470-484	pTB070
Human H4 Δ1-28 T29C, cloned into pET24b(+)	Nakamura et al., 2019, Nat Cell Biol 21: 311-318	pTB089
Human H2A, cloned into pET21b(+)	Bartke et al., 2010, Cell 143: 470-484	pTB037
Human H2B, cloned into pET21b(+)	Bartke et al., 2010, Cell 143: 470-484	pTB008
Human H3.1, cloned into pET21b(+)	Bartke et al., 2010, Cell 143: 470-484	pTB013
Human H4, cloned into pET21b(+)	Bartke et al., 2010, Cell 143: 470-484	pTB009
Human H2A.Z, cloned into pET24a(+)	This paper	pTB636
pUC19-16x601	Bartke et al., 2010, Cell 143: 470-484	pTB050
pUC19-8xdi601	Nakamura et al., 2019, Nat Cell Biol 21: 311-318	pTB401
pUC19-di601_NcoI/NheI_5xGal4	This paper	pTB891
pUC19-di601_NcoI/NheI_200bp_scrambled_linker	This paper	pTB977 (original library)
pUC19-di601_NcoI/NheI_200bp_scrambled_linker	This paper	pTB978 (amplified library)
pUC19-8xdi601_NcoI/NheI_SV40_promoter	This paper	pTB948
pUC19-8xdi601_NcoI/NheI_SV40_enhancer	This paper	pTB952
pUC19-8xdi601_NcoI/NheI_35bp_linker	This paper	pTB960
pUC19-8xdi601_NcoI/NheI_40bp_linker	This paper	pTB964
pUC19-8xdi601_NcoI/NheI_45bp_linker	This paper	pTB968
pUC19-8xdi601_NcoI/NheI_50bp_linker	This paper	pTB972
pUC19-8xdi601_NcoI/NheI_55bp_linker	This paper	pTB976
pUC19-4xtetra601	Foster et al., 2018, Mol Cell 72: 739-752.e9	pTB685
pUC19-MMTVA	Thomas Schalch	pTB027
pGL3-Control	Promega	Cat#E1741
Software
Bedtools (v2.30.0)	Quinlan & Hall, 2010, Bioinformatics 26: 841-842	https://github.com/arq5x/bedtools2; RRID:SCR_006646
Bnstruct (R package, v1.0.8)	Franzin et al., 2016, Bioinformatics btw807, doi: 10.1093/bioinformatics/btw807	https://cran.r-project.org/web/packages/bnstruct/index.html
CAMERA	Wu & Smyth, 2012, Nucleic Acids Res 40: e133	See limma
Cytoscape (v3.7.1)	Shannon et al., 2003, Genome Res 13: 2498-2504	https://cytoscape.org/; RRID:SCR_003032
CLR	Faith et al., 2007, Plos Biol 5: e8	See minet
Gephi (v0.9.2)	Bastian et al., 2009, Proceedings of the International AAAI Conference on Web and Social Media 3: 361-362	https://gephi.org/; RRID:SCR_004293
Image Lab Touch Software (v3.3.0.07)	BioRad	N/A
limma (R package, v3.42.2, v3.50.1)	Ritchie et al., 2015, Nucleic Acids Res 43: e47	https://bioconductor.org/packages/release/bioc/html/limma.html; RRID:SCR_010943
Mascot (v2.6.2)	Perkins et al., 1999, Electrophoresis 20: 3551-3567	http://www.matrixscience.com/mascot_support_v2_6.html; RRID:SCR_014322
Matplotlib (Python package, v3.0.3, v3.4.3, v3.5.1)	Hunter, 2007, Comput Sci Eng 9: 90-95	https://matplotlib.org/; RRID:SCR_008624
MaxQuant (v1.5.2.8)	Cox & Mann, 2008, Nat Biotechnol 26: 1367-1372	https://www.maxquant.org/; RRID:SCR_014485
minet (R package, v3.44.1)	Meyer et al., 2008, BMC Bioinformatics 9: 461	https://www.bioconductor.org/packages/release/bioc/html/minet.html
NetworkX (Python package, v2.3)	Hagberg , Swart & Chult, 2008, Exploring network structure, dynamics, and function using NetworkX. https://www.osti.gov/servlets/purl/960616	https://networkx.github.io/; RRID:SCR_016864
Pingouin (Python package, v0.5.1)	Vallat, 2018, J Open Source Softw 3: 1026	https://pingouin-stats.org/; RRID:SCR_022261
Precrec (R package, v0.11)	Saito & Rehmsmeier, 2016, Bioinformatics 33: 145-147	https://cran.r-project.org/web/packages/precrec/index.html; RRID:SCR_018659
Progenesis QI (v4.1)		http://www.nonlinear.com/progenesis/qi-for-proteomics/; RRID:SCR_018923
Proteome Discoverer (v2.5)	ThermoFisher Scientific	N/A
Protoclust (R package, v1.6.3)	Bien & Tibshirani, 2012, J Am Stat Assoc 106: 1075-1084	https://cran.r-project.org/web/packages/protoclust/index.html
python-louvain (Python package, v0.13)		https://github.com/taynaud/python-louvain
Scikit-learn (Python package, v0.21.1)	Pedregosa et al., 2011, Journal of Machine Learning Research 12: 2825-2830	https://scikit-learn.org/; RRID:SCR_002577
Scipy (Python package, v1.3.0, v1.7.1)	Virtanen et al., 2020, Nat Methods 17: 261-272	https://www.scipy.org/; RRID:SCR_008058
Skyline (v20.1.0.31)	MacLean et al., 2010, Bioinformatics 26: 966-968	https://skyline.ms/project/home/software/Skyline/begin.view; RRID:SCR_014080
Statsmodels (Python package, v0.9.0, v0.12.2, v0.13.2)	Seabold & Perktold, 2010, in Proc of the 9th Python in Science Conf (SCIPY 2010).	https://www.statsmodels.org/; RRID:SCR_016074
Xcalibur (LC-MS data acquisition software)	ThermoFisher Scientific	N/A
Databases
BioGRID	Oughtred et al., 2018, Nucleic Acids Res 47: D529-D541	https://thebiogrid.org/; RRID:SCR_007393
CORUM	Giurgiu et al., 2018, Nucleic Acids Res 47: D559-D563	https://mips.helmholtz-muenchen.de/corum/; RRID:SCR_002254
Complex portal	Meldal et al., 2014, Nucleic Acids Res 43: D479-D484	https://www.ebi.ac.uk/complexportal/home; RRID:SCR_015038
ENCODE	Dunham et al., 2012, Nature 489: 57-74	https://www.encodeproject.org/; RRID:SCR_015482
EpiFactors	Medvedeva et al., 2015, Database 2015: bav067	http://epifactors.autosome.ru/; RRID:SCR_016956
Mygene.info	Xin et al., 2016, Genome Biol 17: 91	https://mygene.info/; RRID:SCR_018660
UniProt/Swiss-Prot	Bateman et al., 2018, Nucleic Acids Res 47: D506-515	https://www.uniprot.org/; RRID:SCR_002380
